# Supplementary material for: Wolbachia populations across organs of individual Culex pipiens: highly conserved intra-individual core pangenome with inter-individual polymorphisms
Source: ISME Commun. 2024 Jun 11;4(1):ycae078. doi: 10.1093/ismeco/ycae078 (PMC11195471; doi:10.1093/ismeco/ycae078)
Supplement: Table_S1_MAG_binning_ycae078 [file table_s1_mag_binning_ycae078.xlsx]

## Sheet: Feuil1
Supplementary Table 1 – Wolbachia MAGs estimates. Number of clusters used for binning (using the “--clusters” flag of the “anvi-cluster-contigs” anvi’o program as detailed in Material and Methods section), raw percent completion (before refinement), raw percent redundancy (before refinement), percent completion (after refinement), percent redundancy (after refinement), number of contigs (after re…
Wolbachia MAG	Number of clusters used for binning (CONCOCT)	Percent completion (before refinement)	Percent redundancy (before refinement)	Percent completion (after refinement)	Percent redundancy (after refinement)	Number of contigs (n)	Length (bp)	GC content (%)
M03	/	/	/	/	/	/	/	/
M07	/	/	/	/	/	/	/	/
M11	5	91.55	5.63	91.55	0	138	1,331,260	34.2
M12	/	/	/	/	/	/	/	/
O03	6	92.96	18.31	91.55	0	73	1,164,954	33.8
O07	6	92.96	4.23	91.55	0	143	1,340,038	34.4
O11	8	91.55	5.63	91.55	0	119	1,290,070	34.2
O12	5	91.55	15.49	91.55	0	75	1,181,440	33.9
