# Supplementary material for: Wolbachia populations across organs of individual Culex pipiens: highly conserved intra-individual core pangenome with inter-individual polymorphisms
Source: ISME Commun. 2024 Jun 11;4(1):ycae078. doi: 10.1093/ismeco/ycae078 (PMC11195471; doi:10.1093/ismeco/ycae078)
Supplement: Table_S2_read_recruitment_stats_ycae078 [file table_s2_read_recruitment_stats_ycae078.xlsx]

## Sheet: Filtering and assembly stats
Supplementary Table 2 – Quality filtering and assembly statistics for each sample (M01, M03, M07, M09, M11, M12, O11, O03, O07, O12). Total number of raw pairs of reads, number of filtered pairs of reads, percent of filtered (passed) reads, number of contigs > 1kb, L50, N50 and percent of high-quality recruited reads by sample.
Sample	Total raw pairs reads	Total filtered pairs reads	Passed reads (%)	Number of contigs > 1kb	L50	N50	Recruited reads by M01 (%)	Recruited reads by M03 (%)	Recruited reads by M07 (%)	Recruited reads by M09 (%)	Recruited reads by M11 (%)	Recruited reads by M12 (%)	Recruited reads by O03 (%)	Recruited reads by O07 (%)	Recruited reads by O11 (%)	Recruited reads by O12 (%)
M01	99,151,440	91,413,960	92.2	175,034	51,752	2,233	80.53	66.64	65.48	66.93	64.98	65.86	/	/	/	/
M03	125,852,809	113,360,441	90.07	133,816	42,561	1,942	59.97	72.33	59.56	61.24	59.18	60.1	/	/	/	/
M07	94,108,471	86,337,617	91.74	169,207	50,264	2,200	65.26	66.03	79.34	66.34	64.54	65.33	/	/	/	/
M09	69,093,091	62,598,573	90.6	92,326	32,193	1,619	51.09	51.51	50.69	60.63	50.45	51.63	/	/	/	/
M11	112,763,338	101,819,841	90.30	237,602	63,529	3,043	72.26	72.47	72.05	73.25	91.99	72	/	/	/	/
M12	127,397,162	108,616,401	85.26	2,230	779	1,431	25.77	24.18	25.02	25.45	24.93	27.07	/	/	/	/
O03	83,343,120	69,070,330	82.87	247,594	67,596	2,895	/	/	/	/	/	/	91.7	44.3	71.5	71.2
O07	94,009,555	91,720,929	97.57	131,080	43,369	1,890	/	/	/	/	/	/	47	28.2	46.6	45.6
O11	89,304,124	73,393,919	82.18	243,215	66,639	2,845	/	/	/	/	/	/	71.3	44.4	91.7	71.7
O12	81,142,778	65,978,755	81.31	236,095	65,78	2,636	/	/	/	/	/	/	70.7	43.8	71.2	90.2
