# Supplementary material for: Wolbachia populations across organs of individual Culex pipiens: highly conserved intra-individual core pangenome with inter-individual polymorphisms
Source: ISME Commun. 2024 Jun 11;4(1):ycae078. doi: 10.1093/ismeco/ycae078 (PMC11195471; doi:10.1093/ismeco/ycae078)
Supplement: Table_S3_phyloflash_results_ycae078 [file table_s3_phyloflash_results_ycae078.xlsx]

## Sheet: M01
Supplementary Table 3 – Taxonomic profiling of metagenomes. Taxonomic summaries based on the mapping hits of the quality filtered reads to the SILVA SSU rRNA database performed during the phyloFlash analyses for each sample (M01, M03, M07, M09, M11, M12, O03, O07, O11, O12). The table reports all the identified taxa (from the Domain to the Species rank) and their number of reads.
Domain	Phylum	Class	Order	Family	Genus	Species	Number of reads
Eukaryota	Amorphea	Obazoa	Opisthokonta	Holozoa	Choanozoa	Metazoa	416,805
Eukaryota	Archaeplastida	Rhodophyceae	Bangiales	Porphyra-Pyropia	(Porphyra-Pyropia)	(Porphyra-Pyropia)	125
Eukaryota	(Eukaryota)	(Eukaryota)	(Eukaryota)	(Eukaryota)	(Eukaryota)	(Eukaryota)	108
Eukaryota	Amorphea	Obazoa	Opisthokonta	(Opisthokonta)	(Opisthokonta)	(Opisthokonta)	85
Eukaryota	Amorphea	(Amorphea)	(Amorphea)	(Amorphea)	(Amorphea)	(Amorphea)	41
Eukaryota	Archaeplastida	Chloroplastida	Chlorophyta	Mamiellophyceae	Mamiellales	Micromonas	31
Bacteria	Proteobacteria	Gammaproteobacteria	Pseudomonadales	Moraxellaceae	Psychrobacter	(Psychrobacter)	12
Bacteria	Patescibacteria	Parcubacteria	Candidatus Kaiserbacteria	groundwater metagenome	(groundwater metagenome)	(groundwater metagenome)	8
Eukaryota	Amorphea	Obazoa	Opisthokonta	Nucletmycea	Fungi	Dikarya	7
Bacteria	Patescibacteria	Parcubacteria	(Parcubacteria)	(Parcubacteria)	(Parcubacteria)	(Parcubacteria)	5
Eukaryota	SAR	Rhizaria	Cercozoa	Incertae Sedis	Reticulamoeba	Reticulamoeba gemmipara	5
Bacteria	Proteobacteria	Alphaproteobacteria	Rickettsiales	Mitochondria	Ammopiptanthus mongolicus	(Ammopiptanthus mongolicus)	5
Eukaryota	Archaeplastida	Chloroplastida	Chlorophyta	Chlorophyceae	Sphaeropleales	Coelastrella	3
Bacteria	Patescibacteria	Parcubacteria	Candidatus Nomurabacteria	(Candidatus Nomurabacteria)	(Candidatus Nomurabacteria)	(Candidatus Nomurabacteria)	3
Eukaryota	Archaeplastida	Chloroplastida	Charophyta	Phragmoplastophyta	Streptophyta	Embryophyta	2
Bacteria	Proteobacteria	Gammaproteobacteria	Pseudomonadales	(Pseudomonadales)	(Pseudomonadales)	(Pseudomonadales)	2
Bacteria	Cyanobacteria	Cyanobacteriia	Chloroplast	Solanum lycopersicum (tomato)	(Solanum lycopersicum (tomato))	(Solanum lycopersicum (tomato))	1
Bacteria	Proteobacteria	Alphaproteobacteria	Rickettsiales	Mitochondria	Choreocolax polysiphoniae	(Choreocolax polysiphoniae)	1
Archaea	Aenigmarchaeota	Aenigmarchaeia	Aenigmarchaeales	uncultured archaeon	(uncultured archaeon)	(uncultured archaeon)	1
Bacteria	Proteobacteria	Gammaproteobacteria	Gammaproteobacteria Incertae Sedis	Unknown Family	Candidatus Carsonella	Candidatus Carsonella ruddii	1
Bacteria	Patescibacteria	Parcubacteria	Candidatus Campbellbacteria	Candidatus Campbellbacteria bacterium RIFOXYC2_FULL_35_25	(Candidatus Campbellbacteria bacterium RIFOXYC2_FULL_35_25)	(Candidatus Campbellbacteria bacterium RIFOXYC2_FULL_35_25)	1
Eukaryota	Archaeplastida	Rhodophyceae	Bangiales	Porphyra-Pyropia	Pyropia acanthophora	(Pyropia acanthophora)	1
Eukaryota	SAR	Rhizaria	Retaria	Foraminifera	Globothalamea	Rotaliida	1
Eukaryota	Amorphea	Amoebozoa	Discosea	Longamoebia	Centramoebida	Acanthamoeba	1
Eukaryota	SAR	Rhizaria	Cercozoa	Imbricatea	Silicofilosea	Euglyphida	1
Bacteria	(Bacteria)	(Bacteria)	(Bacteria)	(Bacteria)	(Bacteria)	(Bacteria)	1
Bacteria	Proteobacteria	Alphaproteobacteria	(Alphaproteobacteria)	(Alphaproteobacteria)	(Alphaproteobacteria)	(Alphaproteobacteria)	1
Eukaryota	SAR	Alveolata	Dinoflagellata	Dinophyceae	Dinophysiales	Phalacroma	1
Eukaryota	SAR	Alveolata	Apicomplexa	Conoidasida	Cryptosporida	Cryptosporidium	1
Bacteria	Cyanobacteria	Cyanobacteriia	Chloroplast	Oryza sativa Japonica Group (Japanese rice)	(Oryza sativa Japonica Group (Japanese rice))	(Oryza sativa Japonica Group (Japanese rice))	1
Eukaryota	Cryptophyceae	Cryptomonadales	Cryptomonas	Cryptomonas sp. M2807	(Cryptomonas sp. M2807)	(Cryptomonas sp. M2807)	1
Eukaryota	SAR	Alveolata	Apicomplexa	Aconoidasida	Haemosporoidia	Plasmodium	1
Bacteria	Firmicutes	Desulfotomaculia	Desulfotomaculales	Desulfurisporaceae	SCADC1-2-3	uncultured bacterium	1
Bacteria	Firmicutes	Clostridia	Oscillospirales	Oscillospiraceae	Papillibacter	uncultured Clostridiaceae bacterium	1

## Sheet: M03
Domain	Phylum	Class	Order	Family	Genus	Species	Number of reads
Eukaryota	Amorphea	Obazoa	Opisthokonta	Holozoa	Choanozoa	Metazoa	218,652
Bacteria	Actinobacteriota	Actinobacteria	Propionibacteriales	Propionibacteriaceae	Cutibacterium	(Cutibacterium)	51
Bacteria	Firmicutes	Bacilli	Lactobacillales	Streptococcaceae	Streptococcus	Streptococcus pneumoniae	45
Eukaryota	Amorphea	Obazoa	Opisthokonta	Nucletmycea	Fungi	Dikarya	25
Bacteria	(Bacteria)	(Bacteria)	(Bacteria)	(Bacteria)	(Bacteria)	(Bacteria)	23
Eukaryota	(Eukaryota)	(Eukaryota)	(Eukaryota)	(Eukaryota)	(Eukaryota)	(Eukaryota)	13
Bacteria	Firmicutes	Bacilli	Lactobacillales	Streptococcaceae	Streptococcus	(Streptococcus)	12
Bacteria	Cyanobacteria	Cyanobacteriia	Chloroplast	(Chloroplast)	(Chloroplast)	(Chloroplast)	10
Eukaryota	Archaeplastida	Chloroplastida	Charophyta	Phragmoplastophyta	Streptophyta	Embryophyta	10
Eukaryota	Amorphea	Obazoa	Opisthokonta	(Opisthokonta)	(Opisthokonta)	(Opisthokonta)	7
Eukaryota	Archaeplastida	Rhodophyceae	Bangiales	Porphyra-Pyropia	(Porphyra-Pyropia)	(Porphyra-Pyropia)	7
Bacteria	Patescibacteria	Microgenomatia	Candidatus Levybacteria	uncultured bacterium	(uncultured bacterium)	(uncultured bacterium)	6
Bacteria	Proteobacteria	Alphaproteobacteria	Rickettsiales	Anaplasmataceae	Wolbachia	(Wolbachia)	6
Bacteria	Proteobacteria	Gammaproteobacteria	(Gammaproteobacteria)	(Gammaproteobacteria)	(Gammaproteobacteria)	(Gammaproteobacteria)	6
Bacteria	Bacteroidota	Bacteroidia	Cytophagales	Cytophagaceae	Cytophaga	(Cytophaga)	6
Bacteria	Patescibacteria	Parcubacteria	(Parcubacteria)	(Parcubacteria)	(Parcubacteria)	(Parcubacteria)	4
Bacteria	Proteobacteria	Alphaproteobacteria	Rickettsiales	Mitochondria	Ammopiptanthus mongolicus	(Ammopiptanthus mongolicus)	4
Bacteria	Actinobacteriota	Actinobacteria	Corynebacteriales	Corynebacteriaceae	Corynebacterium	Corynebacterium doosanense CAU 212 = DSM 45436	4
Eukaryota	Amorphea	(Amorphea)	(Amorphea)	(Amorphea)	(Amorphea)	(Amorphea)	3
Bacteria	Bdellovibrionota	Bdellovibrionia	Bdellovibrionales	Bdellovibrionaceae	Bdellovibrio	(Bdellovibrio)	2
Bacteria	Proteobacteria	(Proteobacteria)	(Proteobacteria)	(Proteobacteria)	(Proteobacteria)	(Proteobacteria)	2
Eukaryota	Archaeplastida	Chloroplastida	Chlorophyta	Mamiellophyceae	Mamiellales	Micromonas	2
Bacteria	Bacteroidota	Bacteroidia	Flavobacteriales	Flavobacteriaceae	Bacteroidetes bacterium	(Bacteroidetes bacterium)	1
Bacteria	Proteobacteria	Alphaproteobacteria	Rickettsiales	Mitochondria	Cladosiphon okamuranus	(Cladosiphon okamuranus)	1
Bacteria	Proteobacteria	Gammaproteobacteria	Burkholderiales	Nitrosomonadaceae	Nitrosomonas	uncultured bacterium	1
Bacteria	Bacteroidota	Bacteroidia	Bacteroidales	(Bacteroidales)	(Bacteroidales)	(Bacteroidales)	1
Archaea	Nanoarchaeota	Nanoarchaeia	Woesearchaeales	SCGC AAA011-D5	uncultured euryarchaeote	(uncultured euryarchaeote)	1
Bacteria	Spirochaetota	Spirochaetia	Spirochaetales	Spirochaetaceae	Treponema	uncultured rumen bacterium	1
Eukaryota	SAR	Alveolata	Apicomplexa	Aconoidasida	Haemosporoidia	Plasmodium	1
Bacteria	Cloacimonadota	Cloacimonadia	Cloacimonadales	Cloacimonadaceae	Candidatus Cloacimonas	uncultured bacterium	1
Eukaryota	SAR	Rhizaria	Cercozoa	Incertae Sedis	Reticulamoeba	Reticulamoeba gemmipara	1
Bacteria	Cyanobacteria	Cyanobacteriia	Chloroplast	uncultured eukaryote	(uncultured eukaryote)	(uncultured eukaryote)	1

## Sheet: M07
Domain	Phylum	Class	Order	Family	Genus	Species	Number of reads
Eukaryota	Amorphea	Obazoa	Opisthokonta	Holozoa	Choanozoa	Metazoa	158,070
Eukaryota	(Eukaryota)	(Eukaryota)	(Eukaryota)	(Eukaryota)	(Eukaryota)	(Eukaryota)	26
Eukaryota	Amorphea	Obazoa	Opisthokonta	(Opisthokonta)	(Opisthokonta)	(Opisthokonta)	25
Eukaryota	Archaeplastida	Rhodophyceae	Bangiales	Porphyra-Pyropia	(Porphyra-Pyropia)	(Porphyra-Pyropia)	19
Eukaryota	Amorphea	Obazoa	Opisthokonta	Nucletmycea	Fungi	Dikarya	12
Bacteria	Bacteroidota	Bacteroidia	Flavobacteriales	Flavobacteriaceae	Capnocytophaga	(Capnocytophaga)	10
Eukaryota	Archaeplastida	Chloroplastida	Charophyta	Phragmoplastophyta	Streptophyta	Embryophyta	8
Bacteria	Proteobacteria	Gammaproteobacteria	Pseudomonadales	Moraxellaceae	Acinetobacter	(Acinetobacter)	7
Bacteria	Cyanobacteria	Cyanobacteriia	Chloroplast	Triticum urartu	(Triticum urartu)	(Triticum urartu)	7
Bacteria	Firmicutes	Bacilli	Lactobacillales	Listeriaceae	Brochothrix	(Brochothrix)	6
Bacteria	Actinobacteriota	Actinobacteria	Propionibacteriales	Propionibacteriaceae	Cutibacterium	(Cutibacterium)	5
Bacteria	(Bacteria)	(Bacteria)	(Bacteria)	(Bacteria)	(Bacteria)	(Bacteria)	5
Bacteria	Proteobacteria	Gammaproteobacteria	Enterobacterales	(Enterobacterales)	(Enterobacterales)	(Enterobacterales)	5
Bacteria	Gemmatimonadota	Gemmatimonadetes	Gemmatimonadales	Gemmatimonadaceae	uncultured	uncultured bacterium	5
Eukaryota	Archaeplastida	Chloroplastida	Chlorophyta	Mamiellophyceae	Mamiellales	Micromonas	4
Bacteria	Actinobacteriota	Actinobacteria	(Actinobacteria)	(Actinobacteria)	(Actinobacteria)	(Actinobacteria)	4
Bacteria	Proteobacteria	(Proteobacteria)	(Proteobacteria)	(Proteobacteria)	(Proteobacteria)	(Proteobacteria)	3
Bacteria	Proteobacteria	Alphaproteobacteria	Rhizobiales	Rhizobiaceae	(Rhizobiaceae)	(Rhizobiaceae)	3
Bacteria	Verrucomicrobiota	Omnitrophia	Omnitrophales	Omnitrophaceae	Candidatus Omnitrophus	uncultured bacterium	3
Bacteria	Cyanobacteria	Cyanobacteriia	Chloroplast	Nicotiana otophora	(Nicotiana otophora)	(Nicotiana otophora)	3
Bacteria	Patescibacteria	Parcubacteria	(Parcubacteria)	(Parcubacteria)	(Parcubacteria)	(Parcubacteria)	3
Bacteria	Gemmatimonadota	Gemmatimonadetes	Gemmatimonadales	Gemmatimonadaceae	uncultured	(uncultured)	2
Bacteria	Cyanobacteria	Cyanobacteriia	Chloroplast	Citrus maxima	(Citrus maxima)	(Citrus maxima)	2
Eukaryota	SAR	Alveolata	Apicomplexa	Conoidasida	Gregarinasina	Eugregarinorida	2
Bacteria	Proteobacteria	Gammaproteobacteria	Burkholderiales	Comamonadaceae	(Comamonadaceae)	(Comamonadaceae)	2
Eukaryota	Archaeplastida	Rhodophyceae	Bangiales	(Bangiales)	(Bangiales)	(Bangiales)	2
Eukaryota	Amorphea	Obazoa	Opisthokonta	Holozoa	Choanozoa	Choanoflagellata	2
Bacteria	Firmicutes	Bacilli	Staphylococcales	Staphylococcaceae	Staphylococcus	(Staphylococcus)	2
Bacteria	Proteobacteria	Gammaproteobacteria	Gammaproteobacteria Incertae Sedis	Unknown Family	Candidatus Carsonella	Candidatus Carsonella ruddii	2
Bacteria	Actinobacteriota	Actinobacteria	Micrococcales	Micrococcaceae	Micrococcus	(Micrococcus)	2
Bacteria	Proteobacteria	Alphaproteobacteria	Rickettsiales	Mitochondria	Hordeum vulgare subsp. vulgare (domesticated barley)	(Hordeum vulgare subsp. vulgare (domesticated barley))	1
Bacteria	Proteobacteria	Alphaproteobacteria	Rhodospirillales	uncultured	uncultured bacterium	(uncultured bacterium)	1
Eukaryota	Amorphea	(Amorphea)	(Amorphea)	(Amorphea)	(Amorphea)	(Amorphea)	1
Bacteria	Cyanobacteria	Cyanobacteriia	Chloroplast	uncultured diatom	(uncultured diatom)	(uncultured diatom)	1
Bacteria	Firmicutes	Bacilli	(Bacilli)	(Bacilli)	(Bacilli)	(Bacilli)	1
Eukaryota	SAR	Rhizaria	Retaria	Foraminifera	Tubothalamea	Miliolida	1
Eukaryota	SAR	(SAR)	(SAR)	(SAR)	(SAR)	(SAR)	1
Bacteria	Proteobacteria	Alphaproteobacteria	Rhodobacterales	Rhodobacteraceae	(Rhodobacteraceae)	(Rhodobacteraceae)	1
Bacteria	Proteobacteria	Alphaproteobacteria	Rickettsiales	Mitochondria	Ammopiptanthus mongolicus	(Ammopiptanthus mongolicus)	1
Eukaryota	Discoba	Discicristata	Heterolobosea	Tetramitia	Psalteriomonas	Psalteriomonas magna	1
Bacteria	Verrucomicrobiota	Omnitrophia	Omnitrophales	Omnitrophaceae	Candidatus Omnitrophus	(Candidatus Omnitrophus)	1
Eukaryota	SAR	Alveolata	Apicomplexa	Aconoidasida	Haemosporoidia	Plasmodium	1
Bacteria	Proteobacteria	Alphaproteobacteria	Rhizobiales	Beijerinckiaceae	Methylobacterium-Methylorubrum	(Methylobacterium-Methylorubrum)	1

## Sheet: M09
Domain	Phylum	Class	Order	Family	Genus	Species	Number of reads
Eukaryota	Amorphea	Obazoa	Opisthokonta	Holozoa	Choanozoa	Metazoa	229,200
Eukaryota	(Eukaryota)	(Eukaryota)	(Eukaryota)	(Eukaryota)	(Eukaryota)	(Eukaryota)	31
Eukaryota	Archaeplastida	Rhodophyceae	Bangiales	Porphyra-Pyropia	(Porphyra-Pyropia)	(Porphyra-Pyropia)	15
Eukaryota	Amorphea	Obazoa	Opisthokonta	(Opisthokonta)	(Opisthokonta)	(Opisthokonta)	13
Eukaryota	Archaeplastida	Chloroplastida	Chlorophyta	Mamiellophyceae	Mamiellales	Micromonas	9
Eukaryota	Amorphea	Obazoa	Opisthokonta	Nucletmycea	Fungi	Dikarya	7
Bacteria	Spirochaetota	Spirochaetia	Spirochaetales	Spirochaetaceae	uncultured	Spironema culicis	7
Eukaryota	Amorphea	(Amorphea)	(Amorphea)	(Amorphea)	(Amorphea)	(Amorphea)	5
Eukaryota	Archaeplastida	Chloroplastida	Charophyta	Phragmoplastophyta	Streptophyta	Embryophyta	3
Bacteria	Proteobacteria	Gammaproteobacteria	Enterobacterales	(Enterobacterales)	(Enterobacterales)	(Enterobacterales)	2
Bacteria	Firmicutes	Bacilli	Acholeplasmatales	Acholeplasmataceae	Candidatus Phytoplasma	(Candidatus Phytoplasma)	1
Bacteria	Proteobacteria	Alphaproteobacteria	Rickettsiales	Mitochondria	Grateloupia turuturu	(Grateloupia turuturu)	1
Bacteria	Firmicutes	Clostridia	Oscillospirales	Ruminococcaceae	uncultured Clostridiales bacterium	(uncultured Clostridiales bacterium)	1
Eukaryota	Excavata	Metamonada	Parabasalia	Tritrichomonadea	Tritrichomonas	Tritrichomonas nonconforma	1
Bacteria	Desulfobacterota	Desulfobacteria	Desulfatiglandales	Desulfatiglandaceae	Desulfatiglans	uncultured organism	1
Eukaryota	Archaeplastida	Chloroplastida	Chlorophyta	Chlorophyceae	Sphaeropleales	Coelastrella	1
Eukaryota	SAR	Rhizaria	Cercozoa	Incertae Sedis	Reticulamoeba	Reticulamoeba gemmipara	1
Bacteria	Proteobacteria	Alphaproteobacteria	Rhizobiales	Xanthobacteraceae	Bradyrhizobium	Bradyrhizobium japonicum	1

## Sheet: M11
Domain	Phylum	Class	Order	Family	Genus	Species	Number of reads
Eukaryota	Amorphea	Obazoa	Opisthokonta	Holozoa	Choanozoa	Metazoa	260,808
Bacteria	Proteobacteria	Alphaproteobacteria	Rickettsiales	Anaplasmataceae	Wolbachia	(Wolbachia)	652
Bacteria	(Bacteria)	(Bacteria)	(Bacteria)	(Bacteria)	(Bacteria)	(Bacteria)	192
Bacteria	Actinobacteriota	Actinobacteria	Propionibacteriales	Propionibacteriaceae	Cutibacterium	(Cutibacterium)	144
Bacteria	Proteobacteria	Gammaproteobacteria	Enterobacterales	(Enterobacterales)	(Enterobacterales)	(Enterobacterales)	139
Bacteria	Proteobacteria	(Proteobacteria)	(Proteobacteria)	(Proteobacteria)	(Proteobacteria)	(Proteobacteria)	65
Bacteria	Proteobacteria	Gammaproteobacteria	Enterobacterales	Erwiniaceae	(Erwiniaceae)	(Erwiniaceae)	49
Eukaryota	Amorphea	Obazoa	Opisthokonta	Nucletmycea	Fungi	Dikarya	42
Bacteria	Cyanobacteria	Cyanobacteriia	Chloroplast	Triticum aestivum (bread wheat)	(Triticum aestivum (bread wheat))	(Triticum aestivum (bread wheat))	38
Bacteria	Proteobacteria	Gammaproteobacteria	Enterobacterales	Erwiniaceae	Pantoea	(Pantoea)	37
Bacteria	Actinobacteriota	Actinobacteria	(Actinobacteria)	(Actinobacteria)	(Actinobacteria)	(Actinobacteria)	33
Eukaryota	Amorphea	Obazoa	Opisthokonta	(Opisthokonta)	(Opisthokonta)	(Opisthokonta)	30
Eukaryota	Archaeplastida	Chloroplastida	Charophyta	Phragmoplastophyta	Streptophyta	Embryophyta	29
Eukaryota	(Eukaryota)	(Eukaryota)	(Eukaryota)	(Eukaryota)	(Eukaryota)	(Eukaryota)	26
Bacteria	Proteobacteria	Gammaproteobacteria	Enterobacterales	Enterobacteriaceae	(Enterobacteriaceae)	(Enterobacteriaceae)	23
Eukaryota	Amorphea	(Amorphea)	(Amorphea)	(Amorphea)	(Amorphea)	(Amorphea)	19
Bacteria	Proteobacteria	Alphaproteobacteria	Rickettsiales	Anaplasmataceae	Wolbachia	uncultured bacterium	18
Bacteria	Proteobacteria	Alphaproteobacteria	Rickettsiales	Mitochondria	Hordeum vulgare subsp. vulgare (domesticated barley)	(Hordeum vulgare subsp. vulgare (domesticated barley))	17
Bacteria	Proteobacteria	Gammaproteobacteria	Enterobacterales	Erwiniaceae	Erwinia	(Erwinia)	15
Bacteria	Cyanobacteria	Cyanobacteriia	Chloroplast	Triticum urartu	(Triticum urartu)	(Triticum urartu)	14
Bacteria	Proteobacteria	Alphaproteobacteria	Rickettsiales	Anaplasmataceae	Wolbachia	Wolbachia endosymbiont of Drosophila simulans wNo	13
Bacteria	Proteobacteria	Gammaproteobacteria	Enterobacterales	Enterobacteriaceae	Enterobacter	(Enterobacter)	13
Bacteria	Proteobacteria	Alphaproteobacteria	(Alphaproteobacteria)	(Alphaproteobacteria)	(Alphaproteobacteria)	(Alphaproteobacteria)	11
Bacteria	Proteobacteria	Alphaproteobacteria	Rickettsiales	Mitochondria	Triticum aestivum (bread wheat)	(Triticum aestivum (bread wheat))	11
Eukaryota	Archaeplastida	Rhodophyceae	Bangiales	Porphyra-Pyropia	(Porphyra-Pyropia)	(Porphyra-Pyropia)	11
Bacteria	Firmicutes	Bacilli	Staphylococcales	Staphylococcaceae	Staphylococcus	Staphylococcus aureus	10
Bacteria	Firmicutes	Bacilli	Lactobacillales	Streptococcaceae	Streptococcus	(Streptococcus)	9
Bacteria	Proteobacteria	Gammaproteobacteria	Burkholderiales	Neisseriaceae	uncultured	uncultured bacterium	8
Bacteria	Actinobacteriota	Actinobacteria	Corynebacteriales	Corynebacteriaceae	Corynebacterium	(Corynebacterium)	8
Bacteria	Proteobacteria	Gammaproteobacteria	Pseudomonadales	Moraxellaceae	Acinetobacter	(Acinetobacter)	8
Bacteria	Actinobacteriota	(Actinobacteriota)	(Actinobacteriota)	(Actinobacteriota)	(Actinobacteriota)	(Actinobacteriota)	7
Bacteria	Proteobacteria	Gammaproteobacteria	Pseudomonadales	Marinomonadaceae	Marinomonas	(Marinomonas)	7
Bacteria	Proteobacteria	Gammaproteobacteria	(Gammaproteobacteria)	(Gammaproteobacteria)	(Gammaproteobacteria)	(Gammaproteobacteria)	7
Bacteria	Proteobacteria	Gammaproteobacteria	Pseudomonadales	Halomonadaceae	(Halomonadaceae)	(Halomonadaceae)	6
Bacteria	Firmicutes	Bacilli	Staphylococcales	Staphylococcaceae	Staphylococcus	(Staphylococcus)	6
Bacteria	Actinobacteriota	Actinobacteria	Micrococcales	Micrococcaceae	Micrococcus	(Micrococcus)	6
Bacteria	Proteobacteria	Gammaproteobacteria	Pseudomonadales	Moraxellaceae	Enhydrobacter	(Enhydrobacter)	6
Bacteria	Proteobacteria	Gammaproteobacteria	Legionellales	Legionellaceae	Legionella	Legionella pneumophila subsp. pneumophila str. Thunder Bay	5
Bacteria	Firmicutes	Negativicutes	Veillonellales-Selenomonadales	Veillonellaceae	Veillonella	(Veillonella)	5
Bacteria	Proteobacteria	Alphaproteobacteria	Rickettsiales	Mitochondria	(Mitochondria)	(Mitochondria)	4
Bacteria	Firmicutes	Bacilli	Bacillales	Bacillaceae	Bacillus	Bacillus sp. SIT16	4
Bacteria	Actinobacteriota	Actinobacteria	Corynebacteriales	(Corynebacteriales)	(Corynebacteriales)	(Corynebacteriales)	4
Bacteria	Actinobacteriota	Actinobacteria	Corynebacteriales	Corynebacteriaceae	Corynebacterium	Corynebacterium aurimucosum ATCC 700975	4
Bacteria	Proteobacteria	Alphaproteobacteria	Rhizobiales	Xanthobacteraceae	Bradyrhizobium	(Bradyrhizobium)	4
Bacteria	Proteobacteria	Gammaproteobacteria	Enterobacterales	Enterobacteriaceae	Salmonella	Salmonella enterica subsp. enterica serovar Typhi	4
Bacteria	Proteobacteria	Alphaproteobacteria	Rickettsiales	(Rickettsiales)	(Rickettsiales)	(Rickettsiales)	3
Eukaryota	Archaeplastida	Chloroplastida	Chlorophyta	Mamiellophyceae	Mamiellales	Micromonas	3
Bacteria	Firmicutes	Bacilli	Lactobacillales	Listeriaceae	Brochothrix	Brochothrix thermosphacta	3
Bacteria	Proteobacteria	Gammaproteobacteria	Enterobacterales	Vibrionaceae	Photobacterium	(Photobacterium)	3
Bacteria	Proteobacteria	Gammaproteobacteria	Burkholderiales	Comamonadaceae	(Comamonadaceae)	(Comamonadaceae)	3
Eukaryota	SAR	Alveolata	Apicomplexa	Aconoidasida	Haemosporoidia	Plasmodium	3
Bacteria	Proteobacteria	Gammaproteobacteria	Enterobacterales	Vibrionaceae	Vibrio	uncultured bacterium	3
Eukaryota	SAR	Rhizaria	Retaria	Foraminifera	Globothalamea	Rotaliida	3
Bacteria	Actinobacteriota	Actinobacteria	Propionibacteriales	Propionibacteriaceae	(Propionibacteriaceae)	(Propionibacteriaceae)	3
Eukaryota	SAR	Rhizaria	Retaria	Polycystinea	Collodaria	Collosphaera	2
Bacteria	Elusimicrobiota	Lineage IIc	uncultured bacterium	(uncultured bacterium)	(uncultured bacterium)	(uncultured bacterium)	2
Bacteria	Proteobacteria	Alphaproteobacteria	Rickettsiales	Mitochondria	Plasmodium relictum	(Plasmodium relictum)	2
Bacteria	Proteobacteria	Gammaproteobacteria	Enterobacterales	Psychromonadaceae	Psychromonas	(Psychromonas)	2
Bacteria	Patescibacteria	ABY1	Candidatus Magasanikbacteria	(Candidatus Magasanikbacteria)	(Candidatus Magasanikbacteria)	(Candidatus Magasanikbacteria)	2
Eukaryota	Amorphea	Amoebozoa	Discosea	Longamoebia	Centramoebida	Acanthamoeba	2
Bacteria	Firmicutes	Clostridia	Peptostreptococcales-Tissierellales	Family XI	Anaerococcus	uncultured bacterium	2
Bacteria	Firmicutes	Bacilli	Lactobacillales	Streptococcaceae	Streptococcus	Streptococcus pneumoniae	2
Bacteria	Cyanobacteria	Cyanobacteriia	Chloroplast	Oryza sativa Japonica Group (Japanese rice)	(Oryza sativa Japonica Group (Japanese rice))	(Oryza sativa Japonica Group (Japanese rice))	2
Bacteria	Proteobacteria	Gammaproteobacteria	Pseudomonadales	Moraxellaceae	Enhydrobacter	uncultured bacterium	2
Bacteria	Patescibacteria	Microgenomatia	Candidatus Curtissbacteria	(Candidatus Curtissbacteria)	(Candidatus Curtissbacteria)	(Candidatus Curtissbacteria)	2
Bacteria	Actinobacteriota	Actinobacteria	Actinomycetales	Actinomycetaceae	Actinomyces	(Actinomyces)	2
Bacteria	Actinobacteriota	Actinobacteria	Micrococcales	Micrococcaceae	(Micrococcaceae)	(Micrococcaceae)	2
Bacteria	Actinobacteriota	Actinobacteria	Propionibacteriales	Propionibacteriaceae	Acidipropionibacterium	(Acidipropionibacterium)	1
Bacteria	Actinobacteriota	Actinobacteria	Corynebacteriales	Corynebacteriaceae	Lawsonella	(Lawsonella)	1
Bacteria	Proteobacteria	Gammaproteobacteria	Enterobacterales	Pasteurellaceae	Haemophilus	(Haemophilus)	1
Bacteria	Cyanobacteria	Cyanobacteriia	Chloroplast	Amborella trichopoda	(Amborella trichopoda)	(Amborella trichopoda)	1
Bacteria	Patescibacteria	Parcubacteria	Candidatus Portnoybacteria	uncultured deep-sea bacterium	(uncultured deep-sea bacterium)	(uncultured deep-sea bacterium)	1
Bacteria	Cyanobacteria	Cyanobacteriia	Chloroplast	Saltugilia caruifolia	(Saltugilia caruifolia)	(Saltugilia caruifolia)	1
Bacteria	Proteobacteria	Gammaproteobacteria	Enterobacterales	Pectobacteriaceae	(Pectobacteriaceae)	(Pectobacteriaceae)	1
Bacteria	Proteobacteria	Alphaproteobacteria	Rickettsiales	Mitochondria	Ammopiptanthus mongolicus	(Ammopiptanthus mongolicus)	1
Bacteria	Proteobacteria	Gammaproteobacteria	Enterobacterales	Vibrionaceae	Vibrio	Vibrio cholerae	1
Bacteria	Proteobacteria	Gammaproteobacteria	Pseudomonadales	Moraxellaceae	Psychrobacter	(Psychrobacter)	1
Bacteria	Proteobacteria	Gammaproteobacteria	Burkholderiales	Comamonadaceae	Caenimonas	Comamonadaceae bacterium JGI 0001003-E14	1
Bacteria	Cyanobacteria	Cyanobacteriia	Chloroplast	Nitzschia sp. C2	(Nitzschia sp. C2)	(Nitzschia sp. C2)	1
Bacteria	Proteobacteria	Alphaproteobacteria	Caulobacterales	Caulobacteraceae	Asticcacaulis	(Asticcacaulis)	1
Bacteria	Proteobacteria	Gammaproteobacteria	Enterobacterales	Hafniaceae	Hafnia-Obesumbacterium	Obesumbacterium proteus	1
Bacteria	Actinobacteriota	Actinobacteria	Micrococcales	Microbacteriaceae	(Microbacteriaceae)	(Microbacteriaceae)	1
Bacteria	Cyanobacteria	Cyanobacteriia	Chloroplast	Gaultheria albiflora	(Gaultheria albiflora)	(Gaultheria albiflora)	1
Bacteria	Proteobacteria	Alphaproteobacteria	Rhodobacterales	Rhodobacteraceae	(Rhodobacteraceae)	(Rhodobacteraceae)	1
Bacteria	Proteobacteria	Gammaproteobacteria	Enterobacterales	Enterobacteriaceae	Klebsiella	(Klebsiella)	1
Bacteria	Proteobacteria	Alphaproteobacteria	Rickettsiales	Anaplasmataceae	(Anaplasmataceae)	(Anaplasmataceae)	1
Bacteria	Firmicutes	Bacilli	Bacillales	Bacillaceae	Geobacillus	(Geobacillus)	1
Eukaryota	Amorphea	Amoebozoa	Archamoebae	Incertae Sedis	Rhizomastix	Rhizomastix libera	1
Bacteria	Firmicutes	(Firmicutes)	(Firmicutes)	(Firmicutes)	(Firmicutes)	(Firmicutes)	1
Bacteria	Proteobacteria	Gammaproteobacteria	Enterobacterales	Enterobacteriaceae	Escherichia-Shigella	(Escherichia-Shigella)	1
Bacteria	Proteobacteria	Alphaproteobacteria	Rhodospirillales	AEGEAN-169 marine group	(AEGEAN-169 marine group)	(AEGEAN-169 marine group)	1
Bacteria	Cyanobacteria	Cyanobacteriia	Chloroplast	Nicotiana attenuata	(Nicotiana attenuata)	(Nicotiana attenuata)	1
Eukaryota	Amorphea	Amoebozoa	Discosea	Flabellinia	Vannellida	Platyamoeba	1
Bacteria	Proteobacteria	Alphaproteobacteria	Caulobacterales	Hyphomonadaceae	(Hyphomonadaceae)	(Hyphomonadaceae)	1
Bacteria	Coprothermobacterota	Coprothermobacteria	Coprothermobacterales	Coprothermobacteraceae	Coprothermobacter	Coprothermobacter platensis DSM 11748	1
Bacteria	Proteobacteria	Gammaproteobacteria	Xanthomonadales	Xanthomonadaceae	Thermomonas	uncultured bacterium	1
Bacteria	Firmicutes	Bacilli	Lactobacillales	Enterococcaceae	Enterococcus	Enterococcus faecalis	1
Bacteria	Proteobacteria	Alphaproteobacteria	Rhodobacterales	Rhodobacteraceae	Paracoccus	(Paracoccus)	1
Bacteria	Proteobacteria	Gammaproteobacteria	Pseudomonadales	(Pseudomonadales)	(Pseudomonadales)	(Pseudomonadales)	1
Bacteria	Proteobacteria	Alphaproteobacteria	Rickettsiales	Mitochondria	Babesia orientalis	(Babesia orientalis)	1
Bacteria	Proteobacteria	Gammaproteobacteria	Burkholderiales	Nitrosomonadaceae	Ellin6067	uncultured bacterium	1
Bacteria	Proteobacteria	Gammaproteobacteria	Enterobacterales	Enterobacteriaceae	Escherichia-Shigella	Escherichia coli Nissle 1917	1
Eukaryota	SAR	Rhizaria	Cercozoa	Glissomonadida	Heteromita	(Heteromita)	1
Bacteria	Proteobacteria	Gammaproteobacteria	Enterobacterales	Aeromonadaceae	Aeromonas	Aeromonas veronii	1
Eukaryota	SAR	Rhizaria	Cercozoa	Incertae Sedis	Reticulamoeba	Reticulamoeba gemmipara	1
Bacteria	Cyanobacteria	Cyanobacteriia	Chloroplast	Ammopiptanthus mongolicus	(Ammopiptanthus mongolicus)	(Ammopiptanthus mongolicus)	1

## Sheet: M12
Domain	Phylum	Class	Order	Family	Genus	Species	Number of reads
Eukaryota	Amorphea	Obazoa	Opisthokonta	Holozoa	Choanozoa	Metazoa	313,164
Bacteria	Cyanobacteria	Cyanobacteriia	Chloroplast	Gossypium barbadense (sea-island cotton)	(Gossypium barbadense (sea-island cotton))	(Gossypium barbadense (sea-island cotton))	77
Bacteria	Proteobacteria	Gammaproteobacteria	Pseudomonadales	Moraxellaceae	(Moraxellaceae)	(Moraxellaceae)	58
Eukaryota	Archaeplastida	Rhodophyceae	Bangiales	Porphyra-Pyropia	(Porphyra-Pyropia)	(Porphyra-Pyropia)	47
Eukaryota	(Eukaryota)	(Eukaryota)	(Eukaryota)	(Eukaryota)	(Eukaryota)	(Eukaryota)	23
Bacteria	Patescibacteria	Parcubacteria	(Parcubacteria)	(Parcubacteria)	(Parcubacteria)	(Parcubacteria)	10
Eukaryota	Amorphea	Obazoa	Opisthokonta	(Opisthokonta)	(Opisthokonta)	(Opisthokonta)	8
Bacteria	Proteobacteria	Alphaproteobacteria	Rickettsiales	Mitochondria	Ammopiptanthus mongolicus	(Ammopiptanthus mongolicus)	7
Eukaryota	Amorphea	Amoebozoa	Discosea	Longamoebia	Centramoebida	Acanthamoeba	4
Eukaryota	SAR	Alveolata	Dinoflagellata	Dinophyceae	Dinophysiales	Phalacroma	2
Eukaryota	Amorphea	(Amorphea)	(Amorphea)	(Amorphea)	(Amorphea)	(Amorphea)	2
Bacteria	Proteobacteria	Gammaproteobacteria	Gammaproteobacteria Incertae Sedis	Unknown Family	Candidatus Carsonella	primary endosymbiont of Psylla pyricola	1
Bacteria	Proteobacteria	Gammaproteobacteria	Pseudomonadales	(Pseudomonadales)	(Pseudomonadales)	(Pseudomonadales)	1
Eukaryota	SAR	Rhizaria	Cercozoa	Incertae Sedis	Reticulamoeba	Reticulamoeba gemmipara	1

## Sheet: O03
Domain	Phylum	Class	Order	Family	Genus	Species	Number of reads
Eukaryota	Amorphea	Obazoa	Opisthokonta	Holozoa	Choanozoa	Metazoa	448,484
Bacteria	Proteobacteria	Alphaproteobacteria	Rickettsiales	Anaplasmataceae	Wolbachia	(Wolbachia)	1,000
Bacteria	(Bacteria)	(Bacteria)	(Bacteria)	(Bacteria)	(Bacteria)	(Bacteria)	234
Bacteria	Proteobacteria	(Proteobacteria)	(Proteobacteria)	(Proteobacteria)	(Proteobacteria)	(Proteobacteria)	70
Eukaryota	Archaeplastida	Chloroplastida	Charophyta	Phragmoplastophyta	Streptophyta	Embryophyta	69
Eukaryota	(Eukaryota)	(Eukaryota)	(Eukaryota)	(Eukaryota)	(Eukaryota)	(Eukaryota)	50
Bacteria	Proteobacteria	Alphaproteobacteria	Rickettsiales	Anaplasmataceae	Wolbachia	uncultured bacterium	41
Bacteria	Actinobacteriota	Actinobacteria	Corynebacteriales	Corynebacteriaceae	Corynebacterium	Corynebacterium aurimucosum ATCC 700975	38
Bacteria	Actinobacteriota	Actinobacteria	Corynebacteriales	Corynebacteriaceae	Corynebacterium	(Corynebacterium)	37
Bacteria	Actinobacteriota	Actinobacteria	Propionibacteriales	Propionibacteriaceae	Cutibacterium	(Cutibacterium)	33
Bacteria	Proteobacteria	Alphaproteobacteria	Rickettsiales	Anaplasmataceae	Wolbachia	Wolbachia endosymbiont of Drosophila simulans wNo	22
Bacteria	Actinobacteriota	Actinobacteria	(Actinobacteria)	(Actinobacteria)	(Actinobacteria)	(Actinobacteria)	21
Eukaryota	Amorphea	Obazoa	Opisthokonta	(Opisthokonta)	(Opisthokonta)	(Opisthokonta)	18
Eukaryota	Amorphea	(Amorphea)	(Amorphea)	(Amorphea)	(Amorphea)	(Amorphea)	14
Bacteria	Proteobacteria	Alphaproteobacteria	(Alphaproteobacteria)	(Alphaproteobacteria)	(Alphaproteobacteria)	(Alphaproteobacteria)	13
Bacteria	Firmicutes	Bacilli	Staphylococcales	Staphylococcaceae	Staphylococcus	(Staphylococcus)	10
Eukaryota	Amorphea	Obazoa	Opisthokonta	Nucletmycea	Fungi	Dikarya	10
Bacteria	Actinobacteriota	Actinobacteria	Micrococcales	Micrococcaceae	Rothia	(Rothia)	9
Eukaryota	Archaeplastida	Rhodophyceae	Bangiales	Porphyra-Pyropia	(Porphyra-Pyropia)	(Porphyra-Pyropia)	7
Bacteria	Actinobacteriota	Actinobacteria	Corynebacteriales	Corynebacteriaceae	Corynebacterium	Corynebacterium resistens DSM 45100	7
Bacteria	Proteobacteria	Gammaproteobacteria	Enterobacterales	Pasteurellaceae	Haemophilus	(Haemophilus)	6
Bacteria	Firmicutes	Bacilli	Lactobacillales	Streptococcaceae	Streptococcus	(Streptococcus)	6
Bacteria	Actinobacteriota	Actinobacteria	Actinomycetales	Actinomycetaceae	Actinomyces	(Actinomyces)	5
Bacteria	Actinobacteriota	Actinobacteria	Corynebacteriales	Corynebacteriaceae	Corynebacterium	uncultured bacterium	5
Bacteria	Proteobacteria	Alphaproteobacteria	SAR11 clade	(SAR11 clade)	(SAR11 clade)	(SAR11 clade)	4
Bacteria	Actinobacteriota	Actinobacteria	Micrococcales	Micrococcaceae	(Micrococcaceae)	(Micrococcaceae)	4
Bacteria	Firmicutes	Bacilli	Staphylococcales	Staphylococcaceae	Staphylococcus	Staphylococcus aureus	4
Eukaryota	Archaeplastida	Chloroplastida	Chlorophyta	Mamiellophyceae	Mamiellales	Micromonas	4
Bacteria	Firmicutes	Bacilli	Lactobacillales	Streptococcaceae	Streptococcus	Streptococcus pneumoniae	4
Bacteria	Actinobacteriota	Actinobacteria	Micrococcales	Micrococcaceae	Micrococcus	(Micrococcus)	3
Bacteria	Proteobacteria	Gammaproteobacteria	Pseudomonadales	Moraxellaceae	Acinetobacter	(Acinetobacter)	3
Bacteria	Proteobacteria	Alphaproteobacteria	Rickettsiales	Anaplasmataceae	Wolbachia	Wolbachia sp.	3
Bacteria	Firmicutes	Bacilli	(Bacilli)	(Bacilli)	(Bacilli)	(Bacilli)	3
Bacteria	Bacteroidota	Bacteroidia	Flavobacteriales	NS9 marine group	(NS9 marine group)	(NS9 marine group)	2
Bacteria	Actinobacteriota	Actinobacteria	Corynebacteriales	Corynebacteriaceae	(Corynebacteriaceae)	(Corynebacteriaceae)	2
Bacteria	Bacteroidota	Bacteroidia	Bacteroidales	Prevotellaceae	Alloprevotella	(Alloprevotella)	2
Bacteria	Cyanobacteria	Cyanobacteriia	Chloroplast	Oryza sativa Japonica Group (Japanese rice)	(Oryza sativa Japonica Group (Japanese rice))	(Oryza sativa Japonica Group (Japanese rice))	2
Bacteria	Bacteroidota	Bacteroidia	Bacteroidales	Porphyromonadaceae	Porphyromonas	(Porphyromonas)	2
Bacteria	Firmicutes	Bacilli	Lactobacillales	Streptococcaceae	Streptococcus	Streptococcus sanguinis SK1 = NCTC 7863	2
Bacteria	Proteobacteria	Alphaproteobacteria	Rickettsiales	Mitochondria	Ammopiptanthus mongolicus	(Ammopiptanthus mongolicus)	2
Bacteria	Proteobacteria	Gammaproteobacteria	Burkholderiales	Burkholderiaceae	Lautropia	(Lautropia)	2
Bacteria	Actinobacteriota	Actinobacteria	Micrococcales	(Micrococcales)	(Micrococcales)	(Micrococcales)	2
Bacteria	Proteobacteria	Alphaproteobacteria	Rickettsiales	(Rickettsiales)	(Rickettsiales)	(Rickettsiales)	2
Bacteria	Cyanobacteria	Cyanobacteriia	Chloroplast	Arachis hypogaea (peanut)	(Arachis hypogaea (peanut))	(Arachis hypogaea (peanut))	2
Bacteria	Actinobacteriota	Actinobacteria	Corynebacteriales	(Corynebacteriales)	(Corynebacteriales)	(Corynebacteriales)	2
Bacteria	Actinobacteriota	Actinobacteria	Actinomycetales	Actinomycetaceae	Actinomyces	uncultured bacterium	1
Eukaryota	Amorphea	Obazoa	Opisthokonta	Nucletmycea	Fungi	Zoopagomycota	1
Bacteria	Deinococcota	Deinococci	Deinococcales	Deinococcaceae	Deinococcus	(Deinococcus)	1
Bacteria	Firmicutes	Bacilli	Bacillales	Bacillaceae	Bacillus	(Bacillus)	1
Bacteria	Cyanobacteria	Cyanobacteriia	Chloroplast	Citrus maxima	(Citrus maxima)	(Citrus maxima)	1
Bacteria	Cyanobacteria	Cyanobacteriia	Chloroplast	(Chloroplast)	(Chloroplast)	(Chloroplast)	1
Bacteria	Caldatribacteriota	JS1	uncultured Candidatus Atribacteria bacterium	(uncultured Candidatus Atribacteria bacterium)	(uncultured Candidatus Atribacteria bacterium)	(uncultured Candidatus Atribacteria bacterium)	1
Bacteria	Proteobacteria	Gammaproteobacteria	Burkholderiales	Neisseriaceae	Neisseria	(Neisseria)	1
Bacteria	Firmicutes	Bacilli	Staphylococcales	Staphylococcaceae	Staphylococcus	Staphylococcus aureus subsp. aureus ST398	1
Bacteria	Patescibacteria	Parcubacteria	Candidatus Nomurabacteria	(Candidatus Nomurabacteria)	(Candidatus Nomurabacteria)	(Candidatus Nomurabacteria)	1
Bacteria	Bacteroidota	Kapabacteria	Kapabacteriales	uncultured bacterium	(uncultured bacterium)	(uncultured bacterium)	1
Eukaryota	Archaeplastida	Chloroplastida	Chlorophyta	Chlorophyceae	Sphaeropleales	Coelastrella	1
Bacteria	Cyanobacteria	Cyanobacteriia	Chloroplast	Triticum aestivum (bread wheat)	(Triticum aestivum (bread wheat))	(Triticum aestivum (bread wheat))	1
Bacteria	Proteobacteria	Gammaproteobacteria	Burkholderiales	(Burkholderiales)	(Burkholderiales)	(Burkholderiales)	1
Bacteria	Cyanobacteria	Cyanobacteriia	Chloroplast	Oryza longistaminata	(Oryza longistaminata)	(Oryza longistaminata)	1
Bacteria	Proteobacteria	Gammaproteobacteria	Enterobacterales	Vibrionaceae	Vibrio	Vibrio cholerae	1
Bacteria	Proteobacteria	Alphaproteobacteria	Rickettsiales	Mitochondria	Triticum aestivum (bread wheat)	(Triticum aestivum (bread wheat))	1
Bacteria	Cyanobacteria	Cyanobacteriia	Chloroplast	uncultured bacterium	(uncultured bacterium)	(uncultured bacterium)	1
Bacteria	Proteobacteria	Gammaproteobacteria	Enterobacterales	Enterobacteriaceae	Klebsiella	Klebsiella pneumoniae BIDMC 47	1

## Sheet: O07
Domain	Phylum	Class	Order	Family	Genus	Species	Number of reads
Eukaryota	Amorphea	Obazoa	Opisthokonta	Holozoa	Choanozoa	Metazoa	295,930
Bacteria	Proteobacteria	Alphaproteobacteria	Rickettsiales	Anaplasmataceae	Wolbachia	(Wolbachia)	937
Bacteria	(Bacteria)	(Bacteria)	(Bacteria)	(Bacteria)	(Bacteria)	(Bacteria)	196
Bacteria	Proteobacteria	(Proteobacteria)	(Proteobacteria)	(Proteobacteria)	(Proteobacteria)	(Proteobacteria)	84
Bacteria	Proteobacteria	Alphaproteobacteria	Rickettsiales	Anaplasmataceae	Wolbachia	uncultured bacterium	50
Bacteria	Proteobacteria	Alphaproteobacteria	Rickettsiales	Anaplasmataceae	Wolbachia	Wolbachia endosymbiont of Drosophila simulans wNo	46
Bacteria	Proteobacteria	Alphaproteobacteria	(Alphaproteobacteria)	(Alphaproteobacteria)	(Alphaproteobacteria)	(Alphaproteobacteria)	22
Eukaryota	(Eukaryota)	(Eukaryota)	(Eukaryota)	(Eukaryota)	(Eukaryota)	(Eukaryota)	12
Eukaryota	Archaeplastida	Rhodophyceae	Bangiales	Porphyra-Pyropia	(Porphyra-Pyropia)	(Porphyra-Pyropia)	7
Eukaryota	Amorphea	(Amorphea)	(Amorphea)	(Amorphea)	(Amorphea)	(Amorphea)	4
Bacteria	Actinobacteriota	Actinobacteria	Propionibacteriales	Propionibacteriaceae	Cutibacterium	(Cutibacterium)	3
Bacteria	Cyanobacteria	Cyanobacteriia	Chloroplast	uncultured bacterium	(uncultured bacterium)	(uncultured bacterium)	3
Bacteria	Proteobacteria	Alphaproteobacteria	Rickettsiales	Anaplasmataceae	Wolbachia	Wolbachia sp.	3
Bacteria	Firmicutes	Bacilli	Bacillales	Planococcaceae	(Planococcaceae)	(Planococcaceae)	2
Eukaryota	Amorphea	Obazoa	Opisthokonta	(Opisthokonta)	(Opisthokonta)	(Opisthokonta)	2
Bacteria	Proteobacteria	Alphaproteobacteria	Rhizobiales	Beijerinckiaceae	Microvirga	(Microvirga)	2
Bacteria	Patescibacteria	Parcubacteria	Candidatus Staskawiczbacteria	uncultured bacterium	(uncultured bacterium)	(uncultured bacterium)	2
Bacteria	Firmicutes	Bacilli	Staphylococcales	Staphylococcaceae	Staphylococcus	(Staphylococcus)	1
Bacteria	Proteobacteria	Gammaproteobacteria	Gammaproteobacteria Incertae Sedis	Unknown Family	Candidatus Carsonella	Candidatus Carsonella ruddii	1
Bacteria	Proteobacteria	Gammaproteobacteria	Pseudomonadales	Moraxellaceae	Acinetobacter	(Acinetobacter)	1
Bacteria	Cyanobacteria	Cyanobacteriia	Chloroplast	Triticum aestivum (bread wheat)	(Triticum aestivum (bread wheat))	(Triticum aestivum (bread wheat))	1
Bacteria	Firmicutes	Bacilli	Staphylococcales	Staphylococcaceae	Staphylococcus	Staphylococcus aureus	1
Bacteria	Cyanobacteria	Cyanobacteriia	Chloroplast	Oryza sativa Japonica Group (Japanese rice)	(Oryza sativa Japonica Group (Japanese rice))	(Oryza sativa Japonica Group (Japanese rice))	1
Eukaryota	Amorphea	Obazoa	Opisthokonta	Nucletmycea	Fungi	Dikarya	1
Bacteria	Firmicutes	Bacilli	Lactobacillales	Streptococcaceae	Streptococcus	Streptococcus urinalis	1
Eukaryota	Archaeplastida	Chloroplastida	Charophyta	Phragmoplastophyta	Streptophyta	Embryophyta	1
Bacteria	Proteobacteria	Gammaproteobacteria	Xanthomonadales	Xanthomonadaceae	Lysobacter	uncultured bacterium	1
Bacteria	Proteobacteria	Gammaproteobacteria	Legionellales	Legionellaceae	Legionella	Legionella pneumophila subsp. pneumophila str. Thunder Bay	1
Bacteria	Proteobacteria	Gammaproteobacteria	Xanthomonadales	Xanthomonadaceae	(Xanthomonadaceae)	(Xanthomonadaceae)	1
Bacteria	Actinobacteriota	Actinobacteria	Corynebacteriales	Corynebacteriaceae	Corynebacterium	(Corynebacterium)	1
Bacteria	Actinobacteriota	Actinobacteria	Micrococcales	Micrococcaceae	Kocuria	(Kocuria)	1
Eukaryota	SAR	Alveolata	Apicomplexa	Aconoidasida	Haemosporoidia	Plasmodium	1
Bacteria	Firmicutes	Bacilli	Bacillales	Bacillaceae	Bacillus	Bacillus sp. SIT16	1
Bacteria	Actinobacteriota	Actinobacteria	Micrococcales	Micrococcaceae	Micrococcus	(Micrococcus)	1

## Sheet: O11
Domain	Phylum	Class	Order	Family	Genus	Species	Number of reads
Eukaryota	Amorphea	Obazoa	Opisthokonta	Holozoa	Choanozoa	Metazoa	293,013
Bacteria	Proteobacteria	Alphaproteobacteria	Rickettsiales	Anaplasmataceae	Wolbachia	(Wolbachia)	2,050
Bacteria	(Bacteria)	(Bacteria)	(Bacteria)	(Bacteria)	(Bacteria)	(Bacteria)	553
Bacteria	Proteobacteria	(Proteobacteria)	(Proteobacteria)	(Proteobacteria)	(Proteobacteria)	(Proteobacteria)	169
Eukaryota	(Eukaryota)	(Eukaryota)	(Eukaryota)	(Eukaryota)	(Eukaryota)	(Eukaryota)	59
Bacteria	Proteobacteria	Alphaproteobacteria	Rickettsiales	Anaplasmataceae	Wolbachia	Wolbachia endosymbiont of Drosophila simulans wNo	43
Bacteria	Proteobacteria	Alphaproteobacteria	Rickettsiales	Anaplasmataceae	Wolbachia	uncultured bacterium	42
Eukaryota	Amorphea	Obazoa	Opisthokonta	(Opisthokonta)	(Opisthokonta)	(Opisthokonta)	15
Bacteria	Proteobacteria	Alphaproteobacteria	(Alphaproteobacteria)	(Alphaproteobacteria)	(Alphaproteobacteria)	(Alphaproteobacteria)	15
Eukaryota	Archaeplastida	Rhodophyceae	Bangiales	Porphyra-Pyropia	(Porphyra-Pyropia)	(Porphyra-Pyropia)	8
Eukaryota	Archaeplastida	Chloroplastida	Chlorophyta	Mamiellophyceae	Mamiellales	Micromonas	8
Bacteria	Proteobacteria	Alphaproteobacteria	Rickettsiales	Anaplasmataceae	Wolbachia	Wolbachia sp.	7
Bacteria	Cyanobacteria	Cyanobacteriia	Chloroplast	Oryza sativa Japonica Group (Japanese rice)	(Oryza sativa Japonica Group (Japanese rice))	(Oryza sativa Japonica Group (Japanese rice))	3
Eukaryota	Amorphea	(Amorphea)	(Amorphea)	(Amorphea)	(Amorphea)	(Amorphea)	3
Bacteria	Proteobacteria	Gammaproteobacteria	Enterobacterales	Enterobacteriaceae	Enterobacter	(Enterobacter)	3
Eukaryota	Haptophyta	Prymnesiophyceae	Phaeocystis	Haptophyta environmental samples	(Haptophyta environmental samples)	(Haptophyta environmental samples)	2
Bacteria	Actinobacteriota	Actinobacteria	Propionibacteriales	Propionibacteriaceae	Cutibacterium	(Cutibacterium)	2
Eukaryota	Amorphea	Obazoa	Opisthokonta	Nucletmycea	Nucleariidae and Fonticula group	Nucleariidae	2
Bacteria	Proteobacteria	Alphaproteobacteria	Rickettsiales	(Rickettsiales)	(Rickettsiales)	(Rickettsiales)	2
Bacteria	Proteobacteria	Alphaproteobacteria	Rickettsiales	Mitochondria	Babesia bovis	(Babesia bovis)	2
Bacteria	Proteobacteria	Gammaproteobacteria	Legionellales	Legionellaceae	Legionella	Legionella pneumophila subsp. pneumophila str. Thunder Bay	1
Eukaryota	Amorphea	Amoebozoa	Discosea	Longamoebia	Centramoebida	Acanthamoeba	1
Eukaryota	Archaeplastida	(Archaeplastida)	(Archaeplastida)	(Archaeplastida)	(Archaeplastida)	(Archaeplastida)	1
Bacteria	Proteobacteria	Gammaproteobacteria	(Gammaproteobacteria)	(Gammaproteobacteria)	(Gammaproteobacteria)	(Gammaproteobacteria)	1
Bacteria	Proteobacteria	Alphaproteobacteria	Rhizobiales	Xanthobacteraceae	Bradyrhizobium	Bradyrhizobium japonicum	1
Bacteria	Proteobacteria	Gammaproteobacteria	Enterobacterales	Enterobacteriaceae	Enterobacter	Enterobacter asburiae	1
Eukaryota	SAR	Rhizaria	Retaria	Foraminifera	Globothalamea	Rotaliida	1
Bacteria	Proteobacteria	Gammaproteobacteria	Enterobacterales	Vibrionaceae	Vibrio	Vibrio cholerae	1

## Sheet: O12
Domain	Phylum	Class	Order	Family	Genus	Species	Number of reads
Eukaryota	Amorphea	Obazoa	Opisthokonta	Holozoa	Choanozoa	Metazoa	234,222
Bacteria	Proteobacteria	Alphaproteobacteria	Rickettsiales	Anaplasmataceae	Wolbachia	(Wolbachia)	618
Bacteria	(Bacteria)	(Bacteria)	(Bacteria)	(Bacteria)	(Bacteria)	(Bacteria)	187
Eukaryota	(Eukaryota)	(Eukaryota)	(Eukaryota)	(Eukaryota)	(Eukaryota)	(Eukaryota)	43
Bacteria	Proteobacteria	(Proteobacteria)	(Proteobacteria)	(Proteobacteria)	(Proteobacteria)	(Proteobacteria)	43
Bacteria	Proteobacteria	Alphaproteobacteria	Rickettsiales	Anaplasmataceae	Wolbachia	uncultured bacterium	19
Eukaryota	Amorphea	Obazoa	Opisthokonta	(Opisthokonta)	(Opisthokonta)	(Opisthokonta)	15
Bacteria	Proteobacteria	Alphaproteobacteria	Rickettsiales	Anaplasmataceae	Wolbachia	Wolbachia endosymbiont of Drosophila simulans wNo	9
Eukaryota	Archaeplastida	Rhodophyceae	Bangiales	Porphyra-Pyropia	(Porphyra-Pyropia)	(Porphyra-Pyropia)	6
Eukaryota	Amorphea	(Amorphea)	(Amorphea)	(Amorphea)	(Amorphea)	(Amorphea)	4
Bacteria	Proteobacteria	Alphaproteobacteria	Rhizobiales	Xanthobacteraceae	Bradyrhizobium	(Bradyrhizobium)	3
Bacteria	Proteobacteria	Alphaproteobacteria	(Alphaproteobacteria)	(Alphaproteobacteria)	(Alphaproteobacteria)	(Alphaproteobacteria)	3
Bacteria	Proteobacteria	Alphaproteobacteria	SAR11 clade	Clade I	Clade Ia	(Clade Ia)	2
Bacteria	Proteobacteria	Alphaproteobacteria	Rhizobiales	Xanthobacteraceae	(Xanthobacteraceae)	(Xanthobacteraceae)	1
Bacteria	Bacteroidota	Bacteroidia	Bacteroidales	Bacteroidaceae	Bacteroides	(Bacteroides)	1
Bacteria	Cloacimonadota	Cloacimonadia	Cloacimonadales	Cloacimonadaceae	LNR A2-18	uncultured planctomycete	1
Bacteria	Firmicutes	(Firmicutes)	(Firmicutes)	(Firmicutes)	(Firmicutes)	(Firmicutes)	1
Eukaryota	Amorphea	Obazoa	Opisthokonta	Nucletmycea	Fungi	Dikarya	1
Bacteria	Proteobacteria	Alphaproteobacteria	Rickettsiales	Mitochondria	Ammopiptanthus mongolicus	(Ammopiptanthus mongolicus)	1
Bacteria	Proteobacteria	Gammaproteobacteria	Enterobacterales	Morganellaceae	endosymbionts	uncultured Enterobacteriaceae bacterium	1
Bacteria	Firmicutes	Desulfotomaculia	Desulfotomaculales	(Desulfotomaculales)	(Desulfotomaculales)	(Desulfotomaculales)	1
Bacteria	Proteobacteria	Gammaproteobacteria	Burkholderiales	Neisseriaceae	uncultured	uncultured bacterium	1
Bacteria	Bacteroidota	Bacteroidia	Bacteroidales	Prevotellaceae	Prevotella	uncultured bacterium	1
Bacteria	Cyanobacteria	Cyanobacteriia	Chloroplast	Oryza sativa Japonica Group (Japanese rice)	(Oryza sativa Japonica Group (Japanese rice))	(Oryza sativa Japonica Group (Japanese rice))	1
Bacteria	Proteobacteria	Alphaproteobacteria	Rickettsiales	Anaplasmataceae	Wolbachia	Wolbachia sp.	1
Archaea	Euryarchaeota	Methanobacteria	Methanobacteriales	Methanobacteriaceae	Methanobacterium	(Methanobacterium)	1
Eukaryota	Amorphea	Amoebozoa	Discosea	Longamoebia	Centramoebida	Acanthamoeba	1
