# Supplementary material for: Wolbachia populations across organs of individual Culex pipiens: highly conserved intra-individual core pangenome with inter-individual polymorphisms
Source: ISME Commun. 2024 Jun 11;4(1):ycae078. doi: 10.1093/ismeco/ycae078 (PMC11195471; doi:10.1093/ismeco/ycae078)
Supplement: Table_S4_metapangenome_ycae078 [file table_s4_metapangenome_ycae078.xlsx]

## Sheet: M11, O11, wPipPel (metapan)
Supplementary Table 4 – Specimen 11 inter-organ Wolbachia pangenomic analysis. Gene cluster table from the pangenomic analysis performed on Wolbachia MAGs M11, O11 and the wPipPel reference genome. The table reports for each identified gene cluster: ids (unique_id, gene_cluster_id), bin and genome names (bin_name, genome_name), gene caller id (gene_callers_id), number of genomes where gene cluste…
unique_id	gene_cluster_id	bin_name	genome_name	gene_callers_id	num_genomes_gene_cluster_has_hits	num_genes_in_gene_cluster	max_num_paralogs	SCG	functional_homogeneity_index	geometric_homogeneity_index	combined_homogeneity_index	COG20_CATEGORY_ACC	COG20_CATEGORY	KEGG_Class_ACC	KEGG_Class	COG20_FUNCTION_ACC	COG20_FUNCTION	KOfam_ACC	KOfam	COG20_PATHWAY_ACC	COG20_PATHWAY	KEGG_Module_ACC	KEGG_Module	aa_sequence
1	GC_00000001	EVERYTHING	M11	95	3	84	40	0	0.727587390637239	0.696811912422912	0.711867185044981													---------------MSQKVVNRTTGL----------VDYKELETNI----------------------------------------------------------------------------------------------------------------------------------------------------------------------------------------------------------------------------------------------------------------------------------------------------------------------------------------------------------------…
2	GC_00000001	EVERYTHING	M11	155	3	84	40	0	0.727587390637239	0.696811912422912	0.711867185044981													---------------MSQKVVNRTTGL----------VDYKELETNI----------------------------------------------------------------------------------------------------------------------------------------------------------------------------------------------------------------------------------------------------------------------------------------------------------------------------------------------------------------…
3	GC_00000001	EVERYTHING	M11	241	3	84	40	0	0.727587390637239	0.696811912422912	0.711867185044981													---------------MSQKVVNRTTGL----------VDYKELETNI----------------------------------------------------------------------------------------------------------------------------------------------------------------------------------------------------------------------------------------------------------------------------------------------------------------------------------------------------------------…
4	GC_00000001	EVERYTHING	M11	361	3	84	40	0	0.727587390637239	0.696811912422912	0.711867185044981													---------------MSQKVVNRTTGL----------VDYKELETNI----------------------------------------------------------------------------------------------------------------------------------------------------------------------------------------------------------------------------------------------------------------------------------------------------------------------------------------------------------------…
5	GC_00000001	EVERYTHING	M11	544	3	84	40	0	0.727587390637239	0.696811912422912	0.711867185044981													---------------MSQKVVNRTTGL----------VDYKELETNI----------------------------------------------------------------------------------------------------------------------------------------------------------------------------------------------------------------------------------------------------------------------------------------------------------------------------------------------------------------…
6	GC_00000001	EVERYTHING	M11	601	3	84	40	0	0.727587390637239	0.696811912422912	0.711867185044981													---------------MSQKVVNRTTGL----------VDYKELETNI----------------------------------------------------------------------------------------------------------------------------------------------------------------------------------------------------------------------------------------------------------------------------------------------------------------------------------------------------------------…
7	GC_00000001	EVERYTHING	M11	821	3	84	40	0	0.727587390637239	0.696811912422912	0.711867185044981													---------------MSQKVVNRTTGL----------VDYKELETNI----------------------------------------------------------------------------------------------------------------------------------------------------------------------------------------------------------------------------------------------------------------------------------------------------------------------------------------------------------------…
8	GC_00000001	EVERYTHING	M11	867	3	84	40	0	0.727587390637239	0.696811912422912	0.711867185044981													---------------MSQKVVNRTTGL----------VDYKELETNI----------------------------------------------------------------------------------------------------------------------------------------------------------------------------------------------------------------------------------------------------------------------------------------------------------------------------------------------------------------…
9	GC_00000001	EVERYTHING	M11	929	3	84	40	0	0.727587390637239	0.696811912422912	0.711867185044981													---------------MSQKVVNRTTGL----------VDYKELETNI----------------------------------------------------------------------------------------------------------------------------------------------------------------------------------------------------------------------------------------------------------------------------------------------------------------------------------------------------------------…
10	GC_00000001	EVERYTHING	M11	1211	3	84	40	0	0.727587390637239	0.696811912422912	0.711867185044981													---------------MSQKVVNRTTGL----------VDYKELETNI----------------------------------------------------------------------------------------------------------------------------------------------------------------------------------------------------------------------------------------------------------------------------------------------------------------------------------------------------------------…
11	GC_00000001	EVERYTHING	M11	1234	3	84	40	0	0.727587390637239	0.696811912422912	0.711867185044981													---------------MSQKVVNRTTGL----------VDYKELETNI----------------------------------------------------------------------------------------------------------------------------------------------------------------------------------------------------------------------------------------------------------------------------------------------------------------------------------------------------------------…
12	GC_00000001	EVERYTHING	M11	1019	3	84	40	0	0.727587390637239	0.696811912422912	0.711867185044981	X	Mobilome: prophages, transposons			COG3328	Transposase (or an inactivated derivative) (IS285)	K07493	putative transposase					---------------MSQKVVNRTTGL----------VDYKELETNILSSIREGRPLTGRDGALTPFIKKLLEVSLEGEIENHLSAESEENNRRNGRNAKTLRTSAGSFELLTPRDREGSFEPQIVKKRQTNLHPELETKILSTFASGMGYRDIVSHVEEIYDHKISAAEISSITDKLLPVINEWRSRPLQSVYPIVFMDGMFFKVKEDGHCVSKCMYNILGIDQNGKKEVLGFYLAESEGANFWLGVLNDLKERGVEDILIACVDGLKSFPAAINSVFPNAEVQMCIVHQIRNSLKYVASKDAKSFLSDLKKVYQASSKEIAENYLLELDEKWGTKYPMVIKSWQNNWENLSGYFKYSGPVRRIIYTTNPIEGLHRQIRKFTKTKGSFTSINALYKQV…
13	GC_00000001	EVERYTHING	M11	542	3	84	40	0	0.727587390637239	0.696811912422912	0.711867185044981													---------------MSQ--ANRTTGL----------VDYKELETNILSSIREGRPLTERDGALTPFVKRLLESSLEGEIKNHLSAKSEENNRRN----------------------------------------------------------------------------------------------------------------------------------------------------------------------------------------------------------------------------------------------------------------------------------------------------------------…
14	GC_00000001	EVERYTHING	M11	31	3	84	40	0	0.727587390637239	0.696811912422912	0.711867185044981	X	Mobilome: prophages, transposons			COG3328	Transposase (or an inactivated derivative) (IS285)							-----------------KKVEEKSTMP----------VHDWALTISQLDVFFPGRLKIELN--------------------------------------------------------------------------------------------------------------------------------------------------------------------------------------------------------------------------------------------------------------------------------------------------------------------------------------------------…
15	GC_00000001	EVERYTHING	M11	68	3	84	40	0	0.727587390637239	0.696811912422912	0.711867185044981	X	Mobilome: prophages, transposons			COG3328	Transposase (or an inactivated derivative) (IS285)							-----------------KKVEEKSTMP----------VHDWALTISQLDVFFPGRLKIELN--------------------------------------------------------------------------------------------------------------------------------------------------------------------------------------------------------------------------------------------------------------------------------------------------------------------------------------------------…
16	GC_00000001	EVERYTHING	M11	335	3	84	40	0	0.727587390637239	0.696811912422912	0.711867185044981	X	Mobilome: prophages, transposons			COG3328	Transposase (or an inactivated derivative) (IS285)							-----------------KKVEEKSTMP----------VHDWALTISQLDVFFPGRLKIELN--------------------------------------------------------------------------------------------------------------------------------------------------------------------------------------------------------------------------------------------------------------------------------------------------------------------------------------------------…
17	GC_00000001	EVERYTHING	M11	486	3	84	40	0	0.727587390637239	0.696811912422912	0.711867185044981	X	Mobilome: prophages, transposons			COG3328	Transposase (or an inactivated derivative) (IS285)							-----------------KKVEEKSTMP----------VHDWALTISQLDVFFPGRLKIELN--------------------------------------------------------------------------------------------------------------------------------------------------------------------------------------------------------------------------------------------------------------------------------------------------------------------------------------------------…
18	GC_00000001	EVERYTHING	M11	717	3	84	40	0	0.727587390637239	0.696811912422912	0.711867185044981	X	Mobilome: prophages, transposons			COG3328	Transposase (or an inactivated derivative) (IS285)							-----------------KKVEEKSTMP----------VHDWALTISQLDVFFPGRLKIELN--------------------------------------------------------------------------------------------------------------------------------------------------------------------------------------------------------------------------------------------------------------------------------------------------------------------------------------------------…
19	GC_00000001	EVERYTHING	M11	1004	3	84	40	0	0.727587390637239	0.696811912422912	0.711867185044981	X	Mobilome: prophages, transposons			COG3328	Transposase (or an inactivated derivative) (IS285)							--------------------EEKSTMP----------VHDWALTISQLDVFFPGRLKIELN--------------------------------------------------------------------------------------------------------------------------------------------------------------------------------------------------------------------------------------------------------------------------------------------------------------------------------------------------…
20	GC_00000001	EVERYTHING	M11	523	3	84	40	0	0.727587390637239	0.696811912422912	0.711867185044981	X	Mobilome: prophages, transposons			COG3328	Transposase (or an inactivated derivative) (IS285)	K07493	putative transposase					------MLNDLKERGVEDILIACVDGLKSFPAAINSVFPKAEVQICIVHQIRNSLKYVSSKDV-------------------------------------------------------------------------------------------------------------------------------------------------------------------------------------------------------------------------------------------------KIFMNDLKKIYRASSKEIAENYLLELEEKWGEKYPLVIKSWQNNWENLSGYFKYSGPVRRLIYTTNPIEGLHR----------------------…
21	GC_00000001	EVERYTHING	M11	543	3	84	40	0	0.727587390637239	0.696811912422912	0.711867185044981	X	Mobilome: prophages, transposons			COG3328	Transposase (or an inactivated derivative) (IS285)	K07493	putative transposase					------------MCRWAKSFPTAINSV----------FPKAEIQLCIVHQIRNSLKYASSKDV-------------------------------------------------------------------------------------------------------------------------------------------------------------------------------------------------------------------------------------------------KIFMNDLKKIYRAASRETAENYLLELEEKW-----------------------------------------------------------------…
22	GC_00000001	EVERYTHING	M11	522	3	84	40	0	0.727587390637239	0.696811912422912	0.711867185044981	X	Mobilome: prophages, transposons			COG3328	Transposase (or an inactivated derivative) (IS285)	K07493	putative transposase					--------------MYDHKISAAEISS----------ITDKLL----------------------------------------------------------------------------------------------------------------------------------------PLINEWRSRPLQSVYPIVFMDGMFFKVKEDGHCVSKCMYNILGIDQNGRKEVLGFYLAESEVLVRSVK--------------------------------------------------------------------------------------------------------------------------------------------------------…
23	GC_00000001	EVERYTHING	O11	471	3	84	40	0	0.727587390637239	0.696811912422912	0.711867185044981													---------------MSQKVVNRTTGL----------VDYKELETNIL---------------------------------------------------------------------------------------------------------------------------------------------------------------------------------------------------------------------------------------------------------------------------------------------------------------------------------------------------------------…
24	GC_00000001	EVERYTHING	O11	639	3	84	40	0	0.727587390637239	0.696811912422912	0.711867185044981													---------------MSQKVVNRTTGL----------VDYKELETNIL---------------------------------------------------------------------------------------------------------------------------------------------------------------------------------------------------------------------------------------------------------------------------------------------------------------------------------------------------------------…
25	GC_00000001	EVERYTHING	O11	27	3	84	40	0	0.727587390637239	0.696811912422912	0.711867185044981													---------------MSQKVVNRTTGL----------VDYKELETNI----------------------------------------------------------------------------------------------------------------------------------------------------------------------------------------------------------------------------------------------------------------------------------------------------------------------------------------------------------------…
26	GC_00000001	EVERYTHING	O11	339	3	84	40	0	0.727587390637239	0.696811912422912	0.711867185044981													---------------MSQKVVNRTTGL----------VDYKELETNI----------------------------------------------------------------------------------------------------------------------------------------------------------------------------------------------------------------------------------------------------------------------------------------------------------------------------------------------------------------…
27	GC_00000001	EVERYTHING	O11	591	3	84	40	0	0.727587390637239	0.696811912422912	0.711867185044981													---------------MSQKVVNRTTGL----------VDYKELETNI----------------------------------------------------------------------------------------------------------------------------------------------------------------------------------------------------------------------------------------------------------------------------------------------------------------------------------------------------------------…
28	GC_00000001	EVERYTHING	O11	782	3	84	40	0	0.727587390637239	0.696811912422912	0.711867185044981													---------------MSQKVVNRTTGL----------VDYKELETNI----------------------------------------------------------------------------------------------------------------------------------------------------------------------------------------------------------------------------------------------------------------------------------------------------------------------------------------------------------------…
29	GC_00000001	EVERYTHING	O11	829	3	84	40	0	0.727587390637239	0.696811912422912	0.711867185044981													---------------MSQKVVNRTTGL----------VDYKELETNI----------------------------------------------------------------------------------------------------------------------------------------------------------------------------------------------------------------------------------------------------------------------------------------------------------------------------------------------------------------…
30	GC_00000001	EVERYTHING	O11	933	3	84	40	0	0.727587390637239	0.696811912422912	0.711867185044981													---------------MSQKVVNRTTGL----------VDYKELETNI----------------------------------------------------------------------------------------------------------------------------------------------------------------------------------------------------------------------------------------------------------------------------------------------------------------------------------------------------------------…
31	GC_00000001	EVERYTHING	O11	952	3	84	40	0	0.727587390637239	0.696811912422912	0.711867185044981													---------------MSQKVVNRTTGL----------VDYKELETNI----------------------------------------------------------------------------------------------------------------------------------------------------------------------------------------------------------------------------------------------------------------------------------------------------------------------------------------------------------------…
32	GC_00000001	EVERYTHING	O11	963	3	84	40	0	0.727587390637239	0.696811912422912	0.711867185044981													---------------MSQKVVNRTTGL----------VDYKELETNI----------------------------------------------------------------------------------------------------------------------------------------------------------------------------------------------------------------------------------------------------------------------------------------------------------------------------------------------------------------…
33	GC_00000001	EVERYTHING	O11	1153	3	84	40	0	0.727587390637239	0.696811912422912	0.711867185044981													---------------MSQKVVNRTTGL----------VDYKELETNI----------------------------------------------------------------------------------------------------------------------------------------------------------------------------------------------------------------------------------------------------------------------------------------------------------------------------------------------------------------…
34	GC_00000001	EVERYTHING	O11	918	3	84	40	0	0.727587390637239	0.696811912422912	0.711867185044981	X	Mobilome: prophages, transposons			COG3328	Transposase (or an inactivated derivative) (IS285)	K07493	putative transposase					---------------MSQKVVNRTTGL----------VDYKELETNILSSIREGRPLTGRDGALTPFIKKLLEVSLEGEIENHLSAESEENNRRNGRNAKTLRTSAGSFELLTPRDREGSFEPQIVKKRQTNLHPELETKILSTFASGMGYRDIVSHVEEIYDHKISAAEISSITDKLLPVINEWRSRPLQSVYPIVFMDGMFFKVKEDGHCVSKCMYNILGIDQNGKKEVLGFYLAESEGANFWLGVLNDLKERGVEDILIACVDGLKSFPAAINSVFPNAEVQMCIVHQIRNSLKYVASKDAKSFLSDLKKVYQASSKEIAENYLLELDEKWGTKYPMVIKSWQNNWENLSGYFKYSGPVRRIIYTTNPIEGLHRQIRKFTKTKGSFTSINALYKQV…
35	GC_00000001	EVERYTHING	O11	457	3	84	40	0	0.727587390637239	0.696811912422912	0.711867185044981													---------------MSQ--ANRTTGL----------VDYKELETNILSSIREGRPLTERDGALTPFVKRLLESSLEGEIKNHLSAKSEENNRRN----------------------------------------------------------------------------------------------------------------------------------------------------------------------------------------------------------------------------------------------------------------------------------------------------------------…
36	GC_00000001	EVERYTHING	O11	163	3	84	40	0	0.727587390637239	0.696811912422912	0.711867185044981	X	Mobilome: prophages, transposons			COG3328	Transposase (or an inactivated derivative) (IS285)							-----------------KKVEEKSTMP----------VHDWALTISQLDVFFPGRLKIELN--------------------------------------------------------------------------------------------------------------------------------------------------------------------------------------------------------------------------------------------------------------------------------------------------------------------------------------------------…
37	GC_00000001	EVERYTHING	O11	291	3	84	40	0	0.727587390637239	0.696811912422912	0.711867185044981	X	Mobilome: prophages, transposons			COG3328	Transposase (or an inactivated derivative) (IS285)							-----------------KKVEEKSTMP----------VHDWALTISQLDVFFPGRLKIELN--------------------------------------------------------------------------------------------------------------------------------------------------------------------------------------------------------------------------------------------------------------------------------------------------------------------------------------------------…
38	GC_00000001	EVERYTHING	O11	756	3	84	40	0	0.727587390637239	0.696811912422912	0.711867185044981	X	Mobilome: prophages, transposons			COG3328	Transposase (or an inactivated derivative) (IS285)							-----------------KKVEEKSTMP----------VHDWALTISQLDVFFPGRLKIELN--------------------------------------------------------------------------------------------------------------------------------------------------------------------------------------------------------------------------------------------------------------------------------------------------------------------------------------------------…
39	GC_00000001	EVERYTHING	O11	897	3	84	40	0	0.727587390637239	0.696811912422912	0.711867185044981	X	Mobilome: prophages, transposons			COG3328	Transposase (or an inactivated derivative) (IS285)							-----------------KKVEEKSTMP----------VHDWALTISQLDVFFPGRLKIELN--------------------------------------------------------------------------------------------------------------------------------------------------------------------------------------------------------------------------------------------------------------------------------------------------------------------------------------------------…
40	GC_00000001	EVERYTHING	O11	1104	3	84	40	0	0.727587390637239	0.696811912422912	0.711867185044981	X	Mobilome: prophages, transposons			COG3328	Transposase (or an inactivated derivative) (IS285)							-----------------KKVEEKSTMP----------VHDWALTISQLDVFFPGRLKIELN--------------------------------------------------------------------------------------------------------------------------------------------------------------------------------------------------------------------------------------------------------------------------------------------------------------------------------------------------…
41	GC_00000001	EVERYTHING	O11	903	3	84	40	0	0.727587390637239	0.696811912422912	0.711867185044981													-------------------VEEKSTMP----------VHDWALTISQLDVFFPGRLKIELN--------------------------------------------------------------------------------------------------------------------------------------------------------------------------------------------------------------------------------------------------------------------------------------------------------------------------------------------------…
42	GC_00000001	EVERYTHING	O11	482	3	84	40	0	0.727587390637239	0.696811912422912	0.711867185044981	X	Mobilome: prophages, transposons			COG3328	Transposase (or an inactivated derivative) (IS285)	K07493	putative transposase					------MLNDLKERGVEDILIACVDGLKSFPAAINSVFPKAEVQICIVHQIRNSLKYVSSKDV-------------------------------------------------------------------------------------------------------------------------------------------------------------------------------------------------------------------------------------------------KIFMNDLKKIYRASSKEIAENYLLELEEKWGEKYPLVIKSWQNNWENLSGYFKYSGPVRRLIYTTNPIEGLHR----------------------…
43	GC_00000001	EVERYTHING	O11	456	3	84	40	0	0.727587390637239	0.696811912422912	0.711867185044981	X	Mobilome: prophages, transposons			COG3328	Transposase (or an inactivated derivative) (IS285)	K07493	putative transposase					------------MCRWAKSFPTAINSV----------FPKAEIQLCIVHQIRNSLKYASSKDV-------------------------------------------------------------------------------------------------------------------------------------------------------------------------------------------------------------------------------------------------KIFMNDLKKIYRAASRETAENYLLELEEKW-----------------------------------------------------------------…
44	GC_00000001	EVERYTHING	O11	481	3	84	40	0	0.727587390637239	0.696811912422912	0.711867185044981	X	Mobilome: prophages, transposons			COG3328	Transposase (or an inactivated derivative) (IS285)	K07493	putative transposase					--------------MYDHKISAAEISS----------ITDKLL----------------------------------------------------------------------------------------------------------------------------------------PLINEWRSRPLQSVYPIVFMDGMFFKVKEDGHCVSKCMYNILGIDQNGRKEVLGFYLAESEVLVRSVK--------------------------------------------------------------------------------------------------------------------------------------------------------…
45	GC_00000001	EVERYTHING	wPipPel	49	3	84	40	0	0.727587390637239	0.696811912422912	0.711867185044981	X	Mobilome: prophages, transposons			COG3328	Transposase (or an inactivated derivative) (IS285)							---------------MSQKVVNRTTGL----------VDYKELETNILSSIREGRPLTGRDGALTPFIKKLLEVSLEGEIENHLSAESEENNRRNGRNAKTLRTSAG----------------------------------------------------------------------------------------------------------------------------------------------------------------------------------------------------------------------------------------------------------------------------------------------------…
46	GC_00000001	EVERYTHING	wPipPel	69	3	84	40	0	0.727587390637239	0.696811912422912	0.711867185044981	X	Mobilome: prophages, transposons			COG3328	Transposase (or an inactivated derivative) (IS285)							---------------MSQKVVNRTTGL----------VDYKELETNILSSIREGRPLTGRDGALTPFIKKLLEVSLEGEIENHLSAESEENNRRNGRNAKTLRTSAG----------------------------------------------------------------------------------------------------------------------------------------------------------------------------------------------------------------------------------------------------------------------------------------------------…
47	GC_00000001	EVERYTHING	wPipPel	368	3	84	40	0	0.727587390637239	0.696811912422912	0.711867185044981	X	Mobilome: prophages, transposons			COG3328	Transposase (or an inactivated derivative) (IS285)							---------------MSQKVVNRTTGL----------VDYKELETNILSSIREGRPLTGRDGALTPFIKKLLEVSLEGEIENHLSAESEENNRRNGRNAKTLRTSAG----------------------------------------------------------------------------------------------------------------------------------------------------------------------------------------------------------------------------------------------------------------------------------------------------…
48	GC_00000001	EVERYTHING	wPipPel	399	3	84	40	0	0.727587390637239	0.696811912422912	0.711867185044981	X	Mobilome: prophages, transposons			COG3328	Transposase (or an inactivated derivative) (IS285)							---------------MSQKVVNRTTGL----------VDYKELETNILSSIREGRPLTGRDGALTPFIKKLLEVSLEGEIENHLSAESEENNRRNGRNAKTLRTSAG----------------------------------------------------------------------------------------------------------------------------------------------------------------------------------------------------------------------------------------------------------------------------------------------------…
49	GC_00000001	EVERYTHING	wPipPel	473	3	84	40	0	0.727587390637239	0.696811912422912	0.711867185044981	X	Mobilome: prophages, transposons			COG3328	Transposase (or an inactivated derivative) (IS285)							---------------MSQKVVNRTTGL----------VDYKELETNILSSIREGRPLTGRDGALTPFIKKLLEVSLEGEIENHLSAESEENNRRNGRNAKTLRTSAG----------------------------------------------------------------------------------------------------------------------------------------------------------------------------------------------------------------------------------------------------------------------------------------------------…
50	GC_00000001	EVERYTHING	wPipPel	897	3	84	40	0	0.727587390637239	0.696811912422912	0.711867185044981	X	Mobilome: prophages, transposons			COG3328	Transposase (or an inactivated derivative) (IS285)							---------------MSQKVVNRTTGL----------VDYKELETNILSSIREGRPLTGRDGALTPFIKKLLEVSLEGEIENHLSAESEENNRRNGRNAKTLRTSAG----------------------------------------------------------------------------------------------------------------------------------------------------------------------------------------------------------------------------------------------------------------------------------------------------…
51	GC_00000001	EVERYTHING	wPipPel	1371	3	84	40	0	0.727587390637239	0.696811912422912	0.711867185044981	X	Mobilome: prophages, transposons			COG3328	Transposase (or an inactivated derivative) (IS285)	K07493	putative transposase					---------------MSQKVVNRTTGL----------VDYKELETNILSSIREGRPLTGRDGALTPFIKKLLEVSLEGEIENHLSAESEENNRRNGRNAKTLRTSAGSFELLTPRDREGSFEPQIVKKGKQTYIQSLKRRF------------------------------------------------------------------------------------------------------------------------------------------------------------------------------------------------------------------------------------------------------------------…
52	GC_00000001	EVERYTHING	wPipPel	149	3	84	40	0	0.727587390637239	0.696811912422912	0.711867185044981	X	Mobilome: prophages, transposons			COG3328	Transposase (or an inactivated derivative) (IS285)	K07493	putative transposase					---------------MSQKVVNRTTGL----------VDYKELETNILSSIREGRPLTGRDGALTPFIKKLLEVSLEGEIENHLSAESEENNRRNGRNAKTLRTSAGSFELLTPRDREGSFEPQIVKKRQTNLHPELETKILSTFASGMGYRDIVSHVEEIYDHKISAAEISSITDKLLPVINEWRSRPLQSVYPIVFMDGMFFKVKEDGHCVSKCMYNILGIDQNGKKEVLGFYLAESEVLVGSAK--------------------------------------------------------------------------------------------------------------------------------------------------------…
53	GC_00000001	EVERYTHING	wPipPel	198	3	84	40	0	0.727587390637239	0.696811912422912	0.711867185044981	X	Mobilome: prophages, transposons			COG3328	Transposase (or an inactivated derivative) (IS285)	K07493	putative transposase					---------------MSQKVVNRTTGL----------VDYKELETNILSSIREGRPLTGRDGALTPFIKKLLEVSLEGEIENHLSAESEENNRRNGRNAKTLRTSAGSFELLTPRDREGSFEPQIVKKRQTNLHPELETKILSTFASGMGYRDIVSHVEEIYDHKISAAEISSITDKLLPVINEWRSRPLQSVYPIVFMDGMFFKVKEDGHCVSKCMYNILGIDQNGKKEVLGFYLAESEVLVGSAK--------------------------------------------------------------------------------------------------------------------------------------------------------…
54	GC_00000001	EVERYTHING	wPipPel	294	3	84	40	0	0.727587390637239	0.696811912422912	0.711867185044981	X	Mobilome: prophages, transposons			COG3328	Transposase (or an inactivated derivative) (IS285)	K07493	putative transposase					---------------MSQKVVNRTTGL----------VDYKELETNILSSIREGRPLTGRDGALTPFIKKLLEVSLEGEIENHLSAESEENNRRNGRNAKTLRTSAGSFELLTPRDREGSFEPQIVKKRQTNLHPELETKILSTFASGMGYRDIVSHVEEIYDHKISAAEISSITDKLLPVINEWRSRPLQSVYPIVFMDGMFFKVKEDGHCVSKCMYNILGIDQNGKKEVLGFYLAESEVLVGSAK--------------------------------------------------------------------------------------------------------------------------------------------------------…
55	GC_00000001	EVERYTHING	wPipPel	402	3	84	40	0	0.727587390637239	0.696811912422912	0.711867185044981	X	Mobilome: prophages, transposons			COG3328	Transposase (or an inactivated derivative) (IS285)	K07493	putative transposase					---------------MSQKVVNRTTGL----------VDYKELETNILSSIREGRPLTGRDGALTPFIKKLLEVSLEGEIENHLSAESEENNRRNGRNAKTLRTSAGSFELLTPRDREGSFEPQIVKKRQTNLHPELETKILSTFASGMGYRDIVSHVEEIYDHKISAAEISSITDKLLPVINEWRSRPLQSVYPIVFMDGMFFKVKEDGHCVSKCMYNILGIDQNGKKEVLGFYLAESEVLVGSAK--------------------------------------------------------------------------------------------------------------------------------------------------------…
56	GC_00000001	EVERYTHING	wPipPel	822	3	84	40	0	0.727587390637239	0.696811912422912	0.711867185044981	X	Mobilome: prophages, transposons			COG3328	Transposase (or an inactivated derivative) (IS285)	K07493	putative transposase					---------------MSQKVVNRTTGL----------VDYKELETNILSSIREGRPLTGRDGALTPFIKKLLEVSLEGEIENHLSAESEENNRRNGRNAKTLRTSAGSFELLTPRDREGSFEPQIVKKRQTNLHPELETKILSTFASGMGYRDIVSHVEEIYDHKISAAEISSITDKLLPVINEWRSRPLQSVYPIVFMDGMFFKVKEDGHCVSKCMYNILGIDQNGKKEVLGFYLAESEVLVGSAK--------------------------------------------------------------------------------------------------------------------------------------------------------…
57	GC_00000001	EVERYTHING	wPipPel	1384	3	84	40	0	0.727587390637239	0.696811912422912	0.711867185044981	X	Mobilome: prophages, transposons			COG3328	Transposase (or an inactivated derivative) (IS285)	K07493	putative transposase					---------------MSQKVVNRTTGL----------VDYKELETNILSSIREGRPLTGRDGALTPFIKKLLEVSLEGEIENHLSAESEENNRRNGRNAKTLRTSAGSFELLTPRDREGSFEPQIVKKRQTNLHPELETKILSTFASGMGYRDIVSHVEEIYDHKISAAEISSITDKLLPVINEWRSRPLQSVYPIVFMDGMFFKVKEDGHCVSKCMYNILGIDQNGKKEVLGFYLAESEVLVGSAK--------------------------------------------------------------------------------------------------------------------------------------------------------…
58	GC_00000001	EVERYTHING	wPipPel	102	3	84	40	0	0.727587390637239	0.696811912422912	0.711867185044981	X	Mobilome: prophages, transposons			COG3328	Transposase (or an inactivated derivative) (IS285)	K07493	putative transposase					---------------MSQKVVNRTTGL----------VDYKELETNILSSIREGRPLTGRDGALTPFIKKLLEVSLEGEIENHLSAESEENNRRNGRNAKTLRTSAGSFELLTPRDREGSFEPQIVKKRQTNLHPELETKILSTFASGMGYRDIVSHVEEIYDHKISAAEISSITDKLLPVINEWRSRPLQSVYPIVFMDGMFFKVKEDGHCVSKCMYNILGIDQNGKKEVLGFYLAESEGANFWLGVLNDLKERGVEDILIACVDGLKSFPAAINSVFPNAEVQMCIVHQIRNSLKYVASKDAKSFLSDLKKVYQASSKEIAENYLLELDEKWGTKYPMVIKSWQNNWENLSGYFKYSGPVRRIIYTTNPIEGLHRQIRKFTKTKGSLPA--------…
59	GC_00000001	EVERYTHING	wPipPel	127	3	84	40	0	0.727587390637239	0.696811912422912	0.711867185044981	X	Mobilome: prophages, transposons			COG3328	Transposase (or an inactivated derivative) (IS285)	K07493	putative transposase					---------------MSQKVVNRTTGL----------VDYKELETNILSSIREGRPLTGRDGALTPFIKKLLEVSLEGEIENHLSAESEENNRRNGRNAKTLRTSAGSFELLTPRDREGSFEPQIVKKRQTNLHPELETKILSTFASGMGYRDIVSHVEEIYDHKISAAEISSITDKLLPVINEWRSRPLQSVYPIVFMDGMFFKVKEDGHCVSKCMYNILGIDQNGKKEVLGFYLAESEGANFWLGVLNDLKERGVEDILIACVDGLKSFPAAINSVFPNAEVQMCIVHQIRNSLKYVASKDAKSFLSDLKKVYQASSKEIAENYLLELDEKWGTKYPMVIKSWQNNWENLSGYFKYSGPVRRIIYTTNPIEGLHRQIRKFTKTKGSLPA--------…
60	GC_00000001	EVERYTHING	wPipPel	518	3	84	40	0	0.727587390637239	0.696811912422912	0.711867185044981	X	Mobilome: prophages, transposons			COG3328	Transposase (or an inactivated derivative) (IS285)	K07493	putative transposase					---------------MSQKVVNRTTGL----------VDYKELETNILSSIREGRPLTGRDGALTPFIKKLLEVSLEGEIENHLSAESEENNRRNGRNAKTLRTSAGSFELLTPRDREGSFEPQIVKKRQTNLHPELETKILSTFASGMGYRDIVSHVEEIYDHKISAAEISSITDKLLPVINEWRSRPLQSVYPIVFMDGMFFKVKEDGHCVSKCMYNILGIDQNGKKEVLGFYLAESEGANFWLGVLNDLKERGVEDILIACVDGLKSFPAAINSVFPNAEVQMCIVHQIRNSLKYVASKDAKSFLSDLKKVYQASSKEIAENYLLELDEKWGTKYPMVIKSWQNNWENLSGYFKYSGPVRRIIYTTNPIEGLHRQIRKFTKTKGSFTSINALYKQV…
61	GC_00000001	EVERYTHING	wPipPel	1247	3	84	40	0	0.727587390637239	0.696811912422912	0.711867185044981	X	Mobilome: prophages, transposons			COG3328	Transposase (or an inactivated derivative) (IS285)	K07493	putative transposase					---------------MSQKVVNRTTGL----------VDYKELETNILSSIREGRPLTGRDGALTPFIKKLLEVSLEGEIENHLSAESEENNRRNGRNAKTLRTSAGSFELLTPRDREGSFEPQIVKKRQTNLHPELETKILSTFASGMGYRDIVSHVEEIYDHKISAAEISSITDKLLPVINEWRSRPLQSVYPIVFMDGMFFKVKEDGHCVSKCMYNILGIDQNGKKEVLGFYLAESEGANFWLGVLNDLKERGVEDILIACVDGLKSFPAAINSVFPNAEVQMCIVHQIRNSLKYVASKDAKSFLSDLKKVYQASSKEIAENYLLELDEKWGTKYPMVIKSWQNNWENLSGYFKYSGPVRRIIYTTNPIEGLHRQIRKFTKTKGSFTSINALYKQV…
62	GC_00000001	EVERYTHING	wPipPel	1262	3	84	40	0	0.727587390637239	0.696811912422912	0.711867185044981	X	Mobilome: prophages, transposons			COG3328	Transposase (or an inactivated derivative) (IS285)	K07493	putative transposase					---------------MSQKVVNRTTGL----------VDYKELETNILSSIREGRPLTGRDGALTPFIKKLLEVSLEGEIENHLSAESEENNRRNGRNAKTLRTSAGSFELLTPRDREGSFEPQIVKKRQTNLHPELETKILSTFASGMGYRDIVSHVEEIYDHKISAAEISSITDKLLPVINEWRSRPLQSVYPIVFMDGMFFKVKEDGHCVSKCMYNILGIDQNGKKEVLGFYLAESEGANFWLGVLNDLKERGVEDILIACVDGLKSFPAAINSVFPNAEVQMCIVHQIRNSLKYVASKDAKSFLSDLKKVYQASSKEIAENYLLELDEKWGTKYPMVIKSWQNNWENLSGYFKYSGPVRRIIYTTNPIEGLHRQIRKFTKTKGSFTSINALYKQV…
63	GC_00000001	EVERYTHING	wPipPel	1275	3	84	40	0	0.727587390637239	0.696811912422912	0.711867185044981	X	Mobilome: prophages, transposons			COG3328	Transposase (or an inactivated derivative) (IS285)	K07493	putative transposase					---------------MSQKVVNRTTGL----------VDYKELETNILSSIREGRPLTGRDGALTPFIKKLLEVSLEGEIENHLSAESEENNRRNGRNAKTLRTSAGSFELLTPRDREGSFEPQIVKKRQTNLHPELETKILSTFASGMGYRDIVSHVEEIYDHKISAAEISSITDKLLPVINEWRSRPLQSVYPIVFMDGMFFKVKEDGHCVSKCMYNILGIDQNGKKEVLGFYLAESEGANFWLGVLNDLKERGVEDILIACVDGLKSFPAAINSVFPNAEVQMCIVHQIRNSLKYVASKDAKSFLSDLKKVYQASSKEIAENYLLELDEKWGTKYPMVIKSWQNNWENLSGYFKYSGPVRRIIYTTNPIEGLHRQIRKFTKTKGSFTSINALYKQV…
64	GC_00000001	EVERYTHING	wPipPel	350	3	84	40	0	0.727587390637239	0.696811912422912	0.711867185044981	X	Mobilome: prophages, transposons			COG3328	Transposase (or an inactivated derivative) (IS285)	K07493	putative transposase					---------------MSQKIVNRTNGL----------VDYKELETNILSSIREGRPLMGRDGALTPFIKRLLEASLEGEIEHHLSAGSEENNRRNGRNGKTLKTSAGSFELLTPRDREGSFEPQIVKKRQTSLHPELEAKVLSTYASGMGYRDIASHVEEMYDHKISAAEISNITDKLLPLINEWRSRPLQSVYPIVFMDGMFFKVKEDGHCVSKCMYNILGIDQNGRKEVLGFYLAESEVLVRSVK--------------------------------------------------------------------------------------------------------------------------------------------------------…
65	GC_00000001	EVERYTHING	wPipPel	1034	3	84	40	0	0.727587390637239	0.696811912422912	0.711867185044981													---------------MSQ--ANRTTGL----------VDYKELETNILSSIREGRPLTERDGALTPFVKRLLESSLEGEIKNHLSAKSEENNRRN----------------------------------------------------------------------------------------------------------------------------------------------------------------------------------------------------------------------------------------------------------------------------------------------------------------…
66	GC_00000001	EVERYTHING	wPipPel	150	3	84	40	0	0.727587390637239	0.696811912422912	0.711867185044981	X	Mobilome: prophages, transposons			COG3328	Transposase (or an inactivated derivative) (IS285)	K07493	putative transposase					MKFWLGVLNDLKERGVEDILIACVDGLKSFPAAINSVFPNAEVQMCIVHQIRNSLKYVASKDA-------------------------------------------------------------------------------------------------------------------------------------------------------------------------------------------------------------------------------------------------KSFLSDLKKVYQASSKEIAENYLLELDEKWGTKYPMVIKSWQNNWENLSGYFKYSGPVRRIIYTTNPIEGLHRQIRKFTKTKGSFTSINALYKQV…
67	GC_00000001	EVERYTHING	wPipPel	199	3	84	40	0	0.727587390637239	0.696811912422912	0.711867185044981	X	Mobilome: prophages, transposons			COG3328	Transposase (or an inactivated derivative) (IS285)	K07493	putative transposase					MKFWLGVLNDLKERGVEDILIACVDGLKSFPAAINSVFPNAEVQMCIVHQIRNSLKYVASKDA-------------------------------------------------------------------------------------------------------------------------------------------------------------------------------------------------------------------------------------------------KSFLSDLKKVYQASSKEIAENYLLELDEKWGTKYPMVIKSWQNNWENLSGYFKYSGPVRRIIYTTNPIEGLHRQIRKFTKTKGSFTSINALYKQV…
68	GC_00000001	EVERYTHING	wPipPel	293	3	84	40	0	0.727587390637239	0.696811912422912	0.711867185044981	X	Mobilome: prophages, transposons			COG3328	Transposase (or an inactivated derivative) (IS285)	K07493	putative transposase					MKFWLGVLNDLKERGVEDILIACVDGLKSFPAAINSVFPNAEVQMCIVHQIRNSLKYVASKDA-------------------------------------------------------------------------------------------------------------------------------------------------------------------------------------------------------------------------------------------------KSFLSDLKKVYQASSKEIAENYLLELDEKWGTKYPMVIKSWQNNWENLSGYFKYSGPVRRIIYTTNPIEGLHRQIRKFTKTKGSFTSINALYKQV…
69	GC_00000001	EVERYTHING	wPipPel	403	3	84	40	0	0.727587390637239	0.696811912422912	0.711867185044981	X	Mobilome: prophages, transposons			COG3328	Transposase (or an inactivated derivative) (IS285)	K07493	putative transposase					MKFWLGVLNDLKERGVEDILIACVDGLKSFPAAINSVFPNAEVQMCIVHQIRNSLKYVASKDA-------------------------------------------------------------------------------------------------------------------------------------------------------------------------------------------------------------------------------------------------KSFLSDLKKVYQASSKEIAENYLLELDEKWGTKYPMVIKSWQNNWENLSGYFKYSGPVRRIIYTTNPIEGLHRQIRKFTKTKGSFTSINALYKQV…
70	GC_00000001	EVERYTHING	wPipPel	823	3	84	40	0	0.727587390637239	0.696811912422912	0.711867185044981	X	Mobilome: prophages, transposons			COG3328	Transposase (or an inactivated derivative) (IS285)	K07493	putative transposase					MKFWLGVLNDLKERGVEDILIACVDGLKSFPAAINSVFPNAEVQMCIVHQIRNSLKYVASKDA-------------------------------------------------------------------------------------------------------------------------------------------------------------------------------------------------------------------------------------------------KSFLSDLKKVYQASSKEIAENYLLELDEKWGTKYPMVIKSWQNNWENLSGYFKYSGPVRRIIYTTNPIEGLHRQIRKFTKTKGSFTSINALYKQV…
71	GC_00000001	EVERYTHING	wPipPel	1373	3	84	40	0	0.727587390637239	0.696811912422912	0.711867185044981	X	Mobilome: prophages, transposons			COG3328	Transposase (or an inactivated derivative) (IS285)	K07493	putative transposase					MKFWLGVLNDLKERGVEDILIACVDGLKSFPAAINSVFPNAEVQMCIVHQIRNSLKYVASKDA-------------------------------------------------------------------------------------------------------------------------------------------------------------------------------------------------------------------------------------------------KSFLSDLKKVYQASSKEIAENYLLELDEKWGTKYPMVIKSWQNNWENLSGYFKYSGPVRRIIYTTNPIEGLHRQIRKFTKTKGSFTSINALYKQV…
72	GC_00000001	EVERYTHING	wPipPel	1385	3	84	40	0	0.727587390637239	0.696811912422912	0.711867185044981	X	Mobilome: prophages, transposons			COG3328	Transposase (or an inactivated derivative) (IS285)	K07493	putative transposase					MKFWLGVLNDLKERGVEDILIACVDGLKSFPAAINSVFPNAEVQMCIVHQIRNSLKYVASKDA-------------------------------------------------------------------------------------------------------------------------------------------------------------------------------------------------------------------------------------------------KSFLSDLKKVYQASSKEIAENYLLELDEKWGTKYPMVIKSWQNNWENLSGYFKYSGPVRRIIYTTNPIEGLHRQIRKFTKTKGSFTSINALYKQV…
73	GC_00000001	EVERYTHING	wPipPel	68	3	84	40	0	0.727587390637239	0.696811912422912	0.711867185044981	X	Mobilome: prophages, transposons			COG3328	Transposase (or an inactivated derivative) (IS285)	K07493	putative transposase					-----MTPRDREGSFEPQIVKKRQTNL------------HPELETKILSTFASG----------------------------------------------------------------------------------------------MGYRDIVSHVEEIYDHKISAAEISSITDKLLPVINEWRSRPLQSVYPIVFMDGMFFKVKEDGHCVSKCMYNILGIDQNGKKEVLGFYLAESEGANFWLGVLNDLKERGVEDILIACVDGLKSFPAAINSVFPNAEVQMCIVHQIRNSLKYVASKDAKSFLSDLKKVYQASSKEIAENYLLELDEKWGTKYPMVIKSWQNNWENLSGYFKYSGPVRRIIYTTNPIEGLHRQIRKFTKTKGSFTSINALYKQV…
74	GC_00000001	EVERYTHING	wPipPel	472	3	84	40	0	0.727587390637239	0.696811912422912	0.711867185044981	X	Mobilome: prophages, transposons			COG3328	Transposase (or an inactivated derivative) (IS285)	K07493	putative transposase					-----MTPRDREGSFEPQIVKKRQTNL------------HPELETKILSTFASG----------------------------------------------------------------------------------------------MGYRDIVSHVEEIYDHKISAAEISSITDKLLPVINEWRSRPLQSVYPIVFMDGMFFKVKEDGHCVSKCMYNILGIDQNGKKEVLGFYLAESEGANFWLGVLNDLKERGVEDILIACVDGLKSFPAAINSVFPNAEVQMCIVHQIRNSLKYVASKDAKSFLSDLKKVYQASSKEIAENYLLELDEKWGTKYPMVIKSWQNNWENLSGYFKYSGPVRRIIYTTNPIEGLHRQIRKFTKTKGSFTSINALYKQV…
75	GC_00000001	EVERYTHING	wPipPel	898	3	84	40	0	0.727587390637239	0.696811912422912	0.711867185044981	X	Mobilome: prophages, transposons			COG3328	Transposase (or an inactivated derivative) (IS285)	K07493	putative transposase					-----MTPRDREGSFEPQIVKKRQTNL------------HPELETKILSTFASG----------------------------------------------------------------------------------------------MGYRDIVSHVEEIYDHKISAAEISSITDKLLPVINEWRSRPLQSVYPIVFMDGMFFKVKEDGHCVSKCMYNILGIDQNGKKEVLGFYLAESEGANFWLGVLNDLKERGVEDILIACVDGLKSFPAAINSVFPNAEVQMCIVHQIRNSLKYVASKDAKSFLSDLKKVYQASSKEIAENYLLELDEKWGTKYPMVIKSWQNNWENLSGYFKYSGPVRRIIYTTNPIEGLHRQIRKFTKTKGSFTSINALYKQV…
76	GC_00000001	EVERYTHING	wPipPel	349	3	84	40	0	0.727587390637239	0.696811912422912	0.711867185044981	X	Mobilome: prophages, transposons			COG3328	Transposase (or an inactivated derivative) (IS285)	K07493	putative transposase					MKFWLGVLNDLKERGVEDILIACVDGLKSFPAAINSVFPKAEVQICIVHQIRNSLKYVSSKDV-------------------------------------------------------------------------------------------------------------------------------------------------------------------------------------------------------------------------------------------------KIFMNDLKKIYRASSKEIAENYLLELEEKWGTKYPMVIKSWQNNWENLSGYFKYSDPVKRLVYTTNPIEGLHRQIRKFTKTKGSFTSISALYKQV…
77	GC_00000001	EVERYTHING	wPipPel	51	3	84	40	0	0.727587390637239	0.696811912422912	0.711867185044981	X	Mobilome: prophages, transposons			COG3328	Transposase (or an inactivated derivative) (IS285)	K07493	putative transposase					MKFWLGVLNDLKERGVEDILIACVDGLKSFPAAINSVFPNAEVQMCIVHQIRNSLKYVASKDA-------------------------------------------------------------------------------------------------------------------------------------------------------------------------------------------------------------------------------------------------KSFLSDLKKVYQASSKEIAENYLLELDEKWGTKYPMVIKSWQNNWENLSGYFKYSGPVRRIIYTTNPIEGLHRQIRKFTKTKGSLPA--------…
78	GC_00000001	EVERYTHING	wPipPel	366	3	84	40	0	0.727587390637239	0.696811912422912	0.711867185044981	X	Mobilome: prophages, transposons			COG3328	Transposase (or an inactivated derivative) (IS285)	K07493	putative transposase					MKFWLGVLNDLKERGVEDILIACVDGLKSFPAAINSVFPKAEVQICIVHQIRNSLKYVSSKDV-------------------------------------------------------------------------------------------------------------------------------------------------------------------------------------------------------------------------------------------------KIFMNDLKKIYRASSKEIAENYLLELEEKWGEKYPLVIKSWQNNWENLSGYFKYSGPVRRLIYTTNPIEGLHR----------------------…
79	GC_00000001	EVERYTHING	wPipPel	397	3	84	40	0	0.727587390637239	0.696811912422912	0.711867185044981	X	Mobilome: prophages, transposons			COG3328	Transposase (or an inactivated derivative) (IS285)	K07493	putative transposase					MKFWLGVLNDLKERGVEDILIACVDGLKSFPAAINSVFPKAEVQICIVHQIRNSLKYVSSKDV-------------------------------------------------------------------------------------------------------------------------------------------------------------------------------------------------------------------------------------------------KIFMNDLKKIYRASSKEIAENYLLELEEKWGEKYPLVIKSWQNNWENLSGYFKYSGPVRRLIYTTNPIEGLHR----------------------…
80	GC_00000001	EVERYTHING	wPipPel	1035	3	84	40	0	0.727587390637239	0.696811912422912	0.711867185044981	X	Mobilome: prophages, transposons			COG3328	Transposase (or an inactivated derivative) (IS285)	K07493	putative transposase					------------MCRWAKSFPTAINSV----------FPKAEIQLCIVHQIRNSLKYASSKDV-------------------------------------------------------------------------------------------------------------------------------------------------------------------------------------------------------------------------------------------------KIFMNDLKKIYRAASRETAENYLLELEEKW-----------------------------------------------------------------…
81	GC_00000001	EVERYTHING	wPipPel	50	3	84	40	0	0.727587390637239	0.696811912422912	0.711867185044981	X	Mobilome: prophages, transposons			COG3328	Transposase (or an inactivated derivative) (IS285)	K07493	putative transposase					-----MTPRDREGSFEPQIVKKRQTNL------------HPELETKILSTFASG----------------------------------------------------------------------------------------------MGYRDIVSHVEEIYDHKISAAEISSITDKLLPVINEWRSRPLQSVYPIVFMDGMFFKVKEDGHCVSKCMYNILGIDQNGKKEVLGFYLAESEVLVGSAK--------------------------------------------------------------------------------------------------------------------------------------------------------…
82	GC_00000001	EVERYTHING	wPipPel	367	3	84	40	0	0.727587390637239	0.696811912422912	0.711867185044981	X	Mobilome: prophages, transposons			COG3328	Transposase (or an inactivated derivative) (IS285)	K07493	putative transposase					-----MTPRDREGSFEPQIVKKRQTNL------------HPELETKILSTFASG----------------------------------------------------------------------------------------------MGYRDIVSHVEEIYDHKISAAEISSITDKLLPVINEWRSRPLQSVYPIVFMDGMFFKVKEDGHCVSKCMYNILGIDQNGKKEVLGFYLAESEVLVRSVK--------------------------------------------------------------------------------------------------------------------------------------------------------…
83	GC_00000001	EVERYTHING	wPipPel	398	3	84	40	0	0.727587390637239	0.696811912422912	0.711867185044981	X	Mobilome: prophages, transposons			COG3328	Transposase (or an inactivated derivative) (IS285)	K07493	putative transposase					-----MTPRDREGSFEPQIVKKRQTNL------------HPELETKILSTFASG----------------------------------------------------------------------------------------------MGYRDIVSHVEEIYDHKISAAEISSITDKLLPVINEWRSRPLQSVYPIVFMDGMFFKVKEDGHCVSKCMYNILGIDQNGKKEVLGFYLAESEVLVRSVK--------------------------------------------------------------------------------------------------------------------------------------------------------…
84	GC_00000001	EVERYTHING	wPipPel	1372	3	84	40	0	0.727587390637239	0.696811912422912	0.711867185044981	X	Mobilome: prophages, transposons			COG3328	Transposase (or an inactivated derivative) (IS285)	K07493	putative transposase					--------------MGYRDIVSHVEEI----------YDHKISAAEI----------------------------------------------------------------------------------------------------------------------------SSITDKLLPVINEWRSRPLQSVYPIVFMDGMFFKVKEDGHCVSKCMYNILGIDQNGKKEVLGFYLAESEVLVGSAK--------------------------------------------------------------------------------------------------------------------------------------------------------…
85	GC_00000002	EVERYTHING	M11	248	3	53	51	0	0.995797003270616	0.936623702552026	0.965304370195606	X	Mobilome: prophages, transposons			COG3293	Transposase							MKKDITELYCCVEDFCRAVDDNFANRFLSNGKKPTRVPEIAHSEILTIILLYHKSPCKNFKAFYLCYLQLFYRSEFSKLPSYHRFIALKPRVLWYLALLLQWFCEQAKMTGTSYIDTSTIAVCHKKRISRNKVFNHLAEISKSTYGWFFGFKLHLVINEIGEIQALTLTKGNVDDRKPLPTLTKRLTGLLFGDKGYIKKELFEKLFDRGLKLVTKVKKGMKNALISLKEKILLRKRSIIETVFDSLKNKFEIEHTRHRSPTNFLIHVFSVLISYSMQSKKPSISMPFFIG
86	GC_00000002	EVERYTHING	O11	466	3	53	51	0	0.995797003270616	0.936623702552026	0.965304370195606	X	Mobilome: prophages, transposons			COG3293	Transposase							MKKDITELYCCVEDFCRAVDDNFANRFLSNGKKPTRVPEIAHSEILTIILLYHKSPCKNFKAFYLCYLQLFYRSEFSKLPSYHRFIALKPRVLWYLALLLQWFCEQAKMTGTSYIDTSTIAVCHKKRISRNKVFNHLAEISKSTYGWFFGFKLHLVINEIGEIQALTLTKGNVDDRKPLPTLTKRLTGLLFGDKGYIKKELFEKLFDRGLKLVTKVKKGMKNALISLKEKILLRKRSIIETVFDSLKNKFEIEHTRHRSPTNFLIHVFSVLISYSMQSKKPSISMPFFIG
87	GC_00000002	EVERYTHING	wPipPel	46	3	53	51	0	0.995797003270616	0.936623702552026	0.965304370195606	X	Mobilome: prophages, transposons			COG3293	Transposase							MKKDITELYCCVEDFCRAVDDNFANRFLSNGKKPTRVPEIAHSEILTIILLYHKSPCKNFKAFYLCYLQLFYRSEFSKLPSYHRFIALKPRVLWYLALLLQWFCEQAKMTGTSYIDTSTIAVCHKKRISRNKVFNHLAEISKSTYGWFFGFKLHLVINEIGEIQALTLTKGNVDDRKPLPTLTKRLTGLLFGDKGYIKKELFEKLFDRGLKLVTKVKKGMKNALISLKEKILLRKRSIIETVFDSLKNKFEIEHTRHRSPTNFLIHVFSVLISYSMQSKKPSISMPFFIG
88	GC_00000002	EVERYTHING	wPipPel	57	3	53	51	0	0.995797003270616	0.936623702552026	0.965304370195606	X	Mobilome: prophages, transposons			COG3293	Transposase							MKKDITELYCCVEDFCRAVDDNFANRFLSNGKKPTRVPEIAHSEILTIILLYHKSPCKNFKAFYLCYLQLFYRSEFSKLPSYHRFIALKPRVLWYLALLLQWFCEQAKMTGTSYIDTSTIAVCHKKRISRNKVFNHLAEISKSTYGWFFGFKLHLVINEIGEIQALTLTKGNVDDRKPLPTLTKRLTGLLFGDKGYIKKELFEKLFDRGLKLVTKVKKGMKNALISLKEKILLRKRSIIETVFDSLKNKFEIEHTRHRSPTNFLIHVFSVLISYSMQSKKPSISMPFFIG
89	GC_00000002	EVERYTHING	wPipPel	93	3	53	51	0	0.995797003270616	0.936623702552026	0.965304370195606	X	Mobilome: prophages, transposons			COG3293	Transposase							MKKDITELYCCVEDFCRAVDDNFANRFLSNGKKPTRVPEIAHSEILTIILLYHKSPCKNFKAFYLCYLQLFYRSEFSKLPSYHRFIALKPRVLWYLALLLQWFCEQAKMTGTSYIDTSTIAVCHKKRISRNKVFNHLAEISKSTYGWFFGFKLHLVINEIGEIQALTLTKGNVDDRKPLPTLTKRLTGLLFGDKGYIKKELFEKLFDRGLKLVTKVKKGMKNALISLKEKILLRKRSIIETVFDSLKNKFEIEHTRHRSPTNFLIHVFSVLISYSMQSKKPSISMPFFIG
90	GC_00000002	EVERYTHING	wPipPel	110	3	53	51	0	0.995797003270616	0.936623702552026	0.965304370195606	X	Mobilome: prophages, transposons			COG3293	Transposase							MKKDITELYCCVEDFCRAVDDNFANRFLSNGKKPTRVPEIAHSEILTIILLYHKSPCKNFKAFYLCYLQLFYRSEFSKLPSYHRFIALKPRVLWYLALLLQWFCEQAKMTGTSYIDTSTIAVCHKKRISRNKVFNHLAEISKSTYGWFFGFKLHLVINEIGEIQALTLTKGNVDDRKPLPTLTKRLTGLLFGDKGYIKKELFEKLFDRGLKLVTKVKKGMKNALISLKEKILLRKRSIIETVFDSLKNKFEIEHTRHRSPTNFLIHVFSVLISYSMQSKKPSISMPFFIG
91	GC_00000002	EVERYTHING	wPipPel	114	3	53	51	0	0.995797003270616	0.936623702552026	0.965304370195606	X	Mobilome: prophages, transposons			COG3293	Transposase							MKKDITELYCCVEDFCRAVDDNFANRFLSNGKKPTRVPEIAHSEILTIILLYHKSPCKNFKAFYLCYLQLFYRSEFSKLPSYHRFIALKPRVLWYLALLLQWFCEQAKMTGTSYIDTSTIAVCHKKRISRNKVFNHLAEISKSTYGWFFGFKLHLVINEIGEIQALTLTKGNVDDRKPLPTLTKRLTGLLFGDKGYIKKELFEKLFDRGLKLVTKVKKGMKNALISLKEKILLRKRSIIETVFDSLKNKFEIEHTRHRSPTNFLIHVFSVLISYSMQSKKPSISMPFFIG
92	GC_00000002	EVERYTHING	wPipPel	119	3	53	51	0	0.995797003270616	0.936623702552026	0.965304370195606	X	Mobilome: prophages, transposons			COG3293	Transposase							MKKDITELYCCVEDFCRAVDDNFANRFLSNGKKPTRVPEIAHSEILTIILLYHKSPCKNFKAFYLCYLQLFYRSEFSKLPSYHRFIALKPRVLWYLALLLQWFCEQAKMTGTSYIDTSTIAVCHKKRISRNKVFNHLAEISKSTYGWFFGFKLHLVINEIGEIQALTLTKGNVDDRKPLPTLTKRLTGLLFGDKGYIKKELFEKLFDRGLKLVTKVKKGMKNALISLKEKILLRKRSIIETVFDSLKNKFEIEHTRHRSPTNFLIHVFSVLISYSMQSKKPSISMPFFIG
93	GC_00000002	EVERYTHING	wPipPel	138	3	53	51	0	0.995797003270616	0.936623702552026	0.965304370195606	X	Mobilome: prophages, transposons			COG3293	Transposase							MKKDITELYCCVEDFCRAVDDNFANRFLSNGKKPTRVPEIAHSEILTIILLYHKSPCKNFKAFYLCYLQLFYRSEFSKLPSYHRFIALKPRVLWYLALLLQWFCEQAKMTGTSYIDTSTIAVCHKKRISRNKVFNHLAEISKSTYGWFFGFKLHLVINEIGEIQALTLTKGNVDDRKPLPTLTKRLTGLLFGDKGYIKKELFEKLFDRGLKLVTKVKKGMKNALISLKEKILLRKRSIIETVFDSLKNKFEIEHTRHRSPTNFLIHVFSVLISYSMQSKKPSISMPFFIG
94	GC_00000002	EVERYTHING	wPipPel	185	3	53	51	0	0.995797003270616	0.936623702552026	0.965304370195606	X	Mobilome: prophages, transposons			COG3293	Transposase							MKKDITELYCCVEDFCRAVDDNFANRFLSNGKKPTRVPEIAHSEILTIILLYHKSPCKNFKAFYLCYLQLFYRSEFSKLPSYHRFIALKPRVLWYLALLLQWFCEQAKMTGTSYIDTSTIAVCHKKRISRNKVFNHLAEISKSTYGWFFGFKLHLVINEIGEIQALTLTKGNVDDRKPLPTLTKRLTGLLFGDKGYIKKELFEKLFDRGLKLVTKVKKGMKNALISLKEKILLRKRSIIETVFDSLKNKFEIEHTRHRSPTNFLIHVFSVLISYSMQSKKPSISMPFFIG
95	GC_00000002	EVERYTHING	wPipPel	222	3	53	51	0	0.995797003270616	0.936623702552026	0.965304370195606	X	Mobilome: prophages, transposons			COG3293	Transposase							MKKDITELYCCVEDFCRAVDDNFANRFLSNGKKPTRVPEIAHSEILTIILLYHKSPCKNFKAFYLCYLQLFYRSEFSKLPSYHRFIALKPRVLWYLALLLQWFCEQAKMTGTSYIDTSTIAVCHKKRISRNKVFNHLAEISKSTYGWFFGFKLHLVINEIGEIQALTLTKGNVDDRKPLPTLTKRLTGLLFGDKGYIKKELFEKLFDRGLKLVTKVKKGMKNALISLKEKILLRKRSIIETVFDSLKNKFEIEHTRHRSPTNFLIHVFSVLISYSMQSKKPSISMPFFIG
96	GC_00000002	EVERYTHING	wPipPel	242	3	53	51	0	0.995797003270616	0.936623702552026	0.965304370195606	X	Mobilome: prophages, transposons			COG3293	Transposase							MKKDITELYCCVEDFCRAVDDNFANRFLSNGKKPTRVPEIAHSEILTIILLYHKSPCKNFKAFYLCYLQLFYRSEFSKLPSYHRFIALKPRVLWYLALLLQWFCEQAKMTGTSYIDTSTIAVCHKKRISRNKVFNHLAEISKSTYGWFFGFKLHLVINEIGEIQALTLTKGNVDDRKPLPTLTKRLTGLLFGDKGYIKKELFEKLFDRGLKLVTKVKKGMKNALISLKEKILLRKRSIIETVFDSLKNKFEIEHTRHRSPTNFLIHVFSVLISYSMQSKKPSISMPFFIG
97	GC_00000002	EVERYTHING	wPipPel	351	3	53	51	0	0.995797003270616	0.936623702552026	0.965304370195606	X	Mobilome: prophages, transposons			COG3293	Transposase							MKKDITELYCCVEDFCRAVDDNFANRFLSNGKKPTRVPEIAHSEILTIILLYHKSPCKNFKAFYLCYLQLFYRSEFSKLPSYHRFIALKPRVLWYLALLLQWFCEQAKMTGTSYIDTSTIAVCHKKRISRNKVFNHLAEISKSTYGWFFGFKLHLVINEIGEIQALTLTKGNVDDRKPLPTLTKRLTGLLFGDKGYIKKELFEKLFDRGLKLVTKVKKGMKNALISLKEKILLRKRSIIETVFDSLKNKFEIEHTRHRSPTNFLIHVFSVLISYSMQSKKPSISMPFFIG
98	GC_00000002	EVERYTHING	wPipPel	358	3	53	51	0	0.995797003270616	0.936623702552026	0.965304370195606	X	Mobilome: prophages, transposons			COG3293	Transposase							MKKDITELYCCVEDFCRAVDDNFANRFLSNGKKPTRVPEIAHSEILTIILLYHKSPCKNFKAFYLCYLQLFYRSEFSKLPSYHRFIALKPRVLWYLALLLQWFCEQAKMTGTSYIDTSTIAVCHKKRISRNKVFNHLAEISKSTYGWFFGFKLHLVINEIGEIQALTLTKGNVDDRKPLPTLTKRLTGLLFGDKGYIKKELFEKLFDRGLKLVTKVKKGMKNALISLKEKILLRKRSIIETVFDSLKNKFEIEHTRHRSPTNFLIHVFSVLISYSMQSKKPSISMPFFIG
99	GC_00000002	EVERYTHING	wPipPel	374	3	53	51	0	0.995797003270616	0.936623702552026	0.965304370195606	X	Mobilome: prophages, transposons			COG3293	Transposase							MKKDITELYCCVEDFCRAVDDNFANRFLSNGKKPTRVPEIAHSEILTIILLYHKSPCKNFKAFYLCYLQLFYRSEFSKLPSYHRFIALKPRVLWYLALLLQWFCEQAKMTGTSYIDTSTIAVCHKKRISRNKVFNHLAEISKSTYGWFFGFKLHLVINEIGEIQALTLTKGNVDDRKPLPTLTKRLTGLLFGDKGYIKKELFEKLFDRGLKLVTKVKKGMKNALISLKEKILLRKRSIIETVFDSLKNKFEIEHTRHRSPTNFLIHVFSVLISYSMQSKKPSISMPFFIG
100	GC_00000002	EVERYTHING	wPipPel	378	3	53	51	0	0.995797003270616	0.936623702552026	0.965304370195606	X	Mobilome: prophages, transposons			COG3293	Transposase							MKKDITELYCCVEDFCRAVDDNFANRFLSNGKKPTRVPEIAHSEILTIILLYHKSPCKNFKAFYLCYLQLFYRSEFSKLPSYHRFIALKPRVLWYLALLLQWFCEQAKMTGTSYIDTSTIAVCHKKRISRNKVFNHLAEISKSTYGWFFGFKLHLVINEIGEIQALTLTKGNVDDRKPLPTLTKRLTGLLFGDKGYIKKELFEKLFDRGLKLVTKVKKGMKNALISLKEKILLRKRSIIETVFDSLKNKFEIEHTRHRSPTNFLIHVFSVLISYSMQSKKPSISMPFFIG
101	GC_00000002	EVERYTHING	wPipPel	381	3	53	51	0	0.995797003270616	0.936623702552026	0.965304370195606	X	Mobilome: prophages, transposons			COG3293	Transposase							MKKDITELYCCVEDFCRAVDDNFANRFLSNGKKPTRVPEIAHSEILTIILLYHKSPCKNFKAFYLCYLQLFYRSEFSKLPSYHRFIALKPRVLWYLALLLQWFCEQAKMTGTSYIDTSTIAVCHKKRISRNKVFNHLAEISKSTYGWFFGFKLHLVINEIGEIQALTLTKGNVDDRKPLPTLTKRLTGLLFGDKGYIKKELFEKLFDRGLKLVTKVKKGMKNALISLKEKILLRKRSIIETVFDSLKNKFEIEHTRHRSPTNFLIHVFSVLISYSMQSKKPSISMPFFIG
102	GC_00000002	EVERYTHING	wPipPel	409	3	53	51	0	0.995797003270616	0.936623702552026	0.965304370195606	X	Mobilome: prophages, transposons			COG3293	Transposase							MKKDITELYCCVEDFCRAVDDNFANRFLSNGKKPTRVPEIAHSEILTIILLYHKSPCKNFKAFYLCYLQLFYRSEFSKLPSYHRFIALKPRVLWYLALLLQWFCEQAKMTGTSYIDTSTIAVCHKKRISRNKVFNHLAEISKSTYGWFFGFKLHLVINEIGEIQALTLTKGNVDDRKPLPTLTKRLTGLLFGDKGYIKKELFEKLFDRGLKLVTKVKKGMKNALISLKEKILLRKRSIIETVFDSLKNKFEIEHTRHRSPTNFLIHVFSVLISYSMQSKKPSISMPFFIG
103	GC_00000002	EVERYTHING	wPipPel	434	3	53	51	0	0.995797003270616	0.936623702552026	0.965304370195606	X	Mobilome: prophages, transposons			COG3293	Transposase							MKKDITELYCCVEDFCRAVDDNFANRFLSNGKKPTRVPEIAHSEILTIILLYHKSPCKNFKAFYLCYLQLFYRSEFSKLPSYHRFIALKPRVLWYLALLLQWFCEQAKMTGTSYIDTSTIAVCHKKRISRNKVFNHLAEISKSTYGWFFGFKLHLVINEIGEIQALTLTKGNVDDRKPLPTLTKRLTGLLFGDKGYIKKELFEKLFDRGLKLVTKVKKGMKNALISLKEKILLRKRSIIETVFDSLKNKFEIEHTRHRSPTNFLIHVFSVLISYSMQSKKPSISMPFFIG
104	GC_00000002	EVERYTHING	wPipPel	492	3	53	51	0	0.995797003270616	0.936623702552026	0.965304370195606	X	Mobilome: prophages, transposons			COG3293	Transposase							MKKDITELYCCVEDFCRAVDDNFANRFLSNGKKPTRVPEIAHSEILTIILLYHKSPCKNFKAFYLCYLQLFYRSEFSKLPSYHRFIALKPRVLWYLALLLQWFCEQAKMTGTSYIDTSTIAVCHKKRISRNKVFNHLAEISKSTYGWFFGFKLHLVINEIGEIQALTLTKGNVDDRKPLPTLTKRLTGLLFGDKGYIKKELFEKLFDRGLKLVTKVKKGMKNALISLKEKILLRKRSIIETVFDSLKNKFEIEHTRHRSPTNFLIHVFSVLISYSMQSKKPSISMPFFIG
105	GC_00000002	EVERYTHING	wPipPel	521	3	53	51	0	0.995797003270616	0.936623702552026	0.965304370195606	X	Mobilome: prophages, transposons			COG3293	Transposase							MKKDITELYCCVEDFCRAVDDNFANRFLSNGKKPTRVPEIAHSEILTIILLYHKSPCKNFKAFYLCYLQLFYRSEFSKLPSYHRFIALKPRVLWYLALLLQWFCEQAKMTGTSYIDTSTIAVCHKKRISRNKVFNHLAEISKSTYGWFFGFKLHLVINEIGEIQALTLTKGNVDDRKPLPTLTKRLTGLLFGDKGYIKKELFEKLFDRGLKLVTKVKKGMKNALISLKEKILLRKRSIIETVFDSLKNKFEIEHTRHRSPTNFLIHVFSVLISYSMQSKKPSISMPFFIG
106	GC_00000002	EVERYTHING	wPipPel	540	3	53	51	0	0.995797003270616	0.936623702552026	0.965304370195606	X	Mobilome: prophages, transposons			COG3293	Transposase							MKKDITELYCCVEDFCRAVDDNFANRFLSNGKKPTRVPEIAHSEILTIILLYHKSPCKNFKAFYLCYLQLFYRSEFSKLPSYHRFIALKPRVLWYLALLLQWFCEQAKMTGTSYIDTSTIAVCHKKRISRNKVFNHLAEISKSTYGWFFGFKLHLVINEIGEIQALTLTKGNVDDRKPLPTLTKRLTGLLFGDKGYIKKELFEKLFDRGLKLVTKVKKGMKNALISLKEKILLRKRSIIETVFDSLKNKFEIEHTRHRSPTNFLIHVFSVLISYSMQSKKPSISMPFFIG
107	GC_00000002	EVERYTHING	wPipPel	558	3	53	51	0	0.995797003270616	0.936623702552026	0.965304370195606	X	Mobilome: prophages, transposons			COG3293	Transposase							MKKDITELYCCVEDFCRAVDDNFANRFLSNGKKPTRVPEIAHSEILTIILLYHKSPCKNFKAFYLCYLQLFYRSEFSKLPSYHRFIALKPRVLWYLALLLQWFCEQAKMTGTSYIDTSTIAVCHKKRISRNKVFNHLAEISKSTYGWFFGFKLHLVINEIGEIQALTLTKGNVDDRKPLPTLTKRLTGLLFGDKGYIKKELFEKLFDRGLKLVTKVKKGMKNALISLKEKILLRKRSIIETVFDSLKNKFEIEHTRHRSPTNFLIHVFSVLISYSMQSKKPSISMPFFIG
108	GC_00000002	EVERYTHING	wPipPel	605	3	53	51	0	0.995797003270616	0.936623702552026	0.965304370195606	X	Mobilome: prophages, transposons			COG3293	Transposase							MKKDITELYCCVEDFCRAVDDNFANRFLSNGKKPTRVPEIAHSEILTIILLYHKSPCKNFKAFYLCYLQLFYRSEFSKLPSYHRFIALKPRVLWYLALLLQWFCEQAKMTGTSYIDTSTIAVCHKKRISRNKVFNHLAEISKSTYGWFFGFKLHLVINEIGEIQALTLTKGNVDDRKPLPTLTKRLTGLLFGDKGYIKKELFEKLFDRGLKLVTKVKKGMKNALISLKEKILLRKRSIIETVFDSLKNKFEIEHTRHRSPTNFLIHVFSVLISYSMQSKKPSISMPFFIG
109	GC_00000002	EVERYTHING	wPipPel	606	3	53	51	0	0.995797003270616	0.936623702552026	0.965304370195606	X	Mobilome: prophages, transposons			COG3293	Transposase							MKKDITELYCCVEDFCRAVDDNFANRFLSNGKKPTRVPEIAHSEILTIILLYHKSPCKNFKAFYLCYLQLFYRSEFSKLPSYHRFIALKPRVLWYLALLLQWFCEQAKMTGTSYIDTSTIAVCHKKRISRNKVFNHLAEISKSTYGWFFGFKLHLVINEIGEIQALTLTKGNVDDRKPLPTLTKRLTGLLFGDKGYIKKELFEKLFDRGLKLVTKVKKGMKNALISLKEKILLRKRSIIETVFDSLKNKFEIEHTRHRSPTNFLIHVFSVLISYSMQSKKPSISMPFFIG
110	GC_00000002	EVERYTHING	wPipPel	673	3	53	51	0	0.995797003270616	0.936623702552026	0.965304370195606	X	Mobilome: prophages, transposons			COG3293	Transposase							MKKDITELYCCVEDFCRAVDDNFANRFLSNGKKPTRVPEIAHSEILTIILLYHKSPCKNFKAFYLCYLQLFYRSEFSKLPSYHRFIALKPRVLWYLALLLQWFCEQAKMTGTSYIDTSTIAVCHKKRISRNKVFNHLAEISKSTYGWFFGFKLHLVINEIGEIQALTLTKGNVDDRKPLPTLTKRLTGLLFGDKGYIKKELFEKLFDRGLKLVTKVKKGMKNALISLKEKILLRKRSIIETVFDSLKNKFEIEHTRHRSPTNFLIHVFSVLISYSMQSKKPSISMPFFIG
111	GC_00000002	EVERYTHING	wPipPel	748	3	53	51	0	0.995797003270616	0.936623702552026	0.965304370195606	X	Mobilome: prophages, transposons			COG3293	Transposase							MKKDITELYCCVEDFCRAVDDNFANRFLSNGKKPTRVPEIAHSEILTIILLYHKSPCKNFKAFYLCYLQLFYRSEFSKLPSYHRFIALKPRVLWYLALLLQWFCEQAKMTGTSYIDTSTIAVCHKKRISRNKVFNHLAEISKSTYGWFFGFKLHLVINEIGEIQALTLTKGNVDDRKPLPTLTKRLTGLLFGDKGYIKKELFEKLFDRGLKLVTKVKKGMKNALISLKEKILLRKRSIIETVFDSLKNKFEIEHTRHRSPTNFLIHVFSVLISYSMQSKKPSISMPFFIG
112	GC_00000002	EVERYTHING	wPipPel	861	3	53	51	0	0.995797003270616	0.936623702552026	0.965304370195606	X	Mobilome: prophages, transposons			COG3293	Transposase							MKKDITELYCCVEDFCRAVDDNFANRFLSNGKKPTRVPEIAHSEILTIILLYHKSPCKNFKAFYLCYLQLFYRSEFSKLPSYHRFIALKPRVLWYLALLLQWFCEQAKMTGTSYIDTSTIAVCHKKRISRNKVFNHLAEISKSTYGWFFGFKLHLVINEIGEIQALTLTKGNVDDRKPLPTLTKRLTGLLFGDKGYIKKELFEKLFDRGLKLVTKVKKGMKNALISLKEKILLRKRSIIETVFDSLKNKFEIEHTRHRSPTNFLIHVFSVLISYSMQSKKPSISMPFFIG
113	GC_00000002	EVERYTHING	wPipPel	900	3	53	51	0	0.995797003270616	0.936623702552026	0.965304370195606	X	Mobilome: prophages, transposons			COG3293	Transposase							MKKDITELYCCVEDFCRAVDDNFANRFLSNGKKPTRVPEIAHSEILTIILLYHKSPCKNFKAFYLCYLQLFYRSEFSKLPSYHRFIALKPRVLWYLALLLQWFCEQAKMTGTSYIDTSTIAVCHKKRISRNKVFNHLAEISKSTYGWFFGFKLHLVINEIGEIQALTLTKGNVDDRKPLPTLTKRLTGLLFGDKGYIKKELFEKLFDRGLKLVTKVKKGMKNALISLKEKILLRKRSIIETVFDSLKNKFEIEHTRHRSPTNFLIHVFSVLISYSMQSKKPSISMPFFIG
114	GC_00000002	EVERYTHING	wPipPel	923	3	53	51	0	0.995797003270616	0.936623702552026	0.965304370195606	X	Mobilome: prophages, transposons			COG3293	Transposase							MKKDITELYCCVEDFCRAVDDNFANRFLSNGKKPTRVPEIAHSEILTIILLYHKSPCKNFKAFYLCYLQLFYRSEFSKLPSYHRFIALKPRVLWYLALLLQWFCEQAKMTGTSYIDTSTIAVCHKKRISRNKVFNHLAEISKSTYGWFFGFKLHLVINEIGEIQALTLTKGNVDDRKPLPTLTKRLTGLLFGDKGYIKKELFEKLFDRGLKLVTKVKKGMKNALISLKEKILLRKRSIIETVFDSLKNKFEIEHTRHRSPTNFLIHVFSVLISYSMQSKKPSISMPFFIG
115	GC_00000002	EVERYTHING	wPipPel	930	3	53	51	0	0.995797003270616	0.936623702552026	0.965304370195606	X	Mobilome: prophages, transposons			COG3293	Transposase							MKKDITELYCCVEDFCRAVDDNFANRFLSNGKKPTRVPEIAHSEILTIILLYHKSPCKNFKAFYLCYLQLFYRSEFSKLPSYHRFIALKPRVLWYLALLLQWFCEQAKMTGTSYIDTSTIAVCHKKRISRNKVFNHLAEISKSTYGWFFGFKLHLVINEIGEIQALTLTKGNVDDRKPLPTLTKRLTGLLFGDKGYIKKELFEKLFDRGLKLVTKVKKGMKNALISLKEKILLRKRSIIETVFDSLKNKFEIEHTRHRSPTNFLIHVFSVLISYSMQSKKPSISMPFFIG
116	GC_00000002	EVERYTHING	wPipPel	940	3	53	51	0	0.995797003270616	0.936623702552026	0.965304370195606	X	Mobilome: prophages, transposons			COG3293	Transposase							MKKDITELYCCVEDFCRAVDDNFANRFLSNGKKPTRVPEIAHSEILTIILLYHKSPCKNFKAFYLCYLQLFYRSEFSKLPSYHRFIALKPRVLWYLALLLQWFCEQAKMTGTSYIDTSTIAVCHKKRISRNKVFNHLAEISKSTYGWFFGFKLHLVINEIGEIQALTLTKGNVDDRKPLPTLTKRLTGLLFGDKGYIKKELFEKLFDRGLKLVTKVKKGMKNALISLKEKILLRKRSIIETVFDSLKNKFEIEHTRHRSPTNFLIHVFSVLISYSMQSKKPSISMPFFIG
117	GC_00000002	EVERYTHING	wPipPel	965	3	53	51	0	0.995797003270616	0.936623702552026	0.965304370195606	X	Mobilome: prophages, transposons			COG3293	Transposase							MKKDITELYCCVEDFCRAVDDNFANRFLSNGKKPTRVPEIAHSEILTIILLYHKSPCKNFKAFYLCYLQLFYRSEFSKLPSYHRFIALKPRVLWYLALLLQWFCEQAKMTGTSYIDTSTIAVCHKKRISRNKVFNHLAEISKSTYGWFFGFKLHLVINEIGEIQALTLTKGNVDDRKPLPTLTKRLTGLLFGDKGYIKKELFEKLFDRGLKLVTKVKKGMKNALISLKEKILLRKRSIIETVFDSLKNKFEIEHTRHRSPTNFLIHVFSVLISYSMQSKKPSISMPFFIG
118	GC_00000002	EVERYTHING	wPipPel	1025	3	53	51	0	0.995797003270616	0.936623702552026	0.965304370195606	X	Mobilome: prophages, transposons			COG3293	Transposase							MKKDITELYCCVEDFCRAVDDNFANRFLSNGKKPTRVPEIAHSEILTIILLYHKSPCKNFKAFYLCYLQLFYRSEFSKLPSYHRFIALKPRVLWYLALLLQWFCEQAKMTGTSYIDTSTIAVCHKKRISRNKVFNHLAEISKSTYGWFFGFKLHLVINEIGEIQALTLTKGNVDDRKPLPTLTKRLTGLLFGDKGYIKKELFEKLFDRGLKLVTKVKKGMKNALISLKEKILLRKRSIIETVFDSLKNKFEIEHTRHRSPTNFLIHVFSVLISYSMQSKKPSISMPFFIG
119	GC_00000002	EVERYTHING	wPipPel	1036	3	53	51	0	0.995797003270616	0.936623702552026	0.965304370195606	X	Mobilome: prophages, transposons			COG3293	Transposase							MKKDITELYCCVEDFCRAVDDNFANRFLSNGKKPTRVPEIAHSEILTIILLYHKSPCKNFKAFYLCYLQLFYRSEFSKLPSYHRFIALKPRVLWYLALLLQWFCEQAKMTGTSYIDTSTIAVCHKKRISRNKVFNHLAEISKSTYGWFFGFKLHLVINEIGEIQALTLTKGNVDDRKPLPTLTKRLTGLLFGDKGYIKKELFEKLFDRGLKLVTKVKKGMKNALISLKEKILLRKRSIIETVFDSLKNKFEIEHTRHRSPTNFLIHVFSVLISYSMQSKKPSISMPFFIG
120	GC_00000002	EVERYTHING	wPipPel	1043	3	53	51	0	0.995797003270616	0.936623702552026	0.965304370195606	X	Mobilome: prophages, transposons			COG3293	Transposase							MKKDITELYCCVEDFCRAVDDNFANRFLSNGKKPTRVPEIAHSEILTIILLYHKSPCKNFKAFYLCYLQLFYRSEFSKLPSYHRFIALKPRVLWYLALLLQWFCEQAKMTGTSYIDTSTIAVCHKKRISRNKVFNHLAEISKSTYGWFFGFKLHLVINEIGEIQALTLTKGNVDDRKPLPTLTKRLTGLLFGDKGYIKKELFEKLFDRGLKLVTKVKKGMKNALISLKEKILLRKRSIIETVFDSLKNKFEIEHTRHRSPTNFLIHVFSVLISYSMQSKKPSISMPFFIG
121	GC_00000002	EVERYTHING	wPipPel	1060	3	53	51	0	0.995797003270616	0.936623702552026	0.965304370195606	X	Mobilome: prophages, transposons			COG3293	Transposase							MKKDITELYCCVEDFCRAVDDNFANRFLSNGKKPTRVPEIAHSEILTIILLYHKSPCKNFKAFYLCYLQLFYRSEFSKLPSYHRFIALKPRVLWYLALLLQWFCEQAKMTGTSYIDTSTIAVCHKKRISRNKVFNHLAEISKSTYGWFFGFKLHLVINEIGEIQALTLTKGNVDDRKPLPTLTKRLTGLLFGDKGYIKKELFEKLFDRGLKLVTKVKKGMKNALISLKEKILLRKRSIIETVFDSLKNKFEIEHTRHRSPTNFLIHVFSVLISYSMQSKKPSISMPFFIG
122	GC_00000002	EVERYTHING	wPipPel	1109	3	53	51	0	0.995797003270616	0.936623702552026	0.965304370195606	X	Mobilome: prophages, transposons			COG3293	Transposase							MKKDITELYCCVEDFCRAVDDNFANRFLSNGKKPTRVPEIAHSEILTIILLYHKSPCKNFKAFYLCYLQLFYRSEFSKLPSYHRFIALKPRVLWYLALLLQWFCEQAKMTGTSYIDTSTIAVCHKKRISRNKVFNHLAEISKSTYGWFFGFKLHLVINEIGEIQALTLTKGNVDDRKPLPTLTKRLTGLLFGDKGYIKKELFEKLFDRGLKLVTKVKKGMKNALISLKEKILLRKRSIIETVFDSLKNKFEIEHTRHRSPTNFLIHVFSVLISYSMQSKKPSISMPFFIG
123	GC_00000002	EVERYTHING	wPipPel	1111	3	53	51	0	0.995797003270616	0.936623702552026	0.965304370195606	X	Mobilome: prophages, transposons			COG3293	Transposase							MKKDITELYCCVEDFCRAVDDNFANRFLSNGKKPTRVPEIAHSEILTIILLYHKSPCKNFKAFYLCYLQLFYRSEFSKLPSYHRFIALKPRVLWYLALLLQWFCEQAKMTGTSYIDTSTIAVCHKKRISRNKVFNHLAEISKSTYGWFFGFKLHLVINEIGEIQALTLTKGNVDDRKPLPTLTKRLTGLLFGDKGYIKKELFEKLFDRGLKLVTKVKKGMKNALISLKEKILLRKRSIIETVFDSLKNKFEIEHTRHRSPTNFLIHVFSVLISYSMQSKKPSISMPFFIG
124	GC_00000002	EVERYTHING	wPipPel	1124	3	53	51	0	0.995797003270616	0.936623702552026	0.965304370195606	X	Mobilome: prophages, transposons			COG3293	Transposase							MKKDITELYCCVEDFCRAVDDNFANRFLSNGKKPTRVPEIAHSEILTIILLYHKSPCKNFKAFYLCYLQLFYRSEFSKLPSYHRFIALKPRVLWYLALLLQWFCEQAKMTGTSYIDTSTIAVCHKKRISRNKVFNHLAEISKSTYGWFFGFKLHLVINEIGEIQALTLTKGNVDDRKPLPTLTKRLTGLLFGDKGYIKKELFEKLFDRGLKLVTKVKKGMKNALISLKEKILLRKRSIIETVFDSLKNKFEIEHTRHRSPTNFLIHVFSVLISYSMQSKKPSISMPFFIG
125	GC_00000002	EVERYTHING	wPipPel	1162	3	53	51	0	0.995797003270616	0.936623702552026	0.965304370195606	X	Mobilome: prophages, transposons			COG3293	Transposase							MKKDITELYCCVEDFCRAVDDNFANRFLSNGKKPTRVPEIAHSEILTIILLYHKSPCKNFKAFYLCYLQLFYRSEFSKLPSYHRFIALKPRVLWYLALLLQWFCEQAKMTGTSYIDTSTIAVCHKKRISRNKVFNHLAEISKSTYGWFFGFKLHLVINEIGEIQALTLTKGNVDDRKPLPTLTKRLTGLLFGDKGYIKKELFEKLFDRGLKLVTKVKKGMKNALISLKEKILLRKRSIIETVFDSLKNKFEIEHTRHRSPTNFLIHVFSVLISYSMQSKKPSISMPFFIG
126	GC_00000002	EVERYTHING	wPipPel	1241	3	53	51	0	0.995797003270616	0.936623702552026	0.965304370195606	X	Mobilome: prophages, transposons			COG3293	Transposase							MKKDITELYCCVEDFCRAVDDNFANRFLSNGKKPTRVPEIAHSEILTIILLYHKSPCKNFKAFYLCYLQLFYRSEFSKLPSYHRFIALKPRVLWYLALLLQWFCEQAKMTGTSYIDTSTIAVCHKKRISRNKVFNHLAEISKSTYGWFFGFKLHLVINEIGEIQALTLTKGNVDDRKPLPTLTKRLTGLLFGDKGYIKKELFEKLFDRGLKLVTKVKKGMKNALISLKEKILLRKRSIIETVFDSLKNKFEIEHTRHRSPTNFLIHVFSVLISYSMQSKKPSISMPFFIG
127	GC_00000002	EVERYTHING	wPipPel	1299	3	53	51	0	0.995797003270616	0.936623702552026	0.965304370195606	X	Mobilome: prophages, transposons			COG3293	Transposase							MKKDITELYCCVEDFCRAVDDNFANRFLSNGKKPTRVPEIAHSEILTIILLYHKSPCKNFKAFYLCYLQLFYRSEFSKLPSYHRFIALKPRVLWYLALLLQWFCEQAKMTGTSYIDTSTIAVCHKKRISRNKVFNHLAEISKSTYGWFFGFKLHLVINEIGEIQALTLTKGNVDDRKPLPTLTKRLTGLLFGDKGYIKKELFEKLFDRGLKLVTKVKKGMKNALISLKEKILLRKRSIIETVFDSLKNKFEIEHTRHRSPTNFLIHVFSVLISYSMQSKKPSISMPFFIG
128	GC_00000002	EVERYTHING	wPipPel	1303	3	53	51	0	0.995797003270616	0.936623702552026	0.965304370195606	X	Mobilome: prophages, transposons			COG3293	Transposase							MKKDITELYCCVEDFCRAVDDNFANRFLSNGKKPTRVPEIAHSEILTIILLYHKSPCKNFKAFYLCYLQLFYRSEFSKLPSYHRFIALKPRVLWYLALLLQWFCEQAKMTGTSYIDTSTIAVCHKKRISRNKVFNHLAEISKSTYGWFFGFKLHLVINEIGEIQALTLTKGNVDDRKPLPTLTKRLTGLLFGDKGYIKKELFEKLFDRGLKLVTKVKKGMKNALISLKEKILLRKRSIIETVFDSLKNKFEIEHTRHRSPTNFLIHVFSVLISYSMQSKKPSISMPFFIG
129	GC_00000002	EVERYTHING	wPipPel	1363	3	53	51	0	0.995797003270616	0.936623702552026	0.965304370195606	X	Mobilome: prophages, transposons			COG3293	Transposase							MKKDITELYCCVEDFCRAVDDNFANRFLSNGKKPTRVPEIAHSEILTIILLYHKSPCKNFKAFYLCYLQLFYRSEFSKLPSYHRFIALKPRVLWYLALLLQWFCEQAKMTGTSYIDTSTIAVCHKKRISRNKVFNHLAEISKSTYGWFFGFKLHLVINEIGEIQALTLTKGNVDDRKPLPTLTKRLTGLLFGDKGYIKKELFEKLFDRGLKLVTKVKKGMKNALISLKEKILLRKRSIIETVFDSLKNKFEIEHTRHRSPTNFLIHVFSVLISYSMQSKKPSISMPFFIG
130	GC_00000002	EVERYTHING	wPipPel	1378	3	53	51	0	0.995797003270616	0.936623702552026	0.965304370195606	X	Mobilome: prophages, transposons			COG3293	Transposase							MKKDITELYCCVEDFCRAVDDNFANRFLSNGKKPTRVPEIAHSEILTIILLYHKSPCKNFKAFYLCYLQLFYRSEFSKLPSYHRFIALKPRVLWYLALLLQWFCEQAKMTGTSYIDTSTIAVCHKKRISRNKVFNHLAEISKSTYGWFFGFKLHLVINEIGEIQALTLTKGNVDDRKPLPTLTKRLTGLLFGDKGYIKKELFEKLFDRGLKLVTKVKKGMKNALISLKEKILLRKRSIIETVFDSLKNKFEIEHTRHRSPTNFLIHVFSVLISYSMQSKKPSISMPFFIG
131	GC_00000002	EVERYTHING	wPipPel	896	3	53	51	0	0.995797003270616	0.936623702552026	0.965304370195606	X	Mobilome: prophages, transposons			COG3293	Transposase							MKKDITELYCCVEDFCRAVDDNFANRFLSNGKKPTRVPEIAHSEILTIILLYHKSPCKNFKAFYLCYLQLFYRSEFSKLPSYHRFIALKPRVLWYLALLLQWFCEQAKMTGTSYIDTSTIAVCHKKRISRNKVFNHLAEISKSTYGWFFGFKLHLVINEIGEIQALTLTKGNVDDRKPLPTLTKRLTGLLFGDKGYIKKELFEKLFDRGLKLVTKVKKGMKNALISLKEKILLRKRSIIETVFDSLKNKFEIEHTRHREC------------------------------
132	GC_00000002	EVERYTHING	wPipPel	369	3	53	51	0	0.995797003270616	0.936623702552026	0.965304370195606	X	Mobilome: prophages, transposons			COG3293	Transposase							MKKDITELYCCVEDFCRAVDDNFANRFLSNGKKPTRVPEIAHSEILTIILLYHKSPCKNFKAFYLCYLQLFYRSEFSKLPSYHRFIALKPRVLWYLALLLQWFCEQAKMTGTSYIDTSTIAVCHKKRISRNKVFNHLAEISKSTYGWFFGFKLHLVINEIGEIQALTLTKGNVDDRKPLPTLTKRLTGLLFGDKGYIKKELFEKLFDRGLKLVTKVKKGMKNALISLKEKILLRKRSIIETVLGVLNKLCQTEKK--------------------------------VIN
133	GC_00000002	EVERYTHING	wPipPel	400	3	53	51	0	0.995797003270616	0.936623702552026	0.965304370195606	X	Mobilome: prophages, transposons			COG3293	Transposase							MKKDITELYCCVEDFCRAVDDNFANRFLSNGKKPTRVPEIAHSEILTIILLYHKSPCKNFKAFYLCYLQLFYRSEFSKLPSYHRFIALKPRVLWYLALLLQWFCEQAKMTGTSYIDTSTIAVCHKKRISRNKVFNHLAEISKSTYGWFFGFKLHLVINEIGEIQALTLTKGNVDDRKPLPTLTKRLTGLLFGDKGYIKKELFEKLFDRGLKLVTKVKKGMKNALISLKEKILLRKRSIIETVLGVLNKLCQTEKK--------------------------------VIN
134	GC_00000002	EVERYTHING	wPipPel	1042	3	53	51	0	0.995797003270616	0.936623702552026	0.965304370195606	X	Mobilome: prophages, transposons			COG3293	Transposase							MKKDITELYCCVEDFCRAVDDNFANRFLSNGKKPTRVPEIAHSEILTIILLYHKSPCKNFKAFYLCYLQLFYRSEFSKLPSYHRFIALKPRVLWYLALLLQWFCEQAKMTGTSYIDTSTIAVCHKKRISRNKVFNHLAEISKSTYGWFFGFKLHLVINEIGEIQALTLTKGNVDDRKPLPTLTKRLTGLLFGDKGYIKKELFEKLFDRGLKLVTKVKKGMKNALISLKTSVMD---------------------------------------------------------
135	GC_00000002	EVERYTHING	wPipPel	94	3	53	51	0	0.995797003270616	0.936623702552026	0.965304370195606													MKKDITELYCCVEDFCRAVDDNFANRFLSNGKKPTRVPEIAHSEILTIILLYHKSPCKNFKAFYLCYLQLFYRSEFSKLPSYHRFIALKPRVLWYLALLLQWFCEQAKMTGTSYIDTSTIAVCHK------------------------------------------------------------------------KKDL-----------------------------------------------------------------------------------------
136	GC_00000002	EVERYTHING	wPipPel	1123	3	53	51	0	0.995797003270616	0.936623702552026	0.965304370195606	X	Mobilome: prophages, transposons			COG3293	Transposase							#NAME?
137	GC_00000002	EVERYTHING	wPipPel	92	3	53	51	0	0.995797003270616	0.936623702552026	0.965304370195606	X	Mobilome: prophages, transposons			COG3293	Transposase							#NAME?
138	GC_00000003	EVERYTHING	M11	609	3	23	13	0	0.933760265936645	0.738080786231337	0.824468941398926													#NAME?
139	GC_00000003	EVERYTHING	M11	346	3	23	13	0	0.933760265936645	0.738080786231337	0.824468941398926													MILLKELKLNISTLYGDRAYNRKKLYKLCNELGIKTKIPLQNNAVEHPKLDYMAERNAAIRLIKSYDKDNIKMWKRQINYGKRSYIESFFSRLKQIFGFNFRNKSEINREKELLLKCYLLNKFTDFGMAKFEIVT
140	GC_00000003	EVERYTHING	M11	833	3	23	13	0	0.933760265936645	0.738080786231337	0.824468941398926													----------------------------------------------------MAERNAAIRLC---GKDGVKEWKKEAVYGKRSYIEGFFSRLKQIFGFSFRNRSEVNREKELLIKCYLLNKFTDIGMAKF----
141	GC_00000003	EVERYTHING	M11	255	3	23	13	0	0.933760265936645	0.738080786231337	0.824468941398926													#NAME?
142	GC_00000003	EVERYTHING	M11	381	3	23	13	0	0.933760265936645	0.738080786231337	0.824468941398926													#NAME?
143	GC_00000003	EVERYTHING	O11	105	3	23	13	0	0.933760265936645	0.738080786231337	0.824468941398926													#NAME?
144	GC_00000003	EVERYTHING	O11	1095	3	23	13	0	0.933760265936645	0.738080786231337	0.824468941398926													MILLKELKLNISTLYGDRAYNRKKLYKLCNELGIKTKIPLQNNAVEHPKLDYMAERNAAIRLIKSYDKDNIKMWKRQINYGKRSYIESFFSRLKQIFGFNFRNKSEINREKELLLKCYLLNKFTDFGMAKFEIVT
145	GC_00000003	EVERYTHING	O11	216	3	23	13	0	0.933760265936645	0.738080786231337	0.824468941398926													----------------------------------------------------MAERNAAIRLC---GKDGVKEWKKEAVYGKRSYIEGFFSRLKQIFGFSFRNRSEVNREKELLIKCYLLNKFTDIGMAKF----
146	GC_00000003	EVERYTHING	O11	232	3	23	13	0	0.933760265936645	0.738080786231337	0.824468941398926													#NAME?
147	GC_00000003	EVERYTHING	O11	738	3	23	13	0	0.933760265936645	0.738080786231337	0.824468941398926													#NAME?
148	GC_00000003	EVERYTHING	wPipPel	30	3	23	13	0	0.933760265936645	0.738080786231337	0.824468941398926													#NAME?
149	GC_00000003	EVERYTHING	wPipPel	207	3	23	13	0	0.933760265936645	0.738080786231337	0.824468941398926													#NAME?
150	GC_00000003	EVERYTHING	wPipPel	218	3	23	13	0	0.933760265936645	0.738080786231337	0.824468941398926													#NAME?
151	GC_00000003	EVERYTHING	wPipPel	544	3	23	13	0	0.933760265936645	0.738080786231337	0.824468941398926													#NAME?
152	GC_00000003	EVERYTHING	wPipPel	548	3	23	13	0	0.933760265936645	0.738080786231337	0.824468941398926													#NAME?
153	GC_00000003	EVERYTHING	wPipPel	663	3	23	13	0	0.933760265936645	0.738080786231337	0.824468941398926													#NAME?
154	GC_00000003	EVERYTHING	wPipPel	675	3	23	13	0	0.933760265936645	0.738080786231337	0.824468941398926													#NAME?
155	GC_00000003	EVERYTHING	wPipPel	704	3	23	13	0	0.933760265936645	0.738080786231337	0.824468941398926													#NAME?
156	GC_00000003	EVERYTHING	wPipPel	1112	3	23	13	0	0.933760265936645	0.738080786231337	0.824468941398926													#NAME?
157	GC_00000003	EVERYTHING	wPipPel	1136	3	23	13	0	0.933760265936645	0.738080786231337	0.824468941398926													#NAME?
158	GC_00000003	EVERYTHING	wPipPel	1212	3	23	13	0	0.933760265936645	0.738080786231337	0.824468941398926													#NAME?
159	GC_00000003	EVERYTHING	wPipPel	171	3	23	13	0	0.933760265936645	0.738080786231337	0.824468941398926													MILLKELKLNISTLYGDRAYNRKKLYKLCNELGIKTKIPLQNNAVEHPKLDYMAERNAAIRLIKSYDKDNIKMWKRQINYGKRSYIESFFSRLKQIFGFNFRNKSEINREKELLLKCYLLNKFTDFGMAKFEIVT
160	GC_00000003	EVERYTHING	wPipPel	553	3	23	13	0	0.933760265936645	0.738080786231337	0.824468941398926													----------------------------------------------------MAERNAAIRLC---GKDGVKEWKKEAVYGKRSYIEGFFSRLKQIFGFSFRNRSEVNREKELLIKCYLLNKFTDIGMAKF----
161	GC_00000004	EVERYTHING	M11	1155	3	21	7	0	0.909947777353203	0.64818746211935	0.757080291263261	V	Defense mechanisms			COG3415	CRISPR-associated protein Csa3, CARF domain (Csa3) (PDB:2WTE) (PUBMED:21093452)			COG3415	CRISPR-Cas system			#NAME?
162	GC_00000004	EVERYTHING	M11	88	3	21	7	0	0.909947777353203	0.64818746211935	0.757080291263261													---------------------------MPAAYSYDLRKKAMEVLEEGERRET-----------------------------------------------------------------------------------------------------
163	GC_00000004	EVERYTHING	M11	1083	3	21	7	0	0.909947777353203	0.64818746211935	0.757080291263261													---------------------------MPAAYSYDLRKKAMEVLEEGERRET-----------------------------------------------------------------------------------------------------
164	GC_00000004	EVERYTHING	M11	1178	3	21	7	0	0.909947777353203	0.64818746211935	0.757080291263261													---------------------------MPAAYSYDLRKKAMEVLEEGERRET-----------------------------------------------------------------------------------------------------
165	GC_00000004	EVERYTHING	M11	1243	3	21	7	0	0.909947777353203	0.64818746211935	0.757080291263261													------------------------MVSMPAAYSYDLRKKVMEALDEGESGETV----------------------------------------------------------------------------------------------------
166	GC_00000004	EVERYTHING	M11	218	3	21	7	0	0.909947777353203	0.64818746211935	0.757080291263261													---------------------------MPAAYSYDLRKKALDV---GESRAFVAKRFKVNIL-------------------------------------------------------------------------------------------
167	GC_00000004	EVERYTHING	M11	932	3	21	7	0	0.909947777353203	0.64818746211935	0.757080291263261													MKKLTSYSTSHNSPKKVRYGFIVVMVSMPAAYSYDLRKKVMEALDEGESGETV----------------------------------------------------------------------------------------------------
168	GC_00000004	EVERYTHING	O11	923	3	21	7	0	0.909947777353203	0.64818746211935	0.757080291263261	V	Defense mechanisms			COG3415	CRISPR-associated protein Csa3, CARF domain (Csa3) (PDB:2WTE) (PUBMED:21093452)			COG3415	CRISPR-Cas system			#NAME?
169	GC_00000004	EVERYTHING	O11	725	3	21	7	0	0.909947777353203	0.64818746211935	0.757080291263261	V	Defense mechanisms			COG3415	CRISPR-associated protein Csa3, CARF domain (Csa3) (PDB:2WTE) (PUBMED:21093452)			COG3415	CRISPR-Cas system			------YSTSHNSPKKVRYGFIVVMVSMPAAYSYDLRKKVMEALDEGESGETVAKRFKIGETTLYEWKKRREKTGDFQSKKLGSVA-------------------------------------------------------------------
170	GC_00000004	EVERYTHING	O11	1067	3	21	7	0	0.909947777353203	0.64818746211935	0.757080291263261													---------------------------MPAAYSYDLRKKAMEVLEEGERRET-----------------------------------------------------------------------------------------------------
171	GC_00000004	EVERYTHING	O11	1146	3	21	7	0	0.909947777353203	0.64818746211935	0.757080291263261													---------------------------MPAAYSYDLRKKAMEVLEEGERRET-----------------------------------------------------------------------------------------------------
172	GC_00000004	EVERYTHING	O11	302	3	21	7	0	0.909947777353203	0.64818746211935	0.757080291263261													------------------------MVSMPAAYSYDLRKKVMEALDEGESGETV----------------------------------------------------------------------------------------------------
173	GC_00000004	EVERYTHING	O11	849	3	21	7	0	0.909947777353203	0.64818746211935	0.757080291263261													---------------------------MPAAYSYDLRKKALDV---GESRAFVAKRFKVNIL-------------------------------------------------------------------------------------------
174	GC_00000004	EVERYTHING	O11	832	3	21	7	0	0.909947777353203	0.64818746211935	0.757080291263261													MKKLTSYSTSHNSPKKVRYGFIVVMVSMPAAYSYDLRKKVMEALDEGESGETV----------------------------------------------------------------------------------------------------
175	GC_00000004	EVERYTHING	wPipPel	24	3	21	7	0	0.909947777353203	0.64818746211935	0.757080291263261	V	Defense mechanisms			COG3415	CRISPR-associated protein Csa3, CARF domain (Csa3) (PDB:2WTE) (PUBMED:21093452)			COG3415	CRISPR-Cas system			#NAME?
176	GC_00000004	EVERYTHING	wPipPel	161	3	21	7	0	0.909947777353203	0.64818746211935	0.757080291263261	V	Defense mechanisms			COG3415	CRISPR-associated protein Csa3, CARF domain (Csa3) (PDB:2WTE) (PUBMED:21093452)			COG3415	CRISPR-Cas system			#NAME?
177	GC_00000004	EVERYTHING	wPipPel	274	3	21	7	0	0.909947777353203	0.64818746211935	0.757080291263261	V	Defense mechanisms			COG3415	CRISPR-associated protein Csa3, CARF domain (Csa3) (PDB:2WTE) (PUBMED:21093452)			COG3415	CRISPR-Cas system			#NAME?
178	GC_00000004	EVERYTHING	wPipPel	596	3	21	7	0	0.909947777353203	0.64818746211935	0.757080291263261	V	Defense mechanisms			COG3415	CRISPR-associated protein Csa3, CARF domain (Csa3) (PDB:2WTE) (PUBMED:21093452)			COG3415	CRISPR-Cas system			#NAME?
179	GC_00000004	EVERYTHING	wPipPel	195	3	21	7	0	0.909947777353203	0.64818746211935	0.757080291263261	V	Defense mechanisms			COG3415	CRISPR-associated protein Csa3, CARF domain (Csa3) (PDB:2WTE) (PUBMED:21093452)			COG3415	CRISPR-Cas system			MKKLTSYSTSHNSPKKVRYGFIVVMVSMPAAYSYDLRKKVMEALDEGESGETVAKRFKIGETTLYEWKKRREKTGDFQSKKLGSVA-------------------------------------------------------------------
180	GC_00000004	EVERYTHING	wPipPel	925	3	21	7	0	0.909947777353203	0.64818746211935	0.757080291263261	V	Defense mechanisms			COG3415	CRISPR-associated protein Csa3, CARF domain (Csa3) (PDB:2WTE) (PUBMED:21093452)			COG3415	CRISPR-Cas system			------------------------MVSMPAAYSYDLRKKVMEALDEGESGETVAKRFKIGETTLYEWKKRREKTGDFQSKKLGSVA-------------------------------------------------------------------
181	GC_00000004	EVERYTHING	wPipPel	155	3	21	7	0	0.909947777353203	0.64818746211935	0.757080291263261													---------------------------MPAAYSYDLRKKALDV---GESRAFVAKRFKVNIL-------------------------------------------------------------------------------------------
182	GC_00000005	EVERYTHING	M11	607	3	20	14	0	0.927763981055517	0.855655677531326	0.89025206599803													#NAME?
183	GC_00000005	EVERYTHING	M11	347	3	20	14	0	0.927763981055517	0.855655677531326	0.89025206599803													MSQKMRVSNCHEYNKFLQERGNIFHFINEAIENWYEKGPKMAGGNYIYSDKVVILVHIVANLFRIGLRQTVGFIEGYLQQIGKNLQIISYSQASRRFRKLNIKISDCRVNKNDTEGIEIAIDSTSIR-------------------------------
184	GC_00000005	EVERYTHING	M11	834	3	20	14	0	0.927763981055517	0.855655677531326	0.89025206599803													MSQKMRVSNCHGYNRFLQERGNIFHFINEAIENWYENSPKMRGGNYIYSNKVVILVHIVASLFRIGLRQTVGFIKGYLQQV-----VSSH--------------------------------------------------------------------
185	GC_00000005	EVERYTHING	O11	103	3	20	14	0	0.927763981055517	0.855655677531326	0.89025206599803													#NAME?
186	GC_00000005	EVERYTHING	O11	1096	3	20	14	0	0.927763981055517	0.855655677531326	0.89025206599803													MSQKMRVSNCHEYNKFLQERGNIFHFINEAIENWYEKGPKMAGGNYIYSDKVVILVHIVANLFRIGLRQTVGFIEGYLQQIGKNLQIISYSQASRRFRKLNIKISDCRVNKNDTEGIEIAIDSTSIR-------------------------------
187	GC_00000005	EVERYTHING	O11	217	3	20	14	0	0.927763981055517	0.855655677531326	0.89025206599803													MSQKMRVSNCHGYNRFLQERGNIFHFINEAIENWYENSPKMRGGNYIYSNKVVILVHIVASLFRIGLRQTVGFIKGYLQQV-----VSSH--------------------------------------------------------------------
188	GC_00000005	EVERYTHING	wPipPel	32	3	20	14	0	0.927763981055517	0.855655677531326	0.89025206599803													MPIRMKVSNCNEYNKFLQERGNVFHYINDAIENWYENSPKVAGGNNVYSDKVVILIHIITYLFRIGLRQTVGFIEKYLEQIGKILQIISYSQASRRFKKLNIKINDCRVDKNDMEDIEIAIDSTGISIYNNIPSHSKANGTDRKYRRYEQTRCNARDR
189	GC_00000005	EVERYTHING	wPipPel	54	3	20	14	0	0.927763981055517	0.855655677531326	0.89025206599803													MPIRMKVSNCNEYNKFLQERGNVFHYINDAIENWYENSPKVAGGNNVYSDKVVILIHIITYLFRIGLRQTVGFIEKYLEQIGKILQIISYSQASRRFKKLNIKINDCRVDKNDMEDIEIAIDSTGISIYNNIPSHSKANGTDRKYRRYEQTRCNARDR
190	GC_00000005	EVERYTHING	wPipPel	205	3	20	14	0	0.927763981055517	0.855655677531326	0.89025206599803													MPIRMKVSNCNEYNKFLQERGNVFHYINDAIENWYENSPKVAGGNNVYSDKVVILIHIITYLFRIGLRQTVGFIEKYLEQIGKILQIISYSQASRRFKKLNIKINDCRVDKNDMEDIEIAIDSTGISIYNNIPSHSKANGTDRKYRRYEQTRCNARDR
191	GC_00000005	EVERYTHING	wPipPel	220	3	20	14	0	0.927763981055517	0.855655677531326	0.89025206599803													MPIRMKVSNCNEYNKFLQERGNVFHYINDAIENWYENSPKVAGGNNVYSDKVVILIHIITYLFRIGLRQTVGFIEKYLEQIGKILQIISYSQASRRFKKLNIKINDCRVDKNDMEDIEIAIDSTGISIYNNIPSHSKANGTDRKYRRYEQTRCNARDR
192	GC_00000005	EVERYTHING	wPipPel	542	3	20	14	0	0.927763981055517	0.855655677531326	0.89025206599803													MPIRMKVSNCNEYNKFLQERGNVFHYINDAIENWYENSPKVAGGNNVYSDKVVILIHIITYLFRIGLRQTVGFIEKYLEQIGKILQIISYSQASRRFKKLNIKINDCRVDKNDMEDIEIAIDSTGISIYNNIPSHSKANGTDRKYRRYEQTRCNARDR
193	GC_00000005	EVERYTHING	wPipPel	550	3	20	14	0	0.927763981055517	0.855655677531326	0.89025206599803													MPIRMKVSNCNEYNKFLQERGNVFHYINDAIENWYENSPKVAGGNNVYSDKVVILIHIITYLFRIGLRQTVGFIEKYLEQIGKILQIISYSQASRRFKKLNIKINDCRVDKNDMEDIEIAIDSTGISIYNNIPSHSKANGTDRKYRRYEQTRCNARDR
194	GC_00000005	EVERYTHING	wPipPel	665	3	20	14	0	0.927763981055517	0.855655677531326	0.89025206599803													MPIRMKVSNCNEYNKFLQERGNVFHYINDAIENWYENSPKVAGGNNVYSDKVVILIHIITYLFRIGLRQTVGFIEKYLEQIGKILQIISYSQASRRFKKLNIKINDCRVDKNDMEDIEIAIDSTGISIYNNIPSHSKANGTDRKYRRYEQTRCNARDR
195	GC_00000005	EVERYTHING	wPipPel	706	3	20	14	0	0.927763981055517	0.855655677531326	0.89025206599803													MPIRMKVSNCNEYNKFLQERGNVFHYINDAIENWYENSPKVAGGNNVYSDKVVILIHIITYLFRIGLRQTVGFIEKYLEQIGKILQIISYSQASRRFKKLNIKINDCRVDKNDMEDIEIAIDSTGISIYNNIPSHSKANGTDRKYRRYEQTRCNARDR
196	GC_00000005	EVERYTHING	wPipPel	1138	3	20	14	0	0.927763981055517	0.855655677531326	0.89025206599803													MPIRMKVSNCNEYNKFLQERGNVFHYINDAIENWYENSPKVAGGNNVYSDKVVILIHIITYLFRIGLRQTVGFIEKYLEQIGKILQIISYSQASRRFKKLNIKINDCRVDKNDMEDIEIAIDSTGISIYNNIPSHSKANGTDRKYRRYEQTRCNARDR
197	GC_00000005	EVERYTHING	wPipPel	1214	3	20	14	0	0.927763981055517	0.855655677531326	0.89025206599803													MPIRMKVSNCNEYNKFLQERGNVFHYINDAIENWYENSPKVAGGNNVYSDKVVILIHIITYLFRIGLRQTVGFIEKYLEQIGKILQIISYSQASRRFKKLNIKINDCRVDKNDMEDIEIAIDSTGISIYNNIPSHSKANGTDRKYRRYEQTRCNARDR
198	GC_00000005	EVERYTHING	wPipPel	1110	3	20	14	0	0.927763981055517	0.855655677531326	0.89025206599803													MPIRMKVSNCNEYNKFLQERGNVFHYINDAIENWYENSPKVAGGNNVYSDKVVILIHIITYLFRIGLRQTVGFIEKYLEQIGKILQIISYSQASRRFKKLNIKINDCRVDKNDMEDIEIAIDSTGISIYNNIPGHSKANGTDRKYRRYEQTRCNARDR
199	GC_00000005	EVERYTHING	wPipPel	672	3	20	14	0	0.927763981055517	0.855655677531326	0.89025206599803													MPIRMKVSNCNEYNKFLQERGNVFHYINDAIENWYENSPKVAGGNNVYSDKVVILIHIITYLFRIGLRQTVGFIEKYLEQIGKILQIISYSQASRRFKKLNIKINDCRVDKNDMEDIEIAIDSTGISIYNNIPGHSKANGTDRKYRRYEPQLWIRK--
200	GC_00000005	EVERYTHING	wPipPel	173	3	20	14	0	0.927763981055517	0.855655677531326	0.89025206599803													MSQKMRVSNCHEYNKFLQERGNIFHFINEAIENWYEKGPKMAGGNYIYSDKVVILVHIVANLFRIGLRQTVGFIEGYLQQIGKNLQIISYSQASRRFRKLNIKISDCRVNKNDTEGIEIAIDSTSIR-------------------------------
201	GC_00000005	EVERYTHING	wPipPel	552	3	20	14	0	0.927763981055517	0.855655677531326	0.89025206599803													MSQKMRVSNCHGYNRFLQERGNIFHFINEAIENWYENSPKMRGGNYIYSNKVVILVHIVASLFRIGLRQTVGFIKGYLQQV-----VSSH--------------------------------------------------------------------
202	GC_00000006	EVERYTHING	M11	1240	3	18	7	0	0.908859417817073	0.607639876939536	0.728334298218503	X	Mobilome: prophages, transposons			COG5511	Phage capsid protein							MLLKSFKQLFSKPKIKGSAWDAADSGRRFFHFQPELGSINNLLSQSLETLRSRSRDMVRKNPYATSVMD------------------------------------------------------------------------------------------------------------------------------------------------------------------------------------------------------------------------------------------------------------------------------------------------------------------------------------------…
203	GC_00000006	EVERYTHING	M11	391	3	18	7	0	0.908859417817073	0.607639876939536	0.728334298218503	X	Mobilome: prophages, transposons			COG5511	Phage capsid protein							MLLKSFKQLFSKPKIKSSAWDAAGSGRRFFHFQPELGSINNLLSQSLETLRSRSRDMVRKNPYAANIIDTIVSNSIGTGIKPKSKAKDGEFRKKVQELWLKWTDEADSCGISDFYGLQALVCRSMIEGGECFVRLRTRKLEDRFSVPLQLQVLESEHLDNKTNQTLGNGNVIRNGIEFNRLGQREAYYLFREHPGEGSF--------------------------------------------------------------------------------------------------------------------------------------------------------------------------------------------------------…
204	GC_00000006	EVERYTHING	M11	334	3	18	7	0	0.908859417817073	0.607639876939536	0.728334298218503	X	Mobilome: prophages, transposons			COG5511	Phage capsid protein							MLLKTFKQLFNKPKIKSSAWDAAGSGRRFFHFQPELGSINNLLSQSLGHLRSRSRDMVRKNPYAANIIDTIVSNSIGIGIKPQSKARDGEFRKKVQELWLKWTDEADSSGVSDFYGLQALVCRSMIEGGECFVRLRTRKREDGLCVPLQLQVLESEHLDNKTNKTLANGNVIRNGIEFNRLGQREAYYLFREHPGEGSFGESVRVPANDVLHIYRPLRPGQIRGEPWLSSILLKLYELDQYDDAELVRKKTAAMFAGFITRLDPEANIL-GEGESNEQGVALSGLEPGTMQLLDPGEDIKFSEPSDVGGSYEAFMRQQLRAIAIGTGITYEQLTGDLTGVNYSSIRAGLIEFRRRCAMLQH--------------------------------------…
205	GC_00000006	EVERYTHING	M11	810	3	18	7	0	0.908859417817073	0.607639876939536	0.728334298218503	X	Mobilome: prophages, transposons			COG5511	Phage capsid protein							----------------------------------ESEHLDNKTNQTL-----------------------------------------------------------------------------------------------------------------------GNGNVIRNGIEFNRLGQREAYYLFREHPGEGSFGESVRVPANDVLHIYKPLRPGQIRGEPWLSSILLKLYELDQYDDAELVRKKTAAMFAGFITRLDPEANIL-GEAQANEQGVALSGLEPGTMQLLDPGEDIKFSEPSDVGGSYEAFMRQQLRAIAIGTGITYEQLTGDLTGVNYSSIRAGLIEFRRRCAMLQHNIMVFQFCRPVWNRWLELAVLCGELCIDEKVAKAAKEE…
206	GC_00000006	EVERYTHING	M11	154	3	18	7	0	0.908859417817073	0.607639876939536	0.728334298218503	X	Mobilome: prophages, transposons			COG5511	Phage capsid protein							----------------------------------ESEHLDNKTNQTL-----------------------------------------------------------------------------------------------------------------------GNGNVIRNGIEFNRLGQREAYYLFREHPGEGSFGESVRVPANDVLHIYRPLRPGQIRGEPWLSSILLKLYELDQYDDAELVRKKTAAMFAGFITRLDPEANIL-GEGEANEQGVALSGLEPGTMQLLDPGEDIKFSEPSDVGGSYEAFMRQQLRAIAIGTGITYEQLTGDLTGVNYSSIRAGLIEFRRRCSMLQHNIMVYQFCRPIWNRWLELALLSGKL---STTDDQTLKE…
207	GC_00000006	EVERYTHING	M11	815	3	18	7	0	0.908859417817073	0.607639876939536	0.728334298218503	X	Mobilome: prophages, transposons			COG5511	Phage capsid protein							#NAME?
208	GC_00000006	EVERYTHING	O11	450	3	18	7	0	0.908859417817073	0.607639876939536	0.728334298218503	X	Mobilome: prophages, transposons			COG5511	Phage capsid protein							MLLKSFKQLFSKPKIKGSAWDAADSGRRFFHFQPELGSINNLLSQSLETLRSRSRDMVRKNPYATSVMD------------------------------------------------------------------------------------------------------------------------------------------------------------------------------------------------------------------------------------------------------------------------------------------------------------------------------------------…
209	GC_00000006	EVERYTHING	O11	884	3	18	7	0	0.908859417817073	0.607639876939536	0.728334298218503	X	Mobilome: prophages, transposons			COG5511	Phage capsid protein							MLLKSFKQLFSKPKIKSSAWDAAGSGRRFFHFQPELGSINNLLSQSLETLRSRSRDMVRKNPYAANIIDTIVSNSIGTGIKPKSKAKDGEFRKKVQELWLKWTDEADSCGISDFYGLQALVCRSMIEGGECFVRLRTRKLEDRFSVPLQLQVLESEHLDNKTNQTLGNGNVIRNGIEFNRLGQREAYYLFREHPGEGSF--------------------------------------------------------------------------------------------------------------------------------------------------------------------------------------------------------…
210	GC_00000006	EVERYTHING	O11	484	3	18	7	0	0.908859417817073	0.607639876939536	0.728334298218503	X	Mobilome: prophages, transposons			COG5511	Phage capsid protein							MLLKTFKQLFNKPKIKSSAWDAAGSGRRFFHFQPELGSINNLLSQSLGHLRSRSRDMVRKNPYAANIIDTIVSNSIGIGIKPQSKARDGEFRKKVQELWLKWTDEADSSGVSDFYGLQALVCRSMIEGGECFVRLRTRKREDGLCVPLQLQVLESEHLDNKTNKTLANGNVIRNGIEFNRLGQREAYYLFREHPGEGSFGESVRVPANDVLHIYRPLRPGQIRGEPWLSSILLKLYELDQYDDAELVRKKTAAMFAGFITRLDPEANIL-GEGESNEQGVALSGLEPGTMQLLDPGEDIKFSEPSDVGGSYEAFMRQQLRAIAIGTGITYEQLTGDLTGVNYSSIRAGLIEFRRRCAMLQH--------------------------------------…
211	GC_00000006	EVERYTHING	O11	969	3	18	7	0	0.908859417817073	0.607639876939536	0.728334298218503	X	Mobilome: prophages, transposons			COG5511	Phage capsid protein							----------------------------------ESEHLDNKTNQTL-----------------------------------------------------------------------------------------------------------------------GNGNVIRNGIEFNRLGQREAYYLFREHPGEGSFGESVRVPANDVLHIYKPLRPGQIRGEPWLSSILLKLYELDQYDDAEKRKKKTAAMFAGFITRLDPEANIL-GEAQANEQGVALSGLEPGTMQLLDPGEDIKFSEPSDVGGSYEAFMRQQLRAIAIGTGITYEQLTGDLTGVNYSSIRAGLIEFRRRCAMLQHNIMVFQFCRPVWNRWLELAVLCGELCIDEKVAKAAKEE…
212	GC_00000006	EVERYTHING	O11	683	3	18	7	0	0.908859417817073	0.607639876939536	0.728334298218503	X	Mobilome: prophages, transposons			COG5511	Phage capsid protein							----------------------------------ESEHLDNKTNQTL-----------------------------------------------------------------------------------------------------------------------GNGNVIRNGIEFNRLGQREAYYLFREHPGEGSFGESVRVPANDVLHIYRPLRPGQIRGEPWLSSILLKLYELDQYDDAELVRKKTAAMFAGFITRLDPEANIL-GEGEANEQGVALSGLEPGTMQLLDPGEDIKFSEPSDVGGSYEAFMRQQLRAIAIGTGITYEQLTGDLTGVNYSSIRAGLIEFRRRCSMLQHNIMVYQFCRPIWNRWLELALLSGKL---STTDDQTLKE…
213	GC_00000006	EVERYTHING	wPipPel	382	3	18	7	0	0.908859417817073	0.607639876939536	0.728334298218503	X	Mobilome: prophages, transposons			COG5511	Phage capsid protein							MLLKSFKQLFSKPKIKGSAWDAADSGRRFFHFQPELGSINNLLSQSLETLRSRSRDMVRKNPYATSVMD------------------------------------------------------------------------------------------------------------------------------------------------------------------------------------------------------------------------------------------------------------------------------------------------------------------------------------------…
214	GC_00000006	EVERYTHING	wPipPel	1374	3	18	7	0	0.908859417817073	0.607639876939536	0.728334298218503	X	Mobilome: prophages, transposons			COG5511	Phage capsid protein							MLLKSFKQLFSKPKIKSSAWDAAGSGRRFFHFQPELGSINNLLSQNLETLRSRSRDMVRKNPYAANIIDT----------------------------------------------------------------------------------------------------IVSNSIDLS-------------------------------------------------------------YGLADKERHRNRRLFG------------LHGVGNQNR---------------------------------------------------------------------------KREC-------------------------------------------…
215	GC_00000006	EVERYTHING	wPipPel	1319	3	18	7	0	0.908859417817073	0.607639876939536	0.728334298218503	X	Mobilome: prophages, transposons			COG5511	Phage capsid protein							MLLKSFKQLFSKPKIKSSAWDAAGSGRRFFHFQPELGSINNLLSQSLETLRSRSRDMVRKNPYAANIIDTIVSNSIGTGIKPKSKAKDGEFRKKVQELWLKWTDEADSCGISDFYGLQALVCRSMIEGGECFVRLRTRKLEDRFSVPLQLQVLESEHLDNKTNQTLGNGNVIRNGIEFNRLGQREAYYLFREHPGEGSFGESVRVPANDVLHIYKPLRPGQIRGEPWLSSILLKLYELDQYDDAELVRKKTAAMFAGFITRLDPEANIL-GEAQANEQGVALSGLEPGTMQLLDPGEDIKFSEPSDVGGSYEAFMRQQLRAIAIGTGITYEQLTGDLTGVNYSSIRAGLIEFRRRCAMLQHNIMVFQFCRPVWNRWLELAVLCGELRIDEKVAKAAKEE…
216	GC_00000006	EVERYTHING	wPipPel	258	3	18	7	0	0.908859417817073	0.607639876939536	0.728334298218503	X	Mobilome: prophages, transposons			COG5511	Phage capsid protein							MLLKTFKQLFNKPKIKSSAWDTAGSGRRFFHFQPELGSINNLLSQSLETLRSRSRDMVRKNPYAANIIDTIVSNSIGTGIKPQSKAKNAEFRKKVQELWLKWTDEADSSGVSDFYGLQALVCRSMIEGGECFVRLRNRKLEDGFSVPLQLQVLESEHLDNKSNQTLANGNIIRSGIEFNRLGQREAYYLFREHPGEGSFGESVRVPANDVLHIYKPLRPGQIRGEPWLSNILLKLYELDQYDDAELVRKKTAAMFAGFITRLDPEANIL-GEGESNEQGVALSGLEPGTMQLLDPGEDIKFSEPSDVGGSYEAFMRQQLRAIAIGTGITYEQLTGDLTGVNYSSIRAGLIEFRRRCAMLQHNIMVFQFCRPVWSRWLELAVLCGELRIDEKVAKAAKEE…
217	GC_00000006	EVERYTHING	wPipPel	318	3	18	7	0	0.908859417817073	0.607639876939536	0.728334298218503	X	Mobilome: prophages, transposons			COG5511	Phage capsid protein							MLLKTFKQLFNKPKIKSSAWDTAGSGRRFFHFQPELGSINNLLSQSLETLRSRSRDMVRKNPYAANIIDTIVSNSIGTGIKPQSKAKNAEFRKKVQELWLKWTDEADSSGVSDFYGLQALVCRSMIEGGECFVRLRNRKLEDGFSVPLQLQVLESEHLDNKSNQTLANGNIIRSGIEFNRLGQREAYYLFREHPGEGSFGESVRVPANDVLHIYKPLRPGQIRGEPWLSNILLKLYELDQYDDAELVRKKTAAMFAGFITRLDPEANIL-GEGESNEQGVALSGLEPGTMQLLDPGEDIKFSEPSDVGGSYEAFMRQQLRAIAIGTGITYEQLTGDLTGVNYSSIRAGLIEFRRRCAMLQHNIMVFQFCRPVWSRWLELAVLCGELRIDEKVAKAAKEE…
218	GC_00000006	EVERYTHING	wPipPel	331	3	18	7	0	0.908859417817073	0.607639876939536	0.728334298218503	X	Mobilome: prophages, transposons			COG5511	Phage capsid protein							MLLKTFKQLFNKPKIKSSAWDTAGSGRRFFHFQPELGSINNLLSQSLETLRSRSRDMVRKNPYAANIIDTIVSNSIGTGIKPQSKAKNAEFRKKVQELWLKWTDEADSSGVSDFYGLQALVCRSMIEGGECFVRLRNRKLEDGFSVPLQLQVLESEHLDNKSNQTLANGNIIRSGIEFNRLGQREAYYLFREHPGEGSFGESVRVPANDVLHIYKPLRPGQIRGEPWLSNILLKLYELDQYDDAELVRKKTAAMFAGFITRLDPEANIL-GEGESNEQGVALSGLEPGTMQLLDPGEDIKFSEPSDVGGSYEAFMRQQLRAIAIGTGITYEQLTGDLTGVNYSSIRAGLIEFRRRCAMLQHNIMVFQFCRPVWSRWLELAVLCGELRIDEKVAKAAKEE…
219	GC_00000006	EVERYTHING	wPipPel	380	3	18	7	0	0.908859417817073	0.607639876939536	0.728334298218503	X	Mobilome: prophages, transposons			COG5511	Phage capsid protein							---------------------MIEGGECFVR------------------LRTRKLEDRFSVPLQLQVLE-------------------------------------------------------------------------------------SEHLDNKTNQTLGNGNVIRNGIEFNRLGQREAYYLFREHPGEGSFGESVRVPANDVLHIYKPLRPGQIRGEPWLSSILLKLYELDQYDDAELVRKKTAAMFAGFITRLDPEANIL-GEAQANEQGVALSGLEPGTMQLLDPGEDIKFSEPSDVGGSYEAFMRQQLRAIAIGTGITYEQLTGDLTGVNYSSIRAGLIEFRRRCSMLQHNIMVYQFCRPIWNRWLELALLSGKL---STTDDQTLKE…
220	GC_00000007	EVERYTHING	M11	528	3	15	5	0	0.969811320754717	0.685743649977976	0.803406672253203													#NAME?
221	GC_00000007	EVERYTHING	M11	408	3	15	5	0	0.969811320754717	0.685743649977976	0.803406672253203													#NAME?
222	GC_00000007	EVERYTHING	M11	1056	3	15	5	0	0.969811320754717	0.685743649977976	0.803406672253203													#NAME?
223	GC_00000007	EVERYTHING	M11	1242	3	15	5	0	0.969811320754717	0.685743649977976	0.803406672253203													#NAME?
224	GC_00000007	EVERYTHING	M11	20	3	15	5	0	0.969811320754717	0.685743649977976	0.803406672253203	X	Mobilome: prophages, transposons			COG3316	Transposase (or an inactivated derivative), DDE domain (Rve)							#NAME?
225	GC_00000007	EVERYTHING	O11	748	3	15	5	0	0.969811320754717	0.685743649977976	0.803406672253203													#NAME?
226	GC_00000007	EVERYTHING	O11	71	3	15	5	0	0.969811320754717	0.685743649977976	0.803406672253203													#NAME?
227	GC_00000007	EVERYTHING	O11	452	3	15	5	0	0.969811320754717	0.685743649977976	0.803406672253203													#NAME?
228	GC_00000007	EVERYTHING	O11	686	3	15	5	0	0.969811320754717	0.685743649977976	0.803406672253203													#NAME?
229	GC_00000007	EVERYTHING	O11	203	3	15	5	0	0.969811320754717	0.685743649977976	0.803406672253203	X	Mobilome: prophages, transposons			COG3316	Transposase (or an inactivated derivative), DDE domain (Rve)							#NAME?
230	GC_00000007	EVERYTHING	wPipPel	371	3	15	5	0	0.969811320754717	0.685743649977976	0.803406672253203	X	Mobilome: prophages, transposons			COG3316	Transposase (or an inactivated derivative), DDE domain (Rve)							MGLSIQSTIGNTVDFLLCARRDKSAALAFFRKAFRENNLPEKVVIDKSGSNTAALDDLNTEISEDCRIMVFQIKYLNNIVEQDHRFIKKRIKPMLGFKSFHSAKITITGIENIRMIQKRQIIGANDNVSTFENFAMLIAL
231	GC_00000007	EVERYTHING	wPipPel	384	3	15	5	0	0.969811320754717	0.685743649977976	0.803406672253203	X	Mobilome: prophages, transposons			COG3316	Transposase (or an inactivated derivative), DDE domain (Rve)							MGLSIQSTIGNTVDFLLCARRDKSAALAFFRKAFRENNLPEKVVIDKSGSNTAALDDLNTEISEDCRIMVFQIKYLNNIVEQDHRFIKKRIKPMLGFKSFHSAKITITGIENIRMIQKRQIIGANDNVSTFENFAMLIAL
232	GC_00000007	EVERYTHING	wPipPel	1365	3	15	5	0	0.969811320754717	0.685743649977976	0.803406672253203	X	Mobilome: prophages, transposons			COG3316	Transposase (or an inactivated derivative), DDE domain (Rve)							MGLSIQSTIGNTVDFLLCARRDKSAALAFFRKAFRENNLPEKVVIDKSGSNTAALDDLNTEISEDCRIMVFQIKYLNNIVEQDHRFIKKRIKPMLGFKSFHSAKITITGIENIRMIQKRQIIGANDNVSTFENFAMLIAL
233	GC_00000007	EVERYTHING	wPipPel	1389	3	15	5	0	0.969811320754717	0.685743649977976	0.803406672253203	X	Mobilome: prophages, transposons			COG3316	Transposase (or an inactivated derivative), DDE domain (Rve)							MGLSIQSTIGNTVDFLLCARRDKSAALAFFRKAFRENNLPEKVVIDKSGSNTAALDDLNTEISEDCRIMVFQIKYLNNIVEQDHRFIKKRIKPMLGFKSFHSAKITITGIENIRMIQKRQIIGANDNVSTFENFAMLIAL
234	GC_00000007	EVERYTHING	wPipPel	19	3	15	5	0	0.969811320754717	0.685743649977976	0.803406672253203	X	Mobilome: prophages, transposons			COG3316	Transposase (or an inactivated derivative), DDE domain (Rve)							#NAME?
235	GC_00000008	EVERYTHING	M11	608	3	14	12	0	0.984364261168385	0.938682161827942	0.960980620800613													MVQIESIAAMSKQDVMLEIGSKKVIAAKYSSGVYSDHYGACDLIERVDTKYNISTIYADRSKEVIQTVR
236	GC_00000008	EVERYTHING	O11	104	3	14	12	0	0.984364261168385	0.938682161827942	0.960980620800613													MVQIESIAAMSKQDVMLEIGSKKVIAAKYSSGVYSDHYGACDLIERVDTKYNISTIYADRSKEVIQTVR
237	GC_00000008	EVERYTHING	wPipPel	31	3	14	12	0	0.984364261168385	0.938682161827942	0.960980620800613													MVQIESIAAMSKQDVMLEIGSKKVIAAKYSSGVYSDHYGACDLIERVDTKYNISTIYADRSKEVIQTVR
238	GC_00000008	EVERYTHING	wPipPel	55	3	14	12	0	0.984364261168385	0.938682161827942	0.960980620800613													MVQIESIAAMSKQDVMLEIGSKKVIAAKYSSGVYSDHYGACDLIERVDTKYNISTIYADRSKEVIQTVR
239	GC_00000008	EVERYTHING	wPipPel	206	3	14	12	0	0.984364261168385	0.938682161827942	0.960980620800613													MVQIESIAAMSKQDVMLEIGSKKVIAAKYSSGVYSDHYGACDLIERVDTKYNISTIYADRSKEVIQTVR
240	GC_00000008	EVERYTHING	wPipPel	219	3	14	12	0	0.984364261168385	0.938682161827942	0.960980620800613													MVQIESIAAMSKQDVMLEIGSKKVIAAKYSSGVYSDHYGACDLIERVDTKYNISTIYADRSKEVIQTVR
241	GC_00000008	EVERYTHING	wPipPel	543	3	14	12	0	0.984364261168385	0.938682161827942	0.960980620800613													MVQIESIAAMSKQDVMLEIGSKKVIAAKYSSGVYSDHYGACDLIERVDTKYNISTIYADRSKEVIQTVR
242	GC_00000008	EVERYTHING	wPipPel	549	3	14	12	0	0.984364261168385	0.938682161827942	0.960980620800613													MVQIESIAAMSKQDVMLEIGSKKVIAAKYSSGVYSDHYGACDLIERVDTKYNISTIYADRSKEVIQTVR
243	GC_00000008	EVERYTHING	wPipPel	664	3	14	12	0	0.984364261168385	0.938682161827942	0.960980620800613													MVQIESIAAMSKQDVMLEIGSKKVIAAKYSSGVYSDHYGACDLIERVDTKYNISTIYADRSKEVIQTVR
244	GC_00000008	EVERYTHING	wPipPel	705	3	14	12	0	0.984364261168385	0.938682161827942	0.960980620800613													MVQIESIAAMSKQDVMLEIGSKKVIAAKYSSGVYSDHYGACDLIERVDTKYNISTIYADRSKEVIQTVR
245	GC_00000008	EVERYTHING	wPipPel	1137	3	14	12	0	0.984364261168385	0.938682161827942	0.960980620800613													MVQIESIAAMSKQDVMLEIGSKKVIAAKYSSGVYSDHYGACDLIERVDTKYNISTIYADRSKEVIQTVR
246	GC_00000008	EVERYTHING	wPipPel	1213	3	14	12	0	0.984364261168385	0.938682161827942	0.960980620800613													MVQIESIAAMSKQDVMLEIGSKKVIAAKYSSGVYSDHYGACDLIERVDTKYNISTIYADRSKEVIQTVR
247	GC_00000008	EVERYTHING	wPipPel	674	3	14	12	0	0.984364261168385	0.938682161827942	0.960980620800613													#NAME?
248	GC_00000008	EVERYTHING	wPipPel	172	3	14	12	0	0.984364261168385	0.938682161827942	0.960980620800613													---------------MLEIGSKKVIAAKYSRGVYSDHYGTCDLIERVEAQYK-HTVW-----------R
249	GC_00000009	EVERYTHING	M11	141	3	14	6	0	0.975363103990919	0.651687243364339	0.781330084286986	X	Mobilome: prophages, transposons			COG5525	Phage terminase, large subunit GpA (gpA1)	K21512	terminase, large subunit [EC:3.1.21.4]					------FSEGLRPDPELKVSEWANEYRVLAPTAASEPGKWRTERTPYLKEIMDSLSPSSPAEKVVFMKGAQIGGTEAGNNWIGYIIDQTPGPMLVVQPTVEMGKRWSKGRFAPLIESTPCLKSKVKDPRSRDSGNTVQSKEFPGGIVVITGANSSVGLRSMPVKYLFLDEIDAYPGDSGGEGDPVLLSIARTNTFARRKIFLVSTPTIHGISRIEKEFEATDKRYFFVPCPYCNYYQVLKWPQIKWENNDSRTAHYVCTECSGKIENHQKTEMLERGEWRPTNRVKGEKKGFHLSSLYSPVGWYSWTQAVEDFLHAKESEQLLKVWINTTLGETWVDKGEVPDWKQLFNRREFFPVGTVPRREVVLTAGVDVQKDRLEVEVVAWGKRRENWSIDYRVFE…
250	GC_00000009	EVERYTHING	M11	105	3	14	6	0	0.975363103990919	0.651687243364339	0.781330084286986	X	Mobilome: prophages, transposons			COG5525	Phage terminase, large subunit GpA (gpA1)							---------------------------------------------------------------------------------------------------------------------------------------------------------------------------------------------------------------------------------------------------------------------------------------------------------------------------------------------------------------------------------------------------------------…
251	GC_00000009	EVERYTHING	M11	360	3	14	6	0	0.975363103990919	0.651687243364339	0.781330084286986	X	Mobilome: prophages, transposons			COG5525	Phage terminase, large subunit GpA (gpA1)							MIYARAFSEGLRPDPELKVSEWANEYRVLAPTAASEPGKWRTERTPYLKEIM-----------------------------------------------------------------------------------------------------------------------------------------------------------------------------------------------------------------------------------------------------------------------------------------------------------------------------------------------------------…
252	GC_00000009	EVERYTHING	M11	254	3	14	6	0	0.975363103990919	0.651687243364339	0.781330084286986	X	Mobilome: prophages, transposons			COG5525	Phage terminase, large subunit GpA (gpA1)							MIYATSFSEGLRPDPELKVSEWANEYRVLAPTAASEPGKWRTERTPYLKEIM-----------------------------------------------------------------------------------------------------------------------------------------------------------------------------------------------------------------------------------------------------------------------------------------------------------------------------------------------------------…
253	GC_00000009	EVERYTHING	O11	833	3	14	6	0	0.975363103990919	0.651687243364339	0.781330084286986	X	Mobilome: prophages, transposons			COG5525	Phage terminase, large subunit GpA (gpA1)	K21512	terminase, large subunit [EC:3.1.21.4]					------FSEGLRPDPELKVSEWANEYRVLAPTAASEPGKWRTERTPYLKEIMDSLSPSSPAEKVVFMKGAQIGGTEAGNNWIGYIIDQTPGPMLVVQPTVEMGKRWSKGRFAPLIESTPCLKSKVKDPRSRDSGNTVQSKEFPGGIVVITGANSSVGLRSMPVKYLFLDEIDAYPGDSGGEGDPVLLSIARTNTFARRKIFLVSTPTIHGISRIEKEFEATDKRYFFVPCPYCNYYQVLKWPQIKWENNDSRTAHYVCTECSGKIENHQKTEMLERGEWRPTNRVKGEKKGFHLSSLYSPVGWYSWTPAVEDFLHAKESEQLLKVWINTTLGETWVDKGEVPDWKQLFNRREFFPVGTVPRREVVLTAGVDVQKDRLEVEVVAWGKRRENWSIDYRVFE…
254	GC_00000009	EVERYTHING	O11	468	3	14	6	0	0.975363103990919	0.651687243364339	0.781330084286986	X	Mobilome: prophages, transposons			COG5525	Phage terminase, large subunit GpA (gpA1)							---------------------------------------------------------------------------------------------------------------------------------------------------------------------------------------------------------------------------------------------------------------------------------------------------------------------------------------------------------------------------------------------------------------…
255	GC_00000009	EVERYTHING	O11	1109	3	14	6	0	0.975363103990919	0.651687243364339	0.781330084286986	X	Mobilome: prophages, transposons			COG5525	Phage terminase, large subunit GpA (gpA1)							MIYARAFSEGLRPDPELKVSEWANEYRVLAPTAASEPGKWRTERTPYLKEIM-----------------------------------------------------------------------------------------------------------------------------------------------------------------------------------------------------------------------------------------------------------------------------------------------------------------------------------------------------------…
256	GC_00000009	EVERYTHING	O11	383	3	14	6	0	0.975363103990919	0.651687243364339	0.781330084286986	X	Mobilome: prophages, transposons			COG5525	Phage terminase, large subunit GpA (gpA1)							MIYATSFSEGLRPDPELKVSEWANEYRVLAPTAASEPGKWRTERTPYLKEIM-----------------------------------------------------------------------------------------------------------------------------------------------------------------------------------------------------------------------------------------------------------------------------------------------------------------------------------------------------------…
257	GC_00000009	EVERYTHING	wPipPel	260	3	14	6	0	0.975363103990919	0.651687243364339	0.781330084286986	X	Mobilome: prophages, transposons			COG5525	Phage terminase, large subunit GpA (gpA1)	K21512	terminase, large subunit [EC:3.1.21.4]					MIYARAFSEGLRPDPELKVSEWANEYRVLAPTAASEPGKWRTERTPYLKEIMDSLSPSSPAEKVVFMKGAQIGGTEAGNNWIGYIIDQTPGPMLVVQPTVEMGKRWSKGRFAPLIESTPCLKSKVKDPRSRDSGNTVQSKEFPGGIVVITGANSSVGLRSMPVKYLFLDEIDAYPGDSGGEGDPVLLSIARTNTFARRKIFLVSTPTIHGISRIEKEFEATDKRYFFVPCPHCNYYQVLKWSQIKWENNDSRTAHYVCTECSGKIENHQKTEMLERGEWRATEAKEGEKKGFHLSSLYSPVGWYSWQQAVEDFLHAKESEQLLKVWINTTLGETWVDKGEVPDWKQLFNRREFFPVGTVPKGEVVLTAGVDVQKDRLEVEVVAWGKSRESWSIDYRVFE…
258	GC_00000009	EVERYTHING	wPipPel	320	3	14	6	0	0.975363103990919	0.651687243364339	0.781330084286986	X	Mobilome: prophages, transposons			COG5525	Phage terminase, large subunit GpA (gpA1)	K21512	terminase, large subunit [EC:3.1.21.4]					MIYARAFSEGLRPDPELKVSEWANEYRVLAPTAASEPGKWRTERTPYLKEIMDSLSPSSPAEKVVFMKGAQIGGTEAGNNWIGYIIDQTPGPMLVVQPTVEMGKRWSKGRFAPLIESTPCLKSKVKDPRSRDSGNTVQSKEFPGGIVVITGANSSVGLRSMPVKYLFLDEIDAYPGDSGGEGDPVLLSIARTNTFARRKIFLVSTPTIHGISRIEKEFEATDKRYFFVPCPHCNYYQVLKWSQIKWENNDSRTAHYVCTECSGKIENHQKTEMLERGEWRATEAKEGEKKGFHLSSLYSPVGWYSWQQAVEDFLHAKESEQLLKVWINTTLGETWVDKGEVPDWKQLFNRREFFPVGTVPKGEVVLTAGVDVQKDRLEVEVVAWGKSRESWSIDYRVFE…
259	GC_00000009	EVERYTHING	wPipPel	1322	3	14	6	0	0.975363103990919	0.651687243364339	0.781330084286986	X	Mobilome: prophages, transposons			COG5525	Phage terminase, large subunit GpA (gpA1)	K21512	terminase, large subunit [EC:3.1.21.4]					MIYARAFSEGLRPDPELKVSEWANEYRVLAPTAASEPGKWRTERTPYLKEIMDSLSPSSPAEKVVFMKGAQIGGTEAGNNWIGYIIDQTPGPMLVVQPTVEMGKRWSKGRFAPLIESTPCLKSKVKDPRSRDSGNTVQSKEFPGGIVVITGANSSVGLRSMPVKYLFLDEIDAYPGDSGGEGDPVLLSIARTNTFARRKIFLVSTPTIHGISRIEKEFEATDKRYFFVPCPHCNYYQVLKWSQIKWENNDSRTAHYVCTECSGKIENHQKTEMLERGEWRATEAKEGEKKGFHLSSLYSPVGWYSWQQAVEDFLHAKESEQLLKVWINTTLGETWVDKGEVPDWKQLFNRREFFPVGTVPKGEVVLTAGVDVQKDRLEVEVVAWGKSRESWSIDYRVFE…
260	GC_00000009	EVERYTHING	wPipPel	329	3	14	6	0	0.975363103990919	0.651687243364339	0.781330084286986	X	Mobilome: prophages, transposons			COG5525	Phage terminase, large subunit GpA (gpA1)	K21512	terminase, large subunit [EC:3.1.21.4]					#NAME?
261	GC_00000009	EVERYTHING	wPipPel	377	3	14	6	0	0.975363103990919	0.651687243364339	0.781330084286986	X	Mobilome: prophages, transposons			COG5525	Phage terminase, large subunit GpA (gpA1)							MIYATSFSEGLKPDPELKVSEWANEYRVLAPTAASEPGKWRTERTPYLKEIMDSLSPSSPTEKIVFMKGAQIGGTEAGNNWIGYIIDQTPGPMLVVQPTVEMGKRWSKGRFAPLIESTPCLKSKVKDPRSRDSGNTVQSKEFPGGIVVITGANSSVGLRSMPVKYLFLDEIDAYPGDSGG---------------------------------------------------------------------------------------------------------------------------------------------------------------------------------------------------------------------------…
262	GC_00000009	EVERYTHING	wPipPel	1377	3	14	6	0	0.975363103990919	0.651687243364339	0.781330084286986	X	Mobilome: prophages, transposons			COG5525	Phage terminase, large subunit GpA (gpA1)							---------------------------------------------------------------------------------------------------------------------------------------------------------------------------------------------------------------------------------------------------------------------------------------------------------------------------------------------------------------------------------------------------------------…
263	GC_00000010	EVERYTHING	M11	136	3	14	5	0	0.919549754851184	0.783393077510725	0.846028297236474	X	Mobilome: prophages, transposons			COG4540	Phage P2 baseplate assembly protein gpV (gpV) (PDB:3AQJ)							#NAME?
264	GC_00000010	EVERYTHING	M11	127	3	14	5	0	0.919549754851184	0.783393077510725	0.846028297236474	X	Mobilome: prophages, transposons			COG4540	Phage P2 baseplate assembly protein gpV (gpV) (PDB:3AQJ)							#NAME?
265	GC_00000010	EVERYTHING	M11	442	3	14	5	0	0.919549754851184	0.783393077510725	0.846028297236474	X	Mobilome: prophages, transposons			COG4540	Phage P2 baseplate assembly protein gpV (gpV) (PDB:3AQJ)							MLDHSFAISELNRKLANIIRIGVVKEIDYEKAKVRVKIGEFLTDWLPWITSKAGKDRDWSPPDIDEQVVILSPLGELSLGVVLPGIYQQKYSAPENKKEINSVKFQDGTRLLYDKEKHHLEIEVMDKVTLKAGESSIEMTKSGIKLKADKINLN
266	GC_00000010	EVERYTHING	M11	1080	3	14	5	0	0.919549754851184	0.783393077510725	0.846028297236474	X	Mobilome: prophages, transposons			COG4540	Phage P2 baseplate assembly protein gpV (gpV) (PDB:3AQJ)							MLEHSFAISELNRKLANIIRIGLVKEVDYEKAKVRVKIGEFLTDYLPWITSKAGKDRDWSPPDIGEQVMIFSPLGELSLGVVLAGIYQEKYPTLENKKEINSVKFQDGTRLLYDKEKHHLEIEVVDKITLKAGGSSIEMTKSGIKLKAERIDLN
267	GC_00000010	EVERYTHING	M11	933	3	14	5	0	0.919549754851184	0.783393077510725	0.846028297236474	X	Mobilome: prophages, transposons			COG4540	Phage P2 baseplate assembly protein gpV (gpV) (PDB:3AQJ)							MLENNFAIAELQRKVANIIRIGVVKEVDYEKAKVRVKIGELLTDFLPWITSRAGEERSWLPPSINEQVVILSPLGELSLGVVLAGIYQQKYSAPENKKEVSSLTFQDGTKLSYDKDKHHLEIEVVDKITL------------------------
268	GC_00000010	EVERYTHING	O11	548	3	14	5	0	0.919549754851184	0.783393077510725	0.846028297236474	X	Mobilome: prophages, transposons			COG4540	Phage P2 baseplate assembly protein gpV (gpV) (PDB:3AQJ)							#NAME?
269	GC_00000010	EVERYTHING	O11	90	3	14	5	0	0.919549754851184	0.783393077510725	0.846028297236474	X	Mobilome: prophages, transposons			COG4540	Phage P2 baseplate assembly protein gpV (gpV) (PDB:3AQJ)							#NAME?
270	GC_00000010	EVERYTHING	O11	226	3	14	5	0	0.919549754851184	0.783393077510725	0.846028297236474	X	Mobilome: prophages, transposons			COG4540	Phage P2 baseplate assembly protein gpV (gpV) (PDB:3AQJ)							MLDHSFAISELNSKLANITRIGVVKAIDDEKAKVRVKIGEFLTDWLPWITSKAGKDRDWSPPDIDEQVVILSPLGELSLGVVLPGIYQQKYSAPENKKEINSVKFQDGTRLLYDKEKHHLEIEVMDKVTLKAGESSIEMTKSGIKLKADKINLN
271	GC_00000010	EVERYTHING	O11	100	3	14	5	0	0.919549754851184	0.783393077510725	0.846028297236474	X	Mobilome: prophages, transposons			COG4540	Phage P2 baseplate assembly protein gpV (gpV) (PDB:3AQJ)							MLEHSFAISELNRKLANIIRIGLVKEVDYEKAKVRVKIGEFLTDYLPWITSKAGKDRDWSPPDIGEQVMIFSPLGELSLGVVLAGIYQEKYPTLENKKEINSVKFQDGTRLLYDKEKHHLEIEVVDKITLKAGGSSIEMTKSGIKLKAERIDLN
272	GC_00000010	EVERYTHING	wPipPel	311	3	14	5	0	0.919549754851184	0.783393077510725	0.846028297236474	X	Mobilome: prophages, transposons			COG4540	Phage P2 baseplate assembly protein gpV (gpV) (PDB:3AQJ)							MLESNFAISELQRKLANIVRIGLVKEVDYEKAKVRIKIGEFLTDWLPWITSKAGKDRNWSPPGIDEQVVILSPLGELSLGVVLPGIYQQKYSAPENKKEVSSLTFQDGTKLSYDKDKHHLEIEVVDKITLKAGESSIEMTKSGIKLKAERIDLN
273	GC_00000010	EVERYTHING	wPipPel	421	3	14	5	0	0.919549754851184	0.783393077510725	0.846028297236474	X	Mobilome: prophages, transposons			COG4540	Phage P2 baseplate assembly protein gpV (gpV) (PDB:3AQJ)							MLESNFAISELQRKLANIVRIGLVKEVDYEKAKVRIKIGEFLTDWLPWITSKAGKDRNWSPPGIDEQVVILSPLGELSLGVVLPGIYQQKYSAPENKKEVSSLTFQDGTKLSYDKDKHHLEIEVVDKITLKAGESSIEMTKSGIKLKAERIDLN
274	GC_00000010	EVERYTHING	wPipPel	1312	3	14	5	0	0.919549754851184	0.783393077510725	0.846028297236474	X	Mobilome: prophages, transposons			COG4540	Phage P2 baseplate assembly protein gpV (gpV) (PDB:3AQJ)							MLENNFAIAELQRKVANIIRIGVVKEVDYEKAKVRVKIGELLTDFLPWITSRAGEERSWLPPSINEQVVILSPLGELSLGVVLAGIYQQKYSAPENKKEVSSLTFQDGTKLSYDKDKHHLEIEVVDKITLKAGESSIEMTKSGIKLKADKINLN
275	GC_00000010	EVERYTHING	wPipPel	251	3	14	5	0	0.919549754851184	0.783393077510725	0.846028297236474	X	Mobilome: prophages, transposons			COG4540	Phage P2 baseplate assembly protein gpV (gpV) (PDB:3AQJ)							MLDHSFAISELNRKLANVIRIGVVKEIDYEKAKVRVKIGEFLTDWLPWITSKAGKDRDWSPPDIDEQVVILSPLGELSLGVVLPGIYQQKYSAPENKKEINSVKFQDGTRLLYDKEKHHLEIEVMDKVTLKAGESSIEMTKSGIKLKADKINLN
276	GC_00000010	EVERYTHING	wPipPel	338	3	14	5	0	0.919549754851184	0.783393077510725	0.846028297236474	X	Mobilome: prophages, transposons			COG4540	Phage P2 baseplate assembly protein gpV (gpV) (PDB:3AQJ)							MLDHSFAISELNRKLANVIRIGVVKEIDYEKAKVRVKIGEFLTDWLPWITSKAGKDRDWSPPDIDEQVVILSPLGELSLGVVLPGIYQQKYSAPENKKEINSVKFQDGTRLLYDKEKHHLEIEVMDKVTLKAGESSIEMTKSGIKLKADKINLN
277	GC_00000011	EVERYTHING	M11	718	3	14	7	0	0.896804742282947	0.59096733322952	0.712450940164321	R	General function prediction only			COG3621	Patatin-like phospholipase/acyl hydrolase, includes sporulation protein CotR (PATA) (PDB:1OXW)							---------------------------------MTKYILSVDGGGIRGIIPAIILAEIESRTKKPISQIFDLMAGTSTGGIIVAGLCKSNK---LQYSANDLVELYQEYGAYIFQSSFW---------------------------------------------------------------------------------------------------------------------------------------------------------------------------------------------------------------------------------
278	GC_00000011	EVERYTHING	M11	1151	3	14	7	0	0.896804742282947	0.59096733322952	0.712450940164321	R	General function prediction only			COG3621	Patatin-like phospholipase/acyl hydrolase, includes sporulation protein CotR (PATA) (PDB:1OXW)							---------------------------------MAKYILSVDGGGIRGIIPAIILAEIEKRTRRTIAEIFDLMAGTSTGGIIVAGLCKSNK---LQYSANDLVELYQEYGAYIFQSSFW---------------------------------------------------------------------------------------------------------------------------------------------------------------------------------------------------------------------------------
279	GC_00000011	EVERYTHING	M11	1122	3	14	7	0	0.896804742282947	0.59096733322952	0.712450940164321	R	General function prediction only			COG3621	Patatin-like phospholipase/acyl hydrolase, includes sporulation protein CotR (PATA) (PDB:1OXW)	K06900	uncharacterized protein					MQFSPGVKHTVVLGQETQPDKSEQVNRINKYLIMKKYILSVDGGGIRGIIPAIILAEIEKRTRKRIAEIFHLMAGTSTGGIVIAGLCKKDKQGNPQYSANDLVEFYQKYGAYIFKSSFLRRSIFSWLNCAQYPHKNIEFVLDKYFGEDILKNTLSKVLITSYDINNNYPFFFKSWREDRNFIKLKDALRATTAAPTYFAPKYLKINQKEMVLVDGGVFANNPAACAYAS-------------------------------------------------------------------------------------------------------------------
280	GC_00000011	EVERYTHING	M11	205	3	14	7	0	0.896804742282947	0.59096733322952	0.712450940164321	R	General function prediction only			COG3621	Patatin-like phospholipase/acyl hydrolase, includes sporulation protein CotR (PATA) (PDB:1OXW)	K06900	uncharacterized protein					--------------------------------------------GIRGIIPAIILAEIEERTRKPIAEIFDLMAGTSTGGIVVAGLCKKDK---PQYSANDLVEFYREYGPYIFKSSFFRRSILSWFNCAQYPYKNIEFVLDKYFGDDTLQNTLNNVLLTSYDIQNNCPFFFKSWKEGN--IKLKDALRAATAAPTYFAPKYLKINHKEMVLVDGGVFANNPAACAYASGKRLFPNDDILLLSIGTGRTDRSIEYANSKRFGKIGWIKPLLNVMFASGLDCVNYQMNQVIGNRYVRIQSQLKLASADMDNITSKNIKSLQQEAKAMIEDNQKLIDKLC-DFIS-
281	GC_00000011	EVERYTHING	M11	312	3	14	7	0	0.896804742282947	0.59096733322952	0.712450940164321	R	General function prediction only			COG3621	Patatin-like phospholipase/acyl hydrolase, includes sporulation protein CotR (PATA) (PDB:1OXW)							---------------------------------------------------------------------------------------------------------------------------------------------------------------------------------------LKDALRATTAAPTYFAPKYLKINQKEMVLVDGGVFANNPAACAYASAKRLFPNDEIILLSIGTGRTDRSI--ANSRRLGKIGWIKPLLHVMFASSLDSVNYQLDQVIGDKYIRIQSQLKLASADMDNITSKNIKSLQQEAKAMIEDNQKVIEKFC-NIIS-
282	GC_00000011	EVERYTHING	M11	1032	3	14	7	0	0.896804742282947	0.59096733322952	0.712450940164321	R	General function prediction only			COG3621	Patatin-like phospholipase/acyl hydrolase, includes sporulation protein CotR (PATA) (PDB:1OXW)							---------------------------------------------------------------------------------------------------------------------------------------------------------------------------------------LKDALRATTAAPTYFAPKYLKINQKEMVLVDGGVFANNPAACAYASGKRLFPNDEIILLSIGTGRTDRSI--ANSRRFGKIGWIKPLLNVMFASSLDAVNYQLDQVIADKYIRIQSQLKIASPDMDNITSKNIKSLQQEAKAMVEGNQKVIDKFC-DIVS-
283	GC_00000011	EVERYTHING	M11	14	3	14	7	0	0.896804742282947	0.59096733322952	0.712450940164321	R	General function prediction only			COG3621	Patatin-like phospholipase/acyl hydrolase, includes sporulation protein CotR (PATA) (PDB:1OXW)							#NAME?
284	GC_00000011	EVERYTHING	O11	944	3	14	7	0	0.896804742282947	0.59096733322952	0.712450940164321	R	General function prediction only			COG3621	Patatin-like phospholipase/acyl hydrolase, includes sporulation protein CotR (PATA) (PDB:1OXW)							---------------------------------MTKYILSVDGGGIRGIIPAIILAEIESRTKKPISQIFDLMAGTSTGGIIVAGLCKSNK---LQYSANDLVELYQEYGAYIFQSSFW---------------------------------------------------------------------------------------------------------------------------------------------------------------------------------------------------------------------------------
285	GC_00000011	EVERYTHING	O11	919	3	14	7	0	0.896804742282947	0.59096733322952	0.712450940164321	R	General function prediction only			COG3621	Patatin-like phospholipase/acyl hydrolase, includes sporulation protein CotR (PATA) (PDB:1OXW)							---------------------------------MAKYILSVDGGGIRGIIPAIILAEIEKRTRRTIAEIFDLMAGTSTGGIIVAGLCKSNK---LQYSANDLVELYQEYGAYIFQSSFW---------------------------------------------------------------------------------------------------------------------------------------------------------------------------------------------------------------------------------
286	GC_00000011	EVERYTHING	O11	713	3	14	7	0	0.896804742282947	0.59096733322952	0.712450940164321	R	General function prediction only			COG3621	Patatin-like phospholipase/acyl hydrolase, includes sporulation protein CotR (PATA) (PDB:1OXW)	K06900	uncharacterized protein					#NAME?
287	GC_00000011	EVERYTHING	O11	947	3	14	7	0	0.896804742282947	0.59096733322952	0.712450940164321	R	General function prediction only			COG3621	Patatin-like phospholipase/acyl hydrolase, includes sporulation protein CotR (PATA) (PDB:1OXW)							--------------------------------------------------------------------------------------------------------------------------------------------------------------------------------------------------------------------------------------------------------TDRSIKYANSRKFGKIGWVKPLLNVMFASGLDCVDYQLEQVIDDKYIRIQSQLKVASTEMDNITLKNIKFLQQEAKAMIEDNQKVIEKFC-NIIS-
288	GC_00000011	EVERYTHING	wPipPel	1352	3	14	7	0	0.896804742282947	0.59096733322952	0.712450940164321	R	General function prediction only			COG3621	Patatin-like phospholipase/acyl hydrolase, includes sporulation protein CotR (PATA) (PDB:1OXW)	K06900	uncharacterized protein					MQFSPGVKQTVAFGQETHPDKSEQVNKINKYLTMAKYILSVDGGGIRGIIPAIILAEIEKRTRRTIAEIFDLMAGTSTGGIIVAGLCKSNK---LQYSANDLVELYQEYGAYIFQSSFWRKSIASWLSGSQYSYRNMEFILNKYFGESTMADVASNLLLTSYDIHNSCEFFFKSWKEKN--IKLKDALRATTAAPTYFTPKRLKISQTERVLIDGGVFANNPAACAYASAKRLFPNDEIILLSIGTGRTDRSIKYANSRKFGKIGWVKPLLNVMFASGLDCVDYQLEQVIDDKYIRIQSQLKIASPDMDNITSKNIKSLQQEAKAMIEDNQKVIEKFCIDILNI
289	GC_00000011	EVERYTHING	wPipPel	278	3	14	7	0	0.896804742282947	0.59096733322952	0.712450940164321	R	General function prediction only			COG3621	Patatin-like phospholipase/acyl hydrolase, includes sporulation protein CotR (PATA) (PDB:1OXW)	K06900	uncharacterized protein					---------------------------------MAKYILSVDGGGIRGIIPAIILAEIEKRTRRTIAEIFDLVAGTSTGGIVVAGLCRKDERGNPQYSANDLVEFYQKYGAYIFKSSFLRRSIFSWLNCAQYPHKNIEFVLDKYFGDSTLADATNNLMLTSYDIKNNYPFFFKNWREDRNFIKLKDALRATTAAPTYFAPKYLKINHKEMVLVDGGVFANNPAACAYASAKRLFPNDEIILLSIGTGRTDRSI--ANSRRLGKIGWIKPLLHVMFASSLDSVNYQLDQVIGDKYIRIQSQLKLASADMDNITSKNIKSLQQEAKAMIEDNQKVIEKFC-NIIS-
290	GC_00000011	EVERYTHING	wPipPel	458	3	14	7	0	0.896804742282947	0.59096733322952	0.712450940164321	R	General function prediction only			COG3621	Patatin-like phospholipase/acyl hydrolase, includes sporulation protein CotR (PATA) (PDB:1OXW)	K06900	uncharacterized protein					------------------------------------------------------------------------MAGTSTGGIVIAGLCKKDKQGNPQYSANDLVEFYQKYGAYIFKSSFLRRSIFSWLNCAQYPHKNIEFVLDKYFGEDILKNTLSKVLITSYDINNNYPFFFKSWREDRNFIKLKDALRATTAAPTYFAPKYLKINQKEMVLVDGGVFANNPAACAYASGKRLFPNDEIILLSIGTGRTDRSI--ANSRRFGKIGWIKPLLNVMFASSLDAVNYQLDQVIADKYIRIQSQLKIASPDMDNITSKNIKSLQQEAKAMVEGNQKVIDKFC-DIVS-
291	GC_00000012	EVERYTHING	M11	441	3	13	5	0	0.853931441358966	0.977273843347716	0.91144872573476	U	Intracellular trafficking, secretion, and vesicular transport			COG4104	Zn-binding Pro-Ala-Ala-Arg (PAAR) domain, involved in Type VI secretion (PAAR) (PDB:4JIV)							MNKSVVRVGDHCAEATPHFCVSGSNNVFVNGKPVCRKGDNFTEGRALTEGSKTVFANGYSIGRVGDIVSCGFKVIKGSESVFAK--
292	GC_00000012	EVERYTHING	M11	1081	3	13	5	0	0.853931441358966	0.977273843347716	0.91144872573476	U	Intracellular trafficking, secretion, and vesicular transport			COG4104	Zn-binding Pro-Ala-Ala-Arg (PAAR) domain, involved in Type VI secretion (PAAR) (PDB:4JIV)							MNKGIVRLGDYCGEAIPHFCISGSNNVFVNGKSICRQGESFSEGKVMIQGSKTVFANGLSVGRVGDIVSCGFKVIKGSESVFAK--
293	GC_00000012	EVERYTHING	M11	128	3	13	5	0	0.853931441358966	0.977273843347716	0.91144872573476	U	Intracellular trafficking, secretion, and vesicular transport			COG4104	Zn-binding Pro-Ala-Ala-Arg (PAAR) domain, involved in Type VI secretion (PAAR) (PDB:4JIV)							MNKSVVRVGDHCAEATSHFCISGSNNVFVNGKSVCRKGDNFTESRVLTEGSKTVFTNGYGIGRVGDSISCGSKVMSGSNNVFSG--
294	GC_00000012	EVERYTHING	M11	137	3	13	5	0	0.853931441358966	0.977273843347716	0.91144872573476	U	Intracellular trafficking, secretion, and vesicular transport			COG4104	Zn-binding Pro-Ala-Ala-Arg (PAAR) domain, involved in Type VI secretion (PAAR) (PDB:4JIV)							MNKGIVRLGDYCGEAIPHFCISGSNNVFVNGKSICRQGDSFSEGKVMIQGSKIVFANGLSVGRVGDIVSCGFKVIRGSSDVFTEPV
295	GC_00000012	EVERYTHING	O11	225	3	13	5	0	0.853931441358966	0.977273843347716	0.91144872573476	U	Intracellular trafficking, secretion, and vesicular transport			COG4104	Zn-binding Pro-Ala-Ala-Arg (PAAR) domain, involved in Type VI secretion (PAAR) (PDB:4JIV)							MNKSVVRVGDHCAEATPHFCVSGSNNVFVNGKPVCRKGDNFTEGRALTEGSKTVFANGYSIGRVGDIVSCGFKVIKGSESVFAK--
296	GC_00000012	EVERYTHING	O11	101	3	13	5	0	0.853931441358966	0.977273843347716	0.91144872573476	U	Intracellular trafficking, secretion, and vesicular transport			COG4104	Zn-binding Pro-Ala-Ala-Arg (PAAR) domain, involved in Type VI secretion (PAAR) (PDB:4JIV)							MNKGIVRLGDYCGEAIPHFCISGSNNVFVNGKSICRQGESFSEGKVMIQGSKTVFANGLSVGRVGDIVSCGFKVIKGSESVFAK--
297	GC_00000012	EVERYTHING	O11	91	3	13	5	0	0.853931441358966	0.977273843347716	0.91144872573476	U	Intracellular trafficking, secretion, and vesicular transport			COG4104	Zn-binding Pro-Ala-Ala-Arg (PAAR) domain, involved in Type VI secretion (PAAR) (PDB:4JIV)							MNKSVVRVGDHCAEATSHFCISGSNNVFVNGKSVCRKGDNFTESRVLTEGSKTVFTNGYGIGRVGDSISCGSKVMSGSNNVFSG--
298	GC_00000012	EVERYTHING	O11	549	3	13	5	0	0.853931441358966	0.977273843347716	0.91144872573476	U	Intracellular trafficking, secretion, and vesicular transport			COG4104	Zn-binding Pro-Ala-Ala-Arg (PAAR) domain, involved in Type VI secretion (PAAR) (PDB:4JIV)							MNKGIVRLGDYCGEAIPHFCISGSNNVFVNGKSICRQGDSFSEGKVMIQGSKIVFANGLSVGRVGDIVSCGFKVIRGSSDVFTEPV
299	GC_00000012	EVERYTHING	wPipPel	250	3	13	5	0	0.853931441358966	0.977273843347716	0.91144872573476	U	Intracellular trafficking, secretion, and vesicular transport			COG4104	Zn-binding Pro-Ala-Ala-Arg (PAAR) domain, involved in Type VI secretion (PAAR) (PDB:4JIV)							MNKSVVRVGDHCAEATPHFCVSGSNNVFVNGKPVCRKGDNFTEGRALTEGSKTVFANGYSIGRVGDIVSCGFKVIKGSESVFAK--
300	GC_00000012	EVERYTHING	wPipPel	339	3	13	5	0	0.853931441358966	0.977273843347716	0.91144872573476	U	Intracellular trafficking, secretion, and vesicular transport			COG4104	Zn-binding Pro-Ala-Ala-Arg (PAAR) domain, involved in Type VI secretion (PAAR) (PDB:4JIV)							MNKSVVRVGDHCAEATPHFCVSGSNNVFVNGKPVCRKGDNFTEGRALTEGSKTVFANGYSIGRVGDIVSCGFKVIKGSESVFAK--
301	GC_00000012	EVERYTHING	wPipPel	310	3	13	5	0	0.853931441358966	0.977273843347716	0.91144872573476	U	Intracellular trafficking, secretion, and vesicular transport			COG4104	Zn-binding Pro-Ala-Ala-Arg (PAAR) domain, involved in Type VI secretion (PAAR) (PDB:4JIV)							MNKGIVRLGDYCGEAIPHFCISGSNNVFVNGKSICRQGESFSEGKVMIQGSKTVFANGLSVGRVGDIVSCGFKVIKGSESVFAK--
302	GC_00000012	EVERYTHING	wPipPel	420	3	13	5	0	0.853931441358966	0.977273843347716	0.91144872573476	U	Intracellular trafficking, secretion, and vesicular transport			COG4104	Zn-binding Pro-Ala-Ala-Arg (PAAR) domain, involved in Type VI secretion (PAAR) (PDB:4JIV)							MNKGIVRLGDYCGEAIPHFCISGSNNVFVNGKSICRQGESFSEGKVMIQGSKTVFANGLSVGRVGDIVSCGFKVIKGSESVFAK--
303	GC_00000012	EVERYTHING	wPipPel	1311	3	13	5	0	0.853931441358966	0.977273843347716	0.91144872573476	U	Intracellular trafficking, secretion, and vesicular transport			COG4104	Zn-binding Pro-Ala-Ala-Arg (PAAR) domain, involved in Type VI secretion (PAAR) (PDB:4JIV)							MNKSVVRVGDHCAEATSHFCISGSNNVFVNGKSVCRKGDNFTESRVLTEGSKTVFTNGYGIGRVGDSISCGSKVMSGSNNVFSG--
304	GC_00000013	EVERYTHING	M11	605	3	13	5	0	0.791550635060789	0.697864561082978	0.741761112605608	N|U	Cell motility|Intracellular trafficking, secretion, and vesicular transport			COG1317	Flagellar biosynthesis/type III secretory pathway protein FliH (FliH) (PDB:5B0O)							MHSLSLRPGNSPLSYDNVVGRLQHFGFPLCCYPSYRIPTFILVGLFPTEQYSPSLDALGTEKNKDILIHFLNDILGFTGKSAIKDIEFLSTIQDPEIASKKQSIVDVLCRDENGLQVIVEMQVAKTKGFEKRAQYYAAKAYSRQADKGDQYHDLKEIIFIAIADCILFPDKSEYKSKHTIRDEDTNEHDLKDFYFIFIELPKFPKTKEDQLSSIVEKWVYFFRYADETSEEELERIIGSDLIIKRAYEELNRFNWSEKEFIAYEQEIKRIRDEQAVLAQKLDD----AKHEGRQEGILIGEEK--------GRKAEKIEVAKNLLKAGVSIDIITQTTGLSVDYIEKIQEKKF-
305	GC_00000013	EVERYTHING	M11	1187	3	13	5	0	0.791550635060789	0.697864561082978	0.741761112605608	N|U	Cell motility|Intracellular trafficking, secretion, and vesicular transport			COG1317	Flagellar biosynthesis/type III secretory pathway protein FliH (FliH) (PDB:5B0O)							MALSKFLDPKLDLTFKKI---------------------------------------FGTEKNKNILIHFLNDILGFTEINTIQEVEFLSTIMDPEIASDKQSIVDVLCRDSTGARYVIEMQLARDKGFEKRAQLYAAKAYSRQADKGGKYIDLKKVFFIAISNCNLFPDKLDYISSHTIRDEKTNEHDLKDFQFIFIELPKFPKSREEQLENVVDRWLFFFKYAEETTDEDLRKIAEKSPIIKLAYDELDKFHWNEKDLVAYEERVMDLQKEAAILEQKLDD----AKHEGRQEGIQIGHEK--------GKIEGKIEVAKNLLKAGISIDVVSQTTGLSFDEIKQLQAEKTS
306	GC_00000013	EVERYTHING	M11	0	3	13	5	0	0.791550635060789	0.697864561082978	0.741761112605608	N|U	Cell motility|Intracellular trafficking, secretion, and vesicular transport			COG1317	Flagellar biosynthesis/type III secretory pathway protein FliH (FliH) (PDB:5B0O)							----------------------------------------------------------------------------------------------------------------------------------------------------------------------------------------------------------------------------------ETREEDLDKIVGSDVIIKRAYEEMNKFNWSEEELLAYEQMKKRIMDEVAALAQKFDEGLRVGQEKGRQEGIQIGHEK----GKAEGEKQAKIAVAKNSLKAGVSIDVIAEITGLSLDDIKKLI-----
307	GC_00000013	EVERYTHING	M11	372	3	13	5	0	0.791550635060789	0.697864561082978	0.741761112605608	N|U	Cell motility|Intracellular trafficking, secretion, and vesicular transport			COG1317	Flagellar biosynthesis/type III secretory pathway protein FliH (FliH) (PDB:5B0O)							MALSKFLDARNDYAFKRI---------------------------------------FGTEKNKDILIHFLNDILGFTGLAAIHDVEFLATILDPEIAAKKQSIVDVLCKDSQGSRYIIEMQFTKT------------------------------------------------------------------------------------------------------------------------------------------------------------------------------------------------------------------------------------
308	GC_00000013	EVERYTHING	M11	103	3	13	5	0	0.791550635060789	0.697864561082978	0.741761112605608													---------------------------------------------------------------------------------------------------------------------------------------------------------------------------------------------------------------------------------------------------------MNKFNWSEEELLAYEQMKKRIMDEIAAFAQKFDEGLRVGQEKGRQE----------------GRQEEKIEVAKNSLKAGVSIDVIAQITGLSHSEISQLKEKT--
309	GC_00000013	EVERYTHING	O11	363	3	13	5	0	0.791550635060789	0.697864561082978	0.741761112605608	N|U	Cell motility|Intracellular trafficking, secretion, and vesicular transport			COG1317	Flagellar biosynthesis/type III secretory pathway protein FliH (FliH) (PDB:5B0O)							MHSLSLRPGNSPLSYDNVVGRLQHFGFPLCCYPSYRIPTFILVGLFPTEQYSPSLDALGTEKNKDILIHFLNDILGFTGKSAIKDIEFLSTIQDPEIASKKQSIVDVLCRDENGLQVIVEMQVAKTKGFEKRAQYYAAKAYSRQADKGDQYHDLKEIIFIAIADCILFPDKSEYKSKHTIRDEDTNEHDLKDFYFIFIELPKFPKTKEDQLSSIVEKWVYFFRYADETSEEELERIIGSDLIIKRAYEELNRFNWSEKEFIAYEQEIKRIRDEQAVLAQKLDD----AKHEGRQEGILIGEEK--------GRKAEKIEVAKNLLKAGVSIDIITQTTGLSVDYIEKIQEKKF-
310	GC_00000013	EVERYTHING	O11	653	3	13	5	0	0.791550635060789	0.697864561082978	0.741761112605608	N|U	Cell motility|Intracellular trafficking, secretion, and vesicular transport			COG1317	Flagellar biosynthesis/type III secretory pathway protein FliH (FliH) (PDB:5B0O)							MALSKFLDPKLDLTFKKI---------------------------------------FGTEKNKNILIHFLNDILGFTEINTIQEVEFLSTIMDPEIASDKQSIVDVLCRDSTGARYVIEMQLARDKGFEKRAQLYAAKAYSRQADKGGKYIDLKKVFFIAISNCNLFPDKLDYISSHTIRDEKTNEHDLKDFQFIFIELPKFPKSREEQLENVVDRWLFFFKYAEETTDEDLRKIAEKSPIIKLAYDELDKFHWNEKDLVAYEERVMDLQKEAAILEQKLDD----AKHEGRQEGIQIGHEK--------GKIEGKIEVAKNLLKAGISIDVVSQTTGLSFDEIKQLQAEKTS
311	GC_00000013	EVERYTHING	O11	864	3	13	5	0	0.791550635060789	0.697864561082978	0.741761112605608	N|U	Cell motility|Intracellular trafficking, secretion, and vesicular transport			COG1317	Flagellar biosynthesis/type III secretory pathway protein FliH (FliH) (PDB:5B0O)							----------------------------------------------------------------------------------------------------------------------------------------------------------------------------------------------------------------------------------ETREEDLDKIVGSDVIIKRAYEEMNKFNWSEEELLAYEQMKKRIMDEVAALAQKFDEGLRVGQEKGRQEGIQIGHEK----GKAEGEKQAKIAVAKNSLKAGVSIDVIAEITGLSLDDIKKLI-----
312	GC_00000013	EVERYTHING	wPipPel	287	3	13	5	0	0.791550635060789	0.697864561082978	0.741761112605608	N|U	Cell motility|Intracellular trafficking, secretion, and vesicular transport			COG1317	Flagellar biosynthesis/type III secretory pathway protein FliH (FliH) (PDB:5B0O)							MHSLSLRPGNSPLSYDNVVGRLQHFGFPLCCYPSYRIPTFILVGLFPTEQYSPSLDALGTEKNKDILIHFLNDILGFTGKSAIKDIEFLSTIQDPEIASKKQSIVDVLCRDENGLQVIVEMQVAKTKGFEKRAQYYAAKAYSRQADKGDQYHDLKEIIFIAIADCILFPDKSEYKSKHTIRDEDTNEHDLKDFYFIFIELPKFPKTKEDQLSSIVEKWVYFFRYADETSEEELERIIGSDLIIKRAYEELNRFNWSEKEFIAYEQEIKRIRDEQAVLAQKLDD----AKHEGRQEGILIGEEK--------GRKAEKIEVAKNLLKAGVSIDIITQTTGLSVDYIEKIQEKKF-
313	GC_00000013	EVERYTHING	wPipPel	1358	3	13	5	0	0.791550635060789	0.697864561082978	0.741761112605608	N|U	Cell motility|Intracellular trafficking, secretion, and vesicular transport			COG1317	Flagellar biosynthesis/type III secretory pathway protein FliH (FliH) (PDB:5B0O)							MALSKFLDARNDYAFKRI---------------------------------------FGTEKNKDILIHFLNDILGFTGLAAIHDVEFLATILDPEIAAKKQSIVDVLCKDSQGSRYIIEMQFTKTKGFEKRAQYYAAKAYSSQADQGDNYHNLKEIIFIAVADCIIFPDKADYKSNHVILDQNSFEHDLKDFYFVFIELPKFTKTKEDQLENIVEKWCYFFRYAAETREEDLDKIVGSDVIIKRAYEEMNKFNWSEEELLAYEQMKKRIMDEIAAFAQKFDEGLRVGQEKGRQEGIQIGHEK----GKAEGEKQAKIAVAKNSLKASVSIDVIAEITGLSLDDIKKLI-----
314	GC_00000013	EVERYTHING	wPipPel	297	3	13	5	0	0.791550635060789	0.697864561082978	0.741761112605608	N|U	Cell motility|Intracellular trafficking, secretion, and vesicular transport			COG1317	Flagellar biosynthesis/type III secretory pathway protein FliH (FliH) (PDB:5B0O)							MAFSKFLDARNDYAFKRI---------------------------------------FGTEKNKDILIHFLNDILGFTGLAAIHDVEFLATILDPEIAAKKQSIVDVLCKDSQGSRYIIEMQFTKTKGFEKRAQYYAAKAYSSQADQGDNYHNLKEIIFIAVADCIIFPDKADYKSNHVILDQNSFEHDLKDFYFVFIELPKFTKTKEDQLENIVEKWCYFFRYAAETREEDLDKIVGSDVIIKRAYEEMNKFNWSEEELLAYEQMKKRIMDEIAAFAQKFDEGLRVGQEKGRQEGIQIGHEKGKIEGKIEGKIEGKIEVAKNSLKAGVSIDVIAEITGLSLDEIKKLI-----
315	GC_00000013	EVERYTHING	wPipPel	245	3	13	5	0	0.791550635060789	0.697864561082978	0.741761112605608	N|U	Cell motility|Intracellular trafficking, secretion, and vesicular transport			COG1317	Flagellar biosynthesis/type III secretory pathway protein FliH (FliH) (PDB:5B0O)							MALSKFLDARNDYAFKRI---------------------------------------FGTEKNKDILIHFLNDILGFTGLAAIHDVEFLATILDPEIAAKKQSIVDVLCKDSQGSRYIIEMQFTKTKGFEKRAQYYAAKAYSSQADQGDNYHNLKEIIFIAVADCIIFPDKADYKSNHVILDQNSFEHDLKDFYFVFIELPKFTKTKEDQLENIVEKWCYFFRYAAETREEDLDKIVGSDVIIKRAYEEMNKFNWSEEELLAYEQMKKRIMDEIAAFAQKFDEGLRVGQEKGRQE----------------GRQEEKIEVAKNSLKAGVSIDVIAQITGLSHSEISQLKEKT--
316	GC_00000013	EVERYTHING	wPipPel	465	3	13	5	0	0.791550635060789	0.697864561082978	0.741761112605608	N|U	Cell motility|Intracellular trafficking, secretion, and vesicular transport			COG1317	Flagellar biosynthesis/type III secretory pathway protein FliH (FliH) (PDB:5B0O)							MALSKFLDPKLDLTFKKI---------------------------------------FGTEKNKNILIHFLNDILGFTEINTIQEVEFLSTIMDPEIASDKQSIVDVLCRDSTGARYVIEMQLARDKGFEKRAQLYAAKAYSRQADKGGKYIDLKKVFFIAISNCNLFPDKLDYISSHTIRDEKTNEHDLKDFQFIFIELPKFPKSREEQLENVVDRWLFFFKYAEETTDEDLRKIAEKSPIIKLAYDELDKFHWNEKDLVAYEERVMDLQKEAAILEQKLDD----AKHEGRQEGIQIGHEK--------GKIEGKIEVAKNLLKAGISIDVVSQTTGLSFDEIKQLQAEKTS
317	GC_00000014	EVERYTHING	M11	443	3	12	5	0	0.870864461045891	0.818446905562926	0.843842452488255													MNWQDLHKAICTKLKEEISAIQTCEIYPAIRKELLAPAVFVELSGFEKGHDPGTEELALKARFEARIVIDSTIENAPVIVRTLAAEVARVVNKNTWNVENVSPGEFISAEIDGFRPELDAYLVWVVDWVHEIHIGKSVWSETGIKPHIIEIGNVHVGS
318	GC_00000014	EVERYTHING	M11	934	3	12	5	0	0.870864461045891	0.818446905562926	0.843842452488255													MNFKDLHNAICTTLKREIPAIQTCEIYPSIRKELLAPALFVELVSLESGKDPGTEELALRAKFEARIVVDGTVEDSSVVVRSLAAEVARVVNKNTWNVKNISPAEFLSAEPDGFRPELDAYLVWMVDWSHQLHLGKSVWEEGKIKPHKIAVGEMYVGK
319	GC_00000014	EVERYTHING	M11	1079	3	12	5	0	0.870864461045891	0.818446905562926	0.843842452488255													#NAME?
320	GC_00000014	EVERYTHING	M11	401	3	12	5	0	0.870864461045891	0.818446905562926	0.843842452488255													MNLKDLHDKICTTLKREIPAIQTCEIYPSIRKELLAP-------------------------------------------------------------------------------------------------------------------------
321	GC_00000014	EVERYTHING	M11	1188	3	12	5	0	0.870864461045891	0.818446905562926	0.843842452488255													MNLKDLHDKICTTLKREIPAIQTCEIYPSIRKELLAP-------------------------------------------------------------------------------------------------------------------------
322	GC_00000014	EVERYTHING	O11	227	3	12	5	0	0.870864461045891	0.818446905562926	0.843842452488255													MNWQDLHKAICTKLKEEISAIQTCEIYPAIRKELLAPAVFVELSGFEKGHDPGTEELALKARFEARIVIDSTIENAPVIVRTLAAEVARVVNKNTWNVENVSPGEFISAEIDGFRPELDAYLVWVVDWVHEIHIGKSVWSETGIKPHIIEIGNVHVGS
323	GC_00000014	EVERYTHING	O11	99	3	12	5	0	0.870864461045891	0.818446905562926	0.843842452488255													#NAME?
324	GC_00000014	EVERYTHING	wPipPel	252	3	12	5	0	0.870864461045891	0.818446905562926	0.843842452488255													MNWQDLHKAICTKLKEEISAIQTCEIYPAIRKELLAPAVFVELSGFEKGHDPGTEELALKARFEARIVIDSTIENAPVIVRTLAAEVARVVNKNTWNVENVSPGEFISAEIDGFRPELDAYLVWVVDWVHEIHIGKSVWSETGIKPHIIEIGNVHVGS
325	GC_00000014	EVERYTHING	wPipPel	337	3	12	5	0	0.870864461045891	0.818446905562926	0.843842452488255													MNWQDLHKAICTKLKEEISAIQTCEIYPAIRKELLAPAVFVELSGFEKGHDPGTEELALKARFEARIVIDSTIENAPVIVRTLAAEVARVVNKNTWNVENVSPGEFISAEIDGFRPELDAYLVWVVDWVHEIHIGKSVWSETGIKPHIIEIGNVHVGS
326	GC_00000014	EVERYTHING	wPipPel	312	3	12	5	0	0.870864461045891	0.818446905562926	0.843842452488255													MNLKDLHDKICTTLKREIPAIQTCEIYPSIRKELLAPALFVELVSLESGKDPGTEELALKARFEARIVTDSTIENAPIIVRTLAAEVARVVNKNTWNVENVSPGEFISTEIDGFRPELDAYLLWLVEWSHQLHLGKSIWTENKIKPHTITIGE-NVRE
327	GC_00000014	EVERYTHING	wPipPel	422	3	12	5	0	0.870864461045891	0.818446905562926	0.843842452488255													MNLKDLHDKICTTLKREIPAIQTCEIYPSIRKELLAPALFVELVSLESGKDPGTEELALKARFEARIVTDSTIENAPIIVRTLAAEVARVVNKNTWNVENVSPGEFISTEIDGFRPELDAYLLWLVEWSHQLHLGKSIWTENKIKPHTITIGE-NVRE
328	GC_00000014	EVERYTHING	wPipPel	1313	3	12	5	0	0.870864461045891	0.818446905562926	0.843842452488255													MNFKDLHNAICTTLKREIPAIQTCEIYPSIRKELLAPALFVELVSLESGKDPGTEELALRAKFEARIVVDGTVEDSSVVVRSLAAEVARVVNKNTWNVKNISPAEFLSAEPDGFRPELDAYLVWMVDWSHQLHLGKSVWEEGKIKPHKIAVGEMYVGK
329	GC_00000015	EVERYTHING	M11	545	3	12	4	0	0.945637687897102	0.629941208492105	0.75616162322909	L	Replication, recombination and repair			COG1961	Site-specific DNA recombinase SpoIVCA/DNA invertase PinE (SpoIVCA) (PDB:1GDT)							#NAME?
330	GC_00000015	EVERYTHING	M11	820	3	12	4	0	0.945637687897102	0.629941208492105	0.75616162322909	L	Replication, recombination and repair			COG1961	Site-specific DNA recombinase SpoIVCA/DNA invertase PinE (SpoIVCA) (PDB:1GDT)	K06400	site-specific DNA recombinase					MLKEVRCAIYTRKSNEDGLEQKFNSLDAQRVACEKYIKSREGWVALAKRYDDGGYSGKNLERPAIKELFEDVKGGEVDCVVVYTLDRLSRETKDSIEVTSFFRRHRVNFVAVTQIFDNNTPMGKFVQTVLSGAAQLEREMIVERVKNKIATSKEQGLWMGGTLPLGYDVKDKELIINGKEAKTVKHIFERYMELKSMAELARELNSQGYRTKARFDIFKKATVRRIITNPIYMGKIRHYEKEYEGKHEAIIEEEKWQKAQELIKNQPYRKVKYEEALLKGIIKCKSCDVNMTLTYSKKENKRYRYYICNNHLRGKSCESVNRTVVAGKVEKEVMKRAEDLY----EKCGEEWKNLSFGKQKEVVKKLIKGVMVKEDGIEVSSEDKVEFIPIKKKGNKCT…
331	GC_00000015	EVERYTHING	M11	115	3	12	4	0	0.945637687897102	0.629941208492105	0.75616162322909	L	Replication, recombination and repair			COG1961	Site-specific DNA recombinase SpoIVCA/DNA invertase PinE (SpoIVCA) (PDB:1GDT)							---------------------------------------------------------------------------------------------------------------------------------------------------------------------------------------------------------------------------------------------------------------------------------------------------------------------------------------------------------------------------------------------------------------…
332	GC_00000015	EVERYTHING	M11	529	3	12	4	0	0.945637687897102	0.629941208492105	0.75616162322909	L	Replication, recombination and repair			COG1961	Site-specific DNA recombinase SpoIVCA/DNA invertase PinE (SpoIVCA) (PDB:1GDT)							---------------------------------------------------------------------------------------------------------------------------------------------------------------------------------------------------------------------------------------------------------------------------------------------------------------------------------------------------------------------------------------------------------------…
333	GC_00000015	EVERYTHING	O11	783	3	12	4	0	0.945637687897102	0.629941208492105	0.75616162322909	L	Replication, recombination and repair			COG1961	Site-specific DNA recombinase SpoIVCA/DNA invertase PinE (SpoIVCA) (PDB:1GDT)							#NAME?
334	GC_00000015	EVERYTHING	O11	1033	3	12	4	0	0.945637687897102	0.629941208492105	0.75616162322909	L	Replication, recombination and repair			COG1961	Site-specific DNA recombinase SpoIVCA/DNA invertase PinE (SpoIVCA) (PDB:1GDT)	K06400	site-specific DNA recombinase					MLKEVRCAIYTRKSNEDGLEQKFNSLDAQRVACEKYIKSREGWVALAKRYDDGGYSGKNLERPAIKELFEDVKGGEVDCVVVYTLDRLSRETKDSIEVTSFFRRHRVNFVAVTQIFDNNTPMGKFVQTVLSGAAQLEREMIVERVKNKIATSKEQGLWMGGTLPLGYDVKDKELIINGKEAKTVKHIFERYMELKSMAELARELNSQGYRTKARFDIFKKATVRRIITNPIYMGKIRHYEKEYEGKHEAIIEEEKWQKAQELIKNQPYRKVKYEEALLKGIIKCKSCDVNMTLTYSKKENKRYRYYICNNHLRGKSCESVNRTVVAGKVEKEVMKRAEDLY----EKCGEEWKNLSFGKQKEVVKKLIKGVMVKEDGIEVSSEDKVEFIPIKKKGNKCT…
335	GC_00000015	EVERYTHING	O11	886	3	12	4	0	0.945637687897102	0.629941208492105	0.75616162322909	L	Replication, recombination and repair			COG1961	Site-specific DNA recombinase SpoIVCA/DNA invertase PinE (SpoIVCA) (PDB:1GDT)							---------------------------------------------------------------------------------------------------------------------------------------------------------------------------------------------------------------------------------------------------------------------------------------------------------------------------------------------------------------------------------------------------------------…
336	GC_00000015	EVERYTHING	O11	365	3	12	4	0	0.945637687897102	0.629941208492105	0.75616162322909	L	Replication, recombination and repair			COG1961	Site-specific DNA recombinase SpoIVCA/DNA invertase PinE (SpoIVCA) (PDB:1GDT)							---------------------------------------------------------------------------------------------------------------------------------------------------------------------------------------------------------------------------------------------------------------------------------------------------------------------------------------------------------------------------------------------------------------…
337	GC_00000015	EVERYTHING	wPipPel	401	3	12	4	0	0.945637687897102	0.629941208492105	0.75616162322909	L	Replication, recombination and repair			COG1961	Site-specific DNA recombinase SpoIVCA/DNA invertase PinE (SpoIVCA) (PDB:1GDT)							#NAME?
338	GC_00000015	EVERYTHING	wPipPel	413	3	12	4	0	0.945637687897102	0.629941208492105	0.75616162322909	L	Replication, recombination and repair			COG1961	Site-specific DNA recombinase SpoIVCA/DNA invertase PinE (SpoIVCA) (PDB:1GDT)	K06400	site-specific DNA recombinase					MLKEVRCAIYTRKSNEDGLEQKFNSLDAQRVACEKYIKSREGWVALAKRYDDGGYSGKNLERPAIKELFEDVKAGEVDCVVVYTLDRLSRETKDSIEVTSFFRRHRVNFIAVTQIFDNNTPMGKFVQTVLSGAAQLEREMIVERVKNKIATSKEQGLWMGGTLPLGYDVKDKELIINGKEAKTVKHIFERYMELKSMAELARELNSQGYRTKARFDIFKKATVRRIITNPIYMGKIRHYEKEYEGKHEAIIEEEKWQKAQELIRNQPYRKAKYEEALLRGIIKCKSCDVNMTLTYSKKENKRYRYYICNNHLRGKSCESVNRTVVAGKVEKEVMKRAEDLY----EKCGEEWKNLSFGKQKEVVKKLIKGVMVKEDGIEVSSEDKVEFIPIKKKGNKCT…
339	GC_00000015	EVERYTHING	wPipPel	303	3	12	4	0	0.945637687897102	0.629941208492105	0.75616162322909	L	Replication, recombination and repair			COG1961	Site-specific DNA recombinase SpoIVCA/DNA invertase PinE (SpoIVCA) (PDB:1GDT)	K06400	site-specific DNA recombinase					MLKEVRCAIYTRKSNEDGLEQKFNSLDAQRVACEKYIKSREGWVALAKRYDDGGYSGKNLERPAIKELFEDVKAGEVDCVVVYTLDRLSRETKDSIEVTSFFRRHRVNFIAVTQIFDNNTPMGKFVQTVLSGAAQLEREMIVERVKNKIATSKEQGLWMGGTLPLGYDVKDKELIINGKEAKTVKHIFERYMELKSMAELARELNSQGYRTKARFDIFKKATVRRIITNPIYMGKIRHYEKEYEGKHEAIIEEEKWQKAQELIRNQPYRKAKYEEALLRGIIKCKSCDVNMTLTYSKKENKRYRYYICNNHLRGKSCESVNRTVVAGKVEKEVMKRAEDLY----EKCGEEWKNLSFGKQKEVVKKLIKGVMVKEDGIEVSSEDKVEFIPIKKKGNKCT…
340	GC_00000015	EVERYTHING	wPipPel	348	3	12	4	0	0.945637687897102	0.629941208492105	0.75616162322909	L	Replication, recombination and repair			COG1961	Site-specific DNA recombinase SpoIVCA/DNA invertase PinE (SpoIVCA) (PDB:1GDT)	K06400	site-specific DNA recombinase					MLKEVRCAIYTRKSNEDGLEQKFNSLDAQRVACEKYIKSREGWVALAKRYDDGGFSGKNLERPAIKGLFEDVKTGEVDCVVVYTLDRLSRETKDSIEVTSFFRRHRVNFVAVTQIFDNNTPMGKFVQTVLSGAAQLEREMIVERVKNKIATSKEQGLWMGGTLPLGYDVKDKELIINEKEAKIVGHIFERYLELKSMAELARELNSQGYRTKS--DIFKKATVRRIITNPIYMGKIKHYEKEYEGKHEAIIEEEKWQKAQELIRNQPYRKAKYEEALLRGIIKCKSCDVNMTLTYAKKENKRYRYYVCNNHLRGKGCESENRNVIAGEVEKEVMRKTEQLYGKLGEKA-EEWKNLSFGKQKEVVKKLIKGVMVREDGIEVSLEDKVEFIPIKKKGKKCT…
341	GC_00000016	EVERYTHING	M11	1154	3	11	6	0	0.949702789208962	0.685102915951974	0.795989576156674	X|V	Mobilome: prophages, transposons|Defense mechanisms			COG3335|COG3415	Transposase|CRISPR-associated protein Csa3, CARF domain (Csa3) (PDB:2WTE) (PUBMED:21093452)	K07494	putative transposase	COG3335|COG3415	CRISPR-Cas system			MKIIATKEPQNLVYIDESGIDNTEDYPYGYCQKGQRFYALKSGKKIQRISMIAALNGRKIAVPLTFEGHCNMDIFNKWFEQFLTPILEPGQTVILDNATFHKSNKITELAKGVGAEILYLPPYSPDFNKIEHHWFAIKNRARKNIPLFTSFRHAVDSAFL
342	GC_00000016	EVERYTHING	M11	119	3	11	6	0	0.949702789208962	0.685102915951974	0.795989576156674	X	Mobilome: prophages, transposons			COG3335	Transposase							----------------------------------------------------------KIIAPLTFKGHCNMDIFNKWFEQFLTPILEPGQTVILDNATFHKSNKIC-----------------------------------------------------
343	GC_00000016	EVERYTHING	O11	922	3	11	6	0	0.949702789208962	0.685102915951974	0.795989576156674	X|V	Mobilome: prophages, transposons|Defense mechanisms			COG3335|COG3415	Transposase|CRISPR-associated protein Csa3, CARF domain (Csa3) (PDB:2WTE) (PUBMED:21093452)	K07494	putative transposase	COG3335|COG3415	CRISPR-Cas system			MKIIATKEPQNLVYIDESGIDNTEDYPYGYCQKGQRFYALKSGKKIQRISMIAALNGRKIAVPLTFEGHCNMDIFNKWFEQFLTPILEPGQTVILDNATFHKSNKITELAKGVGAEILYLPPYSPDFNKIEHHWFAIKNRARKNIPLFTSFRHAVDSAFL
344	GC_00000016	EVERYTHING	O11	724	3	11	6	0	0.949702789208962	0.685102915951974	0.795989576156674	X	Mobilome: prophages, transposons			COG3335	Transposase							--------------------------------------------------MVAALSGRKIIAPLTFKGHCNMDIFNKWFEQFLTPILEPGQTVILDNATFHKSNKIC-----------------------------------------------------
345	GC_00000016	EVERYTHING	O11	723	3	11	6	0	0.949702789208962	0.685102915951974	0.795989576156674	X	Mobilome: prophages, transposons			COG3335	Transposase							#NAME?
346	GC_00000016	EVERYTHING	wPipPel	25	3	11	6	0	0.949702789208962	0.685102915951974	0.795989576156674	X|V	Mobilome: prophages, transposons|Defense mechanisms			COG3335|COG3415	Transposase|CRISPR-associated protein Csa3, CARF domain (Csa3) (PDB:2WTE) (PUBMED:21093452)	K07494	putative transposase	COG3335|COG3415	CRISPR-Cas system			MKIIATKEPQNLVYIDESGIDNTEDYPYGYCQKGQRFYALKSGKKIQRISMIAALNGRKIAVPLTFEGHCNMDIFNKWFEQFLTPILEPGQTVILDNATFHKSNKITELAKGVGAEILYLPPYSPDFNKIEHHWFAIKNRARKNIPLFTSFRHAVDSAFL
347	GC_00000016	EVERYTHING	wPipPel	160	3	11	6	0	0.949702789208962	0.685102915951974	0.795989576156674	X|V	Mobilome: prophages, transposons|Defense mechanisms			COG3335|COG3415	Transposase|CRISPR-associated protein Csa3, CARF domain (Csa3) (PDB:2WTE) (PUBMED:21093452)	K07494	putative transposase	COG3335|COG3415	CRISPR-Cas system			MKIIATKEPQNLVYIDESGIDNTEDYPYGYCQKGQRFYALKSGKKIQRISMIAALNGRKIAVPLTFEGHCNMDIFNKWFEQFLTPILEPGQTVILDNATFHKSNKITELAKGVGAEILYLPPYSPDFNKIEHHWFAIKNRARKNIPLFTSFRHAVDSAFL
348	GC_00000016	EVERYTHING	wPipPel	275	3	11	6	0	0.949702789208962	0.685102915951974	0.795989576156674	X|V	Mobilome: prophages, transposons|Defense mechanisms			COG3335|COG3415	Transposase|CRISPR-associated protein Csa3, CARF domain (Csa3) (PDB:2WTE) (PUBMED:21093452)	K07494	putative transposase	COG3335|COG3415	CRISPR-Cas system			MKIIATKEPQNLVYIDESGIDNTEDYPYGYCQKGQRFYALKSGKKIQRISMIAALNGRKIAVPLTFEGHCNMDIFNKWFEQFLTPILEPGQTVILDNATFHKSNKITELAKGVGAEILYLPPYSPDFNKIEHHWFAIKNRARKNIPLFTSFRHAVDSAFL
349	GC_00000016	EVERYTHING	wPipPel	595	3	11	6	0	0.949702789208962	0.685102915951974	0.795989576156674	X|V	Mobilome: prophages, transposons|Defense mechanisms			COG3335|COG3415	Transposase|CRISPR-associated protein Csa3, CARF domain (Csa3) (PDB:2WTE) (PUBMED:21093452)	K07494	putative transposase	COG3335|COG3415	CRISPR-Cas system			MKIIATKEPQNLVYIDESGIDNTEDYPYGYCQKGQRFYALKSGKKIQRISMIAALNGRKIAVPLTFEGHCNMDIFNKWFEQFLTPILEPGQTVILDNATFHKSNKITELAKGVGAEILYLPPYSPDFNKIEHHWFAIKNRARKNIPLFTSFRHAVDSAFL
350	GC_00000016	EVERYTHING	wPipPel	194	3	11	6	0	0.949702789208962	0.685102915951974	0.795989576156674	X	Mobilome: prophages, transposons			COG3335	Transposase							--------------------------------------------------MVAALSGRKIIAPLTFKGHCNMDIFNKWFEQFLTPILEPGQTVILDNATFHKSNKIC-----------------------------------------------------
351	GC_00000016	EVERYTHING	wPipPel	193	3	11	6	0	0.949702789208962	0.685102915951974	0.795989576156674	X	Mobilome: prophages, transposons			COG3335	Transposase							#NAME?
352	GC_00000017	EVERYTHING	M11	414	3	11	5	0	1.0	0.697159277210431	0.82156022309978	J	Translation, ribosomal structure and biogenesis			COG0050	Translation elongation factor EF-Tu, a GTPase (TufA) (PDB:1EFU)			COG0050	Translation factors			-MTAIVEAFGKPHVNVGTIGHVDHGKTTLTAAITKHYGNFVAYDQI---------------------------------------------------------------------------------------------------------------------------------------------------------------------------------------------------------------------------------------------------------------------------------------------------------------------------------------------------------
353	GC_00000017	EVERYTHING	M11	1141	3	11	5	0	1.0	0.697159277210431	0.82156022309978	J	Translation, ribosomal structure and biogenesis			COG0050	Translation elongation factor EF-Tu, a GTPase (TufA) (PDB:1EFU)			COG0050	Translation factors			-MTAIVEAFGKPHVNVGTIGHVDHGKTTLTAAITKHYGNFVAYDQI---------------------------------------------------------------------------------------------------------------------------------------------------------------------------------------------------------------------------------------------------------------------------------------------------------------------------------------------------------
354	GC_00000017	EVERYTHING	M11	723	3	11	5	0	1.0	0.697159277210431	0.82156022309978	J	Translation, ribosomal structure and biogenesis			COG0050	Translation elongation factor EF-Tu, a GTPase (TufA) (PDB:1EFU)	K02358	elongation factor Tu	COG0050	Translation factors			IMTAIVEAFGKPHVNVGTIGHVDHGKTTLTAAITKHYGNFVAYDQIDKAPEERKRGITIATAHVEYQTEKRHYAHVDCPGHADYVKNMIVGAAQMDAAILVVSGVDGPMPQTREHILLAKQVGVGYIVVYINKADVADADMIDLVEMEVRELLSKYGFPGDEVPMIVGSALKALEDDSSEYGKKSIDKLMEKLDEYVAVPPRPIDLPFLLPIEDVFSISGRGTVVTGRIEKGEIKTGDEIEIIGLKATQKTICTGVEMFKKLLDKGSAGLNVGILLRGTKREEVERGQVLAKPGTITPHKKFNAEVYILKKEEGGRHTPFFGNYQPQFYLRTTDVTGSIKLLDGKEMVMPGDNVSIEVELQVPIAMDKGLRFAIREGGRTVGSGVVSEIL-
355	GC_00000017	EVERYTHING	M11	725	3	11	5	0	1.0	0.697159277210431	0.82156022309978	J	Translation, ribosomal structure and biogenesis			COG0050	Translation elongation factor EF-Tu, a GTPase (TufA) (PDB:1EFU)			COG0050	Translation factors			#NAME?
356	GC_00000017	EVERYTHING	M11	736	3	11	5	0	1.0	0.697159277210431	0.82156022309978	J	Translation, ribosomal structure and biogenesis			COG0050	Translation elongation factor EF-Tu, a GTPase (TufA) (PDB:1EFU)			COG0050	Translation factors			#NAME?
357	GC_00000017	EVERYTHING	O11	89	3	11	5	0	1.0	0.697159277210431	0.82156022309978	J	Translation, ribosomal structure and biogenesis			COG0050	Translation elongation factor EF-Tu, a GTPase (TufA) (PDB:1EFU)			COG0050	Translation factors			-MTAIVEAFGKPHVNVGTIGHVDHGKTTLTAAITKHYGNFVAYDQI---------------------------------------------------------------------------------------------------------------------------------------------------------------------------------------------------------------------------------------------------------------------------------------------------------------------------------------------------------
358	GC_00000017	EVERYTHING	O11	264	3	11	5	0	1.0	0.697159277210431	0.82156022309978	J	Translation, ribosomal structure and biogenesis			COG0050	Translation elongation factor EF-Tu, a GTPase (TufA) (PDB:1EFU)			COG0050	Translation factors			-MTAIVEAFGKPHVNVGTIGHVDHGKTTLTAAITKHYGNFVAYDQI---------------------------------------------------------------------------------------------------------------------------------------------------------------------------------------------------------------------------------------------------------------------------------------------------------------------------------------------------------
359	GC_00000017	EVERYTHING	O11	28	3	11	5	0	1.0	0.697159277210431	0.82156022309978	J	Translation, ribosomal structure and biogenesis			COG0050	Translation elongation factor EF-Tu, a GTPase (TufA) (PDB:1EFU)			COG0050	Translation factors			#NAME?
360	GC_00000017	EVERYTHING	O11	1154	3	11	5	0	1.0	0.697159277210431	0.82156022309978	J	Translation, ribosomal structure and biogenesis			COG0050	Translation elongation factor EF-Tu, a GTPase (TufA) (PDB:1EFU)			COG0050	Translation factors			#NAME?
361	GC_00000017	EVERYTHING	wPipPel	569	3	11	5	0	1.0	0.697159277210431	0.82156022309978	J	Translation, ribosomal structure and biogenesis			COG0050	Translation elongation factor EF-Tu, a GTPase (TufA) (PDB:1EFU)	K02358	elongation factor Tu	COG0050	Translation factors			-MTAIVEAFGKPHVNVGTIGHVDHGKTTLTAAITKHYGNFVAYDQIDKAPEERKRGITIATAHVEYQTEKRHYAHVDCPGHADYVKNMIVGAAQMDAAILVVSGVDGPMPQTREHILLAKQVGVGYIVVYINKADVADADMIDLVEMEVRELLSKYGFPGDEVPMIVGSALKALEDDSSEYGKKSIDKLMEKLDEYVAVPPRPIDLPFLLPIEDVFSISGRGTVVTGRIEKGEIKTGDEIEIIGLKATQKTICTGVEMFKKLLDKGSAGLNVGILLRGTKREEVERGQVLAKPGTITPHKKFNAEVYILKKEEGGRHTPFFGNYQPQFYLRTTDVTGSIKLLDGKEMVMPGDNVSIEVELQVPIAMDKGLRFAIREGGRTVGSGVVSEILE
362	GC_00000017	EVERYTHING	wPipPel	1177	3	11	5	0	1.0	0.697159277210431	0.82156022309978	J	Translation, ribosomal structure and biogenesis			COG0050	Translation elongation factor EF-Tu, a GTPase (TufA) (PDB:1EFU)	K02358	elongation factor Tu	COG0050	Translation factors			-MTAIVEAFGKPHVNVGTIGHVDHGKTTLTAAITKHYGNFVAYDQIDKAPEERKRGITIATAHVEYQTEKRHYAHVDCPGHADYVKNMIVGAAQMDAAILVVSGVDGPMPQTREHILLAKQVGVGYIVVYINKADVADADMIDLVEMEVRELLSKYGFPGDEVPMIVGSALKALEDDSSEYGKKSIDKLMEKLDEYVAVPPRPIDLPFLLPIEDVFSISGRGTVVTGRIEKGEIKTGDEIEIIGLKATQKTICTGVEMFKKLLDKGSAGLNVGILLRGTKREEVERGQVLAKPGTITPHKKFNAEVYILKKEEGGRHTPFFGNYQPQFYLRTTDVTGSIKLLDGKEMVMPGDNVSIEVELQVPIAMDKGLRFAIREGGRTVGSGVVSEILE
363	GC_00000018	EVERYTHING	M11	106	3	11	5	0	0.952757387539996	0.850161959252869	0.898540568356004													#NAME?
364	GC_00000018	EVERYTHING	M11	142	3	11	5	0	0.952757387539996	0.850161959252869	0.898540568356004													MRSEMYNEEYLIQVEEAIKKLQNGERVVSIAYGDHIVRYGEVQINDLLNLRQRIKAELKVAGMKPKRKIVFSTS----
365	GC_00000018	EVERYTHING	M11	333	3	11	5	0	0.952757387539996	0.850161959252869	0.898540568356004													#NAME?
366	GC_00000018	EVERYTHING	O11	469	3	11	5	0	0.952757387539996	0.850161959252869	0.898540568356004													#NAME?
367	GC_00000018	EVERYTHING	O11	834	3	11	5	0	0.952757387539996	0.850161959252869	0.898540568356004													MRSEMYNEEYLIQVEEAIKKLQNGERVVSIAYGDHIVRYGEVQINDLLNLRQRIKAELKVAGMKPKRKIVFSTS----
368	GC_00000018	EVERYTHING	O11	483	3	11	5	0	0.952757387539996	0.850161959252869	0.898540568356004													#NAME?
369	GC_00000018	EVERYTHING	wPipPel	259	3	11	5	0	0.952757387539996	0.850161959252869	0.898540568356004													#NAME?
370	GC_00000018	EVERYTHING	wPipPel	319	3	11	5	0	0.952757387539996	0.850161959252869	0.898540568356004													#NAME?
371	GC_00000018	EVERYTHING	wPipPel	330	3	11	5	0	0.952757387539996	0.850161959252869	0.898540568356004													#NAME?
372	GC_00000018	EVERYTHING	wPipPel	1321	3	11	5	0	0.952757387539996	0.850161959252869	0.898540568356004													#NAME?
373	GC_00000018	EVERYTHING	wPipPel	1376	3	11	5	0	0.952757387539996	0.850161959252869	0.898540568356004													#NAME?
374	GC_00000019	EVERYTHING	M11	814	3	11	6	0	0.876332880229573	0.702258252208961	0.779697775031341	O	Posttranslational modification, protein turnover, chaperones			COG0616	Periplasmic serine protease, ClpP class (SppA) (PDB:3BEZ)	K21511	capsid assembly protease [EC:3.4.21.-]					------MWINKPVMVERRSFELLSLYNSKQPIFKNLKH-FHINPKGIAIIRIYGVLTKKTEAFDHILDMTSYENIHEEIESALEDKSIETILLDIDSPGGEVNGVFDLADFIYESRTKKRIIAIANDDAYSAAYAIASSAEKVFVSRTSGVGSIGVIASHIDQSRFDEKQGIKYTTVFAGSRKNDLNPHEPMTSESLESLQKEVGRLYEMFLQLIARNRGLSIEKIRSTEAGLYFGEKAVEIG-------------------------------------------------------------------------------------------------------------------
375	GC_00000019	EVERYTHING	M11	153	3	11	6	0	0.876332880229573	0.702258252208961	0.779697775031341	O	Posttranslational modification, protein turnover, chaperones			COG0616	Periplasmic serine protease, ClpP class (SppA) (PDB:3BEZ)	K21511	capsid assembly protease [EC:3.4.21.-]					MKILQTNWLCRPMMIEQKSFDLLSLYNGKQPIFKKIKHAVNQNIEKTAVIEIHGILTKKPGAFDVFLGMTSYEQIEEQITQALADSSIETIILEIDSPGGEVNGIFDLADFIYESRAKKRIVALANDDAYSAAYAIASSAEKVFVSRTSGVGSIGVIASHIDQSGFDEKQGIKYTTIFAGSRKNDLNPHEPMTSESLESLQKEVDRLYEMFVQLIARNRNLSIEAIKSTEAGLY----------------------------------------------------------------------------------------------------------------------------
376	GC_00000019	EVERYTHING	M11	809	3	11	6	0	0.876332880229573	0.702258252208961	0.779697775031341	O	Posttranslational modification, protein turnover, chaperones			COG0616	Periplasmic serine protease, ClpP class (SppA) (PDB:3BEZ)	K21511	capsid assembly protease [EC:3.4.21.-]					MEILQTNWLCRPMMIEQKSFDLLSLYKGKQPILKNIKHTVNQNIEKTAVIAIHGILTKKPGAFDDFLGMTSYEKIQEEIEEALSNKDIETILLDIDSPGGEVNGIFDLADFIYESRAKKRIIAIANDDAYSAAYAIASSAEKVFVSRTSGVGSIGVIASHIDQSGFDEKCGIKYTTVFAGSRKNDLNPHEPMTSESLESLQKEVDRLYEMFVQLIARNRNLSIEAIKSTEAGLY----------------------------------------------------------------------------------------------------------------------------
377	GC_00000019	EVERYTHING	O11	684	3	11	6	0	0.876332880229573	0.702258252208961	0.779697775031341	O	Posttranslational modification, protein turnover, chaperones			COG0616	Periplasmic serine protease, ClpP class (SppA) (PDB:3BEZ)							MKILQTNWLCRPMMIEQKSFDLLSLYNGKQPIFKNIKHAVNQNIEKTAVIAIHGILTKKPGAFDDFLGMTSYEKIQEEIEEALSNKDIETILLDIDSPGGEVNGIFDLADFIYESRAKKRIIAIANDDAYSAAYAIASSAEKV-----------------------------------------------------------------------------------------------------------------------------------------------------------------------------------------------------------------------
378	GC_00000019	EVERYTHING	O11	970	3	11	6	0	0.876332880229573	0.702258252208961	0.779697775031341	O	Posttranslational modification, protein turnover, chaperones			COG0616	Periplasmic serine protease, ClpP class (SppA) (PDB:3BEZ)							MEILQTNWLCRPMMIEQKSFDLLSLYKGKQPILKNIKHTVNQNIEKTAVIAIHGILTKKPGAFDVFLGMTSYEQIEEQITQALADSSIETIILEIDS---------------------------------------------------------------------------------------------------------------------------------------------------------------------------------------------------------------------------------------------------------------------
379	GC_00000019	EVERYTHING	wPipPel	257	3	11	6	0	0.876332880229573	0.702258252208961	0.779697775031341	O	Posttranslational modification, protein turnover, chaperones			COG0616	Periplasmic serine protease, ClpP class (SppA) (PDB:3BEZ)	K21511	capsid assembly protease [EC:3.4.21.-]					------MWINKPVMVERRSFELLSLYNSKQPIFKNLKH-FHINPKGIAIIRIYGVLTKKTEAFDHILDMTSYENIHEEIESALEDKSIETILLDIDSPGGEVNGVFDLADFIYGVRGKKRIIAIANDDAYSAAYAIASSAEKVFVCRTSGVGSIGVIASHIDQSGFDEKQGIKYTTIFAGKRKNDLNPHEPMTSESLESLQKEVDRLYEMFVQLIARNRGLSIEKIRSTEAGLYFGEKAVEIGLADGVTTFFEFINKGENTMNKQTTTDLEIDDLETDNLTKYRTEIVELIRLCNLSRMPEKIGEFIEQGVSIEQAREVLMELLAERTKKTEILSAIPQNSQEDLMTQVAKSRCI---
380	GC_00000019	EVERYTHING	wPipPel	317	3	11	6	0	0.876332880229573	0.702258252208961	0.779697775031341	O	Posttranslational modification, protein turnover, chaperones			COG0616	Periplasmic serine protease, ClpP class (SppA) (PDB:3BEZ)	K21511	capsid assembly protease [EC:3.4.21.-]					------MWINKPVMVERRSFELLSLYNSKQPIFKNLKH-FHINPKGIAIIRIYGVLTKKTEAFDHILDMTSYENIHEEIESALEDKSIETILLDIDSPGGEVNGVFDLADFIYGVRGKKRIIAIANDDAYSAAYAIASSAEKVFVCRTSGVGSIGVIASHIDQSGFDEKQGIKYTTIFAGKRKNDLNPHEPMTSESLESLQKEVDRLYEMFVQLIARNRGLSIEKIRSTEAGLYFGEKAVEIGLADGVTTFFEFINKGENTMNKQTTTDLEIDDLETDNLTKYRTEIVELIRLCNLSRMPEKIGEFIEQGVSIEQAREVLMELLAERTKKTEILSAIPQNSQEDLMTQVAKSRCI---
381	GC_00000019	EVERYTHING	wPipPel	332	3	11	6	0	0.876332880229573	0.702258252208961	0.779697775031341	O	Posttranslational modification, protein turnover, chaperones			COG0616	Periplasmic serine protease, ClpP class (SppA) (PDB:3BEZ)	K21511	capsid assembly protease [EC:3.4.21.-]					------MWINKPVMVERRSFELLSLYNSKQPIFKNLKH-FHINPKGIAIIRIYGVLTKKTEAFDHILDMTSYENIHEEIESALEDKSIETILLDIDSPGGEVNGVFDLADFIYGVRGKKRIIAIANDDAYSAAYAIASSAEKVFVCRTSGVGSIGVIASHIDQSGFDEKQGIKYTTIFAGKRKNDLNPHEPMTSESLESLQKEVDRLYEMFVQLIARNRGLSIEKIRSTEAGLYFGEKAVEIGLADGVTTFFEFINKGENTMNKQTTTDLEIDDLETDNLTKYRTEIVELIRLCNLSRMPEKIGEFIEQGVSIEQAREVLMELLAERTKKTEILSAIPQNSQEDLMTQVAKSRCI---
382	GC_00000019	EVERYTHING	wPipPel	428	3	11	6	0	0.876332880229573	0.702258252208961	0.779697775031341	O	Posttranslational modification, protein turnover, chaperones			COG0616	Periplasmic serine protease, ClpP class (SppA) (PDB:3BEZ)	K21511	capsid assembly protease [EC:3.4.21.-]					MEILQTNWLCRPMMIEQKSFDLLSLYKGKQPILKNIKHTVNQNIEKTAVIAIHGILTKKPGAFDVFLGMTSYEQIEEQITQALADSSIETIILEIDSPGGEVNGIFDLADFIYESRAKKRIIAIANDDAYSAAYAIASSAEKVFVSRTSGVGSIGVIASHIDQSGFDEKCGIKYTTVFAGSRKNDLNPHEPMTSESLESLQKEVDRLYEMFVQLIARNRNLSIEAIKSTEAGLYFGEKAVEIGLADGMTILSSINKNRSITMNEQTTNDLE-----TDNLTKYRTEVLELIRLCNLSKMPEKIGEFIEQSVSVEQAREVLMELLAERTKKTEILSAIPQNSGEELMMQVAKSRAQSNI
383	GC_00000019	EVERYTHING	wPipPel	1318	3	11	6	0	0.876332880229573	0.702258252208961	0.779697775031341	O	Posttranslational modification, protein turnover, chaperones			COG0616	Periplasmic serine protease, ClpP class (SppA) (PDB:3BEZ)	K21511	capsid assembly protease [EC:3.4.21.-]					MEILQTNWLCRPMMIEQKSFDLLSLYNGKQPIFKKIKHAVNQNIEKTAVIEIHGILTKKPGAFDVFLGMTSYEQIEEQITQALADSSIETIILEIDSPGGEVNGIFDLADFIYESRAKKRIIAIANDDAYSAAYAIASSAEKVFVSRTSGVGSIGVIASHIDQSGFDEKCGIKYTTVFAGSRKNDLNPHEPMTSESLESLQKEVDRLYEMFVQLIARNRNLSIEAIKSTEAGLYFGEKAVEIGLADGVTTFFEFINNHRSVSMTTNELTEE----------NCRREILEIIRLCNISKMPEKIGEFIEQGSSVEQAREVLMELLAERTKKTEILSAIPQNAGEELMMQVAKSRCI---
384	GC_00000019	EVERYTHING	wPipPel	379	3	11	6	0	0.876332880229573	0.702258252208961	0.779697775031341	O	Posttranslational modification, protein turnover, chaperones			COG0616	Periplasmic serine protease, ClpP class (SppA) (PDB:3BEZ)							MKILQTNWLCRPMMIEQKSFDLLSLYNGKQPIFKNIKHAVNQNIEKTAVIAIHGILTKKPGAFDDFLGMTSYEKIQEEIEEALSNKDIETILLDIDSPGGEVNGIFDLADFIYESRAKKRIIAIANDDAYSAAYAIASSAEKVFVSRTSDLS-----------YGLENR---------------------------------------------------------------------------------------------------------------------------------------------------------------------------------------------
385	GC_00000020	EVERYTHING	M11	15	3	10	5	0	0.736283185840708	0.68168421931156	0.707932533439517	K	Transcription			COG1396	Transcriptional regulator, contains XRE-family HTH domain (HipB) (PDB:1ADR)							#NAME?
386	GC_00000020	EVERYTHING	M11	1030	3	10	5	0	0.736283185840708	0.68168421931156	0.707932533439517	K	Transcription			COG1396	Transcriptional regulator, contains XRE-family HTH domain (HipB) (PDB:1ADR)							#NAME?
387	GC_00000020	EVERYTHING	M11	811	3	10	5	0	0.736283185840708	0.68168421931156	0.707932533439517	K	Transcription			COG1396	Transcriptional regulator, contains XRE-family HTH domain (HipB) (PDB:1ADR)							IKAARIRIARNLVKAGFDTEIIYRATGLSTEEYADKERYEPNGGQEIKKWRIIRGYTQEELAKKLNIGPSQIHHYEQGSVTILSERLWEIAKELSVDAEDLI---KEYKESDCKDGEGENELLSLAREYKKIDNQESRDELNIWVEFLLQRKQIYKEKIYKTEEMKVANNLLQLGFSTDVISKIVTTF-------------------------LIR----------------------------------------------------------------------------------------------------------------------------------------------
388	GC_00000020	EVERYTHING	O11	714	3	10	5	0	0.736283185840708	0.68168421931156	0.707932533439517	K	Transcription			COG1396	Transcriptional regulator, contains XRE-family HTH domain (HipB) (PDB:1ADR)							#NAME?
389	GC_00000020	EVERYTHING	O11	453	3	10	5	0	0.736283185840708	0.68168421931156	0.707932533439517	K	Transcription			COG1396	Transcriptional regulator, contains XRE-family HTH domain (HipB) (PDB:1ADR)							IKAARIRIARNLVKAGFDTEIIYRATGLSTEEYADKERYEPNGGQEIKKWRIIRGYTQEELAKKLNIGPSQIHHYEQGSVTILSERLWEIAKELSVDAEDLI---KEYKESDCKDGEGENELLSLAREYKKIDNQESRDELNIWVEFLLQRKQIYKEKIYKTEEMKVANNLLQLGFSTDVISKIVTTF-------------------------LIR----------------------------------------------------------------------------------------------------------------------------------------------
390	GC_00000020	EVERYTHING	wPipPel	460	3	10	5	0	0.736283185840708	0.68168421931156	0.707932533439517	K	Transcription			COG1396	Transcriptional regulator, contains XRE-family HTH domain (HipB) (PDB:1ADR)							#NAME?
391	GC_00000020	EVERYTHING	wPipPel	1353	3	10	5	0	0.736283185840708	0.68168421931156	0.707932533439517	K	Transcription			COG1396	Transcriptional regulator, contains XRE-family HTH domain (HipB) (PDB:1ADR)							#NAME?
392	GC_00000020	EVERYTHING	wPipPel	296	3	10	5	0	0.736283185840708	0.68168421931156	0.707932533439517	K	Transcription			COG1396	Transcriptional regulator, contains XRE-family HTH domain (HipB) (PDB:1ADR)							------------------------------MANIS-IRYQI--AQKVRSWRLKRKYTLKVLIDKTSINYHTLLRYEQGTCGIPIEKLKILAGALSIPIRNLFPKRKVLRENSCFDKAKEQAMYNLMQGYIQIGERELRKVVYA----LTQSIQAEKESNIKAARIRIARNLVKAGFDTEIIYRATGLSTEEYADKERY---EPNGGQEIKKWRIIRGYTQSKKA--------------------------------------------------------------------------------------------------------------------------------------
393	GC_00000020	EVERYTHING	wPipPel	464	3	10	5	0	0.736283185840708	0.68168421931156	0.707932533439517	K	Transcription			COG1396	Transcriptional regulator, contains XRE-family HTH domain (HipB) (PDB:1ADR)							------------------------------MANIS-IRYQI--AQKVRSWRLKRKYTLKVLIDKTSINYHTLLRYEQGTCGIPIEKLKILAGALSIPIRNLFPKRKVLRENSCFDKAKEQAMYNLMQGYIQIGERELRKVVYA----LTQSIQAEKESNIKAARIRIARNLVKAGFDTEIIYRATGLSTEEYADKERY---EPNGGQEIKKWRIIRGYTQSKKA--------------------------------------------------------------------------------------------------------------------------------------
394	GC_00000020	EVERYTHING	wPipPel	1357	3	10	5	0	0.736283185840708	0.68168421931156	0.707932533439517	K	Transcription			COG1396	Transcriptional regulator, contains XRE-family HTH domain (HipB) (PDB:1ADR)							------------------------------MANIS-IRYQI--AQKVRSWRLKRKYTLKVLIDKTSINYHTLLRYEQGTCGIPIEKLKILAGALSIPIRNLFPKRKVLRENSCFDKAKEQAMYNLMQGYIQIGERELRKVVYA----LTQSIQAEKESNIKAARIRIARNLVKAGFDTEIIYRATGLSTEEYADKERY---EPNGGQEIKKWRIIRGYTQSKKA--------------------------------------------------------------------------------------------------------------------------------------
395	GC_00000021	EVERYTHING	M11	413	3	10	4	0	0.866122448979592	0.683175956705368	0.763847726860632	X	Mobilome: prophages, transposons			COG5511	Phage capsid protein							-MKITQTEWAREIGVSKQYVCYLVKKGIVELEDGLIDREQANRAIETIRDPSQPLRRKN-YSESGEKLSTMLLKTRIKNEMERGKLLEAKAKAEIGELVAVEEVKSEAFNVARIEFNKLGQREAYYLFKEHPGENTFGESVRVPANDVLHIYKPLRPGQIRGEPWLSNVLLKLYELDQYDDAELVRKKTAAMFAGFITRLDPEANIMGEGEASEQGVALSGLEPGTMQLLDPGEDIKFSEPSDVGGSYEAFMRQQLRAIAIGTGITYEQLTGDLTGVNYSSIRAGLIEFRRRCAMLQH-----------------------------------------------------------------------------------------------------…
396	GC_00000021	EVERYTHING	M11	252	3	10	4	0	0.866122448979592	0.683175956705368	0.763847726860632													------TEWAREIGVSKQYVCYLVKKGIVELEDGLIDREQANRAIETIRDPSQPLRRKN-YSENGEKLSTMLLKTRIKNEMERGKLLEAKAKAEIGELVAVEEVKSEAFNVARVVRNNL---------------------LNIP------------------------------------------NRVSALLAS----------------------------------LSDTEKIHMVLTEEITNSLEELSNNKF-----------------------------------------------------------------------------------------------------------------------------------------------…
397	GC_00000021	EVERYTHING	M11	358	3	10	4	0	0.866122448979592	0.683175956705368	0.763847726860632													------TEWAREIGVSKQYVCYLVKKGIVELEDGLIDREQANRAIETIRDPSQPLRRKNPENENTNNLSTMLLKTRIKNEMERGKLLEAKAKAEIGELVAVEEVKNEAFNVARVVRNNL---------------------LNIP------------------------------------------NRVSALLAS----------------------------------LSDTEKIHMVLTEEITNSLQELSNTKFQI---------------------------------------------------------------------------------------------------------------------------------------------…
398	GC_00000021	EVERYTHING	O11	74	3	10	4	0	0.866122448979592	0.683175956705368	0.763847726860632	X	Mobilome: prophages, transposons			COG5511	Phage capsid protein							-MKITQTEWAREIGVSKQYVCYLVKKGIVELEDGLIDREQANRAIETIRDPSQPLRRKN-YSESGEKLSTMLLKTRIKNEMERGKLLEAKAKAEIGELVAVEEVKSEAFNVARIEFNKLGQREAYYLFKEHPGENTFGESVRVPANDVLHIYKPLRPGQIRGEPWLSNVLLKLYELDQYDDAELVRKKTAAMFAGFITRLDPEANIMGEGEASEQGVALSGLEPGTMQLLDPGEDIKFSEPSDVGGSYEAFMRQQLRAIAIGTGITYEQLTGDLTGVNYSSIRAGLIEFRRRCAMLQH-----------------------------------------------------------------------------------------------------…
399	GC_00000021	EVERYTHING	O11	381	3	10	4	0	0.866122448979592	0.683175956705368	0.763847726860632													------TEWAREIGVSKQYVCYLVKKGIVELEDGLIDREQANRAIETIRDPSQPLRRKN-YSENGEKLSTMLLKTRIKNEMERGKLLEAKAKAEIGELVAVEEVKSEAFNVARVVRNNL---------------------LNIP------------------------------------------NRVSALLAS----------------------------------LSDTEKIHMVLTEEITNSLEELSNNKF-----------------------------------------------------------------------------------------------------------------------------------------------…
400	GC_00000021	EVERYTHING	O11	1107	3	10	4	0	0.866122448979592	0.683175956705368	0.763847726860632													------TEWAREIGVSKQYVCYLVKKGIVELEDGLIDREQANRAIETIRDPSQPLRRKNPENENTNNLSTMLLKTRIKNEMERGKLLEAKAKAEIGELVAVEEVKNEAFNVARVVRNNL---------------------LNIP------------------------------------------NRVSALLAS----------------------------------LSDTEKIHMVLTEEITNSLQELSNTKFQI---------------------------------------------------------------------------------------------------------------------------------------------…
401	GC_00000021	EVERYTHING	wPipPel	429	3	10	4	0	0.866122448979592	0.683175956705368	0.763847726860632	X	Mobilome: prophages, transposons			COG5511	Phage capsid protein							-MKITQTEWAREIGVSKQYVCYLVKKGIVELEDGLIDREQANRAIETIRDPSQPLRRKN-YSESGEKLSTMLLKTRIKNEMERGKLLEAKAKAEIGELVAVEEVKSEAFNVARIEFNKLGQREAYYLFKEHPGENTFGESVRVPANDVLHIYKPLRPGQIRGEPWLSNVLLKLYELDQYDDAELVRKKTAAMFAGFITRLDPEANIMGEGEASEQGVALSGLEPGTMQLLDPGEDIKFSEPSDVGGSYEAFMRQQLRAIAIGTGITYEQLTGDLTGVNYSSIRAGLIEFRRRCAMLQHNIMVFQFCRPVWSRWLELAVLCGELRIDEKVAKAAKEEVKWIPQGFDWVDPLKDQQAQQMAVRNGFKSRSEVVSEMGYDVEEIDQEIAEDQKRADSLNLFF…
402	GC_00000021	EVERYTHING	wPipPel	262	3	10	4	0	0.866122448979592	0.683175956705368	0.763847726860632													MKLITQTEWAREQGFSKQYVCYLVKKGIVELENGLINREQANEAVAAIRDPSQPLRRKN-YSENGEKLSTMLLKTRIKNEMERGKLLEAKAKAEIGELVAVEEVKNEAFNVARVVRNNL---------------------LNIP------------------------------------------NRVSALLAS----------------------------------LSDTEKIHMELTEEITNSLEELSNTKF-----------------------------------------------------------------------------------------------------------------------------------------------…
403	GC_00000021	EVERYTHING	wPipPel	322	3	10	4	0	0.866122448979592	0.683175956705368	0.763847726860632													MKLITQTEWAREQGFSKQYVCYLVKKGIVELENGLINREQANEAVAAIRDPSQPLRRKN-YSENGEKLSTMLLKTRIKNEMERGKLLEAKAKAEIGELVAVEEVKNEAFNVARVVRNNL---------------------LNIP------------------------------------------NRVSALLAS----------------------------------LSDTEKIHMELTEEITNSLEELSNTKF-----------------------------------------------------------------------------------------------------------------------------------------------…
404	GC_00000021	EVERYTHING	wPipPel	1324	3	10	4	0	0.866122448979592	0.683175956705368	0.763847726860632													MKLITQTEWAREQGFSKQYVCYLVKKGIVELENGLINREQANEAVAAIRDPSQPLRRKN-YSENGEKLSTMLLKTRIKNEMERGKLLEAKAKAEIGELVAVEEVKNEAFNVARVVRNNL---------------------LNIP------------------------------------------NRVSALLAS----------------------------------LSDTEKIHMELTEEITNSLEELSNTKF-----------------------------------------------------------------------------------------------------------------------------------------------…
405	GC_00000022	EVERYTHING	M11	1082	3	10	4	0	0.914353924201731	0.90972790972791	0.91203505099721	X	Mobilome: prophages, transposons			COG3628	Phage baseplate assembly protein W (PDB:2IA7)	K06903	uncharacterized protein					MKGMDAKTGKTLEGIEHLKQSIIDILTTPINSRIMRRDYGSRLFELVDKPINRDLTLEIYAATAEALGKFEKRFKLEKVKITEVKEGRVTLNLEGVYLSEGKFININGVVV
406	GC_00000022	EVERYTHING	M11	138	3	10	4	0	0.914353924201731	0.90972790972791	0.91203505099721	X	Mobilome: prophages, transposons			COG3628	Phage baseplate assembly protein W (PDB:2IA7)	K06903	uncharacterized protein					MKGMSKETGKELEGLEHLKQSIIDILTTPIKSRIMRRDYGSRLFELVDKPINRDLTLEIYAATAEALEKWEKRFKLEKVKITEVKEGKVTLDLEGLYLPSGKNIRFDGVVV
407	GC_00000022	EVERYTHING	M11	440	3	10	4	0	0.914353924201731	0.90972790972791	0.91203505099721	X	Mobilome: prophages, transposons			COG3628	Phage baseplate assembly protein W (PDB:2IA7)	K06903	uncharacterized protein					MKGMDAKTGKALEGIEHLKQSVVDILTTPINSRVMRRDYGSRLFELVDKPINRDLTLEIYAATAEALEKWERRFKLEKVK-------------------------------
408	GC_00000022	EVERYTHING	O11	102	3	10	4	0	0.914353924201731	0.90972790972791	0.91203505099721	X	Mobilome: prophages, transposons			COG3628	Phage baseplate assembly protein W (PDB:2IA7)	K06903	uncharacterized protein					MKGMDAKTGKTLEGIEHLKQSIIDILTTPINSRIMRRDYGSRLFELVDKPINRDLTLEIYAATAEALGKFEKRFKLEKVKITEVKEGRVTLNLEGVYLSEGKFININGVVV
409	GC_00000022	EVERYTHING	O11	550	3	10	4	0	0.914353924201731	0.90972790972791	0.91203505099721	X	Mobilome: prophages, transposons			COG3628	Phage baseplate assembly protein W (PDB:2IA7)	K06903	uncharacterized protein					MKGMSKETGKELEGLEHLKQSIIDILTTPIKSRIMRRDYGSRLFELVDKPINRDLTLEIYAATAEALEKWEKRFKLEKVKITEVKEGKVTLDLEGLYLPSGKNIRFDGVVV
410	GC_00000022	EVERYTHING	O11	224	3	10	4	0	0.914353924201731	0.90972790972791	0.91203505099721	X	Mobilome: prophages, transposons			COG3628	Phage baseplate assembly protein W (PDB:2IA7)	K06903	uncharacterized protein					MKGMDAKTGKALEGIEHLKQSVVDILTTPINSRVMRRDYGSRLFELVDKPINRDLTLEIYAATAEALEKWERRFKLEKVK-------------------------------
411	GC_00000022	EVERYTHING	wPipPel	249	3	10	4	0	0.914353924201731	0.90972790972791	0.91203505099721	X	Mobilome: prophages, transposons			COG3628	Phage baseplate assembly protein W (PDB:2IA7)	K06903	uncharacterized protein					MKGMDAKTGKALEGIEHLKQSVVDILTTPINSRVMRRDYGSRLFELVDKPINRDLTLEIYAATAEALGKFEKRFKLEKVKITEVKEGRVTLNLEGVYLSEGKFININGVVV
412	GC_00000022	EVERYTHING	wPipPel	340	3	10	4	0	0.914353924201731	0.90972790972791	0.91203505099721	X	Mobilome: prophages, transposons			COG3628	Phage baseplate assembly protein W (PDB:2IA7)	K06903	uncharacterized protein					MKGMDAKTGKALEGIEHLKQSVVDILTTPINSRVMRRDYGSRLFELVDKPINRDLTLEIYAATAEALGKFEKRFKLEKVKITEVKEGRVTLNLEGVYLSEGKFININGVVV
413	GC_00000022	EVERYTHING	wPipPel	309	3	10	4	0	0.914353924201731	0.90972790972791	0.91203505099721	X	Mobilome: prophages, transposons			COG3628	Phage baseplate assembly protein W (PDB:2IA7)	K06903	uncharacterized protein					MKGMDAKTGKTLEGIEHLKQSIIDILTTPINSRIMRRDYGSRLFELVDKSINRDLTLEIYSAVAEALQRWEERFKLEKVKMTEVKEGKVTLDLEGLYLPSGKNIHFDEIVV
414	GC_00000022	EVERYTHING	wPipPel	419	3	10	4	0	0.914353924201731	0.90972790972791	0.91203505099721	X	Mobilome: prophages, transposons			COG3628	Phage baseplate assembly protein W (PDB:2IA7)	K06903	uncharacterized protein					MKGMDAKTGKTLEGIEHLKQSIIDILTTPINSRIMRRDYGSRLFELVDKSINRDLTLEIYSAVAEALQRWEERFKLEKVKMTEVKEGKVTLDLEGLYLPSGKNIHFDEIVV
415	GC_00000023	EVERYTHING	M11	1189	3	10	5	0	0.878197908286404	0.856849000411875	0.867392110388019													MSVHIEVEVIESVNAKRKKIELAIVRALNKTALWLKAQAAKEISEEKK---SLIRKRLRIFKAKTSRLEVLIRANLYDIRASAIGKIQKTKRGSKVGKHEFIGGFAAVMPKGNSGMFKREGRAALPIKEVKLPLEPEASRIIGNLVNYEVEEVFTKFFERELSYKG--
416	GC_00000023	EVERYTHING	M11	402	3	10	5	0	0.878197908286404	0.856849000411875	0.867392110388019													-MFHNVNQVISDIRGKEAQIKLVVAKALNKTAIWLKGQAAKEISEEKKIKLTVMRKRLRIFKAKAGRLEVLIRANLYDVRASSIGSMRETKRGTKTGNHEFIGAFTATMPRGYKGAFKREGRAALPIKEVKLPLEPEASRIIGNLVNYEVEKVFTKFFERELSYKG--
417	GC_00000023	EVERYTHING	M11	444	3	10	5	0	0.878197908286404	0.856849000411875	0.867392110388019													#NAME?
418	GC_00000023	EVERYTHING	M11	935	3	10	5	0	0.878197908286404	0.856849000411875	0.867392110388019													---------------------------------------------------------------------VLIRANLYDIRASTIGKIQKTRRGSKVGKHEFIGGFAAVMPKGNSGIFKREGRTALPIKEVKLPLEPEASRIIGNLVNYEVEEVFTKFFERDITESV--
419	GC_00000023	EVERYTHING	O11	228	3	10	5	0	0.878197908286404	0.856849000411875	0.867392110388019													MSVHIEVEVIESVNAKRKKIELAIVRALNKTALWLKAQAAKEISEEKK---SLIRKRLRIFKAKTSRLEVLIRANLYDIRASAIGKIQKTKRGSKVGKHEFIGGFAAVMPKGNSGMFKREGRAALPIKEVKLPLEPEASRIIENFVNYEVEKVFEKFFHRELSYITPI
420	GC_00000023	EVERYTHING	wPipPel	253	3	10	5	0	0.878197908286404	0.856849000411875	0.867392110388019													MSVHIEVEVIESANAKRKKIELAIVRALNRTALWLKSKAAKKISEEKK---SLIRKRLRIFKAKTSRLEVLIRANLYDIRASTIGKIQKTRRGSKVGKHEFIGGFAAVMPKGNSGMFKREGRAALPIKEVKLPLEPEASRIIENFVNYEVEKVFEKFFHRELSYITPI
421	GC_00000023	EVERYTHING	wPipPel	336	3	10	5	0	0.878197908286404	0.856849000411875	0.867392110388019													MSVHIEVEVIESANAKRKKIELAIVRALNRTALWLKSKAAKKISEEKK---SLIRKRLRIFKAKTSRLEVLIRANLYDIRASTIGKIQKTRRGSKVGKHEFIGGFAAVMPKGNSGMFKREGRAALPIKEVKLPLEPEASRIIENFVNYEVEKVFEKFFHRELSYITPI
422	GC_00000023	EVERYTHING	wPipPel	423	3	10	5	0	0.878197908286404	0.856849000411875	0.867392110388019													MSVHIEVEVIESVNAKRKKIELAIVRALNKTALWLKAQAAKEISEEKK---SLIRKRLRIFKAKTSRLEVLIRANLYDIRASAIGKIQKTKRGSKVGKHEFIGGFAAVMPKGNSGMFKREGRAAFPIKEVKLPLEPEASRIIGNLVNYEVEKVFTKFFERELSYKG--
423	GC_00000023	EVERYTHING	wPipPel	1314	3	10	5	0	0.878197908286404	0.856849000411875	0.867392110388019													MSVHIEVEVIENVNAKRKKIELAIVRALNRTALWLKLKTAKEISEEKK---SLIRKRLRIFKAKTSRLEVLIRANLYDIRASTIGKIQKTRRGSKVGKHEFIGGFAAVMPKGNSGIFKREGRTALPIKEVKLPLEPEASRIIGNLVNYEVEEVFTKFFERDITESV--
424	GC_00000023	EVERYTHING	wPipPel	313	3	10	5	0	0.878197908286404	0.856849000411875	0.867392110388019													-MFHNVNQVISDIRGKEAQIKLVVAKALNKTAIWLKGQAAKEISEEKKIKLTVMRKRLRIFKAKAGRLEVLIRANLYDVRASSIGSMRETKRGTKTGNHEFIGAFTATMPRGYKGAFKREGRAALPIKEVKLPLEPEASRIIGNLVNYEVEKVFTKFFERELSYKG--
425	GC_00000024	EVERYTHING	M11	816	3	9	4	0	0.924117106472364	0.679246573806159	0.782983157330813	X	Mobilome: prophages, transposons			COG4385	Bacteriophage P2-related tail formation protein (gpI)							----------------------DPSCIRGFKFSLKEETLPWLIEEYELGEILRWVKDKRRAIVEGVKFQRLRGTPESLKIALKWANIEDITIIEEPPGKHFFELQIGIKDVPNDFFVDAVVELAKLSLPARSRLMRIFNDHYNVDRFILDESFFGSLLSDYSGIKIEKDGPVLSFGRKNTFELKSLNPNFKFSTFRIHYEQAFSNDIYRLNVAVLGETEAHTKDYKGIYERSHQWYNLKALYPLSQSLLPEIKFAKAQIVLSDSWKLGEINGCFPVSSVEEKGNKFVLGNDKLSGQRWNLKHKPILERFSIIHRYKVENYTDQKVRKYVLAEHNIYYKNDLYSEQKDSIHELEKHILVFYPGVLKWHEHRHLHRSWKNSQVISIIS
426	GC_00000024	EVERYTHING	M11	140	3	9	4	0	0.924117106472364	0.679246573806159	0.782983157330813	X	Mobilome: prophages, transposons			COG4385	Bacteriophage P2-related tail formation protein (gpI)							MLLPPNATKQEKALVDATDYKVDPSCIRGFKFSLKEETLPWLIEEYELGEILRWVKDKRRAIVEGVKFQ-----------------------------------------------------------------------------------------------------------------------------------------------------------------------------------------------------------------------------------------------------------------------------------------------------------------------------
427	GC_00000024	EVERYTHING	M11	101	3	9	4	0	0.924117106472364	0.679246573806159	0.782983157330813	X	Mobilome: prophages, transposons			COG4385	Bacteriophage P2-related tail formation protein (gpI)							MLLPPNATKQEKALVDATDYRVDPSRIRGFKFRLEERILPWLIEEY-----------------------------------------------------------------------------------------------------------------------------------CKLFRGSAQ--------------------------------------------------------------------------------------------------------------------------------------------------------------------------------------------------------
428	GC_00000024	EVERYTHING	O11	1029	3	9	4	0	0.924117106472364	0.679246573806159	0.782983157330813	X	Mobilome: prophages, transposons			COG4385	Bacteriophage P2-related tail formation protein (gpI)							----------------------DPSCIRGFKFSLKEETLPWLIEEYELGEILRWVKDKRRAIVEGVKFQRLRGTPESLKIALKWANIEDITIIEEPPGKHFFELQIGIKDVPNDFFVDAVVELAKLSLPARSRLMRIFNDHYNVDRFILDESFFGSLLSDYSGIKIEKDGPVLSFGRKNTFELKSLNPNFKFSTFRIHYEQAFSNDIYRLNVAVLGETEAHTKDYKGIYERSHQWYNLKALYPLSQSLLPEIKFAKAQIVLSDSWKLGEINGCFPVSSVEEKGNKFVLGNDKLSGQRWNLKHKPILERFSIIHRYKVENYTDQKVRKYVLAEHNIYYKNDLYSEQKDSIHELEKHILVFYPGVLKWHEHRHLHRSWKNSQVISIIS
429	GC_00000024	EVERYTHING	O11	552	3	9	4	0	0.924117106472364	0.679246573806159	0.782983157330813	X	Mobilome: prophages, transposons			COG4385	Bacteriophage P2-related tail formation protein (gpI)							MLLPPNATKQEKALVDATDYKVDPSCIRGFKFSLKEETLPWLIEEYELGEILRWVKDKRRAIVEGVKFQ-----------------------------------------------------------------------------------------------------------------------------------------------------------------------------------------------------------------------------------------------------------------------------------------------------------------------------
430	GC_00000024	EVERYTHING	wPipPel	307	3	9	4	0	0.924117106472364	0.679246573806159	0.782983157330813	X	Mobilome: prophages, transposons			COG4385	Bacteriophage P2-related tail formation protein (gpI)							MLLPPNATKQEQALVDAIDYKVDPSCIRRFKFSLKEETLPWIIEEYGLEEILRWVKDRRKAVIEGVKFQRLRGTPASLKIALKWANIEDIKIIEEPPGKHFFELQVGIKEVPNDFFVDAVVELAKLSLPVRSRLMRIFNDYYNVQRFILDESLFGDLLSDYSGVKIEKDGPVLSFGRVNFFRSSGPVIRIIENYLRDHYERALSNDIYRLDVAVLGETEAHTKDYKGIYERSHQWYNLKALYPLSQSLLPEIKFAKAQIVLSDSWKLGEINGCFPVSSVEEKGNKFVLGNDKLSGQRWNLKHKPILERFSIIHRYKVENYTDQKVRKYVLAEHNIYYKNDLYSEQKDSIHELEKHILVFYPGVLKWHEHRHLHRSWKNSQVISIIS
431	GC_00000024	EVERYTHING	wPipPel	342	3	9	4	0	0.924117106472364	0.679246573806159	0.782983157330813	X	Mobilome: prophages, transposons			COG4385	Bacteriophage P2-related tail formation protein (gpI)							MLLPPNATKQEQALVDAIDYKVDPSCIRRFKFSLKEETLPWIIEEYGLEEILRWVKDRRKAVIEGVKFQRLRGTPASLKIALKWANIEDIKIIEEPPGKHFFELQVGIKEVPNDFFVDAVVELAKLSLPVRSRLMRIFNDYYNVQRFILDESLFGDLLSDYSGVKIEKDGPVLSFGRVNFFRSSGPVIRIIENYLRDHYERALSNDIYRLDVAVLGETEAHTKDYKGIYERSHQWYNLKALYPLSQSLLPEIKFAKAQIVLSDSWKLGEINGCFPVSSVEEKGNKFVLGNDKLSGQRWNLKHKPILERFSIIHRYKVENYTDQKVRKYVLAEHNIYYKNDLYSEQKDSIHELEKHILVFYPGVLKWHEHRHLHRSWKNSQVISIIS
432	GC_00000024	EVERYTHING	wPipPel	417	3	9	4	0	0.924117106472364	0.679246573806159	0.782983157330813	X	Mobilome: prophages, transposons			COG4385	Bacteriophage P2-related tail formation protein (gpI)							MLLPPNATKQEQALVDAIDYKVDPSCIRRFKFSLKEETLPWIIEEYGLEEILRWVKDRRKAVIEGVKFQRLRGTPASLKIALKWANIEDIKIIEEPPGKHFFELQVGIKEVPNDFFVDAVVELAKLSLPVRSRLMRIFNDYYNVQRFILDESLFGDLLSDYSGVKIEKDGPVLSFGRVNFFRSSGPVIRIIENYLRDHYERALSNDIYRLDVAVLGETEAHTKDYKGIYERSHQWYNLKALYPLSQSLLPEIKFAKAQIVLSDSWKLGEINGCFPVSSVEEKGNKFVLGNDKLSGQRWNLKHKPILERFSIIHRYKVENYTDQKVRKYVLAEHNIYYKNDLYSEQKDSIHELEKHILVFYPGVLKWHEHRHLHRSWKNSQVISIIS
433	GC_00000024	EVERYTHING	wPipPel	247	3	9	4	0	0.924117106472364	0.679246573806159	0.782983157330813	X	Mobilome: prophages, transposons			COG4385	Bacteriophage P2-related tail formation protein (gpI)							MLLPPNATKQEKALVDATDYRVDPSRIRGFKFRLEERILPWLIEEY-----------------------------------------------------------------------------------------------------------------------------------CKLFRGSAQ--------------------------------------------------------------------------------------------------------------------------------------------------------------------------------------------------------
434	GC_00000025	EVERYTHING	M11	978	3	9	3	0	0.778307508939213	0.681601880518288	0.726751763561988	S	Function unknown			COG5448	Uncharacterized conserved protein, DUF2460 domain							MSF--------------TEIRFP----------------------------------------------------ENISYGSTGGPE-------------------------FSTDVVTTHNLSYGLADKERHRNRRLFGLHGVGNQNRKNMN
435	GC_00000025	EVERYTHING	M11	829	3	9	3	0	0.778307508939213	0.681601880518288	0.726751763561988													MNFYTGYSIAKYGKCMDTKISYAGILRRVLACVVDGVLWMIIAFVSLLFDLDNVDKNMTILMATLLITYIIFNILTITKYGCTPGRLLCSVRIKDANTFKNVTLMQSTIRYIFREGIWVIYNLSYGLADKERHRNRRLFGLHGVGNQNRKNMN
436	GC_00000025	EVERYTHING	M11	534	3	9	3	0	0.778307508939213	0.681601880518288	0.726751763561988													MVVSA------------SLVSYQ------------------------------------------------------RPFSCHPSSPFLVIPV-------------------FDTG--SPYDLSYGLADKERHRNRRLFGLHGVGNQNRKNMN
437	GC_00000025	EVERYTHING	O11	1110	3	9	3	0	0.778307508939213	0.681601880518288	0.726751763561988	S	Function unknown			COG5448	Uncharacterized conserved protein, DUF2460 domain							MSF--------------TEIRFP----------------------------------------------------ENISYGSTGGPE-------------------------FSTDVVTTHNLSYGLADKERHRNRRLFGLHGVGNQNRKNMN
438	GC_00000025	EVERYTHING	O11	212	3	9	3	0	0.778307508939213	0.681601880518288	0.726751763561988													MNFYTGYSIAKYGKCMDTKISYAGILRRVLACVVDGVLWMIIAFVSLLFDLDNVDKNMTILMATLLITYIIFNILTITKYGCTPGRLLCSVRIKDANTFKNVTLMQSTIRYIFREGIWVIYNLSYGLADKERHRNRRLFGLHGVGNQNRKNMN
439	GC_00000025	EVERYTHING	O11	465	3	9	3	0	0.778307508939213	0.681601880518288	0.726751763561988													MVVSA------------SLVSYQ------------------------------------------------------RPFSCHPSSPFLVIPV-------------------FDTG--SPYDLSYGLADKERHRNRRLFGLHGVGNQNRKNMN
440	GC_00000025	EVERYTHING	wPipPel	520	3	9	3	0	0.778307508939213	0.681601880518288	0.726751763561988	S	Function unknown			COG5448	Uncharacterized conserved protein, DUF2460 domain							MSF--------------TEIRFP----------------------------------------------------ENISYGSTGGPE-------------------------FSTDVVTTHNLSYGLADKERHRNRRLFGLHGVGNQNRKNMN
441	GC_00000025	EVERYTHING	wPipPel	557	3	9	3	0	0.778307508939213	0.681601880518288	0.726751763561988													MNFYTGYSIAKYGKCMDTKISYAGILRRVLACVVDGVLWMIIAFVSLLFDLDNVDKNMTILMATLLITYIIFNILTITKYGCTPGRLLCSVRIKDANTFKNVTLMQSTIRYIFREGIWVIYNLSYGLADKERHRNRRLFGLHGVGNQNRKNMN
442	GC_00000025	EVERYTHING	wPipPel	1026	3	9	3	0	0.778307508939213	0.681601880518288	0.726751763561988													MVVSA------------SLVSYQ------------------------------------------------------RPFSCHPSSPFLVIPV-------------------FDTG--SPYDLSYGLADKERHRNRRLFGLHGVGNQNRKNMN
443	GC_00000026	EVERYTHING	M11	16	3	9	4	0	0.912738367658276	0.675284344405484	0.776258331238657													#NAME?
444	GC_00000026	EVERYTHING	M11	1029	3	9	4	0	0.912738367658276	0.675284344405484	0.776258331238657													#NAME?
445	GC_00000026	EVERYTHING	M11	813	3	9	4	0	0.912738367658276	0.675284344405484	0.776258331238657	T	Signal transduction mechanisms			COG0666	Ankyrin repeat (ANKYR) (PDB:6AUN)							MLNIGGYMTTKKTVSFDDTDGNTYELIIDSKKLPKGLYSAIRRTSKKNQQLILVDETDPKIFDDKSRFENPEGVPSPSDVSGKSINLGEGREVYNKKSSNRQNPFIPALSKIEPSASENAELRWFKSRVVKAKSVDELNKVIDQALSTGIRINAYSEGQKSFADTVISKMPSIKCKENEKEDIICELMLNGAIFSYDLLQDKGISEMHNKLYQEIRPQIDEWLKELREIGESAIENEGIIEDVEMDNQTFFMKFSENSKVNIARVLEGTKNLGLTTGEVKLGGDVIEIGNSKVEVRIGKEGARNYVDVSDNSAFEITFPTSIGSLKIVIYHNAENDHEIEVRVADKEMWSELQKKGENIGKGCFFGGMTVTEAVEKGSFPRSGKWSKEKVKEEIKAISN…
446	GC_00000026	EVERYTHING	M11	721	3	9	4	0	0.912738367658276	0.675284344405484	0.776258331238657	T	Signal transduction mechanisms			COG0666	Ankyrin repeat (ANKYR) (PDB:6AUN)							#NAME?
447	GC_00000026	EVERYTHING	O11	715	3	9	4	0	0.912738367658276	0.675284344405484	0.776258331238657													#NAME?
448	GC_00000026	EVERYTHING	O11	455	3	9	4	0	0.912738367658276	0.675284344405484	0.776258331238657	T	Signal transduction mechanisms			COG0666	Ankyrin repeat (ANKYR) (PDB:6AUN)							MLNIGGYMTTKKTVSFDDTDGNTYELIIDSKKLPKGLYSAIRRTSKKNQQLILVDETDPKIFDDKSRFENPEGVPSPSDVSGKSINLGEGREVYNKKSSNRQNPFIPALSKIEPSASENAELRWFKSRVVKAKSVDELNKVIDQALSTGIRINAYSEGQKSFADTVISKMPSIKCKENEKEDIICELMLNGAIFSYDLLQDKGISEMHNKLYQEIRPQIDEWLKELREIGESAIENEGIIEDVEMDNQTFFMKFSENSKVNIARVLEGTKNLGLTTGEVKLGGDVIEIGNSKVEVRIGKEGARNYVDVSDNSAFEITFPTSIGSLKIVIYHNAENDHEIEVRVADKEMWSELQKKGENIGKGCFFGGMTVTEAVEKGSFPRSGKWSKEKVKEEIKAISN…
449	GC_00000026	EVERYTHING	O11	976	3	9	4	0	0.912738367658276	0.675284344405484	0.776258331238657	T	Signal transduction mechanisms			COG0666	Ankyrin repeat (ANKYR) (PDB:6AUN)							#NAME?
450	GC_00000026	EVERYTHING	wPipPel	461	3	9	4	0	0.912738367658276	0.675284344405484	0.776258331238657	T	Signal transduction mechanisms			COG0666	Ankyrin repeat (ANKYR) (PDB:6AUN)							-------MTTKKTVSFDDTDGNTYELIIDSKKLPKGLYSAIRRTSKKNQQLILVDETDPKIFDDKSRFENPEGVPSPSDVSGKSINLGEGREVYNKKSSNRQNPFIPALSKIEPSASENAELRWFKSRVVKAKSVDELNKTIDQALSTGIRINAYSEGQKSFADTVISKMPLIKCKENEKEDIICELMLNGAIFSYDLLQDKGISEMHNKLYQEIRPQIDEWLKELREIGESAIENEGIIEDVEMDNQTFFMKFSENSKVNIARVLEGTKNLGLTTGEVKLGGDVIEIGDSKVEVRSEKEGERNYVDVSDNSAFEITFPTSIGSLKIVIYHNAENDHEIEVRVADKEMWSELQKKGENIGKGCFFGGMTVTEAVEKGSFPRSGKWSKEKVKEEIKAISN…
451	GC_00000026	EVERYTHING	wPipPel	1354	3	9	4	0	0.912738367658276	0.675284344405484	0.776258331238657	T	Signal transduction mechanisms			COG0666	Ankyrin repeat (ANKYR) (PDB:6AUN)							-------MTTKKTVSFDDTDGNTYELIIDSKKLPKGLYSAIRRTSKKNQQLILVDETDPKIFDDKSRFENPEGVPSPSDVSGKSINLGEGREVYNKKSSNRQNPFIPALSKIEPSASENAELRWFKSRVVKAKSVDELNKTIDQALSTGIRINAYSEGQKSFADTVISKMPLIKCKENEKEDIICELMLNGAIFSYDLLQDKGISEMHNKLYQEIRPQIDEWLKELREIGESAIENEGIIEDVEMDNQTFFMKFSENSKVNIARVLEGTKNLGLTTGEVKLGGDVIEIGDSKVEVRSEKEGERNYVDVSDNSAFEITFPTSIGSLKIVIYHNAENDHEIEVRVADKEMWSELQKKGENIGKGCFFGGMTVTEAVEKGSFPRSGKWSKEKVKEEIKAISN…
452	GC_00000027	EVERYTHING	M11	13	3	9	4	0	0.962757771622038	0.749579124579125	0.842898531515864	L	Replication, recombination and repair			COG0817	Holliday junction resolvasome RuvABC endonuclease subunit RuvC (RuvC) (PDB:1HJR)							MSTLTLDLGKQTGWAILTDGVIESGSKSFHGSRFSGGGMCFLNFRN------------------------------------------------------------------------------------------------------------
453	GC_00000027	EVERYTHING	M11	251	3	9	4	0	0.962757771622038	0.749579124579125	0.842898531515864	L	Replication, recombination and repair			COG0817	Holliday junction resolvasome RuvABC endonuclease subunit RuvC (RuvC) (PDB:1HJR)							MSTLTLDLGKQTGWAILTDGVIESGSKSFHGSRFSGGGMCFLNFRN------------------------------------------------------------------------------------------------------------
454	GC_00000027	EVERYTHING	M11	399	3	9	4	0	0.962757771622038	0.749579124579125	0.842898531515864	L	Replication, recombination and repair			COG0817	Holliday junction resolvasome RuvABC endonuclease subunit RuvC (RuvC) (PDB:1HJR)	K01159	crossover junction endodeoxyribonuclease RuvC [EC:3.1.22.4]					MSILTLDLGKQTGWAILTDGVIESGSKSFHGSRFSGGGMCFLNFRNWLNSLKDISAVYFEEVRRHLGTDAAHCYGGFLAVLSAWCEEHHVPYKGVNVKTIKRFIAGNGNASKSEVIEAIREKGFLPRDDNEADALALMFYI---SKDINKTKNP
455	GC_00000027	EVERYTHING	O11	737	3	9	4	0	0.962757771622038	0.749579124579125	0.842898531515864	L	Replication, recombination and repair			COG0817	Holliday junction resolvasome RuvABC endonuclease subunit RuvC (RuvC) (PDB:1HJR)							MSTLTLDLGKQTGWAILTDGVIESGSKSFHGSRFSGGGMCFLNFRN------------------------------------------------------------------------------------------------------------
456	GC_00000027	EVERYTHING	O11	448	3	9	4	0	0.962757771622038	0.749579124579125	0.842898531515864	L	Replication, recombination and repair			COG0817	Holliday junction resolvasome RuvABC endonuclease subunit RuvC (RuvC) (PDB:1HJR)	K01159	crossover junction endodeoxyribonuclease RuvC [EC:3.1.22.4]					MSILTLDLGKQTGWAILTDGVIESGSKSFHGSRFSGGGMCFLNFRNWLNSLKDISAVYFEEVRRHLGTDAAHCYGGFLAVLSAWCEEHHVPYKGVNVKTIKRFIAGNGNASKSEVIEAIREKGFLPRDDNEADALALMFYI---SKDINKTKNP
457	GC_00000027	EVERYTHING	wPipPel	264	3	9	4	0	0.962757771622038	0.749579124579125	0.842898531515864	L	Replication, recombination and repair			COG0817	Holliday junction resolvasome RuvABC endonuclease subunit RuvC (RuvC) (PDB:1HJR)	K01159	crossover junction endodeoxyribonuclease RuvC [EC:3.1.22.4]					MSTLTLDLGKQTGWAILTDGVIESGSESFHTSRFSGGGMCFLNFRNWLNSLKEISVVYFEEVRRHLGTDAAHCYGGFLAVLSAWCEEHHVPYKGVNVKTIKRFIAGNGNASKSEVIEAVKEKGFLPRDDNESDALALIFYVMNFSKDFNTLKIP
458	GC_00000027	EVERYTHING	wPipPel	324	3	9	4	0	0.962757771622038	0.749579124579125	0.842898531515864	L	Replication, recombination and repair			COG0817	Holliday junction resolvasome RuvABC endonuclease subunit RuvC (RuvC) (PDB:1HJR)	K01159	crossover junction endodeoxyribonuclease RuvC [EC:3.1.22.4]					MSTLTLDLGKQTGWAILTDGVIESGSESFHTSRFSGGGMCFLNFRNWLNSLKEISVVYFEEVRRHLGTDAAHCYGGFLAVLSAWCEEHHVPYKGVNVKTIKRFIAGNGNASKSEVIEAVKEKGFLPRDDNESDALALIFYVMNFSKDFNTLKIP
459	GC_00000027	EVERYTHING	wPipPel	432	3	9	4	0	0.962757771622038	0.749579124579125	0.842898531515864	L	Replication, recombination and repair			COG0817	Holliday junction resolvasome RuvABC endonuclease subunit RuvC (RuvC) (PDB:1HJR)	K01159	crossover junction endodeoxyribonuclease RuvC [EC:3.1.22.4]					MSILTLDLGKQTGWAILTDGVIESGSESFHTSRFSGGGMCFLNFRNWLNSLKEISVVYLEEVRRHLGTDAAHCYGGFLAVLSAWCEEHHVPYKGVNVKTIKRFIAGNGNASKSEVIEAVKEKGFLPRDDNESDALALIFYVMNFSKDFNTLKIP
460	GC_00000027	EVERYTHING	wPipPel	1326	3	9	4	0	0.962757771622038	0.749579124579125	0.842898531515864	L	Replication, recombination and repair			COG0817	Holliday junction resolvasome RuvABC endonuclease subunit RuvC (RuvC) (PDB:1HJR)	K01159	crossover junction endodeoxyribonuclease RuvC [EC:3.1.22.4]					MSILTLDLGKQTGWAILTDGVIESGSESFHTSRFSGGGMCFLNFRNWLNSLKEISVVYFEEVRRHLGTDAAHCYGGFLAVLSAWCEEHHVPYKGVNVKTIKRFIAGNGNASKSEVIEAVKEKGFLPRDDNESDALALIFYVMNFSKDFNTLKIP
461	GC_00000028	EVERYTHING	M11	7	3	8	3	0	0.911043872919818	0.761895956607495	0.829821408778061													MLQDFLTDFNNAKLQSSLIPKGTIVKVKMAIKPGGYENWFTKSYDTGSIYLNAEFTVIEGPYAKCKIYQIIGIKSGKS--EGKEDTWGESGRSMIRSILESARNIHTNDTSEKAVLARKINSIADLNGLEFTAKVGIEANNTYGDRNRIATVITPEQEKNSDADW-IPF
462	GC_00000028	EVERYTHING	M11	863	3	8	3	0	0.911043872919818	0.761895956607495	0.829821408778061													MLSDFLTDFNTAKLQSNLIPKGTIVKVKMAIKPGDYENWFTKSYTTGSIYLNVEFTVTEGPYAKRKIFQVIGIKSGKARVEG-EDTWGEMGRSMLRSILESARNIHPHDTSEKAVVARKIN------------------------------------------------
463	GC_00000028	EVERYTHING	M11	385	3	8	3	0	0.911043872919818	0.761895956607495	0.829821408778061													#NAME?
464	GC_00000028	EVERYTHING	O11	731	3	8	3	0	0.911043872919818	0.761895956607495	0.829821408778061													MLQDFLTDFNNAKLQSSLIPKGTIVKVKMAIKPGGYENWFTKSYDTGSIYLNAEFTVIEGPYAKCKIYQIIGIKSGKS--EGKEDTWGESGRSMIRSILESARNIHTNDTSEKAVLARKINSIADLNGLEFTAKVGIEANNTYGDRNRIATVITPEQEKNSDADW-IPF
465	GC_00000028	EVERYTHING	O11	587	3	8	3	0	0.911043872919818	0.761895956607495	0.829821408778061													#NAME?
466	GC_00000028	EVERYTHING	wPipPel	1331	3	8	3	0	0.911043872919818	0.761895956607495	0.829821408778061													MLQDFLTDFNNAKLQSSLIPKGTIVKVKMAIKPGGYENWFTKSYDTGSIYLNAEFTVIEGPYAKCKIYQIIGIKSGKS--EGKEDTWGESGRSMIRSILESARNIHTNDTSEKAVLARKINSIADLNGLEFTAKVGIEANNTYGDRNRIATVITPEQEKNSDADW-IPF
467	GC_00000028	EVERYTHING	wPipPel	273	3	8	3	0	0.911043872919818	0.761895956607495	0.829821408778061													MLSDFLTDFNNAKLQSNLIPKGTIVKVKMAIKPGGYENWFTKSYTTGSIYLNAEFTVTEGPYAKRKIFQVIGIKSGKASVEG-EDTWGESGRSMLRSILESARNIHAHDTSEKAVIARKINSIADFNGLEFTAKVGIEAD-RYGEKNKIATVITPE---NTELDW-IPF
468	GC_00000028	EVERYTHING	wPipPel	439	3	8	3	0	0.911043872919818	0.761895956607495	0.829821408778061													MLSDFLTDFNNAKLQSNLIPKGTIVKVKMAIKPGGYENWFTKSYTTGSIYLNAEFTVTEGQYAKRKIFQVIGIKSGKASVEG-EDTWGESGRSMLRSILESARNIHAHDTSEKAVIARKINSIADFNGLEFTAKVGIEAD-RYGEKNKIATVITPEQNKNVENDWVVPF
469	GC_00000029	EVERYTHING	M11	9	3	8	4	0	0.922212618841832	0.769235692236398	0.838806433040481													MTLKIINSEQRVKMVTGVKIVIFGPYGIGKTSLLKTLNEP-TLCLDFEAGLLAVQDWQGDSISIRTWNQARDIACLIGGPNPALKSDSAYSQRHYEHVFSKYKDL--EFSKYSCIFIDSITVASRLCLLWAKMQPEAFSDRNGKQDMRAAYGLLAQEMMAWLNQFQHIPNKDIITVGTLGQYLDDFNRPTWLPQCEGAKTASEIPGIVDEVISMVSIKKDDGTEVRSFVCHTINSWGYPAKDRSGCLDMVEEPHLGKLLTKIKTKTFSTSTQFMPHN
470	GC_00000029	EVERYTHING	M11	861	3	8	4	0	0.922212618841832	0.769235692236398	0.838806433040481													--MKIINSKERAKMVTGVKMVIFGPYGIGKTSLLKTLDESTTLCFDFEAGLLAVQDWKGDSTEIRTWNEARDIACLIGGPNPALRSDQAYSQKHYEHVCSKHKDLLSEVSKYRSIFIDSITVASRLCFSWARMQPEAFSDRSGREDKRAAYGLLAQEMMAWLNQFQHIRDKDIIIVGTLGQYLDDCNRSTWLPQCEGAKTASEIPGIVDEVISMVGIKKDDGTEKRSFVCQTINTWGYPAKDRSGCLNMVEEPHLGKLLTKIKAKAFATAA------
471	GC_00000029	EVERYTHING	M11	377	3	8	4	0	0.922212618841832	0.769235692236398	0.838806433040481													--MKIINSKERAKMVTGVKMVIFGPYGIGKTSLLKTLDESTTLCFDFEA------------------------------------------------------------------------------------------------------------------------------------------------------------------------------------------------------------------------------------
472	GC_00000029	EVERYTHING	M11	407	3	8	4	0	0.922212618841832	0.769235692236398	0.838806433040481													--MKIINSKERAKMVTGVKMVIFGPYGIGKTSLLKTLDESTTLCFDFEA------------------------------------------------------------------------------------------------------------------------------------------------------------------------------------------------------------------------------------
473	GC_00000029	EVERYTHING	O11	733	3	8	4	0	0.922212618841832	0.769235692236398	0.838806433040481													MTLKIINSEQRVKMVTGVKIVIFGPYGIGKTSLLKTLNEP-TLCLDFEAGLLAVQDWQGDSISIRTWNQARDIACLIGGPNPALKSDSAYSQRHYEHVFSKYKDL--EFSKYSCIFIDSITVASRLCLLWAKMQPEAFSDRNGKQDMRAAYGLLAQEMMAWLNQFQHIPNKDIITVGTLGQYLDDFNRPTWLPQCEGAKTASEIPGIVDEVISMVSIKKDDGTEVRSFVCHTINSWGYPAKDRSGCLDMVEEPHLGKLLTKIKTKTFSTSTQFMPHN
474	GC_00000029	EVERYTHING	wPipPel	1329	3	8	4	0	0.922212618841832	0.769235692236398	0.838806433040481													MTLKIINSEQRVKMVTGVKIVIFGPYGIGKTSLLKTLNEP-TLCLDFEAGLLAVQDWQGDSISIRTWNQARDIACLIGGPNPALKSDSAYSQRHYEHVFSKYKDL--EFSKYSCIFIDSITVASRLCLLWAKMQPEAFSDRNGKQDMRAAYGLLAQEMMAWLNQFQHIPNKDIITVGTLGQYLDDFNRPTWLPQCEGAKTASEIPGIVDEVISMVSIKKDDGTEVRSFVCHTINSWGYPAKDRSGCLDMVEEPHLGKLLTKIKTKTFSTSTQFMPHN
475	GC_00000029	EVERYTHING	wPipPel	271	3	8	4	0	0.922212618841832	0.769235692236398	0.838806433040481													--MKIINSKERAKMVTGVKMVIFGPYGIGKTSLLKTLDESTTLCLDFEAGLLAVQDWKGDSTEIRTWNEARDIACLIGGPNPALRSDQAYSQKHYEHVCSKHKDLLSEVSKYRSIFIDSITVASRLCFSWARMQPEAFSDRSGREDKRAAYGLLAQEMMAWLNQFQHIRDKDIIIVGTLGQYLDDCNRSTWLPQCEGAKTASEIPGIVDEVISMVGIKKDDGTEKRSFVCQTINTWGYPAKDRSGCLNMVEEPHLGKLLTKIKAKAFATAA------
476	GC_00000029	EVERYTHING	wPipPel	437	3	8	4	0	0.922212618841832	0.769235692236398	0.838806433040481													--MKIINSKERAKMVTGVKMVIFGPYGIGKTSLLKTLDESTTLCLDFEAGLLAVQDWKGDSTEIRTWNEARDIACLIGGPNPALRSDQAYSQKHYEHVCSKHKDLLSEVSKYRSIFIDSITVASRLCFSWARMQPEAFSDRSGREDKRAAYGLLAQEMMAWLNQFQHIRDKDIIIVGTLGQYLDDCNRSTWLPQCEGAKTASEIPGIVDEVISMVGIKKDDGTEKRSFVCQTINTWGYPAKDRSGCLNMVEEPHLGKLLTKIKAKAFATAA------
477	GC_00000030	EVERYTHING	M11	400	3	8	4	0	0.991592039800995	0.75112026443352	0.854765153531927	L|D	Replication, recombination and repair|Cell cycle control, cell division, chromosome partitioning			COG0863|COG1475	DNA modification methylase (YhdJ) (PDB:1BOO)|Chromosome segregation protein Spo0J, contains ParB-like nuclease domain (Spo0J) (PDB:1R71)							MNLAIHYYPTRNLVEYERNPRKNDDVVNRMCASIREFGFRIPIVAKSDGTVVDGHLRLKAARKLGMESIPVVLSDNLNEPQTKAFRLLANQSANWAKWDDELLKVEIQELEDLQFDLKMTGFELEKVQRFLDDFDGEKEDLSDLVVDDKKVEITKPGDLWILGDHRIYCGDSSVVESYKALLDDKMADITICDPPYNVDYGSSQEREDKKILNDNQGEKYELFLYDICSHILAYTKGAIYICISSSEFSTLQKAFEEAGGKWSTFIIWAKNHFTLGRSDYQRQYEAMLYGWKSGNKREWHGGRNQSDLWFYDKPTHNTLHPTMKPVELMERAIVNSSRPGDIVLDPFSGSGSTLIACERTGRICRTIELDSKFVDV-----------------------…
478	GC_00000030	EVERYTHING	M11	411	3	8	4	0	0.991592039800995	0.75112026443352	0.854765153531927	L|D	Replication, recombination and repair|Cell cycle control, cell division, chromosome partitioning			COG0863|COG1475	DNA modification methylase (YhdJ) (PDB:1BOO)|Chromosome segregation protein Spo0J, contains ParB-like nuclease domain (Spo0J) (PDB:1R71)							------------------------------------------------------------------------------------------------------------------------------------------------------------------------------------------------------------------------------------------------------------------------------------------------------------------------------------------RAIVNSSRPGDIVLDPFSGSGSTLIACERTGRICRTIELDSKFVDVTIKRWQVYTGREAILSGAGKTFS…
479	GC_00000030	EVERYTHING	O11	449	3	8	4	0	0.991592039800995	0.75112026443352	0.854765153531927	L|D	Replication, recombination and repair|Cell cycle control, cell division, chromosome partitioning			COG0863|COG1475	DNA modification methylase (YhdJ) (PDB:1BOO)|Chromosome segregation protein Spo0J, contains ParB-like nuclease domain (Spo0J) (PDB:1R71)							MNLAIHYYPTRNLVEYERNPRKNDDVVNRMCASIREFGFRIPIVAKSDGTVVDGHLRLKAARKLGMESIPVVLSDNLNEPQTKAFRLLANQSANWAKWDDELLKVEIQELEDLQFDLKMTGFELEKVQRFLDDFDGEKEDLSDLVVDDKKVEITKPGDLWILGDHRIYCGDSSVVESYKALLDDKMADITICDPPYNVDYGSSQEREDKKILNDNQGEKYELFLYDICSHILAYTKGAIYICISSSEFSTLQKAFEEAGGKWSTFIIWAKNHFTLGRSDYQRQYEAMLYGWKSGNKREWHGGRNQSDLWFYDKPTHNTLHPTMKPVELMERAIVNSSRPGDIVLDPFSGSGSTLIACERTGRICRTIELDSKFVDV-----------------------…
480	GC_00000030	EVERYTHING	O11	72	3	8	4	0	0.991592039800995	0.75112026443352	0.854765153531927	L|D	Replication, recombination and repair|Cell cycle control, cell division, chromosome partitioning			COG0863|COG1475	DNA modification methylase (YhdJ) (PDB:1BOO)|Chromosome segregation protein Spo0J, contains ParB-like nuclease domain (Spo0J) (PDB:1R71)							------------------------------------------------------------------------------------------------------------------------------------------------------------------------------------------------------------------------------------------------------------------------------------------------------------------------------------------RAIVNSSRPGDIVLDPFSGSGSTLIACERTGRICRTIELDSKFVDVTIKRWQVYTGREAILSGAGKTFS…
481	GC_00000030	EVERYTHING	wPipPel	263	3	8	4	0	0.991592039800995	0.75112026443352	0.854765153531927	L|D	Replication, recombination and repair|Cell cycle control, cell division, chromosome partitioning			COG0863|COG1475	DNA modification methylase (YhdJ) (PDB:1BOO)|Chromosome segregation protein Spo0J, contains ParB-like nuclease domain (Spo0J) (PDB:1R71)							MNLAIHYYPTRDLVEYERNPRKNDDVVNRMCASIREFGFRIPIVAKSDGTVVDGHLRLKAARKLGMESIPVVLSDNLNEPQTKAFRLLANQSANWAKWDDELLKVEIQELEDLQFDLKMTGFELEKVQHFLDDLDSEKEDLSDLVVDDKKVEITKPGDLWILGDHRIYCGDSSVVESYKALLDDKMADITVCDPPYNVDYGSSQEREDKKILNDNQGEKYELFLYDICSHILAYTKGAIYICISSSEFSTLQKAFEEAGGKWSTFIIWAKNHFTLGRSDYQRQYEAMLYGWKSGNKREWHGGRNQSDLWFYDKPTHNTLHPTMKPVELMERAIVNSSRPGDIVLDPFSGSGSTLIACERTGRICRTIELDSKFVDVTIKRWQVYTGREAILSGTGKTFP…
482	GC_00000030	EVERYTHING	wPipPel	323	3	8	4	0	0.991592039800995	0.75112026443352	0.854765153531927	L|D	Replication, recombination and repair|Cell cycle control, cell division, chromosome partitioning			COG0863|COG1475	DNA modification methylase (YhdJ) (PDB:1BOO)|Chromosome segregation protein Spo0J, contains ParB-like nuclease domain (Spo0J) (PDB:1R71)							MNLAIHYYPTRDLVEYERNPRKNDDVVNRMCASIREFGFRIPIVAKSDGTVVDGHLRLKAARKLGMESIPVVLSDNLNEPQTKAFRLLANQSANWAKWDDELLKVEIQELEDLQFDLKMTGFELEKVQHFLDDLDSEKEDLSDLVVDDKKVEITKPGDLWILGDHRIYCGDSSVVESYKALLDDKMADITVCDPPYNVDYGSSQEREDKKILNDNQGEKYELFLYDICSHILAYTKGAIYICISSSEFSTLQKAFEEAGGKWSTFIIWAKNHFTLGRSDYQRQYEAMLYGWKSGNKREWHGGRNQSDLWFYDKPTHNTLHPTMKPVELMERAIVNSSRPGDIVLDPFSGSGSTLIACERTGRICRTIELDSKFVDVTIKRWQVYTGREAILSGTGKTFP…
483	GC_00000030	EVERYTHING	wPipPel	1325	3	8	4	0	0.991592039800995	0.75112026443352	0.854765153531927	L|D	Replication, recombination and repair|Cell cycle control, cell division, chromosome partitioning			COG0863|COG1475	DNA modification methylase (YhdJ) (PDB:1BOO)|Chromosome segregation protein Spo0J, contains ParB-like nuclease domain (Spo0J) (PDB:1R71)							MNLAIHYYPTRDLVEYERNPRKNDDVVNRMCASIREFGFRIPIVAKSDGTVVDGHLRLKAARKLGMESIPVVLSDNLNEPQTKAFRLLANQSANWAKWDDELLKVEIQELEDLQFDLKMTGFELEKVQHFLDDLDSEKEDLSDLVVDDKKVEITKPGDLWILGDHRIYCGDSSVVESYKALLDDKMADITVCDPPYNVDYGSSQEREDKKILNDNQGEKYELFLYDICSHILAYTKGAIYICISSSEFSTLQKAFEEAGGKWSTFIIWAKNHFTLGRSDYQRQYEAMLYGWKSGNKREWHGGRNQSDLWFYDKPTHNTLHPTMKPVELMERAIVNSSRPGDIVLDPFSGSGSTLIACERTGRICRTIELDSKFVDVTIKRWQVYTGREAILSGTGKTFP…
484	GC_00000030	EVERYTHING	wPipPel	431	3	8	4	0	0.991592039800995	0.75112026443352	0.854765153531927	L|D	Replication, recombination and repair|Cell cycle control, cell division, chromosome partitioning			COG0863|COG1475	DNA modification methylase (YhdJ) (PDB:1BOO)|Chromosome segregation protein Spo0J, contains ParB-like nuclease domain (Spo0J) (PDB:1R71)							MNLAIHYYPTRDLVEYERNPRKNDDVVNRMCASIREFGFRIPIVAKSDGTVVDGHLRLKAARKLGMESIPVVLSDNLNEPQTKAFRLLANQSANWAKWDDELLKVEIQELEDLQFDLKMTGFELEKVQHFLDDLDSEKEDLSDLVVDDKKVEITKPGDLWILGDHRIYCGDSSVVESYKALLDDKMADITVCDPPYNVDYGSSQEREDKKILNDNQGEKYELFLYDICSHILAYTKGAIYICISSSEFSTLQKAFEEAGGKWSTFIIWAKNHFTLGRSDYQRQYEAMLYGWKSGNKREWHGGRNQSDLWFYDKPTHNTLHPTMKPVELMERAIVNSSRPGDIVLDPFSGSGSTLIACERTGRICRTIELDSKFVDVTIKRWQVYTGREAILSGAGKTFS…
485	GC_00000031	EVERYTHING	M11	887	3	8	3	0	0.807298930729893	0.727109274771717	0.765108708285488	L	Replication, recombination and repair			COG0323	DNA mismatch repair ATPase MutL (MutL) (PDB:1B62)	K03572	DNA mismatch repair protein MutL					MAIVLLDTKTINRIAAGEVIERPASVVKELVENAIDARSSEIEIKIESGGRNLITVIDDGSGVKKDDLELAFMRHATSKLSDSELIEIKHLGFRGEALPSIAAVSRIKLSSKASKADQAWSIRYEGGEKIGELVPYPLSIGTYIEVRDLFFATPNRLKFLKTERAETQSIVDIVNNLAMINYGIEFTLISDNKKLLKYAKQNSLFSRLCEVEEEFHENSLQISEEEDGIRLTGYICKPTVNRSNSTQIYTFVNGRPIKDNLLIGAIRYAYHDLIPSNRYPFAALHLEIPYDQVDVNVHPNKSEVRFQNKRLIYEIVRRGLIKVLSKRIDLAETV--------------------LAQNGTTTNHLSSDP--FSRSSLKNEFYGRRSDPFENQLMRKFTS…
486	GC_00000031	EVERYTHING	M11	602	3	8	3	0	0.807298930729893	0.727109274771717	0.765108708285488	L	Replication, recombination and repair			COG0323	DNA mismatch repair ATPase MutL (MutL) (PDB:1B62)	K03572	DNA mismatch repair protein MutL					MAIILLDTKTINRIAAGEVIERPASVVKELVENAIDAGSSEIEIKIESGGRNLITVTDNGNGIEKEDLELAFMRHATSKLSDGELIEIRHLGFRGEALPSIAAVSRMKLSSKASGAKEAWSIRYEGGEKVREITPCSLLQGTYIEVRDLFFATPNRLKFLKTERAETQSIVDIVNNLAMINYSIGFTLTSGNKKLLKYVKQTSLFNRLCEIEKEFQSNSLEVKEEEEGIKLKGHICKPNVNRGNSTQIYTFVNGRPMKDNLLVGAIRYAYHDFIPNNRYPFAVLHLEVPYDQVDVNVHPNKSEVRFQNKRLIYEIVRRGLIKALSMRIGTSSVSDIDGSRCQGIGEELGGSPFDVSESQRNSERVNNGK--SREVKGQKEFYERKPSLLENRLMKEFNA…
487	GC_00000031	EVERYTHING	M11	865	3	8	3	0	0.807298930729893	0.727109274771717	0.765108708285488	L	Replication, recombination and repair			COG0323	DNA mismatch repair ATPase MutL (MutL) (PDB:1B62)							---LLPETVEIKNQAGMEMV-----------------------------------------GMYKDRL--------------------FEMGF---------------------------GIEIESEDKVR-VKEIPAILGT-INVKEMVM---------------------------------------------------NIVDRLMEIGDTL----------------------------------------PIEEKV-----------------------------------------------NKILATIACHGSIRA--------------------------------------------GR--AMKLEEMNE------------LMRQM--…
488	GC_00000031	EVERYTHING	O11	405	3	8	3	0	0.807298930729893	0.727109274771717	0.765108708285488	L	Replication, recombination and repair			COG0323	DNA mismatch repair ATPase MutL (MutL) (PDB:1B62)	K03572	DNA mismatch repair protein MutL					MAIVLLDTKTINRIAAGEVIERPASVVKELVENAIDARSSEIEIKIESGGRNLITVIDDGSGVKKDDLELAFMRHATSKLSDSELIEIKHLGFRGEALPSIAAVSRIKLSSKASKADQAWSIRYEGGEKIGELVPYPLSIGTYIEVRDLFFATPNRLKFLKTERAETQSIVDIVNNLAMINYGIEFTLISDNKKLLKYAKQNSLFSRLCEVEEEFHENSLQISEEEDGIRLTGYICKPTVNRSNSTQIYTFVNGRPIKDNLLIGAIRYAYHDLIPSNRYPFAALHLEIPYDQVDVNVHPNKSEVRFQNKRLIYEIVRRGLIKVLSKRIDLAETV--------------------LAQNGTTTNHLSSDP--FSRSSLKNEFYGRRSDPFENQLMRKFTS…
489	GC_00000031	EVERYTHING	O11	299	3	8	3	0	0.807298930729893	0.727109274771717	0.765108708285488	L	Replication, recombination and repair			COG0323	DNA mismatch repair ATPase MutL (MutL) (PDB:1B62)	K03572	DNA mismatch repair protein MutL					MAIILLDTKTINRIAAGEVIERPASVVKELVENAIDAGSSEIEIKIESGGRNLITVTDNGNGIEKEDLELAFMRHATSKLSDGELIEIRHLGFRGEALPSIAAVSRMKLSSKASGAKEAWSIRYEGGEKVREITPCSLLQGTYIEVRDLFFATPNRLKFLKTERAETQSIVDIVNNLAMINYSIGFTLTSGNKKLLKYVKQTSLFNRLCEIEKEFQSNSLEVKEEEEGIKLKGHICKPNVNRGNSTQIYTFVNGRPMKDNLLVGAIRYAYHDFIPNNRYPFAVLHLEVPYDQVDVNVHPNKSEVRFQNKRLIYEIVRRGLIKALSMRIGTSSVSDIDGSRCQGIGEELGGSPFDVSESQRNSERVNNGK--SREVKGQKEFYERKPSLLENRLMKEFNA…
490	GC_00000031	EVERYTHING	O11	1106	3	8	3	0	0.807298930729893	0.727109274771717	0.765108708285488	L	Replication, recombination and repair			COG0323	DNA mismatch repair ATPase MutL (MutL) (PDB:1B62)							---LLPETVEIKNQAGMEMV-----------------------------------------GMYKDRL--------------------FEMGF---------------------------GIEIESEDKVR-VKEIPAILGT-INVKEMVM---------------------------------------------------NIVDRLMEIGDTL----------------------------------------PIEEKV-----------------------------------------------NKILATIACHGSIRA--------------------------------------------GR--AMKLEEMNE------------LMRQM--…
491	GC_00000031	EVERYTHING	wPipPel	1067	3	8	3	0	0.807298930729893	0.727109274771717	0.765108708285488	L	Replication, recombination and repair			COG0323	DNA mismatch repair ATPase MutL (MutL) (PDB:1B62)	K03572	DNA mismatch repair protein MutL					MAIVLLDTKTINRIAAGEVIERPASVVKELVENAIDARSSEIEIKIESGGRNLITVIDDGSGVKKDDLELAFMRHATSKLSDSELIEIKHLGFRGEALPSIAAVSRIKLSSKASKADQAWSIRYEGGEKIGELVPYPLSIGTYIEVRDLFFATPNRLKFLKTERAETQSIVDIVNNLAMINYGIEFTLISDNKKLLKYAKQNSLFSRLCEVEEEFHENSLQISEEEDGIRLTGYICKPTVNRSNSTQIYTFVNGRPIKDNLLIGAIRYAYHDLIPSNRYPFAALHLEIPYDQVDVNVHPNKSEVRFQNKRLIYEIVRRGLIKVLSKRIDLAETV--------------------LAQNGTTTNHLSSDP--FSRSSLKNEFYGRRSDPFENQLMRKFTS…
492	GC_00000031	EVERYTHING	wPipPel	284	3	8	3	0	0.807298930729893	0.727109274771717	0.765108708285488	L	Replication, recombination and repair			COG0323	DNA mismatch repair ATPase MutL (MutL) (PDB:1B62)	K03572	DNA mismatch repair protein MutL					MAIILLDTKTINRIAAGEVIERPASVVKELVENAIDAGSSEIEIKIESGGRNLITVTDNGNGIEKEDLELAFMRHATSKLSDGELIEIRHLGFRGEALPSIAAVSRMKLSSKASGAKEAWSIRYEGGEKVREITPCSLLQGTYIEVRDLFFATPNRLKFLKTERAETQSIVDIVNNLAMINYSIGFTLTSGNKKLLKYVKQTSLFNRLCEIEKEFQSNSLEVKEEEEGIKLKGHICKPNVNRGNSTQIYTFVNGRPMKDNLLVGAIRYAYHDFIPNNRYPFAVLHLEVPYDQVDVNVHPNKSEVRFQNKRLIYEIVRRGIIKTLSTRFAAGDQG--------------------IEEELIFNDSKSQEQIDSQEKKDQKEFYEKRPSLLENRLMKEFNA…
493	GC_00000032	EVERYTHING	M11	1153	3	8	3	0	0.799505387740682	0.903120978120978	0.848160350699073													MKR-----AIIITLLIQTVGFIWWLSKLDSRVQFHDKLIE--YGLMEKVLVLEERVKNLSEELDDFKASNLKCE-
494	GC_00000032	EVERYTHING	M11	719	3	8	3	0	0.799505387740682	0.903120978120978	0.848160350699073													MKKQKIPIAVIITIVLQTVGFIWWLAKLDLRVHIHDKFIEKNQGLIEIVYRLEERVKNLTEEVNELE-AIHKHK-
495	GC_00000032	EVERYTHING	M11	1124	3	8	3	0	0.799505387740682	0.903120978120978	0.848160350699073													MQKQKIPITVIVTMLIQTVATIWWLAKLDLRVHMHDKFIEQNNGLNVTVYRLEERVKNLSEELDEFK-ADLK---
496	GC_00000032	EVERYTHING	O11	921	3	8	3	0	0.799505387740682	0.903120978120978	0.848160350699073													MKR-----AIIITLLIQTVGFIWWLSKLDSRVQFHDKLIE--YGLMEKVLVLEERVKNLSEELDDFKASNLKCE-
497	GC_00000032	EVERYTHING	O11	945	3	8	3	0	0.799505387740682	0.903120978120978	0.848160350699073													MKKQKIPIAVIITIVLQTVGFIWWLAKLDLRVHIHDKFIEKNQGLIEIVYRLEERVKNLTEEVNELE-AIHKHK-
498	GC_00000032	EVERYTHING	wPipPel	276	3	8	3	0	0.799505387740682	0.903120978120978	0.848160350699073													MKR-----AIIITLLIQTVGFIWWLSKLDSRVQFHDKLIE--YGLMEKVLVLEERVKNLSEELDDFKASNLKCE-
499	GC_00000032	EVERYTHING	wPipPel	1351	3	8	3	0	0.799505387740682	0.903120978120978	0.848160350699073													MQKQKIPITLIITLLIQTVAFIWWLSKLDSRVQFHDKLIE--YGLMEKVLVLEERVKNLSEELDEFK-DNLKSGV
500	GC_00000032	EVERYTHING	wPipPel	456	3	8	3	0	0.799505387740682	0.903120978120978	0.848160350699073													MQKQKIPITVIVTMLIQTVATIWWLAKLDLRVHMHDKFIEQNNGLNVTVYRLEERVKNLSEELDEFK-ADLK---
501	GC_00000033	EVERYTHING	M11	404	3	8	5	0	0.982892335766423	0.724065703856119	0.833856034409461													#NAME?
502	GC_00000033	EVERYTHING	M11	1192	3	8	5	0	0.982892335766423	0.724065703856119	0.833856034409461													-----------------------------------------------------------------------------------------------------------------------------------------------------------------------------------------------------------------------------------------------------------------------------------TFTTYFAPADFNETVNTLGQPLYAKQEPRRFDRGTDLHTQSNPLPMCHRPAVLVKITV-
503	GC_00000033	EVERYTHING	O11	231	3	8	5	0	0.982892335766423	0.724065703856119	0.833856034409461													-----------------------------------------------------------------------------------------------------------------------------------------------------------------------------------------------------------------------------------------------------------------------------------TFTTYFAPADFNETVNTLGQPLYAKQEPRRFDRGTDLHTQSNPLPMCHRPAVLVKITV-
504	GC_00000033	EVERYTHING	wPipPel	255	3	8	5	0	0.982892335766423	0.724065703856119	0.833856034409461													MQNPFTNTAFSMTALTNAMNILPINYGRVENLNLFPNRSVRFRHITIEEHNGVLSLLPTQVPGAPATVGKRGKRKVRTFTIPHIPHDDVVLPEEVQGIRAFGSESELKALADVITDHLQLMRNKHAITLEHLRMGALKGIILDADGSELLNLYNEFEITPKVVNFALGTATTDVKRKCLEVLRHIEDNLSGEYMTGIHALISPEFFDALTSHTKVKEAYERWQEGAALRNDMRSGFTFCGITFEEYRGQATDPEGTVRRFIEKDTGHCFPLGTASTFTTYFAPADFNETVNTLGQPLYAKQEPRRFDRGTDLHTQSNPLPMCHRPGVLVKVAIA
505	GC_00000033	EVERYTHING	wPipPel	334	3	8	5	0	0.982892335766423	0.724065703856119	0.833856034409461													MQNPFTNTAFSMTALTNAMNILPINYGRVENLNLFPNRSVRFRHITIEEHNGVLSLLPTQVPGAPATVGKRGKRKVRTFTIPHIPHDDVVLPEEVQGIRAFGSESELKALADVITDHLQLMRNKHAITLEHLRMGALKGIILDADGSELLNLYNEFEITPKVVNFALGTATTDVKRKCLEVLRHIEDNLSGEYMTGIHALISPEFFDALTSHTKVKEAYERWQEGAALRNDMRSGFTFCGITFEEYRGQATDPEGTVRRFIEKDTGHCFPLGTASTFTTYFAPADFNETVNTLGQPLYAKQEPRRFDRGTDLHTQSNPLPMCHRPGVLVKVAIA
506	GC_00000033	EVERYTHING	wPipPel	315	3	8	5	0	0.982892335766423	0.724065703856119	0.833856034409461													MQNPFTNTAFSMTALTNAMNILPINYGRVENLNLFPNRSVRFRHITIEEHNGVLSLLPTQVPGAPATVGKRGKRKVRTFTIPHIPHDDVVLPEEVQGIRAFGSESELKALADVITDHLQLMRNKHAITLEHLRMGALKGIILDADGSELLNLYNEFEITPKVVNFALGTATTDVKRKCLEVLRHIEDNLSGEYMTGIHALISPEFFDALTSHTKVKEAYERWQEGAALRNDMRSGFTFCGITFEEYRGQATDPEGTVRRFIEKDTGHCFPLGTASTFTTYFAPADFNETVNTLGQPLYAKQEPRRFDRGTDLHTQSNPLPMCHRPGVLIKITAS
507	GC_00000033	EVERYTHING	wPipPel	426	3	8	5	0	0.982892335766423	0.724065703856119	0.833856034409461													MQNPFTNTAFSMTALTNAMNILPINYGRVENLNLFPSRSVRFRHITIEEHNGVLSLLPTQVPGAPATVGKRGKRKVRTFTIPHIPHDDVVLPEEVQGIRAFGSESELKALADVITDHLQLMRNKHAITLEHLRMGALKGIILDADGSELLNLYNEFEITPKVVNFALGTATTDVKRKCLEVLRHIEDNLSGEYMTGIHALISPEFFDALTSHTKVKEAYERWQEGAALRNDMRSGFTFCGITFEEYRGQATDPEGTVRRFIEKDTGHCFPLGTASTFTTYFAPADFNETVNTLGQPLYAKQEPRRFDRGTDLHTQSNPLPMCHRPAVLVKITV-
508	GC_00000033	EVERYTHING	wPipPel	1316	3	8	5	0	0.982892335766423	0.724065703856119	0.833856034409461													MQNPFTNTAFSMTALTNAMNILPINYGRVENLNLFPSRSVRFRHITIEEHNGVLSLLPTQVPGAPATVGKRGKRKVRTFTIPHIPHDDVVLPEEVQGIRAFGSESELKALADVITDHLQLMRNKHAITLEHLRMGALKGIILDADGSELLNLYNEFEITPKVVNFALGTATTDVKRKCMEVLRHIEDNLSGEYMTGVHALVNPEFFDALTSHSKVKEAYERWQEGAALRNDMRSGFTFCGITFEEYRGQATDPEGTVRRFIEKDTGHCFPLGTASTFTTYFAPADFNETVNTLGQPLYAKQEPRRFDRGTDLHTQSNPLPMCHRPGTLVKVVAA
509	GC_00000034	EVERYTHING	M11	860	3	8	3	0	0.969594594594595	0.618855678587461	0.755502556073785													#NAME?
510	GC_00000034	EVERYTHING	M11	17	3	8	3	0	0.969594594594595	0.618855678587461	0.755502556073785													---------------------------------------------------------------------------KSGNMFGIKFLESLAEYFSGGGGEDMPSEGMGMDYGDEGHHPDDYPHSNNEIAQSADTCDEK---------------------------
511	GC_00000034	EVERYTHING	M11	357	3	8	3	0	0.969594594594595	0.618855678587461	0.755502556073785													MSEAQGPNIAEWQAQQQHQEAASEKSGFGLGHSDSVATIVDGMKWMFNFHEGAIAAYNNVFEGLVSGSSLVTLFGKSGNMFGIKFLESLAEYFSGGGGEDMPSEGMGMDYGDEGHHPDDYPH------------------------------------------
512	GC_00000034	EVERYTHING	O11	712	3	8	3	0	0.969594594594595	0.618855678587461	0.755502556073785													#NAME?
513	GC_00000034	EVERYTHING	O11	200	3	8	3	0	0.969594594594595	0.618855678587461	0.755502556073785													---------------------------------------------------------------------------KSGNMFGIKFLESLAEYFSGGGGEDMPSEGMGMDYGDEGHHPDDYPHSNNEIAQSADTCDEK---------------------------
514	GC_00000034	EVERYTHING	O11	1077	3	8	3	0	0.969594594594595	0.618855678587461	0.755502556073785													MSEAQGPNIAEWQAQQQHQEAASEKSGFGLGHSDSVATIVDGMKWMFNFHEGAIAAYNNVFEGLVSGSSLVTLFGKSGNMFGIKFLESLAEYFSGGGGEDMPSEGMGMDYGDEGHHPDDYPH------------------------------------------
515	GC_00000034	EVERYTHING	wPipPel	117	3	8	3	0	0.969594594594595	0.618855678587461	0.755502556073785													MSEAQGPNIAEWQAQQQHQEAASEKSGFGLGHSDSVATIVDGMKWMFNFHEGAIAAYNNVFEGLVSGSSLVTLFGKSGNMFGIKFLESLAEYFSGGGGEDMPSEGMGMDYGDEGHHPDDYPHASNEMAHSADGLHDMHDAGDHHGQSFSPGPSPSVGDDHELGY
516	GC_00000034	EVERYTHING	wPipPel	16	3	8	3	0	0.969594594594595	0.618855678587461	0.755502556073785													MSEAQGPNIAEWQAQQQHQEAASEKSGFGLGHSDSVATIVDGMKWMFNFHEGAIAAYNNVFEGLVSGSSLVTLFGKSGNMFGIKFLESLAEYFSGGGGEDMPSEGMGMDYGDEGHHPDDYPHSNNEIAQSADTCDEK---------------------------
517	GC_00000035	EVERYTHING	M11	375	3	7	3	0	0.822795773428027	0.670272982129714	0.738743979051808	L|L	Replication, recombination and repair|Replication, recombination and repair			COG0358|COG3598	DNA primase (bacterial type) (DnaG) (PDB:3B39) (PUBMED:28128549)|RecA-family ATPase (RepA)							MHDKQALFERAAEVKAELLSRIESSLSYLLPNGTFHGGKFYVGNIRGDKGKSLVVETRGERAGLWHDFATGEGGDILNLWWDVTSQTKFLDTIEDIEKWLGHSTNHKEEFSEHLIACWDYHDENNQVIAKIYRYDSTSGKKRYSCFDVKNSSSTAPDPRPLYNVPGIIKSDKIVFVEGEKCAESLISKGITATTMMFGANSPVNKTDWAPLKGKHITIWPDNDSSGQKYAENVAKKLLDIGVASLSILKIPQDKPKAWDAADCIKEGVDVKRFLTSTV---SLPYTKNVTSFPVLQYLNDKSPMPEDIIAPRVLTPSGLLVFAGAPKVGKSDFLISWLFHMASGTPFFDMVPKRPLRIFYLQTEIGYHYMRERLQQMKFSEELIKLAANNLVITPQTKL…
518	GC_00000035	EVERYTHING	M11	548	3	7	3	0	0.822795773428027	0.670272982129714	0.738743979051808	L|L	Replication, recombination and repair|Replication, recombination and repair			COG0358|COG3598	DNA primase (bacterial type) (DnaG) (PDB:3B39) (PUBMED:28128549)|RecA-family ATPase (RepA)							#NAME?
519	GC_00000035	EVERYTHING	M11	390	3	7	3	0	0.822795773428027	0.670272982129714	0.738743979051808	L	Replication, recombination and repair			COG3598	RecA-family ATPase (RepA)							---------------------------------------------------------------------------------------------------------------------------------------------------------------------------------------------------------------------------------------------------------------------------------------------------------------------------------------------------------------------------------------------------------------…
520	GC_00000035	EVERYTHING	O11	263	3	7	3	0	0.822795773428027	0.670272982129714	0.738743979051808	L|L	Replication, recombination and repair|Replication, recombination and repair			COG0358|COG3598	DNA primase (bacterial type) (DnaG) (PDB:3B39) (PUBMED:28128549)|RecA-family ATPase (RepA)							#NAME?
521	GC_00000035	EVERYTHING	wPipPel	268	3	7	3	0	0.822795773428027	0.670272982129714	0.738743979051808	L|L	Replication, recombination and repair|Replication, recombination and repair			COG0358|COG3598	DNA primase (bacterial type) (DnaG) (PDB:3B39) (PUBMED:28128549)|RecA-family ATPase (RepA)							------------------------------------------------------------------------------------------MNGSEIIKKYREKQYVDEDFEKFITQSWNYYDENGQVIVKVYRSDPPGKKKVYKPFDIKQSKFASPEIRPLYNIPEILKSDKIVLVEGEKCAEALIEKGITATTIMSGANADVKKTDWSQLKGKHIIIWPDNDEAGAKYAKNAEKKLLEIGVESLVVLNIPQNKTKGWDAADCVEEGINVKEFLASTALTTNTLSTKSLISFSARQYFNDKSPMPEDIIAPRILTPSGLLVFAGAPKVGKSDFLISWLIYMAAGVQFLDMVPKRPLRIFYLQTEIGYHYMRERLQQLKINEELLEIALDNLVITPQTKL…
522	GC_00000035	EVERYTHING	wPipPel	435	3	7	3	0	0.822795773428027	0.670272982129714	0.738743979051808	L|L	Replication, recombination and repair|Replication, recombination and repair			COG0358|COG3598	DNA primase (bacterial type) (DnaG) (PDB:3B39) (PUBMED:28128549)|RecA-family ATPase (RepA)							MHDKQALFERAAEVKAELLSRIESSLSYLLPNGTFHGGKFYVGNIRGDKGKSLVVETRGERAGLWHDFATGEGGDILNLWWDVTSQTKFLDTIEDIEKWLGHSTNHKEEFSEHLIACWDYHDENNQVIAKIYRYDSTSGKKRYSCFDVKNSSSTAPDPRPLYNVPGIIKSDKIVFVEGEKCAESLISKGITATTMMFGANSPVNKTDWAPLKGKHITIWPDNDSSGQKYAENVAKKLLDIGVASLSILKIPQDKPKAWDAADCIKEGVDVKRFLTSTV---SLPYTKNVTSFPVLQYLNDKSPMPEDIIAPRVLTPSGLLVFAGAPKVGKSDFLISWLFHMASGTPFFDMVPKRPLRIFYLQTEIGYHYMRERLQQMKFSEELIKLAANNLVITPQTKL…
523	GC_00000035	EVERYTHING	wPipPel	326	3	7	3	0	0.822795773428027	0.670272982129714	0.738743979051808	L|L	Replication, recombination and repair|Replication, recombination and repair			COG0358|COG3598	DNA primase (bacterial type) (DnaG) (PDB:3B39) (PUBMED:28128549)|RecA-family ATPase (RepA)							------------------------------------------------------------------------------------------MNGSEIIKKYREKQYVDEDFEKFITQSWNYYDENGQVIVKVYRSDPPGKKKVYKPFDIKQSKFASPEIRPLYNIPEILKSDKIVLVEGEKCAEALIEKGITATTIMSGANADVKKTDWSQLKGKHIIIWPDNDEAGAKYAKNAEKKLLEIGVESLVVLNIPQNKTKGWDAADCVEEGINVKEFLASTALTTNTLSTKSLISFSARQYFNDKSPMPEDIIAPRILTPSGLLVFAGAPKVGKSDFLISWLIYMAAGVQFLDMVPKRPLRIFYLQTEIGYHYMRERIQQLKLSEEIRELAGDNIMITPQIKL…
524	GC_00000036	EVERYTHING	M11	828	3	7	3	0	0.918556119571348	0.644843599019348	0.757739721968963													#NAME?
525	GC_00000036	EVERYTHING	M11	826	3	7	3	0	0.918556119571348	0.644843599019348	0.757739721968963													MLKKIKNFFKWIADHTGISWIARKISSGWNWLLSSKKNTTQENTSPERPSSENKNKSNTIPIVSTPMQNETEESVSKTDINVEPAENFPERLNDEPKAVGEIKFKDNQFFLSLNKPLAEGEYTNLNRLSAQSSSLIKLLVYVKCGKNEYKIVGNDNGLSEIKNVLIEEVTKKNENGVYLNLNKIQSKKDNTYRIEEILGLENGVTKVKVDD-ISNQPFEGTALEQHNLNPTTAQQDEKGTKPSPTIGVPEAQTHCTSNPSKVGSGIIN
526	GC_00000036	EVERYTHING	O11	479	3	7	3	0	0.918556119571348	0.644843599019348	0.757739721968963													#NAME?
527	GC_00000036	EVERYTHING	O11	476	3	7	3	0	0.918556119571348	0.644843599019348	0.757739721968963													MLKKIKNFFKWIADHTGISWIARKISSGWNWLLSSKKNTTQENTSPERPSSENKNKSNTIPIVSTPMQNETEESVSKTDINVEPAENFPERLNDEPKAVGEIKFKDNQFFLSLNKPLAEGEYTNLNRLSAQSSSLIKLLVYVKCGKNE------------------------------------------------------------------------------------------------------------------------
528	GC_00000036	EVERYTHING	O11	477	3	7	3	0	0.918556119571348	0.644843599019348	0.757739721968963													#NAME?
529	GC_00000036	EVERYTHING	wPipPel	109	3	7	3	0	0.918556119571348	0.644843599019348	0.757739721968963													#NAME?
530	GC_00000036	EVERYTHING	wPipPel	107	3	7	3	0	0.918556119571348	0.644843599019348	0.757739721968963													MLKKIKNFFKWIADHTGISWIARKISSGWNWLLSSKKNTTQENTSPERPSSENKNKSNTIPIVSTPMQNETEESVSKTDINVEPAENFPERLNDEPKAVGEIKFKDNQFFLSLNKPLAEGEYTNLNRLSAQSSSLIKLLVYVKCGKNEYKIVGNDNGLSEIKNVLIEEVTKKNENGVYLNLNKIQSKKDNTYRIEEILGLENGVTKVKVDD-ISNQPFEGTALEQHNLNPTTAQQDEKGTKPSPTIGVPEAQTHCTSNPSKVGSGIIN
531	GC_00000037	EVERYTHING	M11	359	3	7	3	0	0.861133069828722	0.951562744204881	0.904092281460525	T	Signal transduction mechanisms			COG0666	Ankyrin repeat (ANKYR) (PDB:6AUN)	K06867	uncharacterized protein					MADNLSLELIKCLINQPGVDVNVRGLNGKTPLHCAIEFDELSMVDLLLTKKNINPFVEDNEGKTSLDYAKEGEKAEILQALINNKYGSEQDNLLHLAAMIGEVNAVRYLIGKGVDVNVRNALHHTPLHLAAGIGHENVVKILVKEGNAEIDVFDARNQTPMHYAVNNKKLEIVKLLLKLGADVNSARMGQNSMKLSPVHIAVSNTNYDERDLCLDILKCLIKEPNAQVNLQDYENRTPLHYAERLKTIEVLLTREDIDPLVKDDSGKTPFDYAKP----EIKKALMSNKYGSEKNSLLHLAAQRGEIEIVDAILKEEIDIDIVNNKGLSPIYLAAEKGHLHVVKLLLKKGANYTPVLHLAIKSNNLELLKVLFNEKNGALLCRDTVVNFPTLH---NKY…
532	GC_00000037	EVERYTHING	M11	253	3	7	3	0	0.861133069828722	0.951562744204881	0.904092281460525	T	Signal transduction mechanisms			COG0666	Ankyrin repeat (ANKYR) (PDB:6AUN)	K06867	uncharacterized protein					MSAHLSLELIKCLINQPGLDVNVRGSNGKTPLHYAVEINELSMVALLLNRKNINPLIADDDGKSALSCARE----EILQALINHKYGSEGDSLLHLAAMLNEANAVRFLLNKGVNVNEQNALLHTPLHLAAGAGHEEIVEILIREGNADKDVLDVRNHAAIHYAVNNKKLEVVKLLSNLGANVNIAGSGRNAMKLSSLHVAISSSNYDERDLCLDIVRCLINVPNAGVNLQDYENKTPLHYAERLKTIEVLLTREDIDPLIKDDNGKTPFCYAKEANRLDIVKILASNRYGADKNSLLHLAARKGYEDLIDGILGEGVEIDAVDESGKTGIYVAAKHGHFNVVKLLLKRGADATDVFQYAIITNNAKLIKLLSKEKEIVLFGRQK--NFPTFHLLSNKY…
533	GC_00000037	EVERYTHING	O11	1108	3	7	3	0	0.861133069828722	0.951562744204881	0.904092281460525	T	Signal transduction mechanisms			COG0666	Ankyrin repeat (ANKYR) (PDB:6AUN)	K06867	uncharacterized protein					MADNLSLELIKCLINQPGVDVNVRGLNGKTPLHCAIEFDELSMVDLLLTKKNINPFVEDNEGKTSLDYAKEGEKAEILQALINNKYGSEQDNLLHLAAMIGEVNAVRYLIGKGVDVNVRNALHHTPLHLAAGIGHENVVKILVKEGNAEIDVFDARNQTPMHYAVNNKKLEIVKLLLKLGADVNSARMGQNSMKLSPVHIAVSNTNYDERDLCLDILKCLIKEPNAQVNLQDYENRTPLHYAERLKTIEVLLTREDIDPLVKDDSGKTPFDYAKP----EIKKALMSNKYGSEKNSLLHLAAQRGEIEIVDAILKEEIDIDIVNNKGLSPIYLAAEKGHLHVVKLLLKKGANYTPVLHLAIKSNNLELLKVLFNEKNGALLCRDTVVNFPTLH---NKY…
534	GC_00000037	EVERYTHING	O11	382	3	7	3	0	0.861133069828722	0.951562744204881	0.904092281460525	T	Signal transduction mechanisms			COG0666	Ankyrin repeat (ANKYR) (PDB:6AUN)	K06867	uncharacterized protein					MSAHLSLELIKCLINQPGLDVNVRGSNGKTPLHYAVEINELSMVALLLNRKNINPLIADDDGKSALSCARE----EILQALINHKYGSEGDSLLHLAAMLNEANAVRFLLNKGVNVNEQNALLHTPLHLAAGAGHEEIVEILIREGNADKDVLDVRNHAAIHYAVNNKKLEVVKLLSNLGANVNIAGSGRNAMKLSSLHVAISSSNYDERDLCLDIVRCLINVPNAGVNLQDYENKTPLHYAERLKTIEVLLTREDIDPLIKDDNGKTPFCYAKEANRLDIVKILASNRYGADKNSLLHLAARKGYEDLIDGILGEGVEIDAVDESGKTGIYVAAKHGHFNVVKLLLKRGADATDVFQYAIITNNAKLIKLLSKEKEIVLFGRQK--NFPTFHLLSNKY…
535	GC_00000037	EVERYTHING	wPipPel	261	3	7	3	0	0.861133069828722	0.951562744204881	0.904092281460525	T	Signal transduction mechanisms			COG0666	Ankyrin repeat (ANKYR) (PDB:6AUN)	K06867	uncharacterized protein					MSAHLSLELIKCLINQPGLDVNVRGLNGKTPLHCAIEFDELSMVDLLLTKKNINPFVEDNDGKTSLDYAKEGKKAEILKALINNKYGSEQDSLLHLAAMVGEVNAVRYLINRGIDVNSRNAIFHTPLHLAAGIGHVEVVKILVREGNAEIEVFDARNQTPMHYAVNNKKLEIVKLLLELGADVNSARVGQNSMKLSPIHIAVSNTNYDERDLCLDILKCLIREPNAQVNLQDYENKTPLHYAERLKTIEVLLTREDIDPLVKDDSGKTPFDYAKP----EIKKALISNKYGSEKNSLLHLAAQRGEIELVESILKEEIDIDISNNKSLSPIYLAAEKGHLHVVKLLLKKGANYTPVLHLAIKSNNLELLKVLFNEKNGALLCRDTVVNFPTLH---NKY…
536	GC_00000037	EVERYTHING	wPipPel	321	3	7	3	0	0.861133069828722	0.951562744204881	0.904092281460525	T	Signal transduction mechanisms			COG0666	Ankyrin repeat (ANKYR) (PDB:6AUN)	K06867	uncharacterized protein					MSAHLSLELIKCLINQPGLDVNVRGLNGKTPLHCAIEFDELSMVDLLLTKKNINPFVEDNDGKTSLDYAKEGKKAEILKALINNKYGSEQDSLLHLAAMVGEVNAVRYLINRGIDVNSRNAIFHTPLHLAAGIGHVEVVKILVREGNAEIEVFDARNQTPMHYAVNNKKLEIVKLLLELGADVNSARVGQNSMKLSPIHIAVSNTNYDERDLCLDILKCLIREPNAQVNLQDYENKTPLHYAERLKTIEVLLTREDIDPLVKDDSGKTPFDYAKP----EIKKALISNKYGSEKNSLLHLAAQRGEIELVESILKEEIDIDISNNKSLSPIYLAAEKGHLHVVKLLLKKGANYTPVLHLAIKSNNLELLKVLFNEKNGALLCRDTVVNFPTLH---NKY…
537	GC_00000037	EVERYTHING	wPipPel	1323	3	7	3	0	0.861133069828722	0.951562744204881	0.904092281460525	T	Signal transduction mechanisms			COG0666	Ankyrin repeat (ANKYR) (PDB:6AUN)	K06867	uncharacterized protein					MSAHLSLELIKCLINQPGLDVNVRGLNGKTPLHCAIEFDELSMVDLLLTKKNINPFVEDNDGKTSLDYAKEGKKAEILKALINNKYGSEQDSLLHLAAMVGEVNAVRYLINRGIDVNSRNAIFHTPLHLAAGIGHVEVVKILVREGNAEIEVFDARNQTPMHYAVNNKKLEIVKLLLELGADVNSARVGQNSMKLSPIHIAVSNTNYDERDLCLDILKCLIREPNAQVNLQDYENKTPLHYAERLKTIEVLLTREDIDPLVKDDSGKTPFDYAKP----EIKKALISNKYGSEKNSLLHLAAQRGEIELVESILKEEIDIDISNNKSLSPIYLAAEKGHLHVVKLLLKKGANYTPVLHLAIKSNNLELLKVLFNEKNGALLCRDTVVNFPTLH---NKY…
538	GC_00000038	EVERYTHING	M11	1179	3	7	3	0	0.842310694769711	0.67907881592092	0.751938074007211													-----------------------------------------------------------LAANSTPDQLAYLAKALESIIDKSSVSEIIQMTDGKLKELLDSAKKHLTDLDNKKASSLAVISESEKQLLKRIDE-----------KGTTNLSLLDTRKNANIAAINSVGNDHKDGLKGLVNNFRTVNDVPSGSSI--------------------------MKEVRNRHMIEPGALPFLFGVLSRKNNYFGHGTFTTELGQWSSDVTKTDYMLQLLAGTHTYDTSYVSFYRPRQLSFLEGSKGTFIYGESYPRFMYDGFSEQFNMLKYPYAALGLIFVKNTSNVDISKTLNFVGSAMCYKDEVNYGGAGLFIGTPDKTNTRKSEISRITWTRIYQHEIS…
539	GC_00000038	EVERYTHING	M11	29	3	7	3	0	0.842310694769711	0.67907881592092	0.751938074007211													-----------------------------------------------------------LAANSTPDQLAYLAKALESIIDKSSVSEIIQMTDGKLKELLDSAKKHLNDINSNKTTSISAITAVKTDSVDEINKLRDNSLNTLKASSDSHISLLDTRKNANIAAINSISNSHKDGLKGLVEDFRAVNNVPSGSSIIGEIETRIKNISNEVKTRDDQLKASLINEIRKRNMVESGSLPFLFGVLGRKNNYFGHGTFMTELGKWSSDITKTDYMLQLLAGSHIYDTDYVSFYRPRQLSFIEGSKGTFIYGELYTNSFSGSYDQIYY---YPYAALGVVFIKNTTNVNINKTIEFVGSSYSSTE---YGGAGLFVGTPDNTNSNKSSISKIVWKNVYQYTSS…
540	GC_00000038	EVERYTHING	M11	393	3	7	3	0	0.842310694769711	0.67907881592092	0.751938074007211													------------------------------------------MTIANEAIDALHQRIKDLAANSTPDQLAYLAKSLESMIGKKAISDIAQMT--KVKEIIDALQERLKDLAANST--------------------------------------------------------------------------------------------------------------------------------------------------------------------------------PDQLAYLAKALESII--------------------------------------------------------------------------DKSSVSEII----------…
541	GC_00000038	EVERYTHING	O11	687	3	7	3	0	0.842310694769711	0.67907881592092	0.751938074007211													-----------------------------------------------------------LAANSTPDQLAYLAKALESIIDKSSVSEIIQMTDGKLKELLDSAKKHLTDLDNKKASSLAVISESEKQLLKRIDE-----------KGTTNLSLLDTRKNANIAAINSVGNDHKDGLKGLVNNFRTVNDVPSGSSI--------------------------MKEVRNRHMIEPGALPFLFGVLSRKNNYFGHGTFTTELGQWSSDVTKTDYMLQLLAGTHTYDTSYVSFYRPRQLSFLEGSKGTFIYGESYPRFMYDGFSEQFNMLKYPYAALGLIFVKNTSNVDISKTLNFVGSAMCYKDEVNYGGAGLFIGTPDKTNTRKSEISRITWTRIYQHEIS…
542	GC_00000038	EVERYTHING	O11	971	3	7	3	0	0.842310694769711	0.67907881592092	0.751938074007211													------------------------------------------MTIANEAIDALHQRIKDLAANSTPDQLAYLAKSLESMIGKKAISDIAQMT--KVKEIIDALQERLKDLAANST--------------------------------------------------------------------------------------------------------------------------------------------------------------------------------PDQLAYLAKALESII--------------------------------------------------------------------------DKSSVSEII----------…
543	GC_00000038	EVERYTHING	wPipPel	446	3	7	3	0	0.842310694769711	0.67907881592092	0.751938074007211													MKEAIYQRIKDLAANSTPDQLAYLAKSLELIADKKAISDIVQMAKIKEIIDALQKRLKDLAENSTPDQLAYLAKALESIIDKSAVSEIVQMTDGKLKELLDSAKKHLTDLDNKKASSLAVISESEKQLLKRIDE-----------KGTTNLSLLDTRKNANIAAINSVGNDHKDGLKGLVNNFRTVNDVPSGSSI--------------------------MKEVRNRHMIEPGALPFLFGVLSRKNNYFGHGTFTTELGQWSSDVTKTDYMLQLLAGTHTYE-SYVSFYRPRQLSFLEGSKGTFIYGESYPRFMYDGFSEQFNMLKYPYAALGLIFVKNTSNVDISKTLNFVGSAMWYKDEVNYGGAGLFIGTPDKTNTRKSEISRITWTRIYQHEIN…
544	GC_00000038	EVERYTHING	wPipPel	1339	3	7	3	0	0.842310694769711	0.67907881592092	0.751938074007211													MKEAIYQRIKDLAANSTPDQLAYLAKSLELIADKKAISDIVQMAKIKEIIDALQKRLKDLAENSTPDQLAYLAKALESIIDKSAVSEIVQMTDGKLKELLDSAKKHLTDLDNKKASSLAVISESEKQLLKRIDE-----------KGTTNLSLLDTRKNANIAAINSVGNDHKDGLKGLVNNFRTVNDVPSGSSI--------------------------MKEVRNRHMIEPGALPFLFGVLSRKNNYFGHGTFTTELGQWSSDVTKTDYMLQLLAGTHTYE-SYVSFYRPRQLSFLEGSKGTFIYGESYPRFMYDGFSEQFNMLKYPYAALGLIFVKNTSNVDISKTLNFVGSAMWYKDEVNYGGAGLFIGTPDKTNTRKSEISRITWTRIYQHEIN…
545	GC_00000039	EVERYTHING	M11	1150	3	7	3	0	0.870998896247241	0.664041567462337	0.753569024394668	X	Mobilome: prophages, transposons			COG3500	Phage protein D (gpD)	K06905	uncharacterized protein					MQPDFIIDKCESIKDRVISLHLTDESGIIDDVVEVCVDYRDEDIDIPNELNIALGYKEIGIFPMGIYTVNEVTIQGPPKTLLIKAHATNLRISLKAKVSKEWHQITIGNLVKEIAQKHGYGHKVAEEFKN----------------------------------------------------------------------------------------------------------------------------------------------------------------------------------------
546	GC_00000039	EVERYTHING	M11	99	3	7	3	0	0.870998896247241	0.664041567462337	0.753569024394668	X	Mobilome: prophages, transposons			COG3500	Phage protein D (gpD)	K06905	uncharacterized protein					MKPEFSI---EGIKDHVISVHLTDESGTIDDVAEVCVDYGNENVEVPNELNIALGYKETGIFPMGVYTVNEVTIQGPPKTLLIKAHATNLRISLKAKVSKEWHQITIGNLVKEIAQKHGYGHKVAEEFKN----------------------------------------------------------------------------------------------------------------------------------------------------------------------------------------
547	GC_00000039	EVERYTHING	M11	1126	3	7	3	0	0.870998896247241	0.664041567462337	0.753569024394668	X	Mobilome: prophages, transposons			COG3500	Phage protein D (gpD)							----------------------------------------------------------------------DITMPGNPE--LFAEAKLNL-IGFNQAVDGEW----IVNRAEHTLNSSGYLTMLSASLSK----------------------------------------------------------------------------------------------------------------------------------------------------------------------------------------
548	GC_00000039	EVERYTHING	O11	1019	3	7	3	0	0.870998896247241	0.664041567462337	0.753569024394668	X	Mobilome: prophages, transposons			COG3500	Phage protein D (gpD)	K06905	uncharacterized protein					MQPDFIIDKCESIKDRVISLHLTDESGIIDDVVEVCVDYRDEDIDIPNELNIALGYKEIGIFPMGIYTVNEVTIQGPPKTLLIKAHATNLRISLKAKVSKEWHQITIGNLVKEIAQKHGYGHKVAEEFKN----------------------------------------------------------------------------------------------------------------------------------------------------------------------------------------
549	GC_00000039	EVERYTHING	O11	586	3	7	3	0	0.870998896247241	0.664041567462337	0.753569024394668	X	Mobilome: prophages, transposons			COG3500	Phage protein D (gpD)	K06905	uncharacterized protein					MKPEFSI---EGIKDHVISVHLTDESGTIDDVAEVCVDYGNENVEVPNELNIALGYKETGIFPMGVYTVNEVTIQGPPKTLLIKAHATNLRISLKAKVSKEWHQITIGNLVKEIAQKHGYGHKVAEEFKN----------------------------------------------------------------------------------------------------------------------------------------------------------------------------------------
550	GC_00000039	EVERYTHING	wPipPel	1349	3	7	3	0	0.870998896247241	0.664041567462337	0.753569024394668	X	Mobilome: prophages, transposons			COG3500	Phage protein D (gpD)	K06905	uncharacterized protein					MQPDFIIDKCESIKDRVISLHLTDESGIIDDVVEVCVDYRDEDIDIPNELNIALGYKEIGIFPMGIYTVNEVTIQGPPKTLLIKAHATNLRISLKAKVSKEWHQITIENLVKEIAQKHGYGHKVAEEFKNVLIPHINQADESDISLLTKIATEREAMAKLAGGYILFISKNMAKSATGKALGTTTIRPQDTINWKVHFTVRDKYNSVVAKWHSYEKGETIKETVGSGEPSYIMLEMYSNAESALSAANAKLKQLKRNNAVLDITIPGNPELFAEAKLNLIAFNQAVDGEWIVNRAEHTLNSSGYLTMLSASLSK
551	GC_00000039	EVERYTHING	wPipPel	454	3	7	3	0	0.870998896247241	0.664041567462337	0.753569024394668	X	Mobilome: prophages, transposons			COG3500	Phage protein D (gpD)	K06905	uncharacterized protein					MKPEFSI---EGIKDHVISVHLTDESGTIDDVAEVCVDYGNENVEVPNELNIALGYKETGIFPMGIYTVNEVTIQGPPKTLLIKAHATNLRISLKAKVSKEWHQITIENLVKEIAQKHGYGHKVAEEFKNVLIPHINQADESDISLLTKIATEREAMAKLAGGYILFISKNMAKSATGKALGTTTIIPQDTINWKVHFTVRDKYNSVVAKWYSYEKGETIKETVGSGEPSYIMLELYSNAESALSAANAKLKQLKRNNETLDITMPGNPELFAEAKLNLIGFNQAVDSEWIVNRAEHTLNSSGYLTMLSASLSK
552	GC_00000040	EVERYTHING	M11	139	3	7	4	0	0.943837279902854	0.856875341993798	0.898256481538308	X	Mobilome: prophages, transposons			COG3948	Phage-related baseplate assembly protein (PDB:5CES)							MEQPNIIEPLNFEEILSRMREELVKRDASFTALVESDPAIKILEVAAWRELLLRQRINEAVKGNLLKFAIGEDLDNLAEFYGVEREKEEDDERFRKRVKAKVKGWSTCGSKEYYRYYALSADSRVKDALVESPIPGKVQISILSTKLSITGIVSEELLEIVKKQVTRDDIRVLTDTVTVIGCNITEVDIHSRMSISPLISEEEIKKQFIEKFELAKRLGWNVTRSWIIANLFVEGVENVELIEPKEDVVVLGNECAALRNLEIELN
553	GC_00000040	EVERYTHING	M11	100	3	7	4	0	0.943837279902854	0.856875341993798	0.898256481538308	X	Mobilome: prophages, transposons			COG3948	Phage-related baseplate assembly protein (PDB:5CES)							#NAME?
554	GC_00000040	EVERYTHING	O11	551	3	7	4	0	0.943837279902854	0.856875341993798	0.898256481538308	X	Mobilome: prophages, transposons			COG3948	Phage-related baseplate assembly protein (PDB:5CES)							MEQPNIIEPLNFEEILSRMREELVKRDASFTALVESDPAIKILEVAAWRELLLRQRINEAVKGNLLKFAIGEDLDNLAEFYGVEREKEEDDERFRKRVKAKVKGWSTCGSKEYYRYYALSADSRVKDALVESPIPGKVQISILSTKLSITGIVSEELLEIVKKQVTRDDIRVLTDTVTVIGCNITEVDIHSRMSISPLISEEEIKKQFIEKFELAKRLGWNVTRSWIIANLFVEGVENVELIEPKEDVVVLGNECAALRNLEIELN
555	GC_00000040	EVERYTHING	wPipPel	308	3	7	4	0	0.943837279902854	0.856875341993798	0.898256481538308	X	Mobilome: prophages, transposons			COG3948	Phage-related baseplate assembly protein (PDB:5CES)							MKQLNIVEKLSYEEIFSRMKEELVKRDASFTGLVESDPAMKVLEVAAWRELLLRQRINEAVKGNLLKFATGEDLDSLAEFYGVERQNEEDDEHFRKRIKAKIAGWSTGGSKEYYKYHALSADSRVKDALVESPIPGKVQISILSTQ---TGILSEELLEIVKKQVTRDDIRVLTDTVTVVGCNITEIDIHSRMSISPVISKEEIKKQFIEKFELAKRLGWSVTRSWIIANLFVDGVENVELIEPKEDVVVLGNECANLRNLKIE--
556	GC_00000040	EVERYTHING	wPipPel	418	3	7	4	0	0.943837279902854	0.856875341993798	0.898256481538308	X	Mobilome: prophages, transposons			COG3948	Phage-related baseplate assembly protein (PDB:5CES)							MKQLNIVEKLSYEEIFSRMKEELVKRDASFTGLVESDPAMKVLEVAAWRELLLRQRINEAVKGNLLKFATGEDLDSLAEFYGVERQNEEDDEHFRKRIKAKIAGWSTGGSKEYYKYHALSADSRVKDALVESPIPGKVQISILSTQ---TGILSEELLEIVKKQVTRDDIRVLTDTVTVVGCNITEIDIHSRMSISPVISKEEIKKQFIEKFELAKRLGWSVTRSWIIANLFVDGVENVELIEPKEDVVVLGNECANLRNLKIE--
557	GC_00000040	EVERYTHING	wPipPel	248	3	7	4	0	0.943837279902854	0.856875341993798	0.898256481538308	X	Mobilome: prophages, transposons			COG3948	Phage-related baseplate assembly protein (PDB:5CES)							MQQPNIIEPLNFEEIFFRMKEELVSRDASFTGLVESDPAIKILEVAAWRELLLRQRMNEAVKSNLLKFAKGEDLDNLAEFYGVEREKEEEDERFRKRVKAKIAGWSTGGSKEYYKYHALSADSRVKDALVESPIPGKVQISILSTQ---TGILSEELLEIVKKQVTRDDIRVLTDTVTVVGCNITEIDIHSRMSISPVISKEEIKKQFIEKFELAKRLGWSVTRSWIIANLFVDGVENVELIEPKEDVVVLGNECANLRNLKIELN
558	GC_00000040	EVERYTHING	wPipPel	341	3	7	4	0	0.943837279902854	0.856875341993798	0.898256481538308	X	Mobilome: prophages, transposons			COG3948	Phage-related baseplate assembly protein (PDB:5CES)							MQQPNIIEPLNFEEIFFRMKEELVSRDASFTGLVESDPAIKILEVAAWRELLLRQRMNEAVKSNLLKFAKGEDLDNLAEFYGVEREKEEEDERFRKRVKAKIAGWSTGGSKEYYKYHALSADSRVKDALVESPIPGKVQISILSTQ---TGILSEELLEIVKKQVTRDDIRVLTDTVTVVGCNITEIDIHSRMSISPVISKEEIKKQFIEKFELAKRLGWSVTRSWIIANLFVDGVENVELIEPKEDVVVLGNECANLRNLKIE--
559	GC_00000041	EVERYTHING	M11	862	3	6	3	0	0.922213911742708	0.994052044609665	0.956786422569773	L|L	Replication, recombination and repair|Replication, recombination and repair			COG0358|COG3598	DNA primase (bacterial type) (DnaG) (PDB:3B39) (PUBMED:28128549)|RecA-family ATPase (RepA)							MLQDFFTITQKIPFFSVKEYLDDQSPIPEDIIAPRILTKRGLLVLGGPPKIGKSDFLISWLVYMAAGVSFLGMTPSKPMKIFYLQTEIEYEYMKERLQQLQLDNELLNIAANNLIITPRVQLSFSSEEIDEIKNVIKERFKPDIIAIDPLRNIFNSSEYGNENDNSAMLFFLQKTLERLRNVINPDSGIILTHHTKKLSKKMLEEDPFQGLSGAGSLRGFYSTGMVMFAHDEESTVRQIVFELRNGERVASKLVDKIDSRWKLADQWS-
560	GC_00000041	EVERYTHING	M11	8	3	6	3	0	0.922213911742708	0.994052044609665	0.956786422569773	L|L	Replication, recombination and repair|Replication, recombination and repair			COG0358|COG3598	DNA primase (bacterial type) (DnaG) (PDB:3B39) (PUBMED:28128549)|RecA-family ATPase (RepA)							MLQDFLTTGQKIPFFSMKEYLNDQSSIPKDIVSPRILTQRSLLVLGGPPKIGKSDFLISWLVHMAAGVSFLGMTPSRPLKIFYMQTEIEYEYMKERLQCLQLDPELLAIAANNLIITPKVHLSFCHEEINYIKEIAKERFKPDILAVDPLRNIFN-SEYGNENDNSAMLFFLQKTLEKLRNAINPNAGIILTHHTKKLSKKMLEEDPFQGLSGAGSLRGFYTTGMVMVAYDEESTRRQIVFELRNGERVPNKLIDKINGSWQLLDQWNN
561	GC_00000041	EVERYTHING	O11	732	3	6	3	0	0.922213911742708	0.994052044609665	0.956786422569773	L|L	Replication, recombination and repair|Replication, recombination and repair			COG0358|COG3598	DNA primase (bacterial type) (DnaG) (PDB:3B39) (PUBMED:28128549)|RecA-family ATPase (RepA)							MLQDFLTTGQKIPFFSMKEYLNDQSSIPKDIVSPRILTQRSLLVLGGPPKIGKSDFLISWLVHMAAGVSFLGMTPSRPLKIFYMQTEIEYEYMKERLQCLQLDPELLAIAANNLIITPKVHLSFCHEEINYIKEIAKERFKPDILAVDPLRNIFN-SEYGNENDNSAMLFFLQKTLEKLRNAINPNAGIILTHHTKKLSKKMLEEDPFQGLSGAGSLRGFYTTGMVMVAYDEESTRRQIVFELRNGERVPNKLIDKINGSWQLLDQWNN
562	GC_00000041	EVERYTHING	wPipPel	272	3	6	3	0	0.922213911742708	0.994052044609665	0.956786422569773	L|L	Replication, recombination and repair|Replication, recombination and repair			COG0358|COG3598	DNA primase (bacterial type) (DnaG) (PDB:3B39) (PUBMED:28128549)|RecA-family ATPase (RepA)							MLQDFFTITQKIPFFSVKEYLDDQSPIPEDIIAPRILTKRGLLVLGGPPKIGKSDFLISWLVYMAAGVSFLGMTPSKPMKIFYLQTEIEYEYMKERLQQLQLDNELLNIAANNLIITPRVQLSFSSEEIDEIKNVIKERFKPDIIAIDPLRNIFNSSEYGNENDNSAMLFFLQKTLERLRNVINPDSGIILTHHTKKLSKKMLEEDPFQGLSGAGSLRGFYSTGMVMFAHDEESTVRQIVFELRNGERVASKLVDKIDSRWKLADQWS-
563	GC_00000041	EVERYTHING	wPipPel	438	3	6	3	0	0.922213911742708	0.994052044609665	0.956786422569773	L|L	Replication, recombination and repair|Replication, recombination and repair			COG0358|COG3598	DNA primase (bacterial type) (DnaG) (PDB:3B39) (PUBMED:28128549)|RecA-family ATPase (RepA)							MLQDFFTITQKIPFFSVKEYLDDQSPIPEDIIAPRILTKRGLLVLGGPPKIGKSDFLISWLVYMAAGVSFLGMTPSKPMKIFYLQTEIEYEYMKERLQQLQLDNELLNIAANNLIITPRVQLSFSSEEIDEIKNVIKERFKPDIIAIDPLRNIFNSSEYGNENDNSAMLFFLQKTLERLRNVINPDSGIILTHHTKKLSKKMLEEDPFQGLSGAGSLRGFYSTGMVMFAHDEESTVRQIVFELRNGERVASKLVDKIDSRWKLADQWS-
564	GC_00000041	EVERYTHING	wPipPel	1330	3	6	3	0	0.922213911742708	0.994052044609665	0.956786422569773	L|L	Replication, recombination and repair|Replication, recombination and repair			COG0358|COG3598	DNA primase (bacterial type) (DnaG) (PDB:3B39) (PUBMED:28128549)|RecA-family ATPase (RepA)							MLQDFLTTGQKIPFFSMKEYLNDQSSIPKDIVSPRILTQRSLLVLGGPPKIGKSDFLISWLVHMAAGVSFLGMTPSRPLKIFYMQTEIEYEYMKERLQCLQLDPELLAIAANNLIITPKVHLSFCHEEINYIKEIAKERFKPDILAVDPLRNIFN-SEYGNENDNSAMLFFLQKTLEKLRNAINPNAGIILTHHTKKLSKKMLEEDPFQGLSGAGSLRGFYTTGMVMVAYDEESTRRQIVFELRNGERVPNKLIDKINGSWQLLDQWNN
565	GC_00000042	EVERYTHING	M11	1149	3	6	2	0	0.864734299516908	1.0	0.927461139896373	X	Mobilome: prophages, transposons			COG5004	P2-like prophage tail protein X (gpX) (PDB:2LTF)							MTVYYVSKENEMLDLICWKHYGFTDGVVELVLAENLGLAEYGSFLPAGLKIKLPTIKKIVQKSKLKVWE
566	GC_00000042	EVERYTHING	M11	98	3	6	2	0	0.864734299516908	1.0	0.927461139896373	X	Mobilome: prophages, transposons			COG5004	P2-like prophage tail protein X (gpX) (PDB:2LTF)							MTVHYITRENEMLDYICFKHYGYSSGAVEIVLEANPGLAEYGSFLPTGLKIRLPRIQEQLKKSKLKVWE
567	GC_00000042	EVERYTHING	O11	1018	3	6	2	0	0.864734299516908	1.0	0.927461139896373	X	Mobilome: prophages, transposons			COG5004	P2-like prophage tail protein X (gpX) (PDB:2LTF)							MTVYYVSKENEMLDLICWKHYGFTDGVVELVLAENLGLAEYGSFLPAGLKIKLPTIKKIVQKSKLKVWE
568	GC_00000042	EVERYTHING	O11	585	3	6	2	0	0.864734299516908	1.0	0.927461139896373	X	Mobilome: prophages, transposons			COG5004	P2-like prophage tail protein X (gpX) (PDB:2LTF)							MTVHYITRENEMLDYICFKHYGYSSGAVEIVLEANPGLAEYGSFLPTGLKIRLPRIQEQLKKSKLKVWE
569	GC_00000042	EVERYTHING	wPipPel	1348	3	6	2	0	0.864734299516908	1.0	0.927461139896373	X	Mobilome: prophages, transposons			COG5004	P2-like prophage tail protein X (gpX) (PDB:2LTF)							MTVYYVSKENEMLDLICWKHYGFTDGVVELVLAENLGLAEYGSFLPAGLKIKLPTIKKIVQKSKLKVWE
570	GC_00000042	EVERYTHING	wPipPel	453	3	6	2	0	0.864734299516908	1.0	0.927461139896373	X	Mobilome: prophages, transposons			COG5004	P2-like prophage tail protein X (gpX) (PDB:2LTF)							MTVHYIARENEMLDYICFKHYGHSSGAVELVLKENPGLAEYGSFLPAGLKIKLPIIQEQLKKSKLKVWE
571	GC_00000043	EVERYTHING	M11	1190	3	6	4	0	0.921736646672379	0.81049504950495	0.862543954973076													#NAME?
572	GC_00000043	EVERYTHING	O11	229	3	6	4	0	0.921736646672379	0.81049504950495	0.862543954973076													#NAME?
573	GC_00000043	EVERYTHING	wPipPel	424	3	6	4	0	0.921736646672379	0.81049504950495	0.862543954973076													#NAME?
574	GC_00000043	EVERYTHING	wPipPel	254	3	6	4	0	0.921736646672379	0.81049504950495	0.862543954973076													MQENIKRLLEDCFAHLGEVALYESKNKAYMVQVLKQQPDKLYEIGEGQFVGEMLILEVSVFDILKPMVGDIFVIGNCKYKVHSLPLRDKSGMIWRIEASGV
575	GC_00000043	EVERYTHING	wPipPel	335	3	6	4	0	0.921736646672379	0.81049504950495	0.862543954973076													MQENIKRLLEDCFAHLGEVALYESKNKAYMVQVLKQQPDKLYEIGEGQFVGEMLILEVSVFDILKPMVGDIFVIGNCKYKVHSLPLRDKSGMIWRIEASGV
576	GC_00000043	EVERYTHING	wPipPel	1315	3	6	4	0	0.921736646672379	0.81049504950495	0.862543954973076													MQENIKRLLKDCFAHLGEVALYKSKDKSYMVQVLKQQPDKLYEIGEGQFVEETLALEVSAFDVLKPIVGDVFVIGDRRYKVHSPPLRDKSGITWKIKASGV
577	GC_00000044	EVERYTHING	M11	135	3	6	2	0	0.780405208150873	0.616880812024088	0.689074379276559													---------------MQGTR--------------------------------------------------------------------------------------------------------------------------------------------AQVIETLKSRIRGGG--------------------------------------------------TPTAQGI-----------------------------------------------------------------------------------------------------------------------------------------------------------LQQ---------…
578	GC_00000044	EVERYTHING	M11	114	3	6	2	0	0.780405208150873	0.616880812024088	0.689074379276559													MSNGDGLIRSLVDGDLEGFRQGFESFLDQCPSFLYHVSAGRFLPVFFFSMFSTAHDANILNANERVYFRFDNHGVNPRNGENRNTANLKVAVYRDGQQVVRCYSISDRPNSDGLRFSERERDFLVQEIIRQNQGLMEEDLNFEQYKVCMHGKGKSQGEAIATVFEVIREKDRQGRDKFAKYSASEINLIRRLLGDHRLTIKEIEGRQLNQNQRRQLGRLVNFAQVAQGQQGIDNFMEMLASDRRQDVRDRIRREILPYITDIYNNYRQVLENNIENRNQRFEGHGFLLGFLANFSHRYTIGVDLDLSPRNSHVAFLVRHQVERENIPIVINLATRAPPYIALNRARSHAERLHVFSFIPIHTESRNTVCVGLNFNLNLDPFSVDTVGLQQDRFPLVQRL…
579	GC_00000044	EVERYTHING	O11	98	3	6	2	0	0.780405208150873	0.616880812024088	0.689074379276559													---------------MQGTR--------------------------------------------------------------------------------------------------------------------------------------------AQVIETLKSRIRGGG--------------------------------------------------TPTAQGI-----------------------------------------------------------------------------------------------------------------------------------------------------------LQQ---------…
580	GC_00000044	EVERYTHING	O11	308	3	6	2	0	0.780405208150873	0.616880812024088	0.689074379276559													MSNGDGLIRSLVDGDLEGFRQGFESFLDQCPSFLYHVSAGRFLPVFFFSMFSTAHDANILNANERVYFRFDNHGVNPRNGENRNTANLKVAVYRDGQQVVRCYSISDRPNSDGLRFSERERDFLVQEIIRQNQGLMEEDLNFEQYKVCMHGKGKSQGEAIATVFEVIREKDRQGRDKFAKYSASEINLIRRLLGDHRLTIKEIEGRQLNQNQRRQLGRLVNFAQVAQGQQGIDNFMEMLASDRRQDVRDRIRREILPYITDIYNNYRQVLENNIENRNQRFEGHGFLLGFLANFSHRYTIGVDLDLSPRNSHVAFLVRHQVERENIPIVINLATRAPPYIALNRARSHAERLHVFSFIPIHTESRNTVCVGLNFNLNLDPFSVDTVGLQQDRFPLVQRL…
581	GC_00000044	EVERYTHING	wPipPel	289	3	6	2	0	0.780405208150873	0.616880812024088	0.689074379276559													MSNGDGLIRSLVDGDLEGFRQGFESFLDQCPSFLYHVSAGRFLPVFFFSMFSTAHDANILNANERVYFRFDNHGVNPRNGENRNTANLKVAVYRDGQQVVRCYSISDRPNSDGLRFSTRERNALVQEIRRQNPNLREEDLNFEQYKVCMHGKGKSQGEAIATVFEVIREKDRQGRDKFAKYSASEVHFLRQLFRNHRLTIKEIEGRQLNQNQLRQLGRSVNFTRVEPGQQRIDNFMEMLASNQRQDVRDSLRGDILEYVTDTYNNYRAQIENNIEGRSQKFESHGFLLGFLANFSHRYTIGVDLDLSPRNSHVAFLVRHQVERENIPIVINLATRAPPYIALNRARSHAERLHVFSFIPIHTESRNTVCVGLNFNLNLDPFSVDTVGLQQDRFPLVQRL…
582	GC_00000044	EVERYTHING	wPipPel	1304	3	6	2	0	0.780405208150873	0.616880812024088	0.689074379276559													---------------MQGTR--------------------------------------------------------------------------------------------------------------------------------------------AQVIETLKSRIRGGG--------------------------------------------------TPTAQGI-----------------------------------------------------------------------------------------------------------------------------------------------------------LQQ---------…
583	GC_00000045	EVERYTHING	M11	315	3	6	3	0	0.936936936936937	0.694204220641004	0.79750985753052	T	Signal transduction mechanisms			COG0666	Ankyrin repeat (ANKYR) (PDB:6AUN)							------MGNKIIVPFDDKKGGTYQLNVDLDKLSEGEMLNAIIGISRVNQQSTFVSKINKAKKSQEIAPFPGREVRENKINYGKGLDYIYGTKPASDQEDKNPFTSALQKIKPSASESKELSWFKSAVVEAKNVNELHKVIDKVITSGVRLNACNDGEWSFAEYLVLGTHFHKFDKADRKKLIRKLMLSGAEFHDTLLQNKLIGEIYNELQPEVQPQIDKQLEELEEAGESAVQEGSLIDFEIDNTTSYIEFSDDSKVEVAKIL---RELGSNILKIGNDAVEVKSEKGGVRNYTDMSNGSSVMLEFPTSIGKLNVILYHDVKKYDQVQVRVENKEMWAELQKRGEEIGKNCLFGGVKLKEAVERGSFTRCGIWSEKYAIKEISNDEVLSSWVERVCGGS…
584	GC_00000045	EVERYTHING	M11	247	3	6	3	0	0.936936936936937	0.694204220641004	0.79750985753052													LIAEANMVNKIIVPFDDQEGGTYELNIDLDRLSKGEVLNAIVGIGRTN---TFVSKINKAKKPEEIAPFPGREVRENQINYGKGFDYVYGTKPVSDQEDKNPFASALKKIKPSA---EKLSWFKSAVVRAKSPNELHKVVDEALAAGARLNACNDGEWSLAEYVILGTHFHKFDKADRKKLIRKLMLNGAEFHDILLQNKLIGEIYNELQPEVQPHIDERLEELEKAGESAVQEGELIDVEIDNTTSYIEFSGDSKVEVAKILEAKRELGSNILKIGNDAVEVKSEKGGIRNYIDMSGESSIILEFPTSIGQLNIILYHDVKKYDQVQVRVENKEMWAELQKRGEEIGK--------------------------------------------------…
585	GC_00000045	EVERYTHING	M11	1020	3	6	3	0	0.936936936936937	0.694204220641004	0.79750985753052													------MVNKIIVPFDDQEGGTYELNIDLDRLSKGEVLNAIVGIGR-----------------------------------------------------------------------------------------------------------------------------------------------------------------------------------------------------------------------------------------------------------------------------------------------------------------------------------------------------------------…
586	GC_00000045	EVERYTHING	O11	950	3	6	3	0	0.936936936936937	0.694204220641004	0.79750985753052	T	Signal transduction mechanisms			COG0666	Ankyrin repeat (ANKYR) (PDB:6AUN)							------MGNKIIVPFDDKKGGTYQLNVDLDKLSEGEMLNAIIGISRVNQQSTFVSKINKAKKSQEIAPFPGREVRENKINYGKGLDYIYGTKPASDQEDKNPFTSALQKIKPSASESKELSWFKSAVVEAKNVNELHKVIDKVITSGVRLNACNDGEWSFAEYLVLGTHFHKFDKADRKKLIRKLMLSGAEFHDTLLQNKLIGEIYNELQPEVQPQIDKQLEELEEAGESAVQEGSLIDFEIDNTTSYIEFSDDSKVEVAKIL---RELGSNILKIGNDAVEVKSEKGGVRNYTDMSNGSSVMLEFPTSIGKLNVILYHDVKKYDQVQVRVENKEMWAELQKRGEEIGKNCLFGGVKLKEAVERGSFTRCGIWSEKYAIKEISNDEVLSSWVERVCGGS…
587	GC_00000045	EVERYTHING	O11	219	3	6	3	0	0.936936936936937	0.694204220641004	0.79750985753052													------MVNKIIVPFDDQEGGTYELNIDLDRLSKGEVLNAIVGIGR-----------------------------------------------------------------------------------------------------------------------------------------------------------------------------------------------------------------------------------------------------------------------------------------------------------------------------------------------------------------…
588	GC_00000045	EVERYTHING	wPipPel	281	3	6	3	0	0.936936936936937	0.694204220641004	0.79750985753052	T	Signal transduction mechanisms			COG0666	Ankyrin repeat (ANKYR) (PDB:6AUN)							------MVNKIIVPFDDKKGGTYELNIDLDRLSKGEVLNAIIGISRVNQQSTFVSKINKAKKSQEIAPFPGREVRENKINYGKGLDYIYGTKPASDQEDKNPFTSALQKIKPSASESKELSWFKSAVVEAKNVNELHKVIDKVITSGVRLNACNDGEWSFAEYLVLGTHFHKFDKADRKKLIRKLMLSGAEFHDTLLQNKLIGEIYNELQPEVQPQIDKQLEELEEAGESAVQEGSLIDFEIDNTTSYIEFSDDSKVEVAKIL---RELGSNILKIGNDAVEVKSEKGGVRNYTDMSNGSSVMLEFPTSIGKLNVILYHDVKKYDQVQVRVENKEMWAELQKRGEEIGKNCLFGGVKLKEAVERGSFTRCGIWSEKYAIKEISNDEVLSSWVERVCGGS…
589	GC_00000046	EVERYTHING	M11	373	3	6	2	0	0.880291005291005	0.981913363509453	0.928329367446596	K	Transcription			COG1396	Transcriptional regulator, contains XRE-family HTH domain (HipB) (PDB:1ADR)							---MANISIRYQIAQKVRSWRLKRGYTQKDLAGKIGVTYQIVLQYEKGIRKISIEKLYAIAKVLSVDIIDLIPVSNEKICLEDEEEEILDLVREYKKINDQELRKMFCLLTKFVKVSEKSSKKSEKIKIAKGMVKAGISVDIVAKTIGLSVDECVEEKVGSIYCQIGKKIKEWRLVRGYTQKDLAEKMSTTRDEISNYEQGRVAIPLEKLYAIAETLSINIMDLLELTEDADDKVENELPNLIEEYKEIESQELRYALIKFLFESIQICEEKVKRVEKMKIAKDLVKGEISTDIILQITGLSLGEIQQ
590	GC_00000046	EVERYTHING	M11	314	3	6	2	0	0.880291005291005	0.981913363509453	0.928329367446596	K	Transcription			COG1396	Transcriptional regulator, contains XRE-family HTH domain (HipB) (PDB:1ADR)	K07729	putative transcriptional regulator					MVVFVEKSLDCEVGEKVKNWRLERGYTQKDLAEKIGVKYWVILQYEKGNRRISIERLYAITEALSISITDLIPIS--KSCLEDEGEEILNLVREYKKINDQELRKMFCLLTNFVQISEKSSKKAEKIKIAKGLVKAGVSVDIVSQAIGLSADECIEEKVGSIYCQIGKKIKEWRLVREYTQKDLAEKMNTTRDEISNYEQGRTAVPLDKLYEMAEALSINITDLL-IEKDEGSTVENELPDLIKEYKEIESQELRNALIKSLFEGMHICEEKVRKAERIKVAKDLVKGGISIDIILQIVGLSADQIA-
591	GC_00000046	EVERYTHING	O11	655	3	6	2	0	0.880291005291005	0.981913363509453	0.928329367446596	K	Transcription			COG1396	Transcriptional regulator, contains XRE-family HTH domain (HipB) (PDB:1ADR)							---MANISIRYQIAQKVRSWRLKRGYTQKDLAGKIGVTYQIVLQYEKGIRKISIEKLYAIAKVLSVDIIDLIPVSNEKICLEDEEEEILDLVREYKKINDQELRKMFCLLTKFVKVSEKSSKKSEKIKIAKGMVKAGISVDIVAKTIGLSVDECVEEKVGSIYCQIGKKIKEWRLVRGYTQKDLAEKMSTTRDEISNYEQGRVAIPLEKLYAIAETLSINIMDLLELTEDADDKVENELPNLIEEYKEIESQELRYALIKFLFESIQICEEKVKRVEKMKIAKDLVKGEISTDIILQITGLSLGEIQQ
592	GC_00000046	EVERYTHING	O11	949	3	6	2	0	0.880291005291005	0.981913363509453	0.928329367446596	K	Transcription			COG1396	Transcriptional regulator, contains XRE-family HTH domain (HipB) (PDB:1ADR)	K07729	putative transcriptional regulator					MVVFVEKSLDCEVGEKVKNWRLERGYTQKDLAEKIGVKYWVILQYEKGNRRISIERLYAITEALSISITDLIPIS--KSCLEDEGEEILNLVREYKKINDQELRKMFCLLTNFVQISEKSSKKAEKIKIAKGLVKAGVSVDIVSQAIGLSADECIEEKVGSIYCQIGKKIKEWRLVREYTQKDLAEKMNTTRDEISNYEQGRTAVPLDKLYEMAEALSINITDLL-IEKDEGSTVENELPDLIKEYKEIESQELRNALIKSLFEGMHICEEKVRKAERIKVAKDLVKGGISIDIILQIVGLSADQIA-
593	GC_00000046	EVERYTHING	wPipPel	244	3	6	2	0	0.880291005291005	0.981913363509453	0.928329367446596	K	Transcription			COG1396	Transcriptional regulator, contains XRE-family HTH domain (HipB) (PDB:1ADR)							---MANISIRYQIAQKVRSWRLKRGYTQKDLAGKIGVTYQIVLQYEKGIRKISIEKLYAIAKVLSVDIIDLIPVSNEKICLEDEEEEILDLVREYKKINDQELRKMFCLLTKFVKVSEKSSKKSEKIKIAKGMVKAGISVDIVAKTIGLSVDECVEEKVGSIYCQIGKKIKEWRLVRGYTQKDLAEKMSTTRDEISNYEQGRVAIPLEKLYAIAETLSINIMDLLELTEDADDKVENELPNLIEEYKEIESQELRYALIKFLFESIQICEEKVKRVEKMKIAKDLVKGEISTDIILQITGLSLGEIQQ
594	GC_00000046	EVERYTHING	wPipPel	280	3	6	2	0	0.880291005291005	0.981913363509453	0.928329367446596	K	Transcription			COG1396	Transcriptional regulator, contains XRE-family HTH domain (HipB) (PDB:1ADR)	K07729	putative transcriptional regulator					MVVFVEKSLDCEVGEKVKNWRLERGYTQKDLAEKIGVKYWVILQYEKGNRRISIERLYAITEALSISITDLIPIS--KSCLEDEGEEILNLVREYKKINDQELRKMFCLLTNFVQISEKSSKKAEKIKIAKGLVKAGVSVDIVSQAIGLSADECIEEKVGSIYCQIGKKIKEWRLVREYTQKDLAEKMNTTRDEISNYEQGRTAVPLDKLYEMAEALSINITDLL-IEKDEGSTVENELPDLIKEYKEIESQELRNALIKSLFEGMHICEEKVRKAERIKVAKDLVKGGISIDIILQIVGLSADQIA-
595	GC_00000047	EVERYTHING	M11	30	3	6	3	0	0.921943448825169	0.679046788724208	0.782069401332929													MPIYIRFEHNKQVETTTLESKPTG------------------------------------------------------------------------------------------------------------------------------------------------------------------
596	GC_00000047	EVERYTHING	M11	1180	3	6	3	0	0.921943448825169	0.679046788724208	0.782069401332929													MPIYIRFEHNKQVETTTLESKPTG------------------------------------------------------------------------------------------------------------------------------------------------------------------
597	GC_00000047	EVERYTHING	M11	1165	3	6	3	0	0.921943448825169	0.679046788724208	0.782069401332929													MPIYIRFEHNKQVETTTLESKPTGNDWYEAPKNFDWQKSYQLTEGGEIAQRSQEDIQKELLDNAKLCAFDSMRFYYDNHTHQYAGHSHQKAKSYEIQAEAAKSILAAPESMNKKDKEIIEPLAKVRGITVIEMARIIEEKVKKAVKAIIKCEELEDLAKRKIEEAKSENELQTLLDDFRKKIQRNG
598	GC_00000047	EVERYTHING	O11	688	3	6	3	0	0.921943448825169	0.679046788724208	0.782069401332929													MPIYIRFEHNKQVETTTLESKPTG------------------------------------------------------------------------------------------------------------------------------------------------------------------
599	GC_00000047	EVERYTHING	wPipPel	447	3	6	3	0	0.921943448825169	0.679046788724208	0.782069401332929													MPIYIRFEHNKQVETTTLESKPIGNDWYEAPKNFDWQKSYQLTEGGEIAQRSQEDIELELLQNAKFSALSNLRAYYDNYTNQYTGVSHQKSKSYQIQEKAAKSILADQD---EKDKEIIEPLAKVRGITVIEMARIIEEKAKKAVKEIIKCEELEDITKKKIAEAKSKNELENLLNDFKQKIQRNG
600	GC_00000047	EVERYTHING	wPipPel	1340	3	6	3	0	0.921943448825169	0.679046788724208	0.782069401332929													MPIYIRFEHNKQVETTTLESKPIGNDWYEAPKNFDWQKSYQLTEGGEIAQRSQEDIELELLQNAKFSALSNLRAYYDNYTNQYTGVSHQKSKSYQIQEKAAKSILADQD---EKDKEIIEPLAKVRGITVIEMARIIEEKAKKAVKEIIKCEELEDITKKKIAEAKSKNELENLLNDFKQKIQRNG
601	GC_00000048	EVERYTHING	M11	233	3	6	2	0	0.953042328042328	0.607243619554954	0.741824117253251	M	Cell wall/membrane/envelope biogenesis			COG3932	Exopolysaccharide synthesis protein ExoD (ExoD) (PUBMED:1987158)							MEESEKLTEDKKLASDILKEVADTNNNDSDKVTLFDIKTALHERGFGILIIIFSLPLSVPIPVPPGYTTILSIPLILFSLQLLFGFDSPWM-------------------------------------------------------------------------------------------------------------------------------
602	GC_00000048	EVERYTHING	M11	74	3	6	2	0	0.953042328042328	0.607243619554954	0.741824117253251	M	Cell wall/membrane/envelope biogenesis			COG3932	Exopolysaccharide synthesis protein ExoD (ExoD) (PUBMED:1987158)							#NAME?
603	GC_00000048	EVERYTHING	O11	19	3	6	2	0	0.953042328042328	0.607243619554954	0.741824117253251	M	Cell wall/membrane/envelope biogenesis			COG3932	Exopolysaccharide synthesis protein ExoD (ExoD) (PUBMED:1987158)							MEESEKLTEDKKLASDILKEVADTNNNDSDKVTLFDIKTALHERGFGILIIIFSLPLSVPIPVPPGYTTILSIPLILFSLQLLFGFDSPWM-------------------------------------------------------------------------------------------------------------------------------
604	GC_00000048	EVERYTHING	O11	1078	3	6	2	0	0.953042328042328	0.607243619554954	0.741824117253251	M	Cell wall/membrane/envelope biogenesis			COG3932	Exopolysaccharide synthesis protein ExoD (ExoD) (PUBMED:1987158)							#NAME?
605	GC_00000048	EVERYTHING	wPipPel	77	3	6	2	0	0.953042328042328	0.607243619554954	0.741824117253251	M	Cell wall/membrane/envelope biogenesis			COG3932	Exopolysaccharide synthesis protein ExoD (ExoD) (PUBMED:1987158)							MEESEKLTEDKKLASDILKEVADTNNNDSDKVTLFDIKTALHERGFGILIIIFSLPLSVPIPVPPGYTTILSIPLILFSLQLLFGFDSPWMPNWLERKSFQRSTLALVVEKTSPILKKIEKFMKPRMSFIFLGPGEKILAFMMLLCAIIIALPLPFTHFLPAIGITLISLGIMGKDGFLSTLGVLVSFCALLVTLIVIVKGPKLIAGTLSLLKSLIT-
606	GC_00000048	EVERYTHING	wPipPel	78	3	6	2	0	0.953042328042328	0.607243619554954	0.741824117253251	M	Cell wall/membrane/envelope biogenesis			COG3932	Exopolysaccharide synthesis protein ExoD (ExoD) (PUBMED:1987158)							MEKSVKLTEDKKLASDILKEVADTNNNDNDKVTLFDIKTALHERGFGILIIIFSLPLSVPIPVPPGYTTILSIPLILFSLQLLFGFDSPWMPNWLERKSFQRSTLALVVEKTSPTLKKIEKFMKPRMSFIFRGPGENILAFIMLLCALSIAIPLPLTNFIPAIGTTLISLGIMSKDGFLSIMGVLVSLCGLLLTLVVIVKGPQLIFGAFSFLKSFVYG
607	GC_00000049	EVERYTHING	M11	356	3	6	2	0	0.733255633255633	0.643621940467294	0.685521243923659													MLTNDLSNSNTPSSAPPPPPPPPPANWEKNRKPAKNNDKDGKSPSVTAEKSSSGNKPRRDQSKSPVQQSSLNFAENPLFKKKQEEHNVNSETADEGSKNSIHVKNPEIALNHKEEDNASDKTKNDRSNTKQVMPKKPMTEQHNGVHSDSENQKSSVAEQKKATGLKYSIAILLLCTSSTVAGVYTCFIILEVLSSAAVPVSSAVIAFVSASVMLSLAAYLINSHLSAINSEKGVDPGRKQSQDLQKAKGLEHSNTHTSSLSVTLGTSSA----------------------------------------------------------------------------------------------------------------------------------…
608	GC_00000049	EVERYTHING	M11	771	3	6	2	0	0.733255633255633	0.643621940467294	0.685521243923659													--------------------------------------------HLSAINSEKGVDPGRKQSQD-------------LQKAKGLEH------------SNTHTSSLSVTLG--TSSAPTSPTLKNNANNKFI-PSGGGKQQGSG--DLMADLHKTLKKPRKATDGEDDV------------------------------------------------------------QQQNNEVCQNQSQDLQKAKGLEHSNTPTSSFPVMSGTPSAPPPPPPPPPSLGNNFPSGPATDADMFAEMKSKTLKKTDSFAGKPGGHNETYALFAEIKKGKKLMSKEERDKIEKKRLKEQEAKKSSNKGGGQQEKKEDLMADLNKVLLKRRAGLHGKQGSNVQQPSNLDG…
609	GC_00000049	EVERYTHING	O11	1076	3	6	2	0	0.733255633255633	0.643621940467294	0.685521243923659													MLTNDLSNSNTPSSAPPPPPPPPPANWEKNRKPAKNNDKDGKSPSVTAEKSSSGNKPRRDQSKSPVQQSSLNFAENPLFKKKQEEHNVNSETADEGSKNSIHVKNPEIALNHKEEDNASDKTKNDRSNTKQVMPKKPMTEQHNGVHSDSENQKSSVAEQKKATGLKYSIAILLLCTSSTVAGVYTCFIILEVLSSAAVPVSSAVIAFVSASVMLSLAAYLINSHLSAINSEKGVDPGRKQSQDLQKAKGLEHSNTHTSSLSVTLGTSSA----------------------------------------------------------------------------------------------------------------------------------…
610	GC_00000049	EVERYTHING	O11	1039	3	6	2	0	0.733255633255633	0.643621940467294	0.685521243923659													--------------------------------------------HLSAINSEKGVDPGRKQSQD-------------LQKAKGLEH------------SNTHTSSLSVTLG--TSSAPTSPTLKNNANNKFI-PSGGGKQQGSG--DLMADLHKTLKKPRKATDGEDDV------------------------------------------------------------QQQNNEVCQNQSQDLQKAKGLEHSNTPTSSFPVMSGTPSAPPPPPPPPPSLGNNFPSGPATDADMFAEMKSKTLKKTDSFAGKPGGHNETYALFAEIKKGKKLMSKEERDKIEKKRLKEQEAKKSSNKGGGQQEKKEDLMADLNKVLLKRRAGLHGKQGSNVQQPSNLDG…
611	GC_00000049	EVERYTHING	wPipPel	15	3	6	2	0	0.733255633255633	0.643621940467294	0.685521243923659													MLTNDLSNSNTPSSAPPPPPPPPPANWEKNRKPAKNNDKDGKSPSVTAEKSSSGNKPRRDQSKSPVQQSSLNFAENPLFKKKQEEHNVNSETADEGSKNSIHVKNPEIALNHKEEDNASDKTKNDRSNTKQVMPKKPMTEQHNGVHSDSENQKSSVAEQKKATGLKYSIAILLLCTSSTVAGVYTCFIILEVLSSAAVPVSSAVIAFVSASVMLSLAAYLINSHLSAINSEKGVDPGRKQSQDLQKAKGLEHSNTHTSSLSVTLGTSSAPPPPPPPPPSLGNNFPSGPATDADMFAEMKSKTLKKTDSFAGKPGGHNETYALFAEIKKGKKLMSKEERDKIEKKRLKEQEAKKSSNKGGGQQEKKEDLMADLNKVLLKRRAGLHGKQGSNVQQPSNLDG…
612	GC_00000049	EVERYTHING	wPipPel	118	3	6	2	0	0.733255633255633	0.643621940467294	0.685521243923659													MLTNDLSNSNTPSSAPPPPPPPPPANWEKNRKPAKNNDKDGKSPSVTAEKSSSGNKPRRDQSKSPVQQSSLNFAENPLFKKKQEEHNVNSETADEGSKNSIHVKNPEIALNHKEEDNASDKTKNDRSNTKQVMPKKPMTEQHNGVHSDSENQKSSVAEQKKATGLKYSIAILLLCTSSTVAGVYTCFIILEVLSSAAVPVSSAVIAFVSASVMLSLAAYLINSHLSAINSEKGVDPGRKQSQDLQKAKGLEHSNTHTSSLSVTLGTSSAPPPPPPPLPQNAAPLPSPPTAS-------KYTEKPKNCAPKNANESEHDRSALFAQIREG-VILKPVPKDGLKIPQKQEEESVAEKQESDVQSRNKE----------VHQIRKVENQKTDKEQNNSESIQ…
613	GC_00000050	EVERYTHING	M11	107	3	6	2	0	0.710440074906367	0.660970042064223	0.684812807466027	R	General function prediction only			COG4804	Predicted nuclease of restriction endonuclease-like (RecB) superfamily, DUF1016 family (YhcG) (PUBMED:16011798)							MIKIVKRTHMTKIIAKEYTEFLEQLKEQIATSRYKAALAVNSKLIVLYHYIGTEILRRQKEHGWGAKIIDQLSKDLRSAFPEMKGFSARNLTYMRQFAAEYQDTEFTQQVAAQLPWFHI---VVILDKVKDPK------ERLFYFQKAIEHGWSRSIMVMQIERELHKRQGKAVTNFKDKLPSPQSDLAHYTLKDPYIFDFLSIGKDAHEREVEKGLVGHMEKFLL---------------------------------------------------------------------------------------------------------------------------------------
614	GC_00000050	EVERYTHING	M11	392	3	6	2	0	0.710440074906367	0.660970042064223	0.684812807466027	R	General function prediction only			COG4804	Predicted nuclease of restriction endonuclease-like (RecB) superfamily, DUF1016 family (YhcG) (PUBMED:16011798)							#NAME?
615	GC_00000050	EVERYTHING	O11	470	3	6	2	0	0.710440074906367	0.660970042064223	0.684812807466027	R	General function prediction only			COG4804	Predicted nuclease of restriction endonuclease-like (RecB) superfamily, DUF1016 family (YhcG) (PUBMED:16011798)							MIKIVKRTHMTKIIAKEYTEFLEQLKEQIATSRYKAALAVNSKLIVLYHYIGTEILRRQKEHGWGAKIIDQLSKDLRSAFPEMKGFSARNLTYMRQFAAEYQDTEFTQQVAAQLPWFHI---VVILDKVKDPK------ERLFYFQKAIEHGWSRSIMVMQIERELHKRQGKAVTNFKDKLPSPQSDLAHYTLKDPYIFDFLSIGKDAHEREVEKGLVGHMEKFLL---------------------------------------------------------------------------------------------------------------------------------------
616	GC_00000050	EVERYTHING	O11	885	3	6	2	0	0.710440074906367	0.660970042064223	0.684812807466027	R	General function prediction only			COG4804	Predicted nuclease of restriction endonuclease-like (RecB) superfamily, DUF1016 family (YhcG) (PUBMED:16011798)							#NAME?
617	GC_00000050	EVERYTHING	wPipPel	1375	3	6	2	0	0.710440074906367	0.660970042064223	0.684812807466027	R	General function prediction only			COG4804	Predicted nuclease of restriction endonuclease-like (RecB) superfamily, DUF1016 family (YhcG) (PUBMED:16011798)							#NAME?
618	GC_00000050	EVERYTHING	wPipPel	1320	3	6	2	0	0.710440074906367	0.660970042064223	0.684812807466027	R	General function prediction only			COG4804	Predicted nuclease of restriction endonuclease-like (RecB) superfamily, DUF1016 family (YhcG) (PUBMED:16011798)							MMKIVERNRMTKIIAKEYTEFLEQLKEQIAISRYKAARTVNKELLLLYHYIGTQILEKQKSQGWGSKVIEQLSRDLKAEFPEMKGFSTRNLKYMRQFAGEYQDIEFVQQLVAQLPWGHN---VFLMDLVRDKE------ARLFYIKEAIEHGWSRNIMVMQIELGLHKRQGKAITNFKEKLPSPQSDLAHYTLKDPYIFDFLSIGKDAHEREVEKGLVGHMEKFLLELGEGFAFVGRQFHLDVGDEDFFVDLLFYHLKLRCFIVIELKDNKFKPEYAGKMNFYLSAVDDLLKHETDQPSVGLILCKSKNDVLAKYTLKDMTKPIGLAEYRITESLPENIKTALPTIEELEAELSKVSDKEK
619	GC_00000051	EVERYTHING	M11	1142	3	6	3	0	0.855564325177585	0.738784165065516	0.792897386618137	X	Mobilome: prophages, transposons			COG3497	Phage tail sheath protein FI (PDB:3J9Q) (PUBMED:18586829)	K06907	uncharacterized protein					#NAME?
620	GC_00000051	EVERYTHING	M11	878	3	6	3	0	0.855564325177585	0.738784165065516	0.792897386618137	X	Mobilome: prophages, transposons			COG3497	Phage tail sheath protein FI (PDB:3J9Q) (PUBMED:18586829)	K06907	uncharacterized protein					#NAME?
621	GC_00000051	EVERYTHING	M11	1166	3	6	3	0	0.855564325177585	0.738784165065516	0.792897386618137	X	Mobilome: prophages, transposons			COG3497	Phage tail sheath protein FI (PDB:3J9Q) (PUBMED:18586829)							#NAME?
622	GC_00000051	EVERYTHING	O11	1011	3	6	3	0	0.855564325177585	0.738784165065516	0.792897386618137	X	Mobilome: prophages, transposons			COG3497	Phage tail sheath protein FI (PDB:3J9Q) (PUBMED:18586829)	K06907	uncharacterized protein					#NAME?
623	GC_00000051	EVERYTHING	wPipPel	448	3	6	3	0	0.855564325177585	0.738784165065516	0.792897386618137	X	Mobilome: prophages, transposons			COG3497	Phage tail sheath protein FI (PDB:3J9Q) (PUBMED:18586829)	K06907	uncharacterized protein					MAEEFLHGVNVIEVTSGAKTVRTAKSSVIGVIGTAPEADGQKFPLNKPVLIAGSLKEAAKLGKSGSLPSAVNGIFSQIGVTVIVIRVEESENSDPKLKEEETLKNIIGGVDKETGEYQGIEAFLNSESIVHVAPRILIAPQFTHQLPE-SKNPVVAALIGVAEKLRSIIVADGPNTNDEEVIKWRKSVGSSRVYVVDPWVKVFIEGKEEILPVSPFVAGLIAKVDSEQGFWHSPSNKEINGIVGTSRPIDFTLGNTNCRANHLNENEVTTIIHQNGYRLWGNRTCSNDSKWAFLSVRRTADLINDSLLRAHLWAVDRNITKTYIDDVIEGVNSYLANLKAQGAIISGKCYATPELNTPANIASGKVYFDFEFTPPYPAEQITFRSHLVSGTIL
624	GC_00000051	EVERYTHING	wPipPel	1341	3	6	3	0	0.855564325177585	0.738784165065516	0.792897386618137	X	Mobilome: prophages, transposons			COG3497	Phage tail sheath protein FI (PDB:3J9Q) (PUBMED:18586829)	K06907	uncharacterized protein					MAEEFLHGVNVIEVTSGAKTVRTAKSSVIGVIGTAPEADGQKFPLNKPVLIAGSLKEAAKLGKSGSLPSAVNGIFSQIGVTVIVIRVEESENSDPKLKEEETLKNIIGGVDKETGEYQGIEAFLNSESIVHVAPRILIAPQFTHQLPE-SKNPVVAALIGVAEKLRSIIVADGPNTNDEEVIKWRKSVGSSRVYVVDPWVKVFIEGKEEILPVSPFVAGLIAKVDSEQGFWHSPSNKEINGIVGTSRPIDFTLGNTNCRANHLNENEVTTIIHQNGYRLWGNRTCSNDSKWAFLSVRRTADLINDSLLRAHLWAVDRNITKTYIDDVIEGVNSYLANLKAQGAIISGKCYATPELNTPANIASGKVYFDFEFTPPYPAEQITFRSHLVSGTIL
625	GC_00000052	EVERYTHING	M11	300	3	5	3	0	1.0	1.0	1.0	X	Mobilome: prophages, transposons			COG3547	Transposase	K07486	transposase					MITSYQNFIGIDIGKFKNVVAVHEQKNTVGFDNNTSGWQQLFQKFSDILPNSLVTLENTGKYELGLLHFLVDKNIATHRANTRKVKSFILSHGTLAKSDKSDARALAQYGFERHSTISLFVPTFENQSTLVALCQRRDDITQMRAQEKCRLAAPENDHIKESCQKTIEFFNIQIDELNNTIQKIIDESRELQQRQKILKTVPGIGPKLSQDFLCLMPELGYLSRREVASLAGVAPYPKESGKTIGYRRITGGRSNVRAKLFTSAMAAAKSKSVLGAFYSKLVESGKKKMVAITALMRKIIVIANARLKEAINLNI
626	GC_00000052	EVERYTHING	O11	1020	3	5	3	0	1.0	1.0	1.0	X	Mobilome: prophages, transposons			COG3547	Transposase	K07486	transposase					MITSYQNFIGIDIGKFKNVVAVHEQKNTVGFDNNTSGWQQLFQKFSDILPNSLVTLENTGKYELGLLHFLVDKNIATHRANTRKVKSFILSHGTLAKSDKSDARALAQYGFERHSTISLFVPTFENQSTLVALCQRRDDITQMRAQEKCRLAAPENDHIKESCQKTIEFFNIQIDELNNTIQKIIDESRELQQRQKILKTVPGIGPKLSQDFLCLMPELGYLSRREVASLAGVAPYPKESGKTIGYRRITGGRSNVRAKLFTSAMAAAKSKSVLGAFYSKLVESGKKKMVAITALMRKIIVIANARLKEAINLNI
627	GC_00000052	EVERYTHING	wPipPel	442	3	5	3	0	1.0	1.0	1.0	X	Mobilome: prophages, transposons			COG3547	Transposase	K07486	transposase					MITSYQNFIGIDIGKFKNVVAVHEQKNTVGFDNNTSGWQQLFQKFSDILPNSLVTLENTGKYELGLLHFLVDKNIATHRANTRKVKSFILSHGTLAKSDKSDARALAQYGFERHSTISLFVPTFENQSTLVALCQRRDDITQMRAQEKCRLAAPENDHIKESCQKTIEFFNIQIDELNNTIQKIIDESRELQQRQKILKTVPGIGPKLSQDFLCLMPELGYLSRREVASLAGVAPYPKESGKTIGYRRITGGRSNVRAKLFTSAMAAAKSKSVLGAFYSKLVESGKKKMVAITALMRKIIVIANARLKEAINLNI
628	GC_00000052	EVERYTHING	wPipPel	1224	3	5	3	0	1.0	1.0	1.0	X	Mobilome: prophages, transposons			COG3547	Transposase	K07486	transposase					MITSYQNFIGIDIGKFKNVVAVHEQKNTVGFDNNTSGWQQLFQKFSDILPNSLVTLENTGKYELGLLHFLVDKNIATHRANTRKVKSFILSHGTLAKSDKSDARALAQYGFERHSTISLFVPTFENQSTLVALCQRRDDITQMRAQEKCRLAAPENDHIKESCQKTIEFFNIQIDELNNTIQKIIDESRELQQRQKILKTVPGIGPKLSQDFLCLMPELGYLSRREVASLAGVAPYPKESGKTIGYRRITGGRSNVRAKLFTSAMAAAKSKSVLGAFYSKLVESGKKKMVAITALMRKIIVIANARLKEAINLNI
629	GC_00000052	EVERYTHING	wPipPel	1360	3	5	3	0	1.0	1.0	1.0	X	Mobilome: prophages, transposons			COG3547	Transposase	K07486	transposase					MITSYQNFIGIDIGKFKNVVAVHEQKNTVGFDNNTSGWQQLFQKFSDILPNSLVTLENTGKYELGLLHFLVDKNIATHRANTRKVKSFILSHGTLAKSDKSDARALAQYGFERHSTISLFVPTFENQSTLVALCQRRDDITQMRAQEKCRLAAPENDHIKESCQKTIEFFNIQIDELNNTIQKIIDESRELQQRQKILKTVPGIGPKLSQDFLCLMPELGYLSRREVASLAGVAPYPKESGKTIGYRRITGGRSNVRAKLFTSAMAAAKSKSVLGAFYSKLVESGKKKMVAITALMRKIIVIANARLKEAINLNI
630	GC_00000053	EVERYTHING	M11	818	3	5	3	0	0.940939597315436	0.950873754695411	0.945880593230729	T	Signal transduction mechanisms			COG0666	Ankyrin repeat (ANKYR) (PDB:6AUN)	K06867	uncharacterized protein					MIKLGKKEKS---LLESSFKK-----KETKRELHYAVDAKTVRLLVEKGANVNAKDVEGYTALHLAVTEKRLEIVRELIKSGGNVNAEEYGNKCTPLHLACMIGEKEIVKELVKAGGEIEQADKFGMTAMDYAKNSKEITEILKKEIDRIEKLFMKG
631	GC_00000053	EVERYTHING	O11	1031	3	5	3	0	0.940939597315436	0.950873754695411	0.945880593230729	T	Signal transduction mechanisms			COG0666	Ankyrin repeat (ANKYR) (PDB:6AUN)	K06867	uncharacterized protein					MIKLGKKEKS---LLESSFKK-----KETKRELHYAVDAKTVRLLVEKGANVNAKDVEGYTALHLAVTEKRLEIVRELIKSGGNVNAEEYGNKCTPLHLACMIGEKEIVKELVKAGGEIEQADKFGMTAMDYAKNSKEITEILKKEIDRIEKLFMKG
632	GC_00000053	EVERYTHING	wPipPel	305	3	5	3	0	0.940939597315436	0.950873754695411	0.945880593230729	T	Signal transduction mechanisms			COG0666	Ankyrin repeat (ANKYR) (PDB:6AUN)	K06867	uncharacterized protein					MIKLGKKEKS---LLESSFKK-----KETKRELHYAVDAKTVRLLVEKGANVNAKDVEGYTALHLAVTEKRLEIVRELIKSGGNVNAEEYGNKCTPLHLACMIGEKEIVKELVKAGGEIEQADKFGMTAMDYAKNSKEITEILKKEIDRIEKLFMKG
633	GC_00000053	EVERYTHING	wPipPel	415	3	5	3	0	0.940939597315436	0.950873754695411	0.945880593230729	T	Signal transduction mechanisms			COG0666	Ankyrin repeat (ANKYR) (PDB:6AUN)	K06867	uncharacterized protein					MIKLGKKEKS---LLESSFKK-----KETKRELHYAVDAKTVRLLVEKGANVNAKDVEGYTALHLAVTEKRLEIVRELIKSGGNVNAEEYGNKCTPLHLACMIGEKEIVKELVKAGGEIEQADKFGMTAMDYAKNSKEITEILKKEIDRIEKLFMKG
634	GC_00000053	EVERYTHING	wPipPel	346	3	5	3	0	0.940939597315436	0.950873754695411	0.945880593230729	T	Signal transduction mechanisms			COG0666	Ankyrin repeat (ANKYR) (PDB:6AUN)	K06867	uncharacterized protein					MLKLGKFNKSAKELLENSYKNIYARDENGRTALHYAINAKTVRVLVEKGVNVNAADVGGYTALHLAVTEKRLEIVRELIKSGAEVNAEEYGNKCIPLHLACMVGEKEIVEELVKAGAEIEQADKFGMTGMDYAKNSKEITEVLKKETDRIEKLFMRG
635	GC_00000054	EVERYTHING	M11	817	3	5	3	0	0.976271186440678	0.886432603607327	0.929185428458404	T	Signal transduction mechanisms			COG0666	Ankyrin repeat (ANKYR) (PDB:6AUN)	K06867	uncharacterized protein					#NAME?
636	GC_00000054	EVERYTHING	O11	1030	3	5	3	0	0.976271186440678	0.886432603607327	0.929185428458404	T	Signal transduction mechanisms			COG0666	Ankyrin repeat (ANKYR) (PDB:6AUN)	K06867	uncharacterized protein					#NAME?
637	GC_00000054	EVERYTHING	wPipPel	306	3	5	3	0	0.976271186440678	0.886432603607327	0.929185428458404	T	Signal transduction mechanisms			COG0666	Ankyrin repeat (ANKYR) (PDB:6AUN)	K06867	uncharacterized protein					#NAME?
638	GC_00000054	EVERYTHING	wPipPel	416	3	5	3	0	0.976271186440678	0.886432603607327	0.929185428458404	T	Signal transduction mechanisms			COG0666	Ankyrin repeat (ANKYR) (PDB:6AUN)	K06867	uncharacterized protein					#NAME?
639	GC_00000054	EVERYTHING	wPipPel	345	3	5	3	0	0.976271186440678	0.886432603607327	0.929185428458404	T	Signal transduction mechanisms			COG0666	Ankyrin repeat (ANKYR) (PDB:6AUN)	K06867	uncharacterized protein					MKTNIDEPCAGNLQARFFRGSCSNKTQTRGVKLQLLPNSFSKSKFFKEVSSKDINKRNEEGETILHQAVEISNYKTVRFLIKKGAEVNARDKNGYTPLHCAVFAKSLENVKVLLREGAEVNATQYVTGCTPLHSACKIGGAGVEIIKELVKAGAEVNQLNKYGATPMYYIWESEKYCSWNREENEKASKFLREQGGITRSRELTCYGIERLVGEIADMLNGSYMPELKIIEIGEIRKRDKSLIKEECKNLASKIMSQVNEMIDEVAKRKV
640	GC_00000055	EVERYTHING	M11	4	3	5	2	0	0.794294294294294	0.956800110151111	0.86800673492401													MIANQEFWEDDLEVPATELLLSFQNPDLCKSWINSLNNKQLNVILKQHFNYQQ--HLFDNSPYYDYRSVQQKRKFLIDSNLDYLPNYYLISYFSRLKSDSAIIEIAKPILSGDV---------KYDKKSILFTLFLIDHNLLKHVFLFNKVQKRSFSSFILNNPPRQRQSSFKDFLSKEVLREILTQHDSLANDNFESKFKGFFYYQDRIYLFIRRAS-DSDLVLSSNQVIHGYKPDWIILDFSLNSNQVNLCTKNLKRGLEIANSIASRYFQRECSFINLRNQNKVAQVRTFLTDCVHELIKDIKLIELKFTSPEPSTYFTLNTNSIEKWLKVLEPSIGSIIYNISLVQHIKVIFRNKKVTLSFHANT---DYIAINYSEHVLDKKEREDFKLMFSNT…
641	GC_00000055	EVERYTHING	M11	387	3	5	2	0	0.794294294294294	0.956800110151111	0.86800673492401													MIASEEFWESSLEMPVSFLLKDFQNPSLRESWLDSLSGRQLSVIFNHYFQNKQNRQLFKDYEKSDDISTQQKRKMLIKIS-ESLFDYYLVNRFSRAKSETTIAEVAQSVLSQDLLKSFLLQNNKYDKKSLLFTLFITNRNLLKQIFCFNQVQKKGFLPFILKNPPRQKATSFKDFLSESTIQQILKQHDLFENDSFESQFQELFYYQNSIYLFIRRASKDEDLVMSSNKVIHGYKPSRIIIDFALNANQVNLSIQSFDQGLKIANRIASCYFQRECSFTNMRHQNTTAQVSTFLNDCVKQHVPDIHLFELKFGPSKSKTNLTLNTDNIEEWLQKIEPSVGSVLHDVSLVQHIKVLFKSKKVTLSFQTDTQYANYIEIDYSEYVLNRKERDDFKSLIRDS…
642	GC_00000055	EVERYTHING	O11	728	3	5	2	0	0.794294294294294	0.956800110151111	0.86800673492401													MIANQEFWEDDLEVPATELLLSFQNPDLCKSWINSLNNKQLNVILKQHFNYQQ--HLFDNSPYYDYRSVQQKRKFLIDSNLDYLPNYYLISYFSRLKSDSAIIEIAKPILSGDV---------KYDKKSILFTLFLIDHNLLKHVFLFNKVQKRSFSSFILNNPPRQRQSSFKDFLSKEVLREILTQHDSLANDNFESKFKGFFYYQDRIYLFIRRAS-DSDLVLSSNQVIHGYKPDWIILDFSLNSNQVNLCTKNLKRGLEIANSIASRYFQRECSFINLRNQNKVAQVRTFLTDCVHELIKDIKLIELKFTSPEPSTYFTLNTNSIEKWLKVLEPSIGSIIYNISLVQHIKVIFRNKKVTLSFHANT---DYIAINYSEHVLDKKEREDFKLMFSNT…
643	GC_00000055	EVERYTHING	O11	589	3	5	2	0	0.794294294294294	0.956800110151111	0.86800673492401													MIASEEFWESSLEMPVSFLLKDFQNPSLRESWLDSLSGRQLSVIFNHYFQNKQNRQLFKDYEKSDDISTQQKRKMLIKIS-ESLFDYYLVNRFSRAKSETTIAEVAQSVLSQDLLKSFLLQNNKYDKKSLLFTLFITNRNLLKQIFCFNQVQKKGFLPFILKNPPRQKATSFKDFLSESTIQQILKQHDLFENDSFESQFQELFYYQNSIYLFIRRASKDEDLVMSSNKVIHGYKPSRIIIDFALNANQVNLSIQSFDQGLKIANRIASCYFQRECSFTNMRHQNTTAQVSTFLNDCVKQHVPDIHLFELKFGPSKSKTNLTLNTDNIEEWLQKIEPSVGSVLHDVSLVQHIKVLFKSKKVTLSFQTDTQYANYIEIDYSEYVLNRKERDDFKSLIRDS…
644	GC_00000055	EVERYTHING	wPipPel	1334	3	5	2	0	0.794294294294294	0.956800110151111	0.86800673492401													MIANQEFWEDDLEVPATELLLSFQNPDLCKSWINSLNNKQLNVILKQHFNYQQ--HLFDNSPYYDYRSVQQKRKFLIDSNLDYLPNYYLISYFSRLKSDSAIIEIAKPILSGDV---------KYDKKSILFTLFLIDHNLLKHVFLFNKVQKRSFSSFILNNPPRQRQSSFKDFLSKEVLREILTQHDSLANDNFESKFKGFFYYQDRIYLFIRRAS-DSDLVLSSNQVIHGYKPDWIILDFSLNSNQVNLCTKNLKRGLEIANSIASRYFQRECSFINLRNQNKVAQVRTFLTDCVHELIKDIKLIELKFTSPEPSTYFTLNTNSIEKWLKVLEPSIGSIIYNISLVQHIKVIFRNKKVTLSFHANT---DYIAINYSEHVLDKKEREDFKLMFSNT…
645	GC_00000056	EVERYTHING	M11	798	3	5	3	0	0.866552119129439	0.675122580645162	0.758952459965431													MATRFLWAQKCNMKRNL----------------------------------------------------------RTLSCSGSVASINCGTRRSLNWDYGSYRAISIAKFSKVETLSLAPIICLF
646	GC_00000056	EVERYTHING	O11	1066	3	5	3	0	0.866552119129439	0.675122580645162	0.758952459965431													MATRFLWAQKCNMKRNL----------------------------------------------------------RTLSCSGSVASINCGTRRSLNWDYGSYRAISIAKFSKVETLSLAPIICLF
647	GC_00000056	EVERYTHING	wPipPel	1390	3	5	3	0	0.866552119129439	0.675122580645162	0.758952459965431													MATRFLWAQKCNMKRNL----------------------------------------------------------RTLSCSGSVASINCGTRRSLNWDYGSYRAISIAKFSKVETLSLAPIICLF
648	GC_00000056	EVERYTHING	wPipPel	295	3	5	3	0	0.866552119129439	0.675122580645162	0.758952459965431													MNKTLLSERLWEIERELSVNAEDLIKEEDNYEDGEAENDLLSLAREYRKIDNQESRDELDIWVEFFLQRKQIYKEKISKIEGSVASINCGTRRSLNWDYGSYRAISIAKFSKVETLSLAPIICLF
649	GC_00000056	EVERYTHING	wPipPel	408	3	5	3	0	0.866552119129439	0.675122580645162	0.758952459965431													------------------------------------------------------------------------------MGFGSVASINCGTRRSLNWDYGSYRAISIAKFSKVETLSLTSVMD--
650	GC_00000057	EVERYTHING	wPipPel	256	1	5	5	0	0.919512195121951	1.0	0.958068614993647													MISITEGNNLGDLLKYEVSNLYSRDQITVAKGQNLKLGEVVAKKTEDGFIRVLNPVGTDGTQTAIGAIVSDVNATENSKAVIITRGAILADHAVVWPAGITEEQKAAAIKQLEGRGIIVRKGV
651	GC_00000057	EVERYTHING	wPipPel	316	1	5	5	0	0.919512195121951	1.0	0.958068614993647													MISITEGNNLGDLLKYEVSNLYSRDQITVAKGQNLKLGEVVAKKTEDGFIRVLNPVGTDGTQTAIGAIVSDVNATENSKAVIITRGAILADHAVVWPAGITEEQKAAAIKQLEGRGIIVRKGV
652	GC_00000057	EVERYTHING	wPipPel	333	1	5	5	0	0.919512195121951	1.0	0.958068614993647													MISITEGNNLGDLLKYEVSNLYSRDQITVAKGQNLKLGEVVAKKTEDGFIRVLNPVGTDGTQTAIGAIVSDVNATENSKAVIITRGAILADHAVVWPAGITEEQKAAAIKQLEGRGIIVRKGV
653	GC_00000057	EVERYTHING	wPipPel	427	1	5	5	0	0.919512195121951	1.0	0.958068614993647													MISITEGNNLGDLLKYEVSNLYSRDQITVAKGQNLKLGTVVGYDTKDGFIKALNPTATDGTQTAIGVIASDVNAKENSKGVIIARGAILADHAVVWPAGITEEQKAAAIKQLEGRGIIVRKGV
654	GC_00000057	EVERYTHING	wPipPel	1317	1	5	5	0	0.919512195121951	1.0	0.958068614993647													MTCITEQNNLGDLLKYEASSLYSRDQITVAKGQNLKLGTVVGYDTKDNLIKALNPTATDGTQTAIGVITSDVNAKENSKGVIIARGAMLADYAVVWPAGITEEQKAAAIKQLEGRGIIVRKGV
655	GC_00000058	EVERYTHING	M11	472	3	5	2	0	0.920560747663551	0.640608317815023	0.755483675724141													MLNMDKLSQDTKKKLHFWWLITLIVCIIATYYYMKSKAADNYKTILRIASQNCNLETVKFSVKNLLDTDTHMPKLTALHYAAEGNI----------------------------------------------------------------------------------------------
656	GC_00000058	EVERYTHING	M11	720	3	5	2	0	0.920560747663551	0.640608317815023	0.755483675724141	T	Signal transduction mechanisms			COG0666	Ankyrin repeat (ANKYR) (PDB:6AUN)	K06867	uncharacterized protein					#NAME?
657	GC_00000058	EVERYTHING	O11	981	3	5	2	0	0.920560747663551	0.640608317815023	0.755483675724141													MLNMDKLSQDTKKKLHFWWLITLIVCIIATYYYMKSKAADNYKTILRIASQNCNLETVKFSVKNLLDTDTHMPKLTALHYAAEGNI----------------------------------------------------------------------------------------------
658	GC_00000058	EVERYTHING	O11	946	3	5	2	0	0.920560747663551	0.640608317815023	0.755483675724141	T	Signal transduction mechanisms			COG0666	Ankyrin repeat (ANKYR) (PDB:6AUN)	K06867	uncharacterized protein					#NAME?
659	GC_00000058	EVERYTHING	wPipPel	359	3	5	2	0	0.920560747663551	0.640608317815023	0.755483675724141													MLNMDKLSQDTKKKLHFWWLITLIVCIIATYYYMKSKAADNYKTILRIASQNCNLETVKFSVKNLLDTDTHMPKLTALHYAAEGNI----------------------------------------------------------------------------------------------
660	GC_00000059	EVERYTHING	M11	1152	3	5	2	0	0.88954895489549	0.810737509912768	0.848316703760626	I	Lipid transport and metabolism			COG1502	Phosphatidylserine/phosphatidylglycerophosphate/cardiolipin synthase (Cls) (PDB:1BYR)	K17717	phospholipase D [EC:3.1.4.4]	COG1502	Phospholipid biosynthesis			------------------------MILLTCSLLSGCVTCPKTTVCFTPRENCAEQITNAIDQAQKSILIQAYTFTSKPIAQSLIRAKKRGVDIKVILDESQISSKYSVINELFYQKIPVYIDYKPAISHSKIMIIDNQKIITGSFNFSDAAQKKNAENLLVITGSPSLVEQYVENWKDRQLQSRPYTPLIEN---
661	GC_00000059	EVERYTHING	M11	1123	3	5	2	0	0.88954895489549	0.810737509912768	0.848316703760626	I	Lipid transport and metabolism			COG1502	Phosphatidylserine/phosphatidylglycerophosphate/cardiolipin synthase (Cls) (PDB:1BYR)	K17717	phospholipase D [EC:3.1.4.4]	COG1502	Phospholipid biosynthesis			#NAME?
662	GC_00000059	EVERYTHING	O11	920	3	5	2	0	0.88954895489549	0.810737509912768	0.848316703760626	I	Lipid transport and metabolism			COG1502	Phosphatidylserine/phosphatidylglycerophosphate/cardiolipin synthase (Cls) (PDB:1BYR)	K17717	phospholipase D [EC:3.1.4.4]	COG1502	Phospholipid biosynthesis			------------------------MILLTCSLLSGCVTCPKTTVCFTPRENCAEQITNAIDQAQKSILIQAYTFTSKPIAQSLIRAKKRGVDIKVILDESQISSKYSVINELFYQKIPVYIDYKPAISHSKIMIIDNQKIITGSFNFSDAAQKKNAENLLVITGSPSLVEQYVENWKDRQLQSRPYTPLIEN---
663	GC_00000059	EVERYTHING	wPipPel	277	3	5	2	0	0.88954895489549	0.810737509912768	0.848316703760626	I	Lipid transport and metabolism			COG1502	Phosphatidylserine/phosphatidylglycerophosphate/cardiolipin synthase (Cls) (PDB:1BYR)	K17717	phospholipase D [EC:3.1.4.4]	COG1502	Phospholipid biosynthesis			------------------------MILLTCSLLSGCVTCPKTTVCFTPRENCAEQITNAIDQAQKSILIQAYTFTSKPIAQSLIRAKKRGVDIKVILDESQISSKYSVINELFYQKIPVYIDYKPAISHSKIMIIDNQKIITGSFNFSDAAQKKNAENLLVITGSPSLVEQYVENWKDRQLQSRPYTPLIEN---
664	GC_00000059	EVERYTHING	wPipPel	457	3	5	2	0	0.88954895489549	0.810737509912768	0.848316703760626	I	Lipid transport and metabolism			COG1502	Phosphatidylserine/phosphatidylglycerophosphate/cardiolipin synthase (Cls) (PDB:1BYR)	K17717	phospholipase D [EC:3.1.4.4]	COG1502	Phospholipid biosynthesis			MAGIMPLMPPPSTERMYFFMIRYLLILLTCSLLSGCVSCPSTTVCFTPGENCTNLIIDSVEHAKGSVLVQAYQFTSKPIAESLIQAKKRGVEVKIILDKSQIHSKYSVINELFEQGIKIYIDFKPAIAHNKVMIIDNQKIITGSFNFSDAAQKKNAENLLIITGDPPLVEQYIKNWKDRQSQSDAYTPKVEESLL
665	GC_00000060	EVERYTHING	M11	1156	3	5	2	0	0.908523908523909	0.652616815957153	0.759595814911449	L	Replication, recombination and repair			COG0249	DNA mismatch repair ATPase MutS (MutS) (PDB:1E3M)	K03555	DNA mismatch repair protein MutS					MNLIREKNTPVMEQYLNLKAQYTDHLLFYRLGDFYELFFDDAIKAAKLLNIVLTKRGNSNGQEIPMCGVPAHSSESYLHKLIDLGFKVAICDQLETADEAKKRGYKSIVKRDVVRVVTPGTIIEDSLLEDKSNNYLASIVEQNDEYAMSWLELSTGKFFHTLTSLKALDSDLLRISPRELLISEKFTEDEKIRSILKNYKISITQHAQSFFEYSKSHRTLCEFYKIRELGSIGNFSKVEIMACGALLEYVRVTQRGSIPRLEFPKTYKQQNFMLIDASARRNLELFSTQFGEKKGSLISVIDHTVTASGGRLLKQMLASPLACSKAINLRLSTAQFFVNNHDSRRKIREILSNIPDIERSLSRLILGRGSPKDMNLLKIGLGKTLELSEFLSTLHNYCL…
666	GC_00000060	EVERYTHING	M11	355	3	5	2	0	0.908523908523909	0.652616815957153	0.759595814911449	L	Replication, recombination and repair			COG0249	DNA mismatch repair ATPase MutS (MutS) (PDB:1E3M)							#NAME?
667	GC_00000060	EVERYTHING	O11	924	3	5	2	0	0.908523908523909	0.652616815957153	0.759595814911449	L	Replication, recombination and repair			COG0249	DNA mismatch repair ATPase MutS (MutS) (PDB:1E3M)	K03555	DNA mismatch repair protein MutS					MNLIREKNTPVMEQYLNLKAQYTDHLLFYRLGDFYELFFDDAIKAAKLLNIVLTKRGNSNGQEIPMCGVPAHSSESYLHKLIDLGFKVAICDQLETADEAKKRGYKSIVKRDVVRVVTPGTIIEDSLLEDKSNNYLASIVEQNDEYAMSWLELSTGKFFHTLTSLKALDSDLLRISPRELLISEKFTEDEKIRSILKNYKISITQHAQSFFEYSKSHRTLCEFYKIRELGSIGNFSKVEIMACGALLEYVRVTQRGSIPRLEFPKTYKQQNFMLIDASARRNLELFSTQFGEKKGSLISVIDHTVTASGGRLLKQMLASPLACSKAINLRLSTAQFFVNNHDSRRKIREILSNIPDIERSLSRLILGRGSPKDMNLLKIGLGKTLELSEFLSTLHNYCL…
668	GC_00000060	EVERYTHING	O11	709	3	5	2	0	0.908523908523909	0.652616815957153	0.759595814911449	L	Replication, recombination and repair			COG0249	DNA mismatch repair ATPase MutS (MutS) (PDB:1E3M)							#NAME?
669	GC_00000060	EVERYTHING	wPipPel	392	3	5	2	0	0.908523908523909	0.652616815957153	0.759595814911449	L	Replication, recombination and repair			COG0249	DNA mismatch repair ATPase MutS (MutS) (PDB:1E3M)	K03555	DNA mismatch repair protein MutS					MNLIREKNTPVMEQYLNLKAQYTDHLLFYRLDDFYELFFDDAIKAAKLLNIVLTKRGNSNGQEIPMCGVPAHSSESYLHKLIDLGFKVAICDQLETADEAKKRGYKSIVKRDVVRVVTPGTIIEDSLLEDKSNNYLASIVEQNDEYAMSWLELSTGKFFHTLTSLKALDSDLLRISPRELLISEKFTEDEKIRSILKNYKISITQHAQSFFEYSKSHRTLCEFYKIRELGSIGNFSKVEIMACGALLEYVRVTQRGSIPRLEFPKTYKQQNFMLIDASARRNLELFSTQFGEKKGSLISVIDHTVTASGGRLLKQMLASPLACSKAINLRLSTAQFFVNNHDSRRKIREILSNIPDIERSLSRLILGRGSPKDMNLLKIGLGKTLELSEFLSTLHNYCL…
670	GC_00000061	EVERYTHING	M11	819	3	5	3	0	0.961305361305361	1.0	0.98027097694319													MEKEIEKKVMNLEKKPLGEMRKIWKKVYGEEAPRYSKKYLIPRLAYRMQEKAYGEMSRKGTKRLEYLADRLEKGKRISSDKLPVEGTELILERGEETHAVMVTDKGLIYREEFFTSLSAVAGKIMGMSYNGPLLFGMRDKSGN
671	GC_00000061	EVERYTHING	O11	1032	3	5	3	0	0.961305361305361	1.0	0.98027097694319													MEKEIEKKVMNLEKKPLGEMRKIWKKVYGEEAPRYSKKYLIPRLAYRMQEKAYGEMSRKGTKRLEYLADRLEKGKRISSDKLPVEGTELILERGEETHAVMVTDKGLIYREEFFTSLSAVAGKIMGMSYNGPLLFGMRDKSGN
672	GC_00000061	EVERYTHING	wPipPel	304	3	5	3	0	0.961305361305361	1.0	0.98027097694319													MEKEIEKKVMNLEKKPLGEMRKIWKKVYGEEAPRHSKKYLIPRLAYRLQEKVHGEISRKGAKRLEYLADRLEKGKRISSDKLPVAGTELILERGEETHAIMVTDKGLIYREEFYTSLSAVAGKIMGMSYNGPLLFGMRDKSGN
673	GC_00000061	EVERYTHING	wPipPel	414	3	5	3	0	0.961305361305361	1.0	0.98027097694319													MEKEIEKKVMNLEKKPLGEMRKIWKKVYGEEAPRHSKKYLIPRLAYRLQEKVHGEISRKGAKRLEYLADRLEKGKRISSDKLPVAGTELILERGEETHAIMVTDKGLIYREEFYTSLSAVAGKIMGMSYNGPLLFGMRDKSGN
674	GC_00000061	EVERYTHING	wPipPel	347	3	5	3	0	0.961305361305361	1.0	0.98027097694319													MEEETEKKVMNLEKKALAELRKIWKKVYEEEAPRYSKKYLIPRLAYRMQEKAYGEMSRKGAKRLEYLADRLEKGKRISSDKLPVEGTELILERGEETHAVMVTDKGLIYREEFFTSLSAVAGKIMGMSYNGPLLFGMRDKNEN
675	GC_00000062	EVERYTHING	M11	479	3	5	2	0	0.744360125961489	0.65425731029524	0.69640638144196							K06867	uncharacterized protein					MI-------------------AKIGIKSVHFNLNFTDKGS-----------------------------------------------------------------------------------------------------------------------------------------------------------------------------------------------------------------------------------------------------------------------------------------------------------------------------------------------------------------------…
676	GC_00000062	EVERYTHING	M11	480	3	5	2	0	0.744360125961489	0.65425731029524	0.69640638144196													MLKARDYLKSEVTDPVKEEQNAEQSTKSFHPKLRVRRQYN-----------------------------------------------------------------------------------------------------------------------------------------------------------------------------------------------------------------------------------------------------------------------------------------------------------------------------------------------------------------------…
677	GC_00000062	EVERYTHING	O11	1097	3	5	2	0	0.744360125961489	0.65425731029524	0.69640638144196							K06867	uncharacterized protein					MI-------------------AKIGIKSVHFNLNFTDKGS-----------------------------------------------------------------------------------------------------------------------------------------------------------------------------------------------------------------------------------------------------------------------------------------------------------------------------------------------------------------------…
678	GC_00000062	EVERYTHING	O11	1098	3	5	2	0	0.744360125961489	0.65425731029524	0.69640638144196													MLKARDYLKSEVTDPVKEEQNAEQSTKSFHPKLRVRRQYN-----------------------------------------------------------------------------------------------------------------------------------------------------------------------------------------------------------------------------------------------------------------------------------------------------------------------------------------------------------------------…
679	GC_00000062	EVERYTHING	wPipPel	466	3	5	2	0	0.744360125961489	0.65425731029524	0.69640638144196							K06867	uncharacterized protein					MLKARDYLKSEVTDPVKEEQNAEQSTKSFHPKLRVRRQYNPNDNNLRLLSLISLYKNYPALINDIKDLLNDVDINYVDKDGDTFLHAAVSEGHQDIVELLLNVPDIDPKIKNNKGDTPLDIAVRSGNQIIIGELQKYSELGSSNQQVSSVEQQPRSDDTLKELQTREPVSIFQEINKAKDQSKKRNLEGLLNKLRSSYSDDLKIGVALKAGDCFFDSVAQGLNELKDKGLVENSERFNVKSLRKDCADYARENNKGETFRKYLKDIKNMAKGTDSPAIWERPEIEGQMISNKYDVVLYFYSTNEENGQKITVTKITPGSDDPEVFIEGENLDQLHIDSNEKVVRIVNYKKHFVPLLSRLEKDIEKAIEVSREEVYGVENKKSYSLIQDIGNFNPEENND…
680	GC_00000063	EVERYTHING	M11	1143	3	5	2	0	0.973015873015873	1.0	0.986323411102172	X	Mobilome: prophages, transposons			COG3498	Phage tail tube protein FII (PDB:3J9Q) (PUBMED:22984449)	K06908	uncharacterized protein					MLPKILKNFNVFVDGRGYAGKIDEITLPKLTIKTEEYRAGGMDIPINIDMGMEKLEADFTFSEYDTELFRLFGLINGNSVALTLRGGMQGSGSNDIEGVIINLRGIFKEFDFGNWKPAEKATLKCTVAAHYYKLTIGGNELIEIDAENMIRKINGVDQMALLQTILGI
681	GC_00000063	EVERYTHING	M11	879	3	5	2	0	0.973015873015873	1.0	0.986323411102172	X	Mobilome: prophages, transposons			COG3498	Phage tail tube protein FII (PDB:3J9Q) (PUBMED:22984449)	K06908	uncharacterized protein					MLPKILRNFNVFVDGRGYAGKIDEITLPKLTIKTEEYRAGGMDIPISIDMGMEKLEADFTFSEYDTELFRLFGLINGNSVALTLRGGMQGSGSNDIEGVIINLRGIFREFDFGSWKPAEKATLKCTVAAHYYKLTIGGNELIEIDAENMIRKINGVDQMALLQAVLGI
682	GC_00000063	EVERYTHING	O11	1012	3	5	2	0	0.973015873015873	1.0	0.986323411102172	X	Mobilome: prophages, transposons			COG3498	Phage tail tube protein FII (PDB:3J9Q) (PUBMED:22984449)	K06908	uncharacterized protein					MLPKILKNFNVFVDGRGYAGKIDEITLPKLTIKTEEYRAGGMDIPINIDMGMEKLEADFTFSEYDTELFRLFGLINGNSVALTLRGGMQGSGSNDIEGVIINLRGIFKEFDFGNWKPAEKATLKCTVAAHYYKLTIGGNELIEIDAENMIRKINGVDQMALLQTILGI
683	GC_00000063	EVERYTHING	wPipPel	1342	3	5	2	0	0.973015873015873	1.0	0.986323411102172	X	Mobilome: prophages, transposons			COG3498	Phage tail tube protein FII (PDB:3J9Q) (PUBMED:22984449)	K06908	uncharacterized protein					MLPKILKNFNVFVDGRGYAGKIDEITLPKLTIKTEEYRAGGMDIPINIDMGMEKLEAEFTFAEYDTELFRLFGLINGNSVSLTLRGGMQGSGSNDIEAVVINLRGVFREFDFGSWKPAEKATLKCTVAAHYYKLTIGGNELIEIDAENMVRKINGVDQMALLQTILGI
684	GC_00000063	EVERYTHING	wPipPel	449	3	5	2	0	0.973015873015873	1.0	0.986323411102172	X	Mobilome: prophages, transposons			COG3498	Phage tail tube protein FII (PDB:3J9Q) (PUBMED:22984449)	K06908	uncharacterized protein					MLPKILKNFNVFVDGRGYAGKIDEITLPKLTIKTEEYRAGGMDIPINIDMGMEKLEAEFTFAEYDTELFRLFGLINGNSVSLTLRGGMQGSGSNDIEAVVINLRGVFREFDFGSWKPAEKATLKCTVAAHYYKLTIGGNELIEIDAENMVRKINGVDQMALLQTVLGI
685	GC_00000064	EVERYTHING	M11	606	3	5	2	0	0.951525520387796	0.586383689892517	0.725607262044025													MPFLHKYLIGGIMPTQKELRDTMSKKLQEAIKHPDPAVVAGRKSAIKRWVGVLQDNFMEHIKYFKGDKLKFLHNVFQDEGCWSGVRLDNAALGQRFTEEKIGGIDNPLRKYEMACSYCVVDKIHPLFQKAFESYKNGFSSDELDSRGNPITDEYIRNSLLGGIRRKGPVFDFWIDRESGELKKYDAVEGFDSAVKLKWSEGVEYFYNHLKEEDKEKKLTEAILALSRVQSVEKDAPILDFCVNKIVDKDTLLQKLSQKDKGVYSLFAELIESCFFDTVHDLVQCWCYKEVSAGGDHSEKIFSQRDYELF------------------------------------------------------------------------------------------…
686	GC_00000064	EVERYTHING	M11	113	3	5	2	0	0.951525520387796	0.586383689892517	0.725607262044025													#NAME?
687	GC_00000064	EVERYTHING	O11	362	3	5	2	0	0.951525520387796	0.586383689892517	0.725607262044025													MPFLHKYLIGGIMPTQKELRDTMSKKLQEAIKHPDPAVVAGRKSAIKRWVGVLQDNFMEHIKYFKGDKLKFLHNVFQDEGCWSGVRLDNAALGQRFTEEKIGGIDNPLRKYEMACSYCVVDKIHPLFQKAFESYKNGFSSDELDSRGNPITDEYIRNSLLGGIRRKGPVFDFWIDRESGELKKYDAVEGFDSAVKLKWSEGVEYFYNHLKEEDKEKKLTEAILALSRVQSVEKDAPILDFCVNKIVDKDTLLQKLSQKDKGVYSLFAELIESCFFDTVHDLVQCWCYKEVSAGGDHSEKIFSQRDYELF------------------------------------------------------------------------------------------…
688	GC_00000064	EVERYTHING	O11	307	3	5	2	0	0.951525520387796	0.586383689892517	0.725607262044025													#NAME?
689	GC_00000064	EVERYTHING	wPipPel	288	3	5	2	0	0.951525520387796	0.586383689892517	0.725607262044025													MPFLHKYLIGGIMPTQKELRDTMSKKLQEAIKHPDPAVVAGRKSAIKRWVGVLQDNFMEHIKYFKGDKLKFLHNVFQDEGCWSGVRLDNAALGQRFTEEKIGGIDNPLRKYEMACSYCVVDKIHPLFQKRFESYRNKFPPGAFDGKTETEFGKYVRNSLLDSIKRKGPVFDFWIDRESGELKKYDAVEGFDSAVKFKWSEGVEYFYNHLKEEDKEKKLTEAILALSRVQSVEKDAPILDFCVNKIVDKDTLLQKLSQKDKGVYSLFAELIESCFFDTVHDLVQCWCYKEVSAGGDHSEKIFSQRDYELFLSSLSDTMLKNPELSVQARSLIMEFWECGSLYQYRKAAVNTSNYTVPTSGVFAELIVNWRREDIYKTDEEKEIEKKEILDMMSFAKDCFP…
690	GC_00000065	EVERYTHING	M11	396	3	5	3	0	0.965460973619799	0.692178702570385	0.806292867746031													MTLNAYYNRFNPDKEYEKSLFLAGRGLQSAELNETQEYALSKLKGIGDAIFRDGDVITGSNCIIDRETGKVTLEGGKIYLRGAVRKVEAKEFVVPLSTTVRIGVYYVESTITELEDENLRDPAVGTRNYQEVGAARLKVSIIWGYQVESVTVNSTNGEFYPIYNIENGVLIEHSPSPQANIVTTALARYDKEANGSYVVNGLEVICLQREEGDEKGKKKIFVINEGKAHVDGYEIELPHSIRVSFDEDPDIKSVESEPHTFQPNSQRVMELKVNDFPINEIKKVDITVQKTITITHGSYSGAVDPIPDSAVLEIIQVKQGNVIYENSIDYKLNAGNVDWSLPGKEPAPGSSYQITYRCRTHVSPEDISEQGCKVKGAVDNSLVLIDYTWKMPRYDLITI…
691	GC_00000065	EVERYTHING	O11	974	3	5	3	0	0.965460973619799	0.692178702570385	0.806292867746031													MTLNAYYNRFNPDKEYEKSLFLAGRGLQSAELNETQEYALSKLKGIGDAIFRDGDVITGSNCIIDRETGKVTLEGGKIYLRGAVRKVEAKEFVVPLSTTVRIGVYYVESTITELEDENLRDPAVGTRNYQEVGAARLKVSIIWGYQVESVTVNSTNGEFYPIYNIENGVLIEHSPSPQANIVTTALARYDKEANGSYVVNGLEVICLQREEGDEKGKKKIFVINEGKAHVDGYEIELPHSIRVSFDEDPDIKSVESEPHTFQPNSQRVMELKVNDFPINEIKKVDITVQKTITITHGSYSGAVDPIPDSAVLEIIQVKQGNVIYENSIDYKLNAGNVDWSLPGKEPAPGSSYQITYRCRTHVSPEDISEQGCKVKGAVDNSLVLIDYTWKMPRYDLITI…
692	GC_00000065	EVERYTHING	wPipPel	1336	3	5	3	0	0.965460973619799	0.692178702570385	0.806292867746031													MTLNAYYNRFNPDKEYEKSLFLAGRGLQSAELNETQEYALSKLKGIGDAIFRDGDVITGSNCIIDRETGKVTLEGGKIYLRGAVRKVEKEEFTIPLSTIVRIGVYYVESTITELEDENLRDPAIGTRNYQEVGAARLKVSTIWSYQAEGVTTNAS-GEFYPIYNIENGVLIEHSPPPQANIVTTALARYDKEANGSYVVNGLEVMFLQKKEGE--GGKKIFVINEGKAHVDGYEIELPHSIRVSFDEDPDIKSVESEPHTFQPNSQRVMELKVNDFPISEIKKVDITVQKTITVTHGSYSGAIDPIPDSAVLEIIQVKQGNVIYENSIDYKLNAGNVDWSLPGKEPAPGSSYQITYRCRTHVSPEDISEQGCKVKGAVDNSLVLIDYTWKMPRYDLITI…
693	GC_00000065	EVERYTHING	wPipPel	441	3	5	3	0	0.965460973619799	0.692178702570385	0.806292867746031													MTLNAYYNRFNPDKEYEKSLFLAGRGLQSAELNETQEYALSKLKGIGDAIFRDGDVITGSNCIIDRETGKVTLEGGKIYLRGAVRKVEKEEFTIPLSTIVRIGVYYVESTITELEDENLRDPAIGTRNYQEVGAARLKVSTIWSYQAEGVTTNAS-GEFYPIYNIENGVLIEHSPPPQANIVTTALARYDKEANGSYVVNGLEVMFLQKKEGE--GGKKIFVINEGKAHVDGYEIELPHSIRVSFDEDPDIKSVESEPHTFQPNSQRVMELKVNDFPISEIKKVDITVQKTITVTHGS----------------------------------------------------------------------------------STMFFKF------------…
694	GC_00000065	EVERYTHING	wPipPel	443	3	5	3	0	0.965460973619799	0.692178702570385	0.806292867746031													#NAME?
695	GC_00000066	EVERYTHING	M11	812	3	4	2	0	1.0	1.0	1.0	L	Replication, recombination and repair			COG2003	DNA repair protein RadC, contains a helix-hairpin-helix DNA-binding motif (RadC) (PDB:2QLC) (PUBMED:9695921)	K03630	DNA repair protein RadC					MNNGKKLTEEIERVLQSGGGSALFDREIVSVLLGAVHDRKQAQDVTKTLMDNCPGIGEILGREIDDLKMIEGMTEHAAAAIECVKEAYKRALREGLKRGPVMDSQEKLIEYVRVNIGFSAKEAVLIIYLDKQNRLIRDEVYFGTIDEVHLSERKVVKKALSMEAASIILSHNHPGGSLEPSEDDKVMTRELVSACQGVGIELEDHIIMTDKGYCSFKERELL
696	GC_00000066	EVERYTHING	O11	454	3	4	2	0	1.0	1.0	1.0	L	Replication, recombination and repair			COG2003	DNA repair protein RadC, contains a helix-hairpin-helix DNA-binding motif (RadC) (PDB:2QLC) (PUBMED:9695921)	K03630	DNA repair protein RadC					MNNGKKLTEEIERVLQSGGGSALFDREIVSVLLGAVHDRKQAQDVTKTLMDNCPGIGEILGREIDDLKMIEGMTEHAAAAIECVKEAYKRALREGLKRGPVMDSQEKLIEYVRVNIGFSAKEAVLIIYLDKQNRLIRDEVYFGTIDEVHLSERKVVKKALSMEAASIILSHNHPGGSLEPSEDDKVMTRELVSACQGVGIELEDHIIMTDKGYCSFKERELL
697	GC_00000066	EVERYTHING	wPipPel	462	3	4	2	0	1.0	1.0	1.0	L	Replication, recombination and repair			COG2003	DNA repair protein RadC, contains a helix-hairpin-helix DNA-binding motif (RadC) (PDB:2QLC) (PUBMED:9695921)	K03630	DNA repair protein RadC					MNNGKKLTEEIERVLQSGGGSALFDREIVSVLLGAVHDRKQAQDVTKTLMDNCPGIGEILGREIDDLKMIEGMTEHAAAAIECVKEAYKRALREGLKRGPVMDSQEKLIEYVRVNIGFSAKEAVLIIYLDKQNRLIRDEVYFGTIDEVHLSERKVVKKALSMEAASIILSHNHPGGSLEPSEDDKVMTRELVSACQGVGIELEDHIIMTDKGYCSFKERELL
698	GC_00000066	EVERYTHING	wPipPel	1355	3	4	2	0	1.0	1.0	1.0	L	Replication, recombination and repair			COG2003	DNA repair protein RadC, contains a helix-hairpin-helix DNA-binding motif (RadC) (PDB:2QLC) (PUBMED:9695921)	K03630	DNA repair protein RadC					MNNGKKLTEEIERVLQSGGGSALFDREIVSVLLGAVHDRKQAQDVTKTLMDNCPGIGEILGREIDDLKMIEGMTEHAAAAIECVKEAYKRALREGLKRGPVMDSQEKLIEYVRVNIGFSAKEAVLIIYLDKQNRLIRDEVYFGTIDEVHLSERKVVKKALSMEAASIILSHNHPGGSLEPSEDDKVMTRELVSACQGVGIELEDHIIMTDKGYCSFKERELL
699	GC_00000067	EVERYTHING	M11	724	3	4	2	0	1.0	1.0	1.0	X	Mobilome: prophages, transposons			COG3344	Retron-type reverse transcriptase (YkfC)	K00986	RNA-directed DNA polymerase [EC:2.7.7.49]					MNKTKSFDIPKQLIWRAYKQVSKNKGAAGVDEVSITKFEENLKDNLYKLWNRMSSGSYFPEPVKAVAIPKDTGGQRILCVPSVFDRIAQTAATMYLEPLVEPKFHEDSYGYRPNKSALDAVYTARKRCWKNDWTVDLDISGFFDNLDHDLALQAIKKHTDCKWVILYVERWMKAPIQQADGSRVTRDKGVPQGGSISPIISSIFMHHAFDMWMKQNYPTVPFERYVDDAIVHCRTKRQAGFMKVMIEERLAKCKLKLHPEKTQIVYSKDDDRKEQFPKQSFDFLGYTFRPRVAKNKMRNYFISFLPAISNKAKKKIKKTIKSWRIHRITWTTLEEISKKIDPIVRGWFQYYGRFYKSEMYPSLRNIERYLIRWVRTKYKKLRDHGRLAKQFLGKVRKRS…
700	GC_00000067	EVERYTHING	O11	781	3	4	2	0	1.0	1.0	1.0	X	Mobilome: prophages, transposons			COG3344	Retron-type reverse transcriptase (YkfC)	K00986	RNA-directed DNA polymerase [EC:2.7.7.49]					MNKTKSFDIPKQLIWRAYKQVSKNKGAAGVDEVSITKFEENLKDNLYKLWNRMSSGSYFPEPVKAVAIPKDTGGQRILCVPSVFDRIAQTAATMYLEPLVEPKFHEDSYGYRPNKSALDAVYTARKRCWKNDWTVDLDISGFFDNLDHDLALQAIKKHTDCKWVILYVERWMKAPIQQADGSRVTRDKGVPQGGSISPIISSIFMHHAFDMWMKQNYPTVPFERYVDDAIVHCRTKRQAGFMKVMIEERLAKCKLKLHPEKTQIVYSKDDDRKEQFPKQSFDFLGYTFRPRVAKNKMRNYFISFLPAISNKAKKKIKKTIKSWRIHRITWTTLEEISKKIDPIVRGWFQYYGRFYKSEMYPSLRNIERYLIRWVRTKYKKLRDHGRLAKQFLGKVRKRS…
701	GC_00000067	EVERYTHING	wPipPel	174	3	4	2	0	1.0	1.0	1.0	X	Mobilome: prophages, transposons			COG3344	Retron-type reverse transcriptase (YkfC)	K00986	RNA-directed DNA polymerase [EC:2.7.7.49]					MNKTKSFDIPKQLIWRAYKQVSKNKGAAGVDEVSITKFEENLKDNLYKLWNRMSSGSYFPEPVKAVAIPKDTGGQRILCVPSVFDRIAQTAATMYLEPLVEPKFHEDSYGYRPNKSALDAVYTARKRCWKNDWTVDLDISGFFDNLDHDLALQAIKKHTDCKWVILYVERWMKAPIQQADGSRVTRDKGVPQGGSISPIISSIFMHHAFDMWMKQNYPTVPFERYVDDAIVHCRTKRQAGFMKVMIEERLAKCKLKLHPEKTQIVYSKDDDRKEQFPKQSFDFLGYTFRPRVAKNKMRNYFISFLPAISNKAKKKIKKTIKSWRIHRITWTTLEEISKKIDPIVRGWFQYYGRFYKSEMYPSLRNIERYLIRWVRTKYKKLRDHGRLAKQFLGKVRKRS…
702	GC_00000067	EVERYTHING	wPipPel	990	3	4	2	0	1.0	1.0	1.0	X	Mobilome: prophages, transposons			COG3344	Retron-type reverse transcriptase (YkfC)	K00986	RNA-directed DNA polymerase [EC:2.7.7.49]					MNKTKSFDIPKQLIWRAYKQVSKNKGAAGVDEVSITKFEENLKDNLYKLWNRMSSGSYFPEPVKAVAIPKDTGGQRILCVPSVFDRIAQTAATMYLEPLVEPKFHEDSYGYRPNKSALDAVYTARKRCWKNDWTVDLDISGFFDNLDHDLALQAIKKHTDCKWVILYVERWMKAPIQQADGSRVTRDKGVPQGGSISPIISSIFMHHAFDMWMKQNYPTVPFERYVDDAIVHCRTKRQAGFMKVMIEERLAKCKLKLHPEKTQIVYSKDDDRKEQFPKQSFDFLGYTFRPRVAKNKMRNYFISFLPAISNKAKKKIKKTIKSWRIHRITWTTLEEISKKIDPIVRGWFQYYGRFYKSEMYPSLRNIERYLIRWVRTKYKKLRDHGRLAKQFLGKVRKRS…
703	GC_00000068	EVERYTHING	wPipPel	1379	1	4	4	0	0.971457696228338	0.763351298383145	0.854922352885629	X	Mobilome: prophages, transposons			COG3316	Transposase (or an inactivated derivative), DDE domain (Rve)							MGLSIQSTIGNTVDFLLCARRDKSAALAFFRKAFRENNLPEKVVIDKSGSNTAALDDLNTEISEDCRIMVFQIKYLNNIVEQDHRFIKKRIKPMLGFKSFHSAKITITGIENIRMIQKRQIIGANDLSYGLADKERHRNRRLFGLHGVGNQNRKNMN
704	GC_00000068	EVERYTHING	wPipPel	405	1	4	4	0	0.971457696228338	0.763351298383145	0.854922352885629	X	Mobilome: prophages, transposons			COG3316	Transposase (or an inactivated derivative), DDE domain (Rve)							MGLSIQSTIGNTVDFLLCARRDKSAALAFFRKAFRENNLPEKVVIDKSGSNTAALDDLNTEISEDCRIMVFQIKYLNNIVEQDHRFIKKRIKPMLGFKSFHSAKIPLPA------------------------------------------------
705	GC_00000068	EVERYTHING	wPipPel	1386	1	4	4	0	0.971457696228338	0.763351298383145	0.854922352885629	X	Mobilome: prophages, transposons			COG3316	Transposase (or an inactivated derivative), DDE domain (Rve)							MGLSIQSTIGNTVDFLLCARRDKSAALAFFRKAFRENNLPEKVVIDKSGSNTAALDDLNTEISEDCRIMVFQIKYLNNIVEQDHRFIKKRIKPMLGFKSFHSAKIPLPA------------------------------------------------
706	GC_00000068	EVERYTHING	wPipPel	292	1	4	4	0	0.971457696228338	0.763351298383145	0.854922352885629	X	Mobilome: prophages, transposons			COG3316	Transposase (or an inactivated derivative), DDE domain (Rve)							MGLSIQSTIGNTVDFLLCARRDKSAALAFFRKAFRENNLPEKVVIDKSGSNTAALDDLNTEISEDCRIMVFQIKYLNNIVEQDHRFIKKRIKPMLGFKSFHSAKIGSVK------------------------------------------------
707	GC_00000069	EVERYTHING	M11	1146	3	4	2	0	0.867850098619329	0.994117647058824	0.926702516777478													MQAITLNNPITVDGISVSELTVRRPKVRDYLAIERLNGSDLSKEVTLTANLTSVAKEAIEELDIADYVKVQEVLKDFFSPIIQKT
708	GC_00000069	EVERYTHING	O11	1015	3	4	2	0	0.867850098619329	0.994117647058824	0.926702516777478													MQAITLNNPITVDGISVSELTVRRPKVRDYLAIERLNGSDLSKEVTLTANLTSVAKEAIEELDIADYVKVQEVLKDFFSPIIQKT
709	GC_00000069	EVERYTHING	wPipPel	1345	3	4	2	0	0.867850098619329	0.994117647058824	0.926702516777478													MQAITLNNPITVDGISVSELTVRRPKVRDYLAIERLNGSDLSKEVTLTANLTSVAKEAIEELDIADYVKVQEVLKDFFSPIIQKT
710	GC_00000069	EVERYTHING	wPipPel	450	3	4	2	0	0.867850098619329	0.994117647058824	0.926702516777478													MHTIILNNPITVDGISVSELSMREPKVRDLLAIERIEGEAL-KEVALIANLASVPKEVVEDLCIKDYVEIQKVLKGFLSPLEQRS
711	GC_00000070	EVERYTHING	M11	1232	3	4	2	0	0.829015544041451	0.956348426405919	0.88814126882086													MTNSVNELSNKAPIILTWVPRVHGASLPNGKNSTLNYLEIIKNHKLTNKEERDIYLVINGPGFEENQIDSLKHELKGIEGVHVIDLHQYDWSEIDTGWKIDGKDISIKDFFKNMYNMSEEQRTYFAVEIDTFRLVALALLKQFTGHEGGIYIDFDSLKAIDSHIGKDITIPEGILLGNVIAGFLDQEGNMNYKSAVDIKNSNHYDEYKNLIICTNNDCIVINNSSIAVNILSDYKDRILSQKEACNEVKKRLSLALEQEEELAKGASLLTKDEEL----KNEIIKQVK---EKIKKCVSDFESNGIQELYNIENFQYINTGLGEFSLNSAQMSTGRVLIVQLCDGEKVSKCPSFSFNCNNGNYVFKQESDLSWMKGKDLYRERVDNKLEGAEVDRVAMG…
712	GC_00000070	EVERYTHING	O11	360	3	4	2	0	0.829015544041451	0.956348426405919	0.88814126882086													MTNSVNELSNKAPIILTWVPRVHGASLPNGKNSTLNYLEIIKNHKLTNKEERDIYLVINGPGFEENQIDSLKHELKGIEGVHVIDLHQYDWSEIDTGWKIDGKDISIKDFFKNMYNMSEEQRTYFAVEIDTFRLVALALLKQFTGHEGGIYIDFDSLKAIDSHIGKDITIPEGILLGNVIAGFLDQEGNMNYKSAVDIKNSNHYDEYKNLIICTNNDCIVINNSSIAVNILSDYKDRILSQKEACNEVKKRLSLALEQEEELAKGASLLTKDEEL----KNEIIKQVK---EKIKKCVSDFESNGIQELYNIENFQYINTGLGEFSLNSAQMSTGRVLIVQLCDGEKVSKCPSFSFNCNNGNYVFKQESDLSWMKGKDLYRERVDNKLEGAEVDRVAMG…
713	GC_00000070	EVERYTHING	wPipPel	1297	3	4	2	0	0.829015544041451	0.956348426405919	0.88814126882086													MTNSVNELSNKAPIILTWVPRVHGASLPNGKNSTLNYLEIIKNHKLTNKEERDIYLVINGPGFEENQIDSLKHELKGIEGVHVIDLHQYDWSEIDTGWKIDGKDISIKDFFKNMYNMSEEQRTYFAVEIDTFRLVALALLKQFTGHEGGIYIDFDSLKAIDSHIGKDITIPEGILLGNVIAGFLDQEGNMNYKSAVDIKNSNHYDEYKNLIICTNNDCIVINNSSIAVNILSDYKDRILSQKEACNEVKKRLSLALEQEEELAKGASLLTKDEEL----KNEIIKQVK---EKIKKCVSDFESNGIQELYNIENFQYINTGLGEFSLNSAQMSTGRVLIVQLCDGEKVSKCPSFSFNCNNGNYVFKQESDLSWMKGKDLYRERVDNKLEGAEVDRVAMG…
714	GC_00000070	EVERYTHING	wPipPel	1300	3	4	2	0	0.829015544041451	0.956348426405919	0.88814126882086													MIGNIKKLSNKAPIILTWVPRVYGASLLNGKNSDLSYLDIIKNHKLTNEEERDIYLVINGPGFEENQIDDLKRELKGMEGVHVVDLHQYDWSEIDTGWKVDGEDISIKDFFKNMYNMSEEQRMYFAVEIDTFRLIALALSEKMTGEKGAIYIDFDSLKAIDTHIGKDITISKGILLGQVTVHVNQESGKI-------IKTD------------LNNDLIAVSCPSIAINILAQYKREILSQEKMCYELAERLSRFMQREESQFFTACKRLEEEQLWDYETKRLVRVIKYGLKKIECTIGDLKNGEIRKLYEPRVLRYMQH--PEVSMNLGQFYTVEVIRSELI-GQDESKLKLFCFEEDNGNYVYIIDSDLSWARRENLYHKQVKSELEKVQVDQMELE…
715	GC_00000071	EVERYTHING	M11	374	3	4	2	0	0.983225108225108	0.656949787905692	0.787634938000569	L	Replication, recombination and repair			COG2003	DNA repair protein RadC, contains a helix-hairpin-helix DNA-binding motif (RadC) (PDB:2QLC) (PUBMED:9695921)							MNKSKEEIEFRILESKGKALLDREIMETFLSAVHERPQAQEIAKNLVNTYTGVGRILGREMDDLKVIEGVTDSAVAMIMCVKETLE---------TSVMD----------------------------------------------------------------------------------------------------------------------
716	GC_00000071	EVERYTHING	O11	654	3	4	2	0	0.983225108225108	0.656949787905692	0.787634938000569	L	Replication, recombination and repair			COG2003	DNA repair protein RadC, contains a helix-hairpin-helix DNA-binding motif (RadC) (PDB:2QLC) (PUBMED:9695921)	K03630	DNA repair protein RadC					MNKSKEEIEFRILESKGKALLDREIMETFLSAVHERPQAQEIAKNLVNTYTGVGRILGREMDDLKVIEGVTDSAVAMIMCVKETLERVLREKLKSEPIMDLQGLVEYLNVSIGHSERECVKILYLNKRRQLIGEESYIGEMEKAPVYIKEITRKALIKNAT---------------------------------------------------------
717	GC_00000071	EVERYTHING	wPipPel	282	3	4	2	0	0.983225108225108	0.656949787905692	0.787634938000569	L	Replication, recombination and repair			COG2003	DNA repair protein RadC, contains a helix-hairpin-helix DNA-binding motif (RadC) (PDB:2QLC) (PUBMED:9695921)	K03630	DNA repair protein RadC					MNKSKEEIEFRILESKGKALLDREIMETFLSAVHERPQAQEIAKNLVNSYTGVGRILGREMDDLKVIEGVTDSAVAMIMCVKETLERVLREKLKSEPIMDLQGLVEYLNVSIGHSERECVKILYLNKRRQLIGEESYIGEMEKAPVYIKEITRKALIKNATLVIMSHNHPGGSLEPSEEDQEVTKSLAAACSTVSVRLFDHIIITSGGYFSFRENGLL
718	GC_00000071	EVERYTHING	wPipPel	243	3	4	2	0	0.983225108225108	0.656949787905692	0.787634938000569	L	Replication, recombination and repair			COG2003	DNA repair protein RadC, contains a helix-hairpin-helix DNA-binding motif (RadC) (PDB:2QLC) (PUBMED:9695921)							MNKSKEEIEFRILESKGKALLDREIMETFLSAVHERPQAQEIAKNLVNTYTGVGRILGREMDDLKVIEGVTDSAVAMIMCVKETLE---------TSVMD----------------------------------------------------------------------------------------------------------------------
719	GC_00000072	EVERYTHING	M11	394	3	4	2	0	0.896640826873385	0.963364993215739	0.92880610885018													MSDDKTSRGYSLPHPENIAVQDVVRIRTTIKKIDEDIAKRENEHNQLKKAFERLNFETFLNFWNDHC
720	GC_00000072	EVERYTHING	O11	972	3	4	2	0	0.896640826873385	0.963364993215739	0.92880610885018													MSDDKTSRGYSLPHPENIAVQDVVRIRTTIKKIDEDIAKRENEHNQLKKAFERLNFETFLNFWNDHC
721	GC_00000072	EVERYTHING	wPipPel	445	3	4	2	0	0.896640826873385	0.963364993215739	0.92880610885018													MSDDKTSRGYSLPHPENIAVQDVVRIRTTIEKIDEDITEREDEHNQLKNNFKRFRFETFLNFWE---
722	GC_00000072	EVERYTHING	wPipPel	1338	3	4	2	0	0.896640826873385	0.963364993215739	0.92880610885018													MSDDKTSRGYSLPHPENIAVQDVVRIRTTIEKIDEDITEREDEHNQLKNNFKRFRFETFLNFWE---
723	GC_00000073	EVERYTHING	M11	604	3	4	2	0	1.0	0.994422206839823	0.99720330372323	X	Mobilome: prophages, transposons			COG3344	Retron-type reverse transcriptase (YkfC)	K00986	RNA-directed DNA polymerase [EC:2.7.7.49]					---MPIKLQDLRRKIYTKAKAEPEWRFWGIHVHVCKMETLEEAYKLTKRSNGAPGIDGVTFESIETEGSRKYLQRIRHELITKTYSPNRNRRKEIPKSGEKFRTLNIPCIRDRIVQTALKLILEPIFESDFQKGSYGYRPKRNAHEAVQKVTEAAIKGNTKVIDVDLKSYFDSVRHHILMEKIAKRINDKEIMRMIKLILKIGGKRGMAQGSPLSPLLSNIYLNEVDKMLEKAKEVTKEGKYQRMEYARWADDLVILIREYPKREWLERAVYRRLEEELAKLEVRVNEEKTKVINLKKGETFSFLGFDFQENITKQGKWNVRKTPQMKARTNLLRKLKEIFRRHKSQPIKRVINDINPILRGWVNYFRIGNSSRKFSYVKHWVEKKVRRNLMRARKAKK…
724	GC_00000073	EVERYTHING	O11	364	3	4	2	0	1.0	0.994422206839823	0.99720330372323	X	Mobilome: prophages, transposons			COG3344	Retron-type reverse transcriptase (YkfC)	K00986	RNA-directed DNA polymerase [EC:2.7.7.49]					---MPIKLQDLRRKIYTKAKAEPEWRFWGIHVHVCKMETLEEAYKLTKRSNGAPGIDGVTFESIETEGSRKYLQRIRHELITKTYSPNRNRRKEIPKSGEKFRTLNIPCIRDRIVQTALKLILEPIFESDFQKGSYGYRPKRNAHEAVQKVTEAAIKGNTKVIDVDLKSYFDSVRHHILMEKIAKRINDKEIMRMIKLILKIGGKRGMAQGSPLSPLLSNIYLNEVDKMLEKAKEVTKEGKYQRMEYARWADDLVILIREYPKREWLERAVYRRLEEELAKLEVRVNEEKTKVINLKKGETFSFLGFDFQENITKQGKWNVRKTPQMKARTNLLRKLKEIFRRHKSQPIKRVINDINPILRGWVNYFRIGNSSRKFSYVKHWVEKKVRRNLMRARKAKK…
725	GC_00000073	EVERYTHING	wPipPel	286	3	4	2	0	1.0	0.994422206839823	0.99720330372323	X	Mobilome: prophages, transposons			COG3344	Retron-type reverse transcriptase (YkfC)	K00986	RNA-directed DNA polymerase [EC:2.7.7.49]					MTKMPIKLQDLRRKIYTKAKAEPEWRFWGIHVHVCKMETLEEAYKLTKRSNGAPGIDGVTFESIETEGSRKYLQRIRHELITKTYSPNRNRRKEIPKSGEKFRTLNIPCIRDRIVQTALKLILEPIFESDFQKGSYGYRPKRNAHEAVQKVTEAAIKGNTKVIDVDLKSYFDSVRHHILMEKIAKRINDKEIMRMIKLILKIGGKRGMAQGSPLSPLLSNIYLNEVDKMLEKAKEVTKEGKYQRMEYARWADDLVILIREYPKREWLERAVYRRLEEELAKLEVRVNEEKTKVINLKKGETFSFLGFDFQENITKQGKWNVRKTPQMKARTNLLRKLKEIFRRHKSQPIKRVINDINPILRGWVNYFRIGNSSRKFSYVKHWVEKKVRRNLMRARKAKK…
726	GC_00000073	EVERYTHING	wPipPel	986	3	4	2	0	1.0	0.994422206839823	0.99720330372323	X	Mobilome: prophages, transposons			COG3344	Retron-type reverse transcriptase (YkfC)	K00986	RNA-directed DNA polymerase [EC:2.7.7.49]					MTKMPIKLQDLRRKIYTKAKAEPEWRFWGIHVHVCKMETLEEAYKLTKRSNGAPGIDGVTFESIETEGSRKYLQRIRHELITKTYSPNRNRRKEIPKSGEKFRTLNIPCIRDRIVQTALKLILEPIFESDFQKGSYGYRPKRNAHEAVQKVTEAAIKGNTKVIDVDLKSYFDSVRHHILMEKIAKRINDKEIMRMIKLILKIGGKRGMAQGSPLSPLLSNIYLNEVDKMLEKAKEVTKEGKYQRMEYARWADDLVILIREYPKREWLERAVYRRLEEELAKLEVRVNEEKTKVINLKKGETFSFLGFDFQENITKQGKWNVRKTPQMKARTNLLRKLKEIFRRHKSQPIKRVINDINPILRGWVNYFRIGNSSRKFSYVKHWVEKKVRRNLMRARKAKK…
727	GC_00000074	EVERYTHING	M11	395	3	4	2	0	0.971380471380471	0.975703946968311	0.973537409063779													-----------MLTANNQGKLKGKIKIPANIPAGTKLVQFYGDKGSYGEATYTGKKTITIEERRRVIAARRVDPLAQTFTLNESRHIGGLDLWFTNSGKKRVVVQIRETAVGMPSQTVIAESYIEPKDIKIDGTATRIEWSPVFCHAGEEYAIVLLTDDPGTAVKIAELGKYDAVNSRWVTSQPYQVGVLLSSSNASTWTPHQNLDLTFRLLAAKFSEVSHVVDLGKVTVNNVSDLIVLTNVEKVAFDTNVEFILTDEEGRENFLSDNLPLALRERLSGELTVKANLKGSKEKSPVLYPGLQLVIGNIGEKGDYVTRSITAGANTKITITYDALIPGTADVKAYVQKSVEEWQLVNLTSGKPIGENWVERTHVLTNFNGNETRVKLVLSGTVVYRPKVK…
728	GC_00000074	EVERYTHING	O11	973	3	4	2	0	0.971380471380471	0.975703946968311	0.973537409063779													-----------MLTANNQGKLKGKIKIPANIPAGTKLVQFYGDKGSYGEATYTGKKTITIEERRRVIAARRVDPLAQTFTLNESRHIGGLDLWFTNSGKKRVVVQIRETAVGMPSQTVIAESYIEPKDIKIDGTATRIEWSPVFCHAGEEYAIVLLTDDPGTAVKIAELGKYDAVNSRWVTSQPYQVGVLLSSSNASTWTPHQNLDLTFRLLAAKFSEVSHVVDLGKVTVNNVSDLIVLTNVEKVAFDTNVEFILTDEEGRENFLSDNLPLALRERLSGELTVKANLKGSKEKSPVLYPGLQLVIGNIGEKGDYVTRSITAGANTKITITYDALIPGTADVKAYVQKSVEEWQLVNLTSGKPIGENWVERTHVLTNFNGNETRVKLVLSGTVVYRPKVK…
729	GC_00000074	EVERYTHING	wPipPel	444	3	4	2	0	0.971380471380471	0.975703946968311	0.973537409063779													MVSSFSLLHKNMLTANNQGKLQGKVKVPANIPAGTKLVQFYGDKGSYGEATYTGKKTITIEERRRVIAARRVDPLAQTFTLNESRHIGGVELWFVNKGKKRVVVQIRETAVGVPSQTVIAESYIEPKDIKIDGTATRIEWSPVFCHAGEEYAIVLLTDDSGTAVKIAELGKYDAVNSRWVTSQPYQVGVLLSSSNASTWTPHQNLDLTFRLLAAKFSENSHVIDLGKVTATNTSDLIVLTNVEKVAFDTNVEFILTDEEGKENFLSDNLPLALRERLSGKLTVKANLKGSKEKSPVLYPGLQLVLGNLLESGDYVTRSITAGANTKITITYDALIPGTADVKAYVQKNVD-WQLVNLTSGKPIGENLVERTHVLSNFNGNDTRIKLVLSGTVVYRPKVK…
730	GC_00000074	EVERYTHING	wPipPel	1337	3	4	2	0	0.971380471380471	0.975703946968311	0.973537409063779													MVSSFSLLHKNMLTANNQGKLQGKVKVPANIPAGTKLVQFYGDKGSYGEATYTGKKTITIEERRRVIAARRVDPLAQTFTLNESRHIGGVELWFVNKGKKRVVVQIRETAVGVPSQTVIAESYIEPKDIKIDGTATRIEWSPVFCHAGEEYAIVLLTDDSGTAVKIAELGKYDAVNSRWVTSQPYQVGVLLSSSNASTWTPHQNLDLTFRLLAAKFSENSHVIDLGKVTATNTSDLIVLTNVEKVAFDTNVEFILTDEEGKENFLSDNLPLALRERLSGKLTVKANLKGSKEKSPVLYPGLQLVLGNLLESGDYVTRSITAGANTKITITYDALIPGTADVKAYVQKNVD-WQLVNLTSGKPIGENLVERTHVLSNFNGNDTRIKLVLSGTVVYRPKVK…
731	GC_00000075	EVERYTHING	M11	42	3	4	2	0	0.976279650436954	0.651683732221218	0.78162147019491													MLFRVYTLHKRIVNSFEAQIIMNREIWLYGVLFNVLCKVDEDNDLDVNNVIKKIKERLEYRIQKSDKKRDYCKYLYTSWEKKGFDINHQFDLKDYDGFPIDSLFSIAINYKLYTLTNLAQVLIKAGANVQNEKGYLHACVLARSPDILKALIKAGVNDNPNENYGGNTALDYVAKLYGRDKSTKSKDCCKILIEHTLEKKPNIEIPDSVKNNKELAQCWNACEANNEGWELATTNTETQVVSVQKANKSSCSIQ
732	GC_00000075	EVERYTHING	O11	174	3	4	2	0	0.976279650436954	0.651683732221218	0.78162147019491													MLFRVYTLHKRIVNSFEAQIIMNREIWLYGVLFNVLCKVDEDNDLDVNNVIKKIKERLEYRIQKSDKKRDYCKYLYTSWEKKGFDINHQFDLKDYDGFPIDSLFSIAINYKLYTLTNLAQVLIKAGANVQNEKGYLHACVLARSPDILKALIKAGVNDNPNENYGGNTALDYVAKLYGRDKSTKSKDCCKILIEHTLEKKPNIEIPDSVKNNKELAQCWNACEANNEGWELATTNTETQVVSVQKANKSSCSIQ
733	GC_00000075	EVERYTHING	wPipPel	835	3	4	2	0	0.976279650436954	0.651683732221218	0.78162147019491													#NAME?
734	GC_00000075	EVERYTHING	wPipPel	834	3	4	2	0	0.976279650436954	0.651683732221218	0.78162147019491													MLFRVYTLHKRIVNSFEAQIIMNREIWLYGVLFNVLCKVDEDNDLDVNNVIKKIKERLEYRIQKSDKKRDYCKYLYTSWEKK----------------------------DLILITNLT---------------------------------------------------------------------------------------------------------------------------------------
735	GC_00000076	EVERYTHING	M11	306	3	4	2	0	0.994197853205686	0.639796606901867	0.778563732741481													------------------------------------------------------------------------MFPEVGVEGRKIPGTNTRVKYFNSDEQFDQRKFIGEQDGELKLYNLEGKLYDTTDKISKGKKGCVAYVITLDGKLVTHEHINVNKSEWAYRHSTLAGGKPILCSGLMKVVNGKITYIDNNSGHYKPESANLYNAVKKLEGLFSKDAKVVCLPYWISLKKQIPLIRKINLAKREPVEEFLKRMEKKGKDGLTQYKRHFEKIKKFNEQYEQKFLLANYKSPTNELSYKPTIHKKHRLKYSEYINLHLNFLKEFDESPEVQKIAIEHSIRRVIGANYGHKPTVALAKAQVIDKDGKLQETDEIVGINVAFHHENDRDGFAKLLDFKKYSY…
736	GC_00000076	EVERYTHING	O11	1026	3	4	2	0	0.994197853205686	0.639796606901867	0.778563732741481													------------------------------------------------------------------------MFPEVGVEGRKIPGTNTRVKYFNSDEQFDQRKFIGEQDGELKLYNLEGKLYDTTDKISKGKKGCVAYVITLDGKLVTHEHINVNKSEWAYRHSTLAGGKPILCSGLMKVVNGKITYIDNNSGHYKPESANLYNAVKKLEGLFSKDAKVVCLPYWISLKKQIPLIRKINLAKREPVEEFLKRMEKKGKDGLTQYKRHFEKIKKFNEQYEQKFLLANYKSPTNELSYKPTIHKKHRLKYSEYINLHLNFLKEFDESPEVQKIAIEHSIRRVIGANYGHKPTVALAKAQVIDKDGKLQETDEIVGINVAFHHENDRDGFAKLLDFKKYSY…
737	GC_00000076	EVERYTHING	wPipPel	1217	3	4	2	0	0.994197853205686	0.639796606901867	0.778563732741481													MSISKERKEYLLEKFKYAAKEFGKSGTKSNHLAVPKEQQLSIDLGNRKVFGIINKILYWIENNFTYFFPRYNLFPEVGVEGRKIPGTNTRVKYFNSDEQFDQRKFIGEQDGELKLYNLEGKLYDTTDKISKGKKGCVAYVITLDGKLVTHEHINVNKSEWAYRHSTLAGGKPILCSGLMKVVNGKITYIDNNSGHYKPESANLYNAVKKLEGLFSKDAKVVCLPYWISLKKQIPLIRKINLAKREPVEEFLKRMEKKGKDGLTQYKRHFEKIKKFNEQYEQKFLLANYKSPTNELSYKPTIHKKHRLKYSEYINLHLNFLKEFDESPEVQKIAIEHSIRRVIGANYGHKPTVALAKAQVIDKDGKLQETDEIVGINVAFHHENDRDGFAKLLDFKKYSY…
738	GC_00000076	EVERYTHING	wPipPel	1218	3	4	2	0	0.994197853205686	0.639796606901867	0.778563732741481													#NAME?
739	GC_00000077	EVERYTHING	M11	172	3	4	2	0	0.975243393602225	0.643728818829084	0.775544228633343							K06867	uncharacterized protein					MFKNKFDTVISVFKAKSSTSAKTLSSGLFVAGNVVMARAISEIDLSSLQGNSEDKVNKQDLIIIYDYINKVTQEENYNICTNNLDCIKSRILAENISDSLAEKFRQDGWNIISNDGSSLLTVAIERIRKEQKKNRNYDIHVEIAVSLILSMGRELIIKLENFADSNDKTLLHYLAESGKEDILCFVIENSNFDIKEAVRNKDRDGKTPLHYAAKSGNKECLKILIENEADFSCTTNNKTELHYAARSGSPNLLEYLKEILTAKGIFDREKIKTDKYGNNALHYAVQSGNAECIKFFIDNQVQFLKNKYNENPFHKIVGNSETQENAINFLIEHLKFLGRLKSEINQENVDGNTPLHIAAKHGNNQLMKLFTQSGAKIVQNKQGNTPLHIAIIHGNSYCI…
740	GC_00000077	EVERYTHING	O11	608	3	4	2	0	0.975243393602225	0.643728818829084	0.775544228633343							K06867	uncharacterized protein					MFKNKFDTVISVFKAKSSTSAKTLSSGLFVAGNVVMARAISEIDLSSLQGNSEDKVNKQDLIIIYDYINKVTQEENYNICTNNLDCIKSRILAENISDSLAEKFRQDGWNIISNDGSSLLTVAIERIRKEQKKNRNYDIHVEIAVSLILSMGRELIIKLENFADSNDKTLLHYLAESGKEDILCFVIENSNFDIKEAVRNKDRDGKTPLHYAAKSGNKECLKILIENEADFSCTTNNKTELHYAARSGSPNLLEYLKEILTAKGIFDREKIKTDKYGNNALHYAVQSGNAECIKFFIDNQVQFLKNKYNENPFHKIVGNSETQENAINFLIEHLKFLGRLKSEINQENVDGNTPLHIAAKHGNNQLMKLFTQSGAKIVQNKQGNTPLHIAIIHGNSYCI…
741	GC_00000077	EVERYTHING	wPipPel	804	3	4	2	0	0.975243393602225	0.643728818829084	0.775544228633343							K06867	uncharacterized protein					MFKNKFDTVISVFKAKSSTSAKTLSSGLFVAGNVVMARAISEIDLSSLQGNSEDKVNKQDLIIIYDYINKVTQEENYNICTNNLDCIKSRILAENISDSLAEKFRQDGWNIISNDGSSLLTVAIERIRKEQKKNRNYDIHVEIAVSLILSMGRELIIKLENFADSNDKTLLHYLAESGKEDILCFVIENSNFDIKEAVRNKDRDGKTPLHYAAKSGNKECLKILIENEADFSCTTNNKTELHYAARSGSPNLLEYLKEILTAKGIFDREKIKTDKYGNNALHYAVQSGNAECIKFFIDNQVQFLKNKYNENPFHKIVGNSETQENAINFLIEHLKFLGRLKSEINQENVDGNTPLHIAAKHGNNQLMKLFTQSGAKIVQNKQGNTPLHIAIIHGNSYCI…
742	GC_00000077	EVERYTHING	wPipPel	805	3	4	2	0	0.975243393602225	0.643728818829084	0.775544228633343													---------------------------------------------------------------------------------------------------------------------------------------------------------------------------------------------------------------------------------------------------------------------------------------------------------------------------------------------------------------------------------------------------------------…
743	GC_00000078	EVERYTHING	M11	368	3	4	2	0	0.994692144373673	0.667584270777536	0.798953560066528													MTSITGTKFFLKRSKGKKGAKMEDFFWDFWPTVDEEVRKEREEEKSKKLEQELLTLKKRELHRKCVSLVTMVPFALLMAIELEKTCSDQVLLGLISSSLGHTILPFTVLSLICTLYLIYNNRKIAQKERELENIESGKTVEKEKRDLPCTVDDYFNYADAALVTLVIVASIVGEALEQGIIGDVAFSISSLFYFVASATFCYREYKKSKKYEVEKEQDFDEKFEKKTSNMSSAKLMLAGSSLLLIRKIILISGVALASSAVGPALGLVGIALLMVGSGLITHSYSRKLENVEVSGKGVAIGGGASNIGNGGQETLFVR
744	GC_00000078	EVERYTHING	O11	940	3	4	2	0	0.994692144373673	0.667584270777536	0.798953560066528													MTSITGTKFFLKRSKGKKGAKMEDFFWDFWPTVDEEVRKEREEEKSKKLEQELLTLKKRELHRKCVSLVTMVPFALLMAIELEKTCSDQVLLGLISSSLGHTILPFTVLSLICTLYLIYNNRKIAQKERELENIESGKTVEKEKRDLPCTVDDYFNYADAALVTLVIVASIVGEALEQGIIGDVAFSISSLFYFVASATFCYREYKKSKKYEVEKEQDFDEKFEKKTSNMSSAKLMLAGSSLLLIRKIILISGVALASSAVGPALGLVGIALLMVGSGLITHSYSRKLENVEVSGKGVAIGGGASNIGNGGQETLFVR
745	GC_00000078	EVERYTHING	wPipPel	1229	3	4	2	0	0.994692144373673	0.667584270777536	0.798953560066528													#NAME?
746	GC_00000078	EVERYTHING	wPipPel	1228	3	4	2	0	0.994692144373673	0.667584270777536	0.798953560066528													MTSITGTKFFLKRSKGKKGAKMEDFFWDFWPTVDEEVRKEREEEKSKKLEQELLTLKK----------------------------------------------------------------------------------------------------------------------------------------------------------------------KRAT------------------------------------------------------------------------------------------
747	GC_00000079	EVERYTHING	M11	397	3	4	2	0	0.926158133054685	0.765798604342909	0.8383791263895													#NAME?
748	GC_00000079	EVERYTHING	O11	975	3	4	2	0	0.926158133054685	0.765798604342909	0.8383791263895													#NAME?
749	GC_00000079	EVERYTHING	wPipPel	440	3	4	2	0	0.926158133054685	0.765798604342909	0.8383791263895													MSILTQSGRAAIAASIKEQSLHLAWGSGDANWESSHQVEKVFVEDEIALDHHTIKDVRVFTGQTTYQPSIDYIVDSSSGVIKRTENSSITANSAVTIEYTESTPPELITSEKLLNELGRRTADEVLFCTGDENGELITPSGRFKPSNVPTNNLYLKFTFDFTNAANQVIRELGVMVGTKVKEKLPPGQRYFEPQDIEDPGILLVLEHTVPLIRTSATRETFSFVVTF
750	GC_00000079	EVERYTHING	wPipPel	1335	3	4	2	0	0.926158133054685	0.765798604342909	0.8383791263895													MSILTQSGRAAIAASIKEQSLHLAWGSGDANWESSHQVEKVFVEDEIALDHHTIKDVRVFTGQTTYQPSIDYIVDSSSGVIKRTENSSITANSAVTIEYTESTPPELITSEKLLNELGRRTADEVLFCTGDENGELITPSGRFKPSNVPTNNLYLKFTFDFTNAANQVIRELGVMVGTKVKEKLPPGQRYFEPQDIEDPGILLVLEHTVPLIRTSATRETFSFVVTF
751	GC_00000080	EVERYTHING	M11	567	3	4	2	0	0.983202099737533	0.648327664994159	0.781398090699273	I	Lipid transport and metabolism			COG3675	Predicted lipase (Lip2) (PDB:1DT3)							MDFSFLRNWFSTTGAATGSEPGNTEQPDSISVDDGKYEMKEYDDEFEIIEDYEFINRADPNEPCSLPSDYKIDESIVKIAGFDREKLLEMGNFCKISYGDDDGKLSKKRCNNLAQRVYKTEFEIVEDFEIVPSTEKMYKTRAELISEGYEIIPFGNSFEKDAGHVFIKGKEITIAYHGTRLSQSFNDGITDINVLFATSEFLPEGGRIHCGFYNSFMDSWPNLYGILKSHAEKQGSEIKDFKINLTGHSMGGAIAKIAALCLNKTEGAEDVHVATFGDPRVFDLTASEFYNDVLQEKTIRVTQHRQDPVPAVSPGICGYAHVGAQLRISVPEGYFVHQIDGYHEAIKIMDEKDFRSNNNVSLFYYPSRILSRINCAVLGNAQYYAANLGNYILGGQNFF…
752	GC_00000080	EVERYTHING	O11	503	3	4	2	0	0.983202099737533	0.648327664994159	0.781398090699273	I	Lipid transport and metabolism			COG3675	Predicted lipase (Lip2) (PDB:1DT3)							MDFSFLRNWFSTTGAATGSEPGNTEQPDSISVDDGKYEMKEYDDEFEIIEDYEFINRADPNEPCSLPSDYKIDESIVKIAGFDREKLLEMGNFCKISYGDDDGKLSKKRCNNLAQRVYKTEFEIVEDFEIVPSTEKMYKTRAELISEGYEIIPFGNSFEKDAGHVFIKGKEITIAYHGTRLSQSFNDGITDINVLFATSEFLPEGGRIHCGFYNSFMDSWPNLYGILKSHAEKQGSEIKDFKINLTGHSMGGAIAKIAALCLNKTEGAEDVHVATFGDPRVFDLTASEFYNDVLQEKTIRVTQHRQDPVPAVSPGICGYAHVGAQLRISVPEGYFVHQIDGYHEAIKIMDEKDFRSNNNVSLFYYPSRILSRINCAVLGNAQYYAANLGNYILGGQNFF…
753	GC_00000080	EVERYTHING	wPipPel	725	3	4	2	0	0.983202099737533	0.648327664994159	0.781398090699273	I	Lipid transport and metabolism			COG3675	Predicted lipase (Lip2) (PDB:1DT3)							----------------------------------------MYKTRAELISE------------------------------------------------------------------------------------------------GYEIIPFGNSFEKDAGHVFIKGKEITIAYHGTRLSQSFNDGITDINVLFATSEFLPEGGRIHCGFYNSFMDSWPNLYGILKSHAEKQGSEIKDFKINLTGHSMGGAIAKIAALCLNKTEGAEDVHVATFGDPRVFDLTASEFYNDVLQEKTIRVTQHRQDPVPAVSPGICGYAHVGAQLRISVPEGYFVHQIDGYHEAIKIMDEKDFRSNNNVSLFYYPSRILSRINCAVLGNAQYYAANLGNYILGGQNFF…
754	GC_00000080	EVERYTHING	wPipPel	726	3	4	2	0	0.983202099737533	0.648327664994159	0.781398090699273													MDFSFLRNWFSTTGAATGSEPGNTEQPDSISVDDGKYEMKEYDDEFEIIEDYEFINRADPNEPCSLPSDYKIDESIVKIAGFDREKLLEMGNFCKISYGDDDGKLSKKKM-------------------------------------------------------------------------------------------------------------------------------------------------------------------------------------------------------------------------------------------------------------------------------------------------…
755	GC_00000081	EVERYTHING	M11	979	3	4	2	0	0.983114446529081	0.699554938001665	0.817442299732561													MKNFNRKPIALFRQVEKSTKLSQFLLKNLDSFYSQRLGRLVDKFRAQKTKKSNSLTDLKKAYPEKLKIGASISEGDCFFDSLAQGLNELNIKPGHRFTAKSLREDCENYAKANANSWVYKKITGDAEEGGYFVGEGNLDSKVIAKERNSEDEKGISAQTDWCKGEEIITKYTEEEFFSWLLEEYREDREGKILEILKSRYGTDNDLLLEDYNEYETSKDKEEEISEDEEEISEDGKEKGEKVTIKPDNSKSFSKYLNNIKNMSTETNSLAIWGRPEIEGRMICDKYKVELYIYSIEEDSQKVTVTKITGHDDDPEVFIQDINLNQLEIDSSKKTVGVVNYMRHFVPLLSKIPSDITENQSVSNEEIFGEVTEASASDQSEQEEQYNIRTSKSAIVQDHE…
756	GC_00000081	EVERYTHING	O11	1111	3	4	2	0	0.983114446529081	0.699554938001665	0.817442299732561													MKNFNRKPIALFRQVEKSTKLSQFLLKNLDSFYSQRLGRLVDKFRAQKTKKSNSLTDLKKAYPEKLKIGASISEGDCFFDSLAQGLNELNIKPGHRFTAKSLREDCENYAKANANSWVYKKITGDAEEGGYFVGEGNLDSKVIAKERNSEDEKGISAQTDWCKGEEIITKYTEEEFFSWLLEEYREDREGKILEILKSRYGTDNDLLLEDYNEYETSKDKEEEISEDEEEISEDGKEKGEKVTIKPDNSKSFSKYLNNIKNMSTETNSLAIWGRPEIEGRMICDKYKVELYIYSIEEDSQKVTVTKITGHDDDPEVFIQDINLNQLEIDSSKKTVGVVNYMRHFVPLLSKIPSDITENQSVSNEEIFGEVTEASASDQSEQEEQYNIRTSKSAIVQDHE…
757	GC_00000081	EVERYTHING	wPipPel	517	3	4	2	0	0.983114446529081	0.699554938001665	0.817442299732561													MKNFNRKPIALFRQVEKSTKLSQFLLKNLDSFYSQRLGRLVDKFRAQKTKKSNSLTDLKKAYPEKLKIGASISEGDCFFDSLAQGLNELNIKPGHRFTAKSLREDCENYAKANANSWVYKKITGDAEEGGYFVGEGNLDSKVIAKERNSEDEKGISAQTDWCKGEEIITKYTEEEFFSWLLEEYREDREGKILEILKSRYGTDNDLLLEDYNEYETSKDKEEEISEDEEEISEDGKEKGEKVTIKPDNSKSFSKYLNNIKNMSTETNSLAIWGRPEIEGRMICDKYKVELYIYSIEEDSQKVTVTKITGHDDDPEVFIQDINLNQLEIDSSKKTVGVVNYMRHFVPLLSKIPSDITENQSVSNEEIFGEVTEASASDQSEQEEQYNIRTSKSAIVQDHE…
758	GC_00000081	EVERYTHING	wPipPel	519	3	4	2	0	0.983114446529081	0.699554938001665	0.817442299732561													#NAME?
759	GC_00000082	EVERYTHING	M11	3	2	4	2	0	0.979166666666667	1.0	0.989473684210526													MSILTQSGRAAIASSIKKQSIHLAWGSGDGSSGSSHKVEKTFVKGEIKLDHQPIKDVKVVTGQT
760	GC_00000082	EVERYTHING	M11	388	2	4	2	0	0.979166666666667	1.0	0.989473684210526													MSILTQSGRAAIAASIKEQSIHLAWGSGDGSSGSSHKVEKTFVKGEIKLDHQPIKDVKVVTGQT
761	GC_00000082	EVERYTHING	O11	727	2	4	2	0	0.979166666666667	1.0	0.989473684210526													MSILTQSGRAAIASSIKKQSIHLAWGSGDGSSGSSHKVEKTFVKGEIKLDHQPIKDVKVVTGQT
762	GC_00000082	EVERYTHING	O11	590	2	4	2	0	0.979166666666667	1.0	0.989473684210526													MSILTQSGRAAIAASIKEQSIHLAWGSGDGSSGSSHKVEKTFVKGEIKLDHQPIKDVKVVTGQT
763	GC_00000083	EVERYTHING	M11	1	3	4	2	0	0.997853900123813	0.731127540924248	0.84391706108419	R	General function prediction only			COG3209	Uncharacterized conserved protein RhaS, contains 28 RHS repeats (RhsA) (PDB:4IGL)							MPNLYQLNFSRQAFSFDKNIELYRSGNSSNATLQFYAFYNGKLYKYRYDNRSEFLQREWNSTLVTDEASKSRVLHFPETLESMLMLKTPQGINFYQYKNRNFDLLAKSDDFDENEFNDVYDWNKPGNIIKSGHFYHDQSLIGILTKHQEYGIKFYAVMKDELLAGEYPIWPLDTNLSILGNYSQADFFLSDLQRKGQENVIMRNREGLNIYEFNQRNGLEHLTQVPNGAKLGNSEEKLFFPDLTGQSYKDIVALNSSGLFIYQYGQNNYRSIHYNPLFSKIKGWNTEHINSVQFEDIDLDGRQDMLFTGPRGIDILTFDNHTSQWRSLLDNSQLTISERHSNVIKVISSNPHVIEHPIIFTQYKDQLRWANIVEAEKSLEEEVGIQERNETSSQSVPPI…
764	GC_00000083	EVERYTHING	O11	865	3	4	2	0	0.997853900123813	0.731127540924248	0.84391706108419	R	General function prediction only			COG3209	Uncharacterized conserved protein RhaS, contains 28 RHS repeats (RhsA) (PDB:4IGL)							MPNLYQLNFSRQAFSFDKNIELYRSGNSSNATLQFYAFYNGKLYKYRYDNRSEFLQREWNSTLVTDEASKSRVLHFPETLESMLMLKTPQGINFYQYKNRNFDLLAKSDDFDENEFNDVYDWNKPGNIIKSGHFYHDQSLIGILTKHQEYGIKFYAVMKDELLAGEYPIWPLDTNLSILGNYSQADFFLSDLQRKGQENVIMRNREGLNIYEFNQRNGLEHLTQVPNGAKLGNSEEKLFFPDLTGQSYKDIVALNSSGLFIYQYGQNNYRSIHYNPLFSKIKGWNTEHINSVQFEDIDLDGRQDMLFTGPRGIDILTFDNHTSQWRSLLDNSQLTISERHSNVIKVISSNPHVIEHPIIFTQYKDQLRWANIVEAEKSLEEEVGIQERNETSSQSVPPI…
765	GC_00000083	EVERYTHING	wPipPel	1359	3	4	2	0	0.997853900123813	0.731127540924248	0.84391706108419	R	General function prediction only			COG3209	Uncharacterized conserved protein RhaS, contains 28 RHS repeats (RhsA) (PDB:4IGL)							-------------------------------------------------------------------------------------------------------------------------------------------------------------MKDELLAGEYPIWPLDTNLSILGNYSQADFFLSDLQRKGQENVIMRNREGLNIYEFNQRNGLEHLTQVPNGAKLGNSEEKLFFPDLTGQSYKDIVALNSSGLFIYQYGQNNYRSIHYNPLFSKIKGWNTEHINSVQFEDIDLDGRQDMLFTGPRGIDILTFDNHTSQWRSLLDNSQLTISERHSNVIKVISSNPHVIEHPIIFTQYKDQLRWANIVEAEKSLEEEVGIQERNETSSQSVPPI…
766	GC_00000083	EVERYTHING	wPipPel	1361	3	4	2	0	0.997853900123813	0.731127540924248	0.84391706108419													MPNLYQLNFSRQAFSFDKNIELYRSGNSSNATLQFYAFYNGKLYKYRYDNRSEFLQREWNSTLVTDEASKSRVLHFPETLESMLMLKTPQGINFYQYKNRNFDLLAKSDDFDENEFNDVYDWNKPGNIIKSGHFYHDQSLIGILTKHQEY---------------------------------------------------------------------------------------------------------------------------------------------------------------------------------------------------------------------------------------------------------…
767	GC_00000084	EVERYTHING	M11	1231	3	4	2	0	0.983586249612883	0.648120070912297	0.781368536517383	X	Mobilome: prophages, transposons			COG5323	Phage large terminase packaging protein							MSTIILSSILSKAGSIFGPIGQIVGSGLGALLGAQLDNAIFGLDADQKITHGARLKNLQVQTSTYGKAIPIIYGTARVAGNIIWSQPIKEEAITTQNKTGRGINITYNYYATLAIAICKGKVEKLNRIWAGTKSLSFDQIDYTFYHGREDQNPDPFMLSIEGDIPAYRGISYIVIKNFPLADYSNRVPVFTFEVQTALKLSGFSVAENIKNINIIPGSGEFVYDTKIQKKIAREKISSSQYIPYGPAQRVNHNNHTKKSDSMLSLDQLKESLPNVEWASVVVNWFASSLNIKDCKIYPAVEFQDDSAIVPDDWQVGNITRDNAQLISKDDNGNPRYGGTVSDAALIRYIEELHSRGYKVMLYPMFLLDTKNKEWRGKLGGTPQDISDFFENRYSKFIGH…
768	GC_00000084	EVERYTHING	O11	359	3	4	2	0	0.983586249612883	0.648120070912297	0.781368536517383	X	Mobilome: prophages, transposons			COG5323	Phage large terminase packaging protein							MSTIILSSILSKAGSIFGPIGQIVGSGLGALLGAQLDNAIFGLDADQKITHGARLKNLQVQTSTYGKAIPIIYGTARVAGNIIWSQPIKEEAITTQNKTGRGINITYNYYATLAIAICKGKVEKLNRIWAGTKSLSFDQIDYTFYHGREDQNPDPFMLSIEGDIPAYRGISYIVIKNFPLADYSNRVPVFTFEVQTALKLSGFSVAENIKNINIIPGSGEFVYDTKIQKKIAREKISSSQYIPYGPAQRVNHNNHTKKSDSMLSLDQLKESLPNVEWASVVVNWFASSLNIKDCKIYPAVEFQDDSAIVPDDWQVGNITRDNAQLISKDDNGNPRYGGTVSDAALIRYIEELHSRGYKVMLYPMFLLDTKNKEWRGKLGGTPQDISDFFENRYSKFIGH…
769	GC_00000084	EVERYTHING	wPipPel	1295	3	4	2	0	0.983586249612883	0.648120070912297	0.781368536517383	X	Mobilome: prophages, transposons			COG5323	Phage large terminase packaging protein							MSTIILSSILSKAGSIFGPIGQIVGSGLGALLGAQLDNAIFGLDADQKITHGARLKNLQVQTSTYGKAIPIIYGTARVAGNIIWSQPIKEEAITTQNKTGRGINITYNYYATLAIAICKGKVEKLNRIWAGTKSLSFDQIDYTFYHGREDQNPDPFMLSIEGDIPAYRGISYIVIKNFPLADYSNRVPVFTFEVQTALKLSGFSVAENIKNINIIPGSGEFVYDTKIQKKIAREKISSSQYIPYGPAQRVNHNNHTKKSDSMLSLDQLKESLPNVEWASVVVNWFASSLNIKDCKIYPAVEFQDDSAIVPDDWQVGNITRDNAQLISKDDNGNPRYGGTVSDAALIRYIEELHSRGYKVMLYPMFLLDTKNKEWRGKLGGTPQDISDFFENRYSKFIGH…
770	GC_00000084	EVERYTHING	wPipPel	1296	3	4	2	0	0.983586249612883	0.648120070912297	0.781368536517383													MKTEI-------------PIGEMVTNN------------------------------------------------------------------------------------------------------------------------------------------------------------------------------------------------------------------------------------------------------------------------------------------------------------------------------------------------------------------------------------…
771	GC_00000085	EVERYTHING	M11	1059	3	4	2	0	0.940486169321039	0.658056106337665	0.77432130018933	R	General function prediction only			COG0628	Predicted PurR-regulated permease PerM (PerM)							MQKRHITICCVLLFIIGALFLMRPMIVPCLISVFVAHLFNPLVTKFEKYRIPRSCSVVFITLALLIAFILVITFVLPIIYFQITLILNFLVNKIPSLKLKVIPSVLEFLNIKTEDSLFDHLSKNLVENYSDYISYFINALSMGSNLIIQVLNSSFNLIYMVSLIAITLVVFFYVLRDWPAIVEKANKLIPILYREKAAGYFSKVDFIISNYLKGQLNVCIVMMIFYSVGLSIIGLKHSVAIGILSGTLTFIPYIGPLLYTIIGFLSAITQFSGWFESTAVLLLFSVGQLIDSSILVPLLIGKKVHIHPTIIILGVVICTSYFGFIGILFFIPIIAMFSVLVEYAVNKYFESELYKNG
772	GC_00000085	EVERYTHING	O11	528	3	4	2	0	0.940486169321039	0.658056106337665	0.77432130018933	R	General function prediction only			COG0628	Predicted PurR-regulated permease PerM (PerM)							MQKRHITICCVLLFIIGALFLMRPMIVPCLISVFVAHLFNPLVTKFEKYRIPRSCSVVFITLALLIAFILVITFVLPIIYFQITLILNFLVNKIPSLKLKVIPSVLEFLNIKTEDSLFDHLSKNLVENYSDYISYFINALSMGSNLIIQVLNSSFNLIYMVSLIAITLVVFFYVLRDWPAIVEKANKLIPILYREKAAGYFSKVDFIISNYLKGQLNVCIVMMIFYSVGLSIIGLKHSVAIGILSGTLTFIPYIGPLLYTIIGFLSAITQFSGWFESTAVLLLFSVGQLIDSSILVPLLIGKKVHIHPTIIILGVVICTSYFGFIGILFFIPIIAMFSVLVEYAVNKYFESELYKNG
773	GC_00000085	EVERYTHING	wPipPel	987	3	4	2	0	0.940486169321039	0.658056106337665	0.77432130018933	R	General function prediction only			COG0628	Predicted PurR-regulated permease PerM (PerM)							#NAME?
774	GC_00000085	EVERYTHING	wPipPel	985	3	4	2	0	0.940486169321039	0.658056106337665	0.77432130018933	R	General function prediction only			COG0628	Predicted PurR-regulated permease PerM (PerM)							MQKRHITICCVLLFIIGALFLMRPMIVPCLISVFVAHLFNPLVTKFEKYRIPRSCSVVFITLALLIAFILVITFVLPIIYFQITLILNFLVNKIPSLKLKVIPSVLEFLNIKTEDSLFDHLSKNLVENYSDYISYFINALSMGSNLIIQ---------------------------------------VPSASRE---GEYCSV------------------------------------------------------------------------------------------------GNR----PTRIKVGIL-----------------------------------------
775	GC_00000086	EVERYTHING	M11	185	3	4	2	0	0.956481481481481	0.636334777779966	0.764234327004403							K06867	uncharacterized protein					---------MPPAVDTAEERERRHSRDSGAEEEFEVLEQEEIKEHRHSGDSGNCSEVEEGQNTNRAIELEFQLTQSLLSQVKAGENNRNANSGKQAQLDLERMDFVINGQTISKAYVHELYCQHNHLISSENANYRLFAKQVFTEMFKYAKAETPNDNILEELITNCNQAGYDGSLLMQLSPIFSKHKLSLPHANDRKISIVYNSQGSLNIQYCPSMPVRELDTNKEICRVDAILEFTLKFRDSKVEYENGKVTLAIPEQLENYKVDGKSLLDEINRHFEDEDNRITETLEKNMNEGPKSFAAEDLSITESSSDSSEVANKVVTDPGILGNVANVLVGVAEVTAVVATELFWPQDQVNIEPRHNEEEFTITPKNLTFDGLIDVINKAKNYGDYADLDKT…
776	GC_00000086	EVERYTHING	O11	621	3	4	2	0	0.956481481481481	0.636334777779966	0.764234327004403							K06867	uncharacterized protein					---------MPPAVDTAEERERRHSRDSGAEEEFEVLEQEEIKEHRHSGDSGNCSEVEEGQNTNRAIELEFQLTQSLLSQVKAGENNRNANSGKQAQLDLERMDFVINGQTISKAYVHELYCQHNHLISSENANYRLFAKQVFTEMFKYAKAETPNDNILEELITNCNQAGYDGSLLMQLSPIFSKHKLSLPHANDRKISIVYNSQGSLNIQYCPSMPVRELDTNKEICRVDAILEFTLKFRDSKVEYENGKVTLAIPEQLENYKVDGKSLLDEINRHFEDEDNRITETLEKNMNEGPKSFAAEDLSITESSSDSSEVANKVVTDPGILGNVANVLVGVAEVTAVVATELFWPQDQVNIEPRHNEEEFTITPKNLTFDGLIDVINKAKNYGDYADLDKT…
777	GC_00000086	EVERYTHING	wPipPel	791	3	4	2	0	0.956481481481481	0.636334777779966	0.764234327004403							K06867	uncharacterized protein					-----------------------------------------------------------------------------------MEKNR--------------------------------------------------------------------------------------------STILPWHSI------------------------CEKLR-RALSIRNQEC-VKAVLD---KFKDT----------------------EARSRVSDMSEKF----------------------------------------------------------------------LHYAIQQ-----------------------------------DFIDVAKT…
778	GC_00000086	EVERYTHING	wPipPel	790	3	4	2	0	0.956481481481481	0.636334777779966	0.764234327004403													MGWNLLGGLMPPAVDTAEERERRHSRDSGAEEEFEVLEQEEIKEHRHSGDSGNCSEVEEGQNTNRAIELEFQLTQSLLSQVKAGENNRNANSGKQAQLDLERMDFVINGQTISKAYVHELYCQHNHLISSENANYRLFAKQVFTEMFKYAKAETPNDNILEELITNCNQAGYDGSLLMQLSPIFSKHKLSLPHANDRKISIVYNSQGSLNIQYCPSMPVRELDTNKEICRVDAILEFTLKFRDSKVEYENGKVTLAIPEQLENYKVDGKSLLDEINRHFEDEDNRITETLEKNMNEGPKSFAAEDLSITESSSDSSEVANKVVTDPGILGNVANVLVGVAEVTAVVATELFWPQDQVNIEPRHNEEEFTITPKNLTFDGLIDVINKAKNYGDYADLDKT…
779	GC_00000087	EVERYTHING	M11	795	3	4	2	0	0.991827203736135	0.631234770573976	0.771474937259279							K06867	uncharacterized protein					MLGKGNKGEQVADDRIDYVDDESTIGAKGGLDHEDRLSSGELQCGPSQESLGVTRSSSISSGSVWYSASNDTANVISLTDNEVVEKATFFVKTFVKEFEEKLSKYFEEAEPDSNIQKISKVSASFNSILNNTIPASPLKLFSVKVNESINYCVIGKQHKKRAKNIFTIIIPCYKAEMREILVKAGLEIFHRFEEPFIKVVDINPSFYHRRVKKLAIDAVHRTMNYLLTSEEQDFSVDLITQGVVLDKSKKKGYFTRPGYEIKDEQGGESLVTSELYEWVGIKKKEEDETVNYYQYNSEEHNLEEYRCAEKYGYRLPFEWELRKWEEVKQKYVSIKAPIEGYVYILNDEKKEELARFILKEINGQDPVKRKDIEDVKEHLRKQDEDRRQFSYSFGKTPEN…
780	GC_00000087	EVERYTHING	O11	1063	3	4	2	0	0.991827203736135	0.631234770573976	0.771474937259279							K06867	uncharacterized protein					MLGKGNKGEQVADDRIDYVDDESTIGAKGGLDHEDRLSSGELQCGPSQESLGVTRSSSISSGSVWYSASNDTANVISLTDNEVVEKATFFVKTFVKEFEEKLSKYFEEAEPDSNIQKISKVSASFNSILNNTIPASPLKLFSVKVNESINYCVIGKQHKKRAKNIFTIIIPCYKAEMREILVKAGLEIFHRFEEPFIKVVDINPSFYHRRVKKLAIDAVHRTMNYLLTSEEQDFSVDLITQGVVLDKSKKKGYFTRPGYEIKDEQGGESLVTSELYEWVGIKKKEEDETVNYYQYNSEEHNLEEYRCAEKYGYRLPFEWELRKWEEVKQKYVSIKAPIEGYVYILNDEKKEELARFILKEINGQDPVKRKDIEDVKEHLRKQDEDRRQFSYSFGKTPEN…
781	GC_00000087	EVERYTHING	wPipPel	1393	3	4	2	0	0.991827203736135	0.631234770573976	0.771474937259279													MLGKGNKGEQVADDRIDYVDDESTIGAKGGLDHEDRLSSGELQCGPSQESLGVTRSSSISSGSVWYSASNDTANVISLTDNEVVEKATFFVKTFVKEFEEKLSKYFEEAEPDSNIQKISKVSASFNSILNNTIPASPLKLFSVKVNESINYCVIGKQHKKRAKNIFTIIIPCYKAEMREILVKAGLEIFHRFEEPFIKVVDINPSFYHRRVKKLAIDAVHRTMNYLLTSEEQDFSVDLITQGVVLDKSKKKGYFTRPGYEIKDEQGGESLVTSELYEWVGIKKKEEDETVNYYQYNSEEHNLEEYRCAEKYGYRLPFEWELRKWEEVKQKYVSIKAPIEGYVYILNDEKKEELARFILKEINGQDPVKRKDIEDVKEHLRKQDEDRRQFSYSFGKTPEN…
782	GC_00000087	EVERYTHING	wPipPel	1394	3	4	2	0	0.991827203736135	0.631234770573976	0.771474937259279							K06867	uncharacterized protein					---------------------------------------------------------------------------------------------------------------------------------------------------------------------------------------------------------------------------------------------------------------------------------------------------------------------------------------------------------------------------------------------------------------…
783	GC_00000088	EVERYTHING	M11	668	3	3	1	1	1.0	1.0	1.0													MSYEEKKLVYRKKIRTYSKRLVTALSIASLSGYIAALALNISSLSLYFTIVSTILSALSLALNIWSLTDHFRQCGLNKQLDTSRQEKLMKICLDIASNVSFLIGGITSILPLEFPIIPFISVAFFILGCTFMATNFIRTMISQPQIDETKTSKLVII
784	GC_00000088	EVERYTHING	O11	318	3	3	1	1	1.0	1.0	1.0													MSYEEKKLVYRKKIRTYSKRLVTALSIASLSGYIAALALNISSLSLYFTIVSTILSALSLALNIWSLTDHFRQCGLNKQLDTSRQEKLMKICLDIASNVSFLIGGITSILPLEFPIIPFISVAFFILGCTFMATNFIRTMISQPQIDETKTSKLVII
785	GC_00000088	EVERYTHING	wPipPel	961	3	3	1	1	1.0	1.0	1.0													MSYEEKKLVYRKKIRTYSKRLVTALSIASLSGYIAALALNISSLSLYFTIVSTILSALSLALNIWSLTDHFRQCGLNKQLDTSRQEKLMKICLDIASNVSFLIGGITSILPLEFPIIPFISVAFFILGCTFMATNFIRTMISQPQIDETKTSKLVII
786	GC_00000089	EVERYTHING	M11	1085	3	3	1	1	1.0	1.0	1.0	C	Energy production and conversion	M00144	Pathway modules; Energy metabolism; ATP synthesis	COG1905	NADH:ubiquinone oxidoreductase 24 kD subunit (chain E) (NuoE) (PDB:5XF9)	K00334	NADH-quinone oxidoreductase subunit E [EC:7.1.1.2]	COG1905	NADH dehydrogenase	M00144	NADH:quinone oxidoreductase, prokaryotes	MKEKEEQFSFTSDNLRKAKKSIEMYPKGREGSAVMPLLYLVQEQCGWVPESAMRYVADMLHIPHIRVYEVANFYTMYNLKPVGKYLIQICRTTPCWLCNSEEVLNTFKKKLGINIGETTKDNLFTLKEVECLGACVNAPVVQINNDFYENLTPEKVENIIAELSSK
787	GC_00000089	EVERYTHING	O11	1069	3	3	1	1	1.0	1.0	1.0	C	Energy production and conversion	M00144	Pathway modules; Energy metabolism; ATP synthesis	COG1905	NADH:ubiquinone oxidoreductase 24 kD subunit (chain E) (NuoE) (PDB:5XF9)	K00334	NADH-quinone oxidoreductase subunit E [EC:7.1.1.2]	COG1905	NADH dehydrogenase	M00144	NADH:quinone oxidoreductase, prokaryotes	MKEKEEQFSFTSDNLRKAKKSIEMYPKGREGSAVMPLLYLVQEQCGWVPESAMRYVADMLHIPHIRVYEVANFYTMYNLKPVGKYLIQICRTTPCWLCNSEEVLNTFKKKLGINIGETTKDNLFTLKEVECLGACVNAPVVQINNDFYENLTPEKVENIIAELSSK
788	GC_00000089	EVERYTHING	wPipPel	598	3	3	1	1	1.0	1.0	1.0	C	Energy production and conversion	M00144	Pathway modules; Energy metabolism; ATP synthesis	COG1905	NADH:ubiquinone oxidoreductase 24 kD subunit (chain E) (NuoE) (PDB:5XF9)	K00334	NADH-quinone oxidoreductase subunit E [EC:7.1.1.2]	COG1905	NADH dehydrogenase	M00144	NADH:quinone oxidoreductase, prokaryotes	MKEKEEQFSFTSDNLRKAKKSIEMYPKGREGSAVMPLLYLVQEQCGWVPESAMRYVADMLHIPHIRVYEVANFYTMYNLKPVGKYLIQICRTTPCWLCNSEEVLNTFKKKLGINIGETTKDNLFTLKEVECLGACVNAPVVQINNDFYENLTPEKVENIIAELSSK
789	GC_00000090	EVERYTHING	M11	938	3	3	1	1	1.0	1.0	1.0	L	Replication, recombination and repair			COG2094	3-methyladenine DNA glycosylase Mpg (Mpg) (PDB:1BNK)	K03652	DNA-3-methyladenine glycosylase [EC:3.2.2.21]					MMNNTILPRNFYERPTLTVAGELLGKMLKFSNFSGIITEVEAYIGMDDPACHAARGYTNRTSVMFGTPGFSYVYFIYGMYYCLNIVTEAEGFPAAVLIRGLKLTEPLEANLGGPGILCKKLNITKEHNKQDLTISHEFCLYEYHLKPDYVCTPRIGISKGKEKFWRFKSCVLADMPKITLNNKY
790	GC_00000090	EVERYTHING	O11	764	3	3	1	1	1.0	1.0	1.0	L	Replication, recombination and repair			COG2094	3-methyladenine DNA glycosylase Mpg (Mpg) (PDB:1BNK)	K03652	DNA-3-methyladenine glycosylase [EC:3.2.2.21]					MMNNTILPRNFYERPTLTVAGELLGKMLKFSNFSGIITEVEAYIGMDDPACHAARGYTNRTSVMFGTPGFSYVYFIYGMYYCLNIVTEAEGFPAAVLIRGLKLTEPLEANLGGPGILCKKLNITKEHNKQDLTISHEFCLYEYHLKPDYVCTPRIGISKGKEKFWRFKSCVLADMPKITLNNKY
791	GC_00000090	EVERYTHING	wPipPel	879	3	3	1	1	1.0	1.0	1.0	L	Replication, recombination and repair			COG2094	3-methyladenine DNA glycosylase Mpg (Mpg) (PDB:1BNK)	K03652	DNA-3-methyladenine glycosylase [EC:3.2.2.21]					MMNNTILPRNFYERPTLTVAGELLGKMLKFSNFSGIITEVEAYIGMDDPACHAARGYTNRTSVMFGTPGFSYVYFIYGMYYCLNIVTEAEGFPAAVLIRGLKLTEPLEANLGGPGILCKKLNITKEHNKQDLTISHEFCLYEYHLKPDYVCTPRIGISKGKEKFWRFKSCVLADMPKITLNNKY
792	GC_00000091	EVERYTHING	M11	988	3	3	1	1	1.0	1.0	1.0	P	Inorganic ion transport and metabolism			COG1863	Multisubunit Na+/H+ antiporter, MnhE subunit (MnhE) (PDB:6CFW)	K05569	multicomponent Na+:H+ antiporter subunit E					MKVRQNIKFFSLSFVILSSLWITLSGYFEPFFILCGVFSSVFTLIIFKRLIDAESALSQILNDSGRLSLYQLISYIPWLIYQIIFSSIYVTKKVLRFKSTVEPIVIVRECIGHNDKTIALFANSVTITPGTLTINVEKKQKTYLSTICLIDKDLESGISEIEGKVLKMLHLVK
793	GC_00000091	EVERYTHING	O11	1120	3	3	1	1	1.0	1.0	1.0	P	Inorganic ion transport and metabolism			COG1863	Multisubunit Na+/H+ antiporter, MnhE subunit (MnhE) (PDB:6CFW)	K05569	multicomponent Na+:H+ antiporter subunit E					MKVRQNIKFFSLSFVILSSLWITLSGYFEPFFILCGVFSSVFTLIIFKRLIDAESALSQILNDSGRLSLYQLISYIPWLIYQIIFSSIYVTKKVLRFKSTVEPIVIVRECIGHNDKTIALFANSVTITPGTLTINVEKKQKTYLSTICLIDKDLESGISEIEGKVLKMLHLVK
794	GC_00000091	EVERYTHING	wPipPel	508	3	3	1	1	1.0	1.0	1.0	P	Inorganic ion transport and metabolism			COG1863	Multisubunit Na+/H+ antiporter, MnhE subunit (MnhE) (PDB:6CFW)	K05569	multicomponent Na+:H+ antiporter subunit E					MKVRQNIKFFSLSFVILSSLWITLSGYFEPFFILCGVFSSVFTLIIFKRLIDAESALSQILNDSGRLSLYQLISYIPWLIYQIIFSSIYVTKKVLRFKSTVEPIVIVRECIGHNDKTIALFANSVTITPGTLTINVEKKQKTYLSTICLIDKDLESGISEIEGKVLKMLHLVK
795	GC_00000092	EVERYTHING	M11	502	3	3	1	1	1.0	1.0	1.0	C	Energy production and conversion	M00144	Pathway modules; Energy metabolism; ATP synthesis	COG0713	NADH:ubiquinone oxidoreductase subunit 11 or 4L (chain K) (NuoK) (PDB:4HE8)	K00340	NADH-quinone oxidoreductase subunit K [EC:7.1.1.2]	COG0713	NADH dehydrogenase	M00144	NADH:quinone oxidoreductase, prokaryotes	MEIGLNHFLIVAAVLFTIGVCGIFINRKSIINILLSIEILLLAININLVAFSAFMNDIVGQIFVMFVLTVAAAESGVGLAILVVYYRSRGNIDVEQANLMKE
796	GC_00000092	EVERYTHING	O11	810	3	3	1	1	1.0	1.0	1.0	C	Energy production and conversion	M00144	Pathway modules; Energy metabolism; ATP synthesis	COG0713	NADH:ubiquinone oxidoreductase subunit 11 or 4L (chain K) (NuoK) (PDB:4HE8)	K00340	NADH-quinone oxidoreductase subunit K [EC:7.1.1.2]	COG0713	NADH dehydrogenase	M00144	NADH:quinone oxidoreductase, prokaryotes	MEIGLNHFLIVAAVLFTIGVCGIFINRKSIINILLSIEILLLAININLVAFSAFMNDIVGQIFVMFVLTVAAAESGVGLAILVVYYRSRGNIDVEQANLMKE
797	GC_00000092	EVERYTHING	wPipPel	1009	3	3	1	1	1.0	1.0	1.0	C	Energy production and conversion	M00144	Pathway modules; Energy metabolism; ATP synthesis	COG0713	NADH:ubiquinone oxidoreductase subunit 11 or 4L (chain K) (NuoK) (PDB:4HE8)	K00340	NADH-quinone oxidoreductase subunit K [EC:7.1.1.2]	COG0713	NADH dehydrogenase	M00144	NADH:quinone oxidoreductase, prokaryotes	MEIGLNHFLIVAAVLFTIGVCGIFINRKSIINILLSIEILLLAININLVAFSAFMNDIVGQIFVMFVLTVAAAESGVGLAILVVYYRSRGNIDVEQANLMKE
798	GC_00000093	EVERYTHING	M11	740	3	3	1	1	1.0	1.0	1.0	J	Translation, ribosomal structure and biogenesis			COG0089	Ribosomal protein L23 (RplW) (PDB:1VS6)	K02892	large subunit ribosomal protein L23	COG0089	Ribosome 50S subunit			MIKYNNIIKSPVITEKASLLREKFNKYSLYVFVNVNKRQIKSAIESLFNVRISSINVIRVKPKYRRFRGVVGCKKQRKKVYFSLMDGQKLDIMSV
799	GC_00000093	EVERYTHING	O11	1158	3	3	1	1	1.0	1.0	1.0	J	Translation, ribosomal structure and biogenesis			COG0089	Ribosomal protein L23 (RplW) (PDB:1VS6)	K02892	large subunit ribosomal protein L23	COG0089	Ribosome 50S subunit			MIKYNNIIKSPVITEKASLLREKFNKYSLYVFVNVNKRQIKSAIESLFNVRISSINVIRVKPKYRRFRGVVGCKKQRKKVYFSLMDGQKLDIMSV
800	GC_00000093	EVERYTHING	wPipPel	1181	3	3	1	1	1.0	1.0	1.0	J	Translation, ribosomal structure and biogenesis			COG0089	Ribosomal protein L23 (RplW) (PDB:1VS6)	K02892	large subunit ribosomal protein L23	COG0089	Ribosome 50S subunit			MIKYNNIIKSPVITEKASLLREKFNKYSLYVFVNVNKRQIKSAIESLFNVRISSINVIRVKPKYRRFRGVVGCKKQRKKVYFSLMDGQKLDIMSV
801	GC_00000094	EVERYTHING	M11	458	3	3	1	1	1.0	1.0	1.0	S	Function unknown			COG3750	Uncharacterized conserved protein, UPF0335 family (PDB:6CFY)							MEDTLKITAEDLKNYIERIEKLEQEKRDVQDHIRDVYAKAADEGWDIKVMKQIIRLRKMDDDDREEQEILLDTYKRALGMNYEGE
802	GC_00000094	EVERYTHING	O11	669	3	3	1	1	1.0	1.0	1.0	S	Function unknown			COG3750	Uncharacterized conserved protein, UPF0335 family (PDB:6CFY)							MEDTLKITAEDLKNYIERIEKLEQEKRDVQDHIRDVYAKAADEGWDIKVMKQIIRLRKMDDDDREEQEILLDTYKRALGMNYEGE
803	GC_00000094	EVERYTHING	wPipPel	762	3	3	1	1	1.0	1.0	1.0	S	Function unknown			COG3750	Uncharacterized conserved protein, UPF0335 family (PDB:6CFY)							MEDTLKITAEDLKNYIERIEKLEQEKRDVQDHIRDVYAKAADEGWDIKVMKQIIRLRKMDDDDREEQEILLDTYKRALGMNYEGE
804	GC_00000095	EVERYTHING	M11	1075	3	3	1	1	1.0	1.0	1.0	S	Function unknown			COG3543	Uncharacterized conserved protein, DUF1284 domain	K09706	uncharacterized protein					MIKFRPHHFMCTLAFQGYGYSQGFVENYKKIASKVINDPNTKIEVVDNLDTICSVCPNQTKQGKCTTQAKVLELDRRHMEILGMKIGEILTWNEAVKRIRKKMSLEKFDYACEECNWQPYGMCRSALLTHSK
805	GC_00000095	EVERYTHING	O11	544	3	3	1	1	1.0	1.0	1.0	S	Function unknown			COG3543	Uncharacterized conserved protein, DUF1284 domain	K09706	uncharacterized protein					MIKFRPHHFMCTLAFQGYGYSQGFVENYKKIASKVINDPNTKIEVVDNLDTICSVCPNQTKQGKCTTQAKVLELDRRHMEILGMKIGEILTWNEAVKRIRKKMSLEKFDYACEECNWQPYGMCRSALLTHSK
806	GC_00000095	EVERYTHING	wPipPel	969	3	3	1	1	1.0	1.0	1.0	S	Function unknown			COG3543	Uncharacterized conserved protein, DUF1284 domain	K09706	uncharacterized protein					MIKFRPHHFMCTLAFQGYGYSQGFVENYKKIASKVINDPNTKIEVVDNLDTICSVCPNQTKQGKCTTQAKVLELDRRHMEILGMKIGEILTWNEAVKRIRKKMSLEKFDYACEECNWQPYGMCRSALLTHSK
807	GC_00000096	EVERYTHING	M11	380	3	3	1	1	1.0	1.0	1.0	E	Amino acid transport and metabolism	M00016|M00525|M00526|M00527	Pathway modules; Amino acid metabolism; Lysine metabolism|Pathway modules; Amino acid metabolism; Lysine metabolism|Pathway modules; Amino acid metabolism; Lysine metabolism|Pathway modules; Amino acid metabolism; Lysine metabolism	COG0289	4-hydroxy-tetrahydrodipicolinate reductase (DapB) (PDB:1ARZ) (PUBMED:29684280)	K00215	4-hydroxy-tetrahydrodipicolinate reductase [EC:1.17.1.8]	COG0289	Lysine biosynthesis	M00016|M00525|M00526|M00527	Lysine biosynthesis, succinyl-DAP pathway, aspartate => lysine|Lysine biosynthesis, acetyl-DAP pathway, aspartate => lysine|Lysine biosynthesis, DAP dehydrogenase pathway, aspartate => lysine|Lysine biosynthesis, DAP aminotransferase pathway, aspartate => lysine	MKIRVGVIGCLGRMGKKILNELITNTKVEIAGAVARLGSEYIGLDIGPIVGNNCNLGIKITSSISEVFESSDVVIDFTTKECMLECLKAAVKFKKPLVSGTTGIEGLNLKDYAAKVPILWSANMSIGVNVLLKLVKEAAKLLGNEYDVEIWEMHHNLKKDSPSGTAIEFGKAVANAAKVDFELNQYSHNNSNIRGKGGIGFAVSRGGGVIGDHSVMFVNYDERVELNHKAIDRTTFARGAVQAAIWLCENKTPGLYSMQDLV
808	GC_00000096	EVERYTHING	O11	638	3	3	1	1	1.0	1.0	1.0	E	Amino acid transport and metabolism	M00016|M00525|M00526|M00527	Pathway modules; Amino acid metabolism; Lysine metabolism|Pathway modules; Amino acid metabolism; Lysine metabolism|Pathway modules; Amino acid metabolism; Lysine metabolism|Pathway modules; Amino acid metabolism; Lysine metabolism	COG0289	4-hydroxy-tetrahydrodipicolinate reductase (DapB) (PDB:1ARZ) (PUBMED:29684280)	K00215	4-hydroxy-tetrahydrodipicolinate reductase [EC:1.17.1.8]	COG0289	Lysine biosynthesis	M00016|M00525|M00526|M00527	Lysine biosynthesis, succinyl-DAP pathway, aspartate => lysine|Lysine biosynthesis, acetyl-DAP pathway, aspartate => lysine|Lysine biosynthesis, DAP dehydrogenase pathway, aspartate => lysine|Lysine biosynthesis, DAP aminotransferase pathway, aspartate => lysine	MKIRVGVIGCLGRMGKKILNELITNTKVEIAGAVARLGSEYIGLDIGPIVGNNCNLGIKITSSISEVFESSDVVIDFTTKECMLECLKAAVKFKKPLVSGTTGIEGLNLKDYAAKVPILWSANMSIGVNVLLKLVKEAAKLLGNEYDVEIWEMHHNLKKDSPSGTAIEFGKAVANAAKVDFELNQYSHNNSNIRGKGGIGFAVSRGGGVIGDHSVMFVNYDERVELNHKAIDRTTFARGAVQAAIWLCENKTPGLYSMQDLV
809	GC_00000096	EVERYTHING	wPipPel	111	3	3	1	1	1.0	1.0	1.0	E	Amino acid transport and metabolism	M00016|M00525|M00526|M00527	Pathway modules; Amino acid metabolism; Lysine metabolism|Pathway modules; Amino acid metabolism; Lysine metabolism|Pathway modules; Amino acid metabolism; Lysine metabolism|Pathway modules; Amino acid metabolism; Lysine metabolism	COG0289	4-hydroxy-tetrahydrodipicolinate reductase (DapB) (PDB:1ARZ) (PUBMED:29684280)	K00215	4-hydroxy-tetrahydrodipicolinate reductase [EC:1.17.1.8]	COG0289	Lysine biosynthesis	M00016|M00525|M00526|M00527	Lysine biosynthesis, succinyl-DAP pathway, aspartate => lysine|Lysine biosynthesis, acetyl-DAP pathway, aspartate => lysine|Lysine biosynthesis, DAP dehydrogenase pathway, aspartate => lysine|Lysine biosynthesis, DAP aminotransferase pathway, aspartate => lysine	MKIRVGVIGCLGRMGKKILNELITNTKVEIAGAVARLGSEYIGLDIGPIVGNNCNLGIKITSSISEVFESSDVVIDFTTKECMLECLKAAVKFKKPLVSGTTGIEGLNLKDYAAKVPILWSANMSIGVNVLLKLVKEAAKLLGNEYDVEIWEMHHNLKKDSPSGTAIEFGKAVANAAKVDFELNQYSHNNSNIRGKGGIGFAVSRGGGVIGDHSVMFVNYDERVELNHKAIDRTTFARGAVQAAIWLCENKTPGLYSMQDLV
810	GC_00000097	EVERYTHING	M11	449	3	3	1	1	1.0	1.0	1.0	O	Posttranslational modification, protein turnover, chaperones			COG1220	ATP-dependent protease HslVU (ClpYQ), ATPase subunit HslU (HslU) (PDB:1DO0)	K03667	ATP-dependent HslUV protease ATP-binding subunit HslU					MSRTLCDNFSSQSVVGQFDNNDDYNEKNSLYENEGTGSSSIQSSQALLDDLPPQKIVKELDRFIIGQNDAKRAVAIALRNRWRRNKVPLPLREEIIPKNILMIGHTGVGKTEIARRLAKLAGAPFIKVEATKFTEIGYVGRDVDSIIRDLVDAAIVLVKEKARKALTKKALGLAEKIIVNSMVGEDATEESKKVFRERLRNKEFEDGEVSINVRESKGMLPTFDIPGMPGGQIGVMNVTEIVGKMFNGNKKTKTITVKVKEAREILINEESERLMDEDKIIKEAIDLVSNEGIVFLDEIDKIAARTEIKGEVNREGVQRDLLPLLEGTTVSTKYGPVKTDYILFIASGAFHLSKPSDLLPELQGRLPIRVELKALTQEDLIKILKEPESSLLKQYIALM…
811	GC_00000097	EVERYTHING	O11	678	3	3	1	1	1.0	1.0	1.0	O	Posttranslational modification, protein turnover, chaperones			COG1220	ATP-dependent protease HslVU (ClpYQ), ATPase subunit HslU (HslU) (PDB:1DO0)	K03667	ATP-dependent HslUV protease ATP-binding subunit HslU					MSRTLCDNFSSQSVVGQFDNNDDYNEKNSLYENEGTGSSSIQSSQALLDDLPPQKIVKELDRFIIGQNDAKRAVAIALRNRWRRNKVPLPLREEIIPKNILMIGHTGVGKTEIARRLAKLAGAPFIKVEATKFTEIGYVGRDVDSIIRDLVDAAIVLVKEKARKALTKKALGLAEKIIVNSMVGEDATEESKKVFRERLRNKEFEDGEVSINVRESKGMLPTFDIPGMPGGQIGVMNVTEIVGKMFNGNKKTKTITVKVKEAREILINEESERLMDEDKIIKEAIDLVSNEGIVFLDEIDKIAARTEIKGEVNREGVQRDLLPLLEGTTVSTKYGPVKTDYILFIASGAFHLSKPSDLLPELQGRLPIRVELKALTQEDLIKILKEPESSLLKQYIALM…
812	GC_00000097	EVERYTHING	wPipPel	771	3	3	1	1	1.0	1.0	1.0	O	Posttranslational modification, protein turnover, chaperones			COG1220	ATP-dependent protease HslVU (ClpYQ), ATPase subunit HslU (HslU) (PDB:1DO0)	K03667	ATP-dependent HslUV protease ATP-binding subunit HslU					MSRTLCDNFSSQSVVGQFDNNDDYNEKNSLYENEGTGSSSIQSSQALLDDLPPQKIVKELDRFIIGQNDAKRAVAIALRNRWRRNKVPLPLREEIIPKNILMIGHTGVGKTEIARRLAKLAGAPFIKVEATKFTEIGYVGRDVDSIIRDLVDAAIVLVKEKARKALTKKALGLAEKIIVNSMVGEDATEESKKVFRERLRNKEFEDGEVSINVRESKGMLPTFDIPGMPGGQIGVMNVTEIVGKMFNGNKKTKTITVKVKEAREILINEESERLMDEDKIIKEAIDLVSNEGIVFLDEIDKIAARTEIKGEVNREGVQRDLLPLLEGTTVSTKYGPVKTDYILFIASGAFHLSKPSDLLPELQGRLPIRVELKALTQEDLIKILKEPESSLLKQYIALM…
813	GC_00000098	EVERYTHING	M11	527	3	3	1	1	1.0	1.0	1.0	O	Posttranslational modification, protein turnover, chaperones			COG0484	DnaJ-class molecular chaperone with C-terminal Zn finger domain (DnaJ) (PDB:1BQ0)							MPDYYEILGVKRDATHGEIKKAYRKLAVKLHPDKLCEEGKELDSLEEKKKNGKLLPSEEDRRAQLEEKLTKFKEISAAKDTLFDPTKKSLYDRGENPNQQTCKRESMWEKEMREFREEANKLNKEINDLRKNQLKLLQEGNQINVFSKIYCMYIRKYITEPTEQKINGIDIIEEINELNKRWKYYYTCLDLCTKISLGEFEKCRSIIREVTIATDDITSLVQIAIAYDHVKIFELLFEKRTKVSLNDNLSNARKCGSEKILHLLLDKYVNAMDVEYKDKEGNTALHHVLELFDENEWKYQSFVEPLLSKGARLDAKNKEGNTPFDLLVKYANKSFSSEAEKIERLNNVSALLSCCKIYELKKLEGTPALNKLVKLASSYRHKGIFNLLAKNDIQISTLS…
814	GC_00000098	EVERYTHING	O11	685	3	3	1	1	1.0	1.0	1.0	O	Posttranslational modification, protein turnover, chaperones			COG0484	DnaJ-class molecular chaperone with C-terminal Zn finger domain (DnaJ) (PDB:1BQ0)							MPDYYEILGVKRDATHGEIKKAYRKLAVKLHPDKLCEEGKELDSLEEKKKNGKLLPSEEDRRAQLEEKLTKFKEISAAKDTLFDPTKKSLYDRGENPNQQTCKRESMWEKEMREFREEANKLNKEINDLRKNQLKLLQEGNQINVFSKIYCMYIRKYITEPTEQKINGIDIIEEINELNKRWKYYYTCLDLCTKISLGEFEKCRSIIREVTIATDDITSLVQIAIAYDHVKIFELLFEKRTKVSLNDNLSNARKCGSEKILHLLLDKYVNAMDVEYKDKEGNTALHHVLELFDENEWKYQSFVEPLLSKGARLDAKNKEGNTPFDLLVKYANKSFSSEAEKIERLNNVSALLSCCKIYELKKLEGTPALNKLVKLASSYRHKGIFNLLAKNDIQISTLS…
815	GC_00000098	EVERYTHING	wPipPel	1364	3	3	1	1	1.0	1.0	1.0	O	Posttranslational modification, protein turnover, chaperones			COG0484	DnaJ-class molecular chaperone with C-terminal Zn finger domain (DnaJ) (PDB:1BQ0)							MPDYYEILGVKRDATHGEIKKAYRKLAVKLHPDKLCEEGKELDSLEEKKKNGKLLPSEEDRRAQLEEKLTKFKEISAAKDTLFDPTKKSLYDRGENPNQQTCKRESMWEKEMREFREEANKLNKEINDLRKNQLKLLQEGNQINVFSKIYCMYIRKYITEPTEQKINGIDIIEEINELNKRWKYYYTCLDLCTKISLGEFEKCRSIIREVTIATDDITSLVQIAIAYDHVKIFELLFEKRTKVSLNDNLSNARKCGSEKILHLLLDKYVNAMDVEYKDKEGNTALHHVLELFDENEWKYQSFVEPLLSKGARLDAKNKEGNTPFDLLVKYANKSFSSEAEKIERLNNVSALLSCCKIYELKKLEGTPALNKLVKLASSYRHKGIFNLLAKNDIQISTLS…
816	GC_00000099	EVERYTHING	M11	499	3	3	1	1	1.0	1.0	1.0	C	Energy production and conversion	M00144	Pathway modules; Energy metabolism; ATP synthesis	COG1007	NADH:ubiquinone oxidoreductase subunit 2 (chain N) (NuoN) (PDB:4HE8)	K00343	NADH-quinone oxidoreductase subunit N [EC:7.1.1.2]	COG1007	NADH dehydrogenase	M00144	NADH:quinone oxidoreductase, prokaryotes	MNYIQILPEMFSIISSLVLLLLGIIFNRRTINLLALGCTVVTLIILILSAENNEIFLFNSLLKLNLYIRSAQGLILSTGILILLMLNLSKYDYKYEFSILILFALFGMITLVSANSLISFYLAFELMSISLYVLASFNKDSIYSCEAGVKYFTLSALSSCIMLYGMSLLYGYTGQVNFSELGSFLQNHQITYGIVFGLVFVLIGLCFKLAIVPFHMWAPDVYQGAPTIVTAFFSTAPKAALVTFLIRLMNEELVNVKSYVQPIFLYVSALSVLISAFGALRQQNLKRLLAYSSIGHIGFIFASLSIFTQAGTDSALMYLVIYIITSIGLFSYLVQIDDDDCDIANLSGIGKKQPILAFHLSILLLSMSGIPPLAGFIAKFFIFKSLINSGFISLSLILV…
817	GC_00000099	EVERYTHING	O11	807	3	3	1	1	1.0	1.0	1.0	C	Energy production and conversion	M00144	Pathway modules; Energy metabolism; ATP synthesis	COG1007	NADH:ubiquinone oxidoreductase subunit 2 (chain N) (NuoN) (PDB:4HE8)	K00343	NADH-quinone oxidoreductase subunit N [EC:7.1.1.2]	COG1007	NADH dehydrogenase	M00144	NADH:quinone oxidoreductase, prokaryotes	MNYIQILPEMFSIISSLVLLLLGIIFNRRTINLLALGCTVVTLIILILSAENNEIFLFNSLLKLNLYIRSAQGLILSTGILILLMLNLSKYDYKYEFSILILFALFGMITLVSANSLISFYLAFELMSISLYVLASFNKDSIYSCEAGVKYFTLSALSSCIMLYGMSLLYGYTGQVNFSELGSFLQNHQITYGIVFGLVFVLIGLCFKLAIVPFHMWAPDVYQGAPTIVTAFFSTAPKAALVTFLIRLMNEELVNVKSYVQPIFLYVSALSVLISAFGALRQQNLKRLLAYSSIGHIGFIFASLSIFTQAGTDSALMYLVIYIITSIGLFSYLVQIDDDDCDIANLSGIGKKQPILAFHLSILLLSMSGIPPLAGFIAKFFIFKSLINSGFISLSLILV…
818	GC_00000099	EVERYTHING	wPipPel	1012	3	3	1	1	1.0	1.0	1.0	C	Energy production and conversion	M00144	Pathway modules; Energy metabolism; ATP synthesis	COG1007	NADH:ubiquinone oxidoreductase subunit 2 (chain N) (NuoN) (PDB:4HE8)	K00343	NADH-quinone oxidoreductase subunit N [EC:7.1.1.2]	COG1007	NADH dehydrogenase	M00144	NADH:quinone oxidoreductase, prokaryotes	MNYIQILPEMFSIISSLVLLLLGIIFNRRTINLLALGCTVVTLIILILSAENNEIFLFNSLLKLNLYIRSAQGLILSTGILILLMLNLSKYDYKYEFSILILFALFGMITLVSANSLISFYLAFELMSISLYVLASFNKDSIYSCEAGVKYFTLSALSSCIMLYGMSLLYGYTGQVNFSELGSFLQNHQITYGIVFGLVFVLIGLCFKLAIVPFHMWAPDVYQGAPTIVTAFFSTAPKAALVTFLIRLMNEELVNVKSYVQPIFLYVSALSVLISAFGALRQQNLKRLLAYSSIGHIGFIFASLSIFTQAGTDSALMYLVIYIITSIGLFSYLVQIDDDDCDIANLSGIGKKQPILAFHLSILLLSMSGIPPLAGFIAKFFIFKSLINSGFISLSLILV…
819	GC_00000100	EVERYTHING	M11	1215	3	3	1	1	1.0	1.0	1.0	L	Replication, recombination and repair			COG1066	DNA repair protein RadA/Sms, contains AAA+ ATPase domain (Sms) (PDB:5LKM) (PUBMED:30877841)	K04485	DNA repair protein RadA/Sms					MKTAYVCQFCGHSTGRWVGRCIACDSWDTVVEEIVLKTETRSTSAPISIKALSDSEIITPDRFLTGIEELDRVFGGGIVQGASILIGGEPGIGKSTLLLRIAANVVQLSSFECLYVSGEESLEQVSLRAKRLKINEPKIKLLSTVSLTDVVATIRKNKSIKFLIIDSIQTMYDSKVTSAPGTVTQVRTCAHELTVLAKQYSVSLLIVGHITKDGQIAGPKTLEHMVDTVLYFEGENSNQYRILRTIKNRFGPANEIGVFEMSEAGLMPVDNPSSLFLTVHDREVVGSAVFAGVEGSRPILMEVQALIARTNMATPRRAVVGWDINRLAMIIAVLSARCKMFLHDKEVYLNIAGGLKIQEPSADLAVAASLISSLVNLPLPTSSIICGEVALSGEIRNVS…
820	GC_00000100	EVERYTHING	O11	343	3	3	1	1	1.0	1.0	1.0	L	Replication, recombination and repair			COG1066	DNA repair protein RadA/Sms, contains AAA+ ATPase domain (Sms) (PDB:5LKM) (PUBMED:30877841)	K04485	DNA repair protein RadA/Sms					MKTAYVCQFCGHSTGRWVGRCIACDSWDTVVEEIVLKTETRSTSAPISIKALSDSEIITPDRFLTGIEELDRVFGGGIVQGASILIGGEPGIGKSTLLLRIAANVVQLSSFECLYVSGEESLEQVSLRAKRLKINEPKIKLLSTVSLTDVVATIRKNKSIKFLIIDSIQTMYDSKVTSAPGTVTQVRTCAHELTVLAKQYSVSLLIVGHITKDGQIAGPKTLEHMVDTVLYFEGENSNQYRILRTIKNRFGPANEIGVFEMSEAGLMPVDNPSSLFLTVHDREVVGSAVFAGVEGSRPILMEVQALIARTNMATPRRAVVGWDINRLAMIIAVLSARCKMFLHDKEVYLNIAGGLKIQEPSADLAVAASLISSLVNLPLPTSSIICGEVALSGEIRNVS…
821	GC_00000100	EVERYTHING	wPipPel	1279	3	3	1	1	1.0	1.0	1.0	L	Replication, recombination and repair			COG1066	DNA repair protein RadA/Sms, contains AAA+ ATPase domain (Sms) (PDB:5LKM) (PUBMED:30877841)	K04485	DNA repair protein RadA/Sms					MKTAYVCQFCGHSTGRWVGRCIACDSWDTVVEEIVLKTETRSTSAPISIKALSDSEIITPDRFLTGIEELDRVFGGGIVQGASILIGGEPGIGKSTLLLRIAANVVQLSSFECLYVSGEESLEQVSLRAKRLKINEPKIKLLSTVSLTDVVATIRKNKSIKFLIIDSIQTMYDSKVTSAPGTVTQVRTCAHELTVLAKQYSVSLLIVGHITKDGQIAGPKTLEHMVDTVLYFEGENSNQYRILRTIKNRFGPANEIGVFEMSEAGLMPVDNPSSLFLTVHDREVVGSAVFAGVEGSRPILMEVQALIARTNMATPRRAVVGWDINRLAMIIAVLSARCKMFLHDKEVYLNIAGGLKIQEPSADLAVAASLISSLVNLPLPTSSIICGEVALSGEIRNVS…
822	GC_00000101	EVERYTHING	M11	727	3	3	1	1	1.0	1.0	1.0	J	Translation, ribosomal structure and biogenesis			COG0080	Ribosomal protein L11 (RplK) (PDB:2E34)	K02867	large subunit ribosomal protein L11	COG0080	Ribosome 50S subunit			MSNVVAKINLLMEAGKAVPGPKIASVLGPRGIPVPKFCEAFNKATSAANASYKVGDLVTVRISIKDDRSHDFTVSGPPVAYLLKQEAKLSKASGNSGKELVAKLSMSAIIKVAKCKMVDMKVDNEDSAVKMVIGTAKSMGIEVVEG
823	GC_00000101	EVERYTHING	O11	30	3	3	1	1	1.0	1.0	1.0	J	Translation, ribosomal structure and biogenesis			COG0080	Ribosomal protein L11 (RplK) (PDB:2E34)	K02867	large subunit ribosomal protein L11	COG0080	Ribosome 50S subunit			MSNVVAKINLLMEAGKAVPGPKIASVLGPRGIPVPKFCEAFNKATSAANASYKVGDLVTVRISIKDDRSHDFTVSGPPVAYLLKQEAKLSKASGNSGKELVAKLSMSAIIKVAKCKMVDMKVDNEDSAVKMVIGTAKSMGIEVVEG
824	GC_00000101	EVERYTHING	wPipPel	567	3	3	1	1	1.0	1.0	1.0	J	Translation, ribosomal structure and biogenesis			COG0080	Ribosomal protein L11 (RplK) (PDB:2E34)	K02867	large subunit ribosomal protein L11	COG0080	Ribosome 50S subunit			MSNVVAKINLLMEAGKAVPGPKIASVLGPRGIPVPKFCEAFNKATSAANASYKVGDLVTVRISIKDDRSHDFTVSGPPVAYLLKQEAKLSKASGNSGKELVAKLSMSAIIKVAKCKMVDMKVDNEDSAVKMVIGTAKSMGIEVVEG
825	GC_00000102	EVERYTHING	M11	1195	3	3	1	1	1.0	1.0	1.0	C	Energy production and conversion	M00009|M00011	Pathway modules; Carbohydrate metabolism; Central carbohydrate metabolism|Pathway modules; Carbohydrate metabolism; Central carbohydrate metabolism	COG0567	2-oxoglutarate dehydrogenase complex, dehydrogenase (E1) component, and related enzymes (SucA) (PDB:2JGD)	K00164	2-oxoglutarate dehydrogenase E1 component [EC:1.2.4.2]	COG0567	TCA cycle	M00009|M00011	Citrate cycle (TCA cycle, Krebs cycle)|Citrate cycle, second carbon oxidation, 2-oxoglutarate => oxaloacetate	MSNLSCLYGDNVEFVEEIYSRYLQGDKSIGEDWHRIFSSNLEVNKAEPCRAQNEAKVDVDDLANFFRFYGHFFADLNPLSPHVNKEIDYQKYLNLSPTSDTRIYRDIYCKNIGFEFMHISSYEERVWLQEKIENQVYTLSPQDKKEILRHLIESEMFEQFLHMKFPGYKRFSIEGGESAIVAIERVISDSAAFGIEEIVLGMAHRGRLNVLTKVMGKDYAAMLSEFQGNLAYPSGLEVSGDVKYHLGYSSDRALAGGKKIHLSLCPNPSHLEAVNPVLAGRVRAKQNTRSVLGISIHGDAAFIGQGVVAETLTLSNIEGYKVGGIVHIVINNQVGFTANPNCARSSFYCTDVAKSIEAPIFHVNGDNPEAVSFVANLAMEYVQKFKKDVVIDIICYRKY…
826	GC_00000102	EVERYTHING	O11	1194	3	3	1	1	1.0	1.0	1.0	C	Energy production and conversion	M00009|M00011	Pathway modules; Carbohydrate metabolism; Central carbohydrate metabolism|Pathway modules; Carbohydrate metabolism; Central carbohydrate metabolism	COG0567	2-oxoglutarate dehydrogenase complex, dehydrogenase (E1) component, and related enzymes (SucA) (PDB:2JGD)	K00164	2-oxoglutarate dehydrogenase E1 component [EC:1.2.4.2]	COG0567	TCA cycle	M00009|M00011	Citrate cycle (TCA cycle, Krebs cycle)|Citrate cycle, second carbon oxidation, 2-oxoglutarate => oxaloacetate	MSNLSCLYGDNVEFVEEIYSRYLQGDKSIGEDWHRIFSSNLEVNKAEPCRAQNEAKVDVDDLANFFRFYGHFFADLNPLSPHVNKEIDYQKYLNLSPTSDTRIYRDIYCKNIGFEFMHISSYEERVWLQEKIENQVYTLSPQDKKEILRHLIESEMFEQFLHMKFPGYKRFSIEGGESAIVAIERVISDSAAFGIEEIVLGMAHRGRLNVLTKVMGKDYAAMLSEFQGNLAYPSGLEVSGDVKYHLGYSSDRALAGGKKIHLSLCPNPSHLEAVNPVLAGRVRAKQNTRSVLGISIHGDAAFIGQGVVAETLTLSNIEGYKVGGIVHIVINNQVGFTANPNCARSSFYCTDVAKSIEAPIFHVNGDNPEAVSFVANLAMEYVQKFKKDVVIDIICYRKY…
827	GC_00000102	EVERYTHING	wPipPel	524	3	3	1	1	1.0	1.0	1.0	C	Energy production and conversion	M00009|M00011	Pathway modules; Carbohydrate metabolism; Central carbohydrate metabolism|Pathway modules; Carbohydrate metabolism; Central carbohydrate metabolism	COG0567	2-oxoglutarate dehydrogenase complex, dehydrogenase (E1) component, and related enzymes (SucA) (PDB:2JGD)	K00164	2-oxoglutarate dehydrogenase E1 component [EC:1.2.4.2]	COG0567	TCA cycle	M00009|M00011	Citrate cycle (TCA cycle, Krebs cycle)|Citrate cycle, second carbon oxidation, 2-oxoglutarate => oxaloacetate	MSNLSCLYGDNVEFVEEIYSRYLQGDKSIGEDWHRIFSSNLEVNKAEPCRAQNEAKVDVDDLANFFRFYGHFFADLNPLSPHVNKEIDYQKYLNLSPTSDTRIYRDIYCKNIGFEFMHISSYEERVWLQEKIENQVYTLSPQDKKEILRHLIESEMFEQFLHMKFPGYKRFSIEGGESAIVAIERVISDSAAFGIEEIVLGMAHRGRLNVLTKVMGKDYAAMLSEFQGNLAYPSGLEVSGDVKYHLGYSSDRALAGGKKIHLSLCPNPSHLEAVNPVLAGRVRAKQNTRSVLGISIHGDAAFIGQGVVAETLTLSNIEGYKVGGIVHIVINNQVGFTANPNCARSSFYCTDVAKSIEAPIFHVNGDNPEAVSFVANLAMEYVQKFKKDVVIDIICYRKY…
828	GC_00000103	EVERYTHING	M11	112	3	3	1	1	1.0	1.0	1.0	F	Nucleotide transport and metabolism	M00048|M00049	Pathway modules; Nucleotide metabolism; Purine metabolism|Pathway modules; Nucleotide metabolism; Purine metabolism	COG0015	Adenylosuccinate lyase (PurB) (PDB:2HVG)	K01756	adenylosuccinate lyase [EC:4.3.2.2]	COG0015	Purine biosynthesis	M00048|M00049	Inosine monophosphate biosynthesis, PRPP + glutamine => IMP|Adenine ribonucleotide biosynthesis, IMP => ADP,ATP	MIPRYSRKEISSIWEEKNKFNIWLKIEKLACEAQAKLKVIPNDVAEKLSGAIEFDIERINEIESIVKHDVIAFLTYIAEKAGVDVRYLHYGMTSSDVLDTCFAVQLKESCDILLKNLKNLLIVLKKKAEDYKDIVCVGRSHGMHAEPITLGLKFARFYAEFKRNYQRLISAQKEISICKISGAVGNFTNINPFVEEYVAKEMGLIPETISSQVIPRDRHAMFFSILGVIASSIENIAIEIRHLQRTEVGEISEYFSTGQKGSSAMPHKCNPILSENLTGLSRLVRSYVFPALENVALWHERDISHSSVERCIAPDACIAMDFALVRLTDLIDKLVINKENIEKNLNSSKGLVFSQRVLLELVNSGLAREEAYKIVQSNAMKVKQNNSDFLAELKQDKSL…
829	GC_00000103	EVERYTHING	O11	66	3	3	1	1	1.0	1.0	1.0	F	Nucleotide transport and metabolism	M00048|M00049	Pathway modules; Nucleotide metabolism; Purine metabolism|Pathway modules; Nucleotide metabolism; Purine metabolism	COG0015	Adenylosuccinate lyase (PurB) (PDB:2HVG)	K01756	adenylosuccinate lyase [EC:4.3.2.2]	COG0015	Purine biosynthesis	M00048|M00049	Inosine monophosphate biosynthesis, PRPP + glutamine => IMP|Adenine ribonucleotide biosynthesis, IMP => ADP,ATP	MIPRYSRKEISSIWEEKNKFNIWLKIEKLACEAQAKLKVIPNDVAEKLSGAIEFDIERINEIESIVKHDVIAFLTYIAEKAGVDVRYLHYGMTSSDVLDTCFAVQLKESCDILLKNLKNLLIVLKKKAEDYKDIVCVGRSHGMHAEPITLGLKFARFYAEFKRNYQRLISAQKEISICKISGAVGNFTNINPFVEEYVAKEMGLIPETISSQVIPRDRHAMFFSILGVIASSIENIAIEIRHLQRTEVGEISEYFSTGQKGSSAMPHKCNPILSENLTGLSRLVRSYVFPALENVALWHERDISHSSVERCIAPDACIAMDFALVRLTDLIDKLVINKENIEKNLNSSKGLVFSQRVLLELVNSGLAREEAYKIVQSNAMKVKQNNSDFLAELKQDKSL…
830	GC_00000103	EVERYTHING	wPipPel	667	3	3	1	1	1.0	1.0	1.0	F	Nucleotide transport and metabolism	M00048|M00049	Pathway modules; Nucleotide metabolism; Purine metabolism|Pathway modules; Nucleotide metabolism; Purine metabolism	COG0015	Adenylosuccinate lyase (PurB) (PDB:2HVG)	K01756	adenylosuccinate lyase [EC:4.3.2.2]	COG0015	Purine biosynthesis	M00048|M00049	Inosine monophosphate biosynthesis, PRPP + glutamine => IMP|Adenine ribonucleotide biosynthesis, IMP => ADP,ATP	MIPRYSRKEISSIWEEKNKFNIWLKIEKLACEAQAKLKVIPNDVAEKLSGAIEFDIERINEIESIVKHDVIAFLTYIAEKAGVDVRYLHYGMTSSDVLDTCFAVQLKESCDILLKNLKNLLIVLKKKAEDYKDIVCVGRSHGMHAEPITLGLKFARFYAEFKRNYQRLISAQKEISICKISGAVGNFTNINPFVEEYVAKEMGLIPETISSQVIPRDRHAMFFSILGVIASSIENIAIEIRHLQRTEVGEISEYFSTGQKGSSAMPHKCNPILSENLTGLSRLVRSYVFPALENVALWHERDISHSSVERCIAPDACIAMDFALVRLTDLIDKLVINKENIEKNLNSSKGLVFSQRVLLELVNSGLAREEAYKIVQSNAMKVKQNNSDFLAELKQDKSL…
831	GC_00000104	EVERYTHING	M11	1130	3	3	1	1	1.0	1.0	1.0	R	General function prediction only			COG4976	Predicted methyltransferase, contains TPR repeat							MKSNLSFIKNFALNCISKLTGLLNSKKVKNFIMDKYSTLHKEIVVFLEKSKNLLNTNTEIGLYHFYKGNISDAKLRFWLISIFYPNLPLVWYNIGRCHFAVGNTNKAYNYLTKTLKLDSSHKEASYYIKKITNTSDIVELPENLIKQYFDYTGEYFVEHWLIAKQYRGHELVHMIITKVFNNSTSKLNILDLGCGTGICGHFLKISNIRSRITGVDISNRMLNIARGCLIKGKPVYDELIHTEMKEFLKQEKNQQYDVIIFAEVLHYLHDFLAELELAKGLTNKKGVIVCLVRRKEGKGIDFVNKGDYFRHSEDYIQHVAKETNMQISQMSYCKIYGSQVDGILFALQYPQKNLTT
832	GC_00000104	EVERYTHING	O11	78	3	3	1	1	1.0	1.0	1.0	R	General function prediction only			COG4976	Predicted methyltransferase, contains TPR repeat							MKSNLSFIKNFALNCISKLTGLLNSKKVKNFIMDKYSTLHKEIVVFLEKSKNLLNTNTEIGLYHFYKGNISDAKLRFWLISIFYPNLPLVWYNIGRCHFAVGNTNKAYNYLTKTLKLDSSHKEASYYIKKITNTSDIVELPENLIKQYFDYTGEYFVEHWLIAKQYRGHELVHMIITKVFNNSTSKLNILDLGCGTGICGHFLKISNIRSRITGVDISNRMLNIARGCLIKGKPVYDELIHTEMKEFLKQEKNQQYDVIIFAEVLHYLHDFLAELELAKGLTNKKGVIVCLVRRKEGKGIDFVNKGDYFRHSEDYIQHVAKETNMQISQMSYCKIYGSQVDGILFALQYPQKNLTT
833	GC_00000104	EVERYTHING	wPipPel	1166	3	3	1	1	1.0	1.0	1.0	R	General function prediction only			COG4976	Predicted methyltransferase, contains TPR repeat							MKSNLSFIKNFALNCISKLTGLLNSKKVKNFIMDKYSTLHKEIVVFLEKSKNLLNTNTEIGLYHFYKGNISDAKLRFWLISIFYPNLPLVWYNIGRCHFAVGNTNKAYNYLTKTLKLDSSHKEASYYIKKITNTSDIVELPENLIKQYFDYTGEYFVEHWLIAKQYRGHELVHMIITKVFNNSTSKLNILDLGCGTGICGHFLKISNIRSRITGVDISNRMLNIARGCLIKGKPVYDELIHTEMKEFLKQEKNQQYDVIIFAEVLHYLHDFLAELELAKGLTNKKGVIVCLVRRKEGKGIDFVNKGDYFRHSEDYIQHVAKETNMQISQMSYCKIYGSQVDGILFALQYPQKNLTT
834	GC_00000105	EVERYTHING	M11	78	3	3	1	1	1.0	1.0	1.0	L	Replication, recombination and repair			COG0328	Ribonuclease HI (RnhA) (PDB:1LAW)	K03469	ribonuclease HI [EC:3.1.26.4]					MKKKEVTIYTDGACSGNPGTGGWAAIILFQNHRKNICGREENTTNNKMELTAVINGLKVLKFPCNISLYTDSLYIKYGITEWINKWKMNGWKTSNKKSVKNIELWKELDNAALQHEINWNWVKAHNGDKYNEEADILARKAIINA
835	GC_00000105	EVERYTHING	O11	1082	3	3	1	1	1.0	1.0	1.0	L	Replication, recombination and repair			COG0328	Ribonuclease HI (RnhA) (PDB:1LAW)	K03469	ribonuclease HI [EC:3.1.26.4]					MKKKEVTIYTDGACSGNPGTGGWAAIILFQNHRKNICGREENTTNNKMELTAVINGLKVLKFPCNISLYTDSLYIKYGITEWINKWKMNGWKTSNKKSVKNIELWKELDNAALQHEINWNWVKAHNGDKYNEEADILARKAIINA
836	GC_00000105	EVERYTHING	wPipPel	82	3	3	1	1	1.0	1.0	1.0	L	Replication, recombination and repair			COG0328	Ribonuclease HI (RnhA) (PDB:1LAW)	K03469	ribonuclease HI [EC:3.1.26.4]					MKKKEVTIYTDGACSGNPGTGGWAAIILFQNHRKNICGREENTTNNKMELTAVINGLKVLKFPCNISLYTDSLYIKYGITEWINKWKMNGWKTSNKKSVKNIELWKELDNAALQHEINWNWVKAHNGDKYNEEADILARKAIINA
837	GC_00000106	EVERYTHING	M11	603	3	3	1	1	1.0	1.0	1.0	L	Replication, recombination and repair			COG0328	Ribonuclease HI (RnhA) (PDB:1LAW)	K03469	ribonuclease HI [EC:3.1.26.4]					MLNLYPVNMDKKKVIIYTDGACSGNPGPGGWAAVVMYENKSVFIKKRISGGEENTTNNKMELKAVINGLKMLKISCKVIVHTDSQYIKQGITEWINKWKTNGWKTADKKPVKNRELWQELDEVALQHDINWKWVRAHNGNMYNEEADRLARKESKNLKYRDCEVKKSPKNRGNSKFHRLGGVLWQ
838	GC_00000106	EVERYTHING	O11	300	3	3	1	1	1.0	1.0	1.0	L	Replication, recombination and repair			COG0328	Ribonuclease HI (RnhA) (PDB:1LAW)	K03469	ribonuclease HI [EC:3.1.26.4]					MLNLYPVNMDKKKVIIYTDGACSGNPGPGGWAAVVMYENKSVFIKKRISGGEENTTNNKMELKAVINGLKMLKISCKVIVHTDSQYIKQGITEWINKWKTNGWKTADKKPVKNRELWQELDEVALQHDINWKWVRAHNGNMYNEEADRLARKESKNLKYRDCEVKKSPKNRGNSKFHRLGGVLWQ
839	GC_00000106	EVERYTHING	wPipPel	285	3	3	1	1	1.0	1.0	1.0	L	Replication, recombination and repair			COG0328	Ribonuclease HI (RnhA) (PDB:1LAW)	K03469	ribonuclease HI [EC:3.1.26.4]					MLNLYPVNMDKKKVIIYTDGACSGNPGPGGWAAVVMYENKSVFIKKRISGGEENTTNNKMELKAVINGLKMLKISCKVIVHTDSQYIKQGITEWINKWKTNGWKTADKKPVKNRELWQELDEVALQHDINWKWVRAHNGNMYNEEADRLARKESKNLKYRDCEVKKSPKNRGNSKFHRLGGVLWQ
840	GC_00000107	EVERYTHING	M11	708	3	3	1	1	1.0	1.0	1.0	H	Coenzyme transport and metabolism			COG0819	Aminopyrimidine aminohydrolase TenA (thiamine salvage pathway) (TenA) (PDB:2QCX) (PUBMED:17618314)	K03707	thiaminase (transcriptional activator TenA) [EC:3.5.99.2]					MFSGIIKSYYGSNLLKDIIEHPFNVELANNTLNIENFKFYIQQDAFFLADYVRTVLMTASKMESCNNIVPLIGVAKGGIEIMRVLYDHYFTVYSINRGEKSLECFNFTNFLLSTSYSDIYEAVTVLYSCHFIYKIIVDNMRNKIKKNNRYKDWFDFFGGSLMESGCVALEDIVDEYCNKARESERTRMLELFKITAQFELDFWNSAYNFSKFDQDFKKY
841	GC_00000107	EVERYTHING	O11	58	3	3	1	1	1.0	1.0	1.0	H	Coenzyme transport and metabolism			COG0819	Aminopyrimidine aminohydrolase TenA (thiamine salvage pathway) (TenA) (PDB:2QCX) (PUBMED:17618314)	K03707	thiaminase (transcriptional activator TenA) [EC:3.5.99.2]					MFSGIIKSYYGSNLLKDIIEHPFNVELANNTLNIENFKFYIQQDAFFLADYVRTVLMTASKMESCNNIVPLIGVAKGGIEIMRVLYDHYFTVYSINRGEKSLECFNFTNFLLSTSYSDIYEAVTVLYSCHFIYKIIVDNMRNKIKKNNRYKDWFDFFGGSLMESGCVALEDIVDEYCNKARESERTRMLELFKITAQFELDFWNSAYNFSKFDQDFKKY
842	GC_00000107	EVERYTHING	wPipPel	1158	3	3	1	1	1.0	1.0	1.0	H	Coenzyme transport and metabolism			COG0819	Aminopyrimidine aminohydrolase TenA (thiamine salvage pathway) (TenA) (PDB:2QCX) (PUBMED:17618314)	K03707	thiaminase (transcriptional activator TenA) [EC:3.5.99.2]					MFSGIIKSYYGSNLLKDIIEHPFNVELANNTLNIENFKFYIQQDAFFLADYVRTVLMTASKMESCNNIVPLIGVAKGGIEIMRVLYDHYFTVYSINRGEKSLECFNFTNFLLSTSYSDIYEAVTVLYSCHFIYKIIVDNMRNKIKKNNRYKDWFDFFGGSLMESGCVALEDIVDEYCNKARESERTRMLELFKITAQFELDFWNSAYNFSKFDQDFKKY
843	GC_00000108	EVERYTHING	M11	302	3	3	1	1	1.0	1.0	1.0	K|T	Transcription|Signal transduction mechanisms			COG0271	DNA-binding global transcriptional regulator BolA, affects cell shape, cell division and biofilm formation (BolA) (PDB:2DHM) (PUBMED:19111750;2569159)							MVVAVHELEKIIKQSFPGADIKIKDLAGDDDHYHLKITSQCFSGRTKIEQHRMVYKALEGQSIHALQLETGA
844	GC_00000108	EVERYTHING	O11	1022	3	3	1	1	1.0	1.0	1.0	K|T	Transcription|Signal transduction mechanisms			COG0271	DNA-binding global transcriptional regulator BolA, affects cell shape, cell division and biofilm formation (BolA) (PDB:2DHM) (PUBMED:19111750;2569159)							MVVAVHELEKIIKQSFPGADIKIKDLAGDDDHYHLKITSQCFSGRTKIEQHRMVYKALEGQSIHALQLETGA
845	GC_00000108	EVERYTHING	wPipPel	1222	3	3	1	1	1.0	1.0	1.0	K|T	Transcription|Signal transduction mechanisms			COG0271	DNA-binding global transcriptional regulator BolA, affects cell shape, cell division and biofilm formation (BolA) (PDB:2DHM) (PUBMED:19111750;2569159)							MVVAVHELEKIIKQSFPGADIKIKDLAGDDDHYHLKITSQCFSGRTKIEQHRMVYKALEGQSIHALQLETGA
846	GC_00000109	EVERYTHING	M11	650	3	3	1	1	1.0	1.0	1.0	L	Replication, recombination and repair			COG0776	Bacterial nucleoid DNA-binding protein IHF-alpha (HimA) (PDB:1B8Z)							MSKEDIINRLKQDCVSQNIDITKSDLSNVHDMFMEMIKDQLSRKGEIRLHGIGTFSTVINKERKCRNPQNGEIMTVPEKTRVKFKISQTLLSILNSKQKVLST
847	GC_00000109	EVERYTHING	O11	147	3	3	1	1	1.0	1.0	1.0	L	Replication, recombination and repair			COG0776	Bacterial nucleoid DNA-binding protein IHF-alpha (HimA) (PDB:1B8Z)							MSKEDIINRLKQDCVSQNIDITKSDLSNVHDMFMEMIKDQLSRKGEIRLHGIGTFSTVINKERKCRNPQNGEIMTVPEKTRVKFKISQTLLSILNSKQKVLST
848	GC_00000109	EVERYTHING	wPipPel	622	3	3	1	1	1.0	1.0	1.0	L	Replication, recombination and repair			COG0776	Bacterial nucleoid DNA-binding protein IHF-alpha (HimA) (PDB:1B8Z)							MSKEDIINRLKQDCVSQNIDITKSDLSNVHDMFMEMIKDQLSRKGEIRLHGIGTFSTVINKERKCRNPQNGEIMTVPEKTRVKFKISQTLLSILNSKQKVLST
849	GC_00000110	EVERYTHING	M11	556	3	3	1	1	1.0	1.0	1.0	H	Coenzyme transport and metabolism	M00126|M00840	Pathway modules; Metabolism of cofactors and vitamins; Cofactor and vitamin metabolism|Pathway modules; Metabolism of cofactors and vitamins; Cofactor and vitamin metabolism	COG1539	Dihydroneopterin aldolase (FolB) (PDB:1B9L)	K01633	7,8-dihydroneopterin aldolase/epimerase/oxygenase [EC:4.1.2.25 5.1.99.8 1.13.11.81]	COG1539	Folate biosynthesis	M00126|M00840	Tetrahydrofolate biosynthesis, GTP => THF|Tetrahydrofolate biosynthesis, mediated by ribA and trpF, GTP => THF	MVACNLLISDLRLWVHLGCSAEEKFSPQLVSIDVDFTFKSPPSGLTTDQLKDTICYLEVVQNIQSLVQGKQFNLIEHLTHDIYRMINDLFMQKEHSVRVTTHKIAPPVPGVHGGVFFTYCNELQE
850	GC_00000110	EVERYTHING	O11	492	3	3	1	1	1.0	1.0	1.0	H	Coenzyme transport and metabolism	M00126|M00840	Pathway modules; Metabolism of cofactors and vitamins; Cofactor and vitamin metabolism|Pathway modules; Metabolism of cofactors and vitamins; Cofactor and vitamin metabolism	COG1539	Dihydroneopterin aldolase (FolB) (PDB:1B9L)	K01633	7,8-dihydroneopterin aldolase/epimerase/oxygenase [EC:4.1.2.25 5.1.99.8 1.13.11.81]	COG1539	Folate biosynthesis	M00126|M00840	Tetrahydrofolate biosynthesis, GTP => THF|Tetrahydrofolate biosynthesis, mediated by ribA and trpF, GTP => THF	MVACNLLISDLRLWVHLGCSAEEKFSPQLVSIDVDFTFKSPPSGLTTDQLKDTICYLEVVQNIQSLVQGKQFNLIEHLTHDIYRMINDLFMQKEHSVRVTTHKIAPPVPGVHGGVFFTYCNELQE
851	GC_00000110	EVERYTHING	wPipPel	714	3	3	1	1	1.0	1.0	1.0	H	Coenzyme transport and metabolism	M00126|M00840	Pathway modules; Metabolism of cofactors and vitamins; Cofactor and vitamin metabolism|Pathway modules; Metabolism of cofactors and vitamins; Cofactor and vitamin metabolism	COG1539	Dihydroneopterin aldolase (FolB) (PDB:1B9L)	K01633	7,8-dihydroneopterin aldolase/epimerase/oxygenase [EC:4.1.2.25 5.1.99.8 1.13.11.81]	COG1539	Folate biosynthesis	M00126|M00840	Tetrahydrofolate biosynthesis, GTP => THF|Tetrahydrofolate biosynthesis, mediated by ribA and trpF, GTP => THF	MVACNLLISDLRLWVHLGCSAEEKFSPQLVSIDVDFTFKSPPSGLTTDQLKDTICYLEVVQNIQSLVQGKQFNLIEHLTHDIYRMINDLFMQKEHSVRVTTHKIAPPVPGVHGGVFFTYCNELQE
852	GC_00000111	EVERYTHING	M11	174	3	3	1	1	1.0	1.0	1.0													MLIRNLIKQATQVGNSENVIQYVKYLYQFEKFRNTLNLTLSIIKQTRLSFEIYQEGLVDMEEGVCKTIRSSGLNKYVIVLRRSNPYIIVHELSHMVENELNLSLEQEFLYKVYQDIEQNLKQSNILVQKIIGQIIFKEIQVYQTPKSRASELFARYFELFAWAQEVYPKDKEYLIRTQDLNRVFLATNQWKKSYLDLQIMERIDKEVKEYSDKTAFKDINKVQSSWTNKFSPGSKKIGSIFEDDN
853	GC_00000111	EVERYTHING	O11	610	3	3	1	1	1.0	1.0	1.0													MLIRNLIKQATQVGNSENVIQYVKYLYQFEKFRNTLNLTLSIIKQTRLSFEIYQEGLVDMEEGVCKTIRSSGLNKYVIVLRRSNPYIIVHELSHMVENELNLSLEQEFLYKVYQDIEQNLKQSNILVQKIIGQIIFKEIQVYQTPKSRASELFARYFELFAWAQEVYPKDKEYLIRTQDLNRVFLATNQWKKSYLDLQIMERIDKEVKEYSDKTAFKDINKVQSSWTNKFSPGSKKIGSIFEDDN
854	GC_00000111	EVERYTHING	wPipPel	802	3	3	1	1	1.0	1.0	1.0													MLIRNLIKQATQVGNSENVIQYVKYLYQFEKFRNTLNLTLSIIKQTRLSFEIYQEGLVDMEEGVCKTIRSSGLNKYVIVLRRSNPYIIVHELSHMVENELNLSLEQEFLYKVYQDIEQNLKQSNILVQKIIGQIIFKEIQVYQTPKSRASELFARYFELFAWAQEVYPKDKEYLIRTQDLNRVFLATNQWKKSYLDLQIMERIDKEVKEYSDKTAFKDINKVQSSWTNKFSPGSKKIGSIFEDDN
855	GC_00000112	EVERYTHING	M11	570	3	3	1	1	1.0	1.0	1.0													MADSSINISEKVLKNLTRLAKVKNQSAQELAEQFIQEAIENEEDMAIAKLAIQRDTRNAKFIRHEDINW
856	GC_00000112	EVERYTHING	O11	506	3	3	1	1	1.0	1.0	1.0													MADSSINISEKVLKNLTRLAKVKNQSAQELAEQFIQEAIENEEDMAIAKLAIQRDTRNAKFIRHEDINW
857	GC_00000112	EVERYTHING	wPipPel	729	3	3	1	1	1.0	1.0	1.0													MADSSINISEKVLKNLTRLAKVKNQSAQELAEQFIQEAIENEEDMAIAKLAIQRDTRNAKFIRHEDINW
858	GC_00000113	EVERYTHING	M11	746	3	3	1	1	1.0	1.0	1.0	J	Translation, ribosomal structure and biogenesis			COG0255	Ribosomal protein L29 (RpmC) (PDB:1VS6)	K02904	large subunit ribosomal protein L29	COG0255	Ribosome 50S subunit			MDIVKFESESSQGLHELLVNLRKEFVNLAFQKKLGQCNNFSRFSLIRKSIARSLTVLNRRKREGKNA
859	GC_00000113	EVERYTHING	O11	1164	3	3	1	1	1.0	1.0	1.0	J	Translation, ribosomal structure and biogenesis			COG0255	Ribosomal protein L29 (RpmC) (PDB:1VS6)	K02904	large subunit ribosomal protein L29	COG0255	Ribosome 50S subunit			MDIVKFESESSQGLHELLVNLRKEFVNLAFQKKLGQCNNFSRFSLIRKSIARSLTVLNRRKREGKNA
860	GC_00000113	EVERYTHING	wPipPel	1187	3	3	1	1	1.0	1.0	1.0	J	Translation, ribosomal structure and biogenesis			COG0255	Ribosomal protein L29 (RpmC) (PDB:1VS6)	K02904	large subunit ribosomal protein L29	COG0255	Ribosome 50S subunit			MDIVKFESESSQGLHELLVNLRKEFVNLAFQKKLGQCNNFSRFSLIRKSIARSLTVLNRRKREGKNA
861	GC_00000114	EVERYTHING	M11	662	3	3	1	1	1.0	1.0	1.0	U	Intracellular trafficking, secretion, and vesicular transport			COG3704	Type IV secretory pathway, VirB6 component (VirB6)	K03201	type IV secretion system protein VirB6					MMSRKSLLLILCLVITGCTMDCVEPGLQSRNTSVSIDVPVREAGEGVKIHWVDSGQVISKDEKIKFTLGGSVNFCPLKEGKNPKRVLVPAVFCANDLIPNYSNKLTDNASLDEREICGDIGFGNNEFYSNRRYVDTGIKANPGDKLSFSLVPREITIDYDNPQGKGISFDDNCYRTEKGDEKDRATIRDMLNGGKFFCGESGKRTVVEFPPLNKEEMNKRRVLVGNGYTPYDNKVHFNKDYIQNSWINGALLDLRRTKIGLNELCNGKRCDFNELNKYSSYELNCYYQNICYNAKGIGENCVSSIRYEKYDKGNTCDMYSHLKRIEDELKKIEENKRDSKQIDINLISNSKLNFKEDRGDISWAEALVAKIGDFDDQDIAKGIQCFPNEKGAKGDNVCS…
862	GC_00000114	EVERYTHING	O11	159	3	3	1	1	1.0	1.0	1.0	U	Intracellular trafficking, secretion, and vesicular transport			COG3704	Type IV secretory pathway, VirB6 component (VirB6)	K03201	type IV secretion system protein VirB6					MMSRKSLLLILCLVITGCTMDCVEPGLQSRNTSVSIDVPVREAGEGVKIHWVDSGQVISKDEKIKFTLGGSVNFCPLKEGKNPKRVLVPAVFCANDLIPNYSNKLTDNASLDEREICGDIGFGNNEFYSNRRYVDTGIKANPGDKLSFSLVPREITIDYDNPQGKGISFDDNCYRTEKGDEKDRATIRDMLNGGKFFCGESGKRTVVEFPPLNKEEMNKRRVLVGNGYTPYDNKVHFNKDYIQNSWINGALLDLRRTKIGLNELCNGKRCDFNELNKYSSYELNCYYQNICYNAKGIGENCVSSIRYEKYDKGNTCDMYSHLKRIEDELKKIEENKRDSKQIDINLISNSKLNFKEDRGDISWAEALVAKIGDFDDQDIAKGIQCFPNEKGAKGDNVCS…
863	GC_00000114	EVERYTHING	wPipPel	610	3	3	1	1	1.0	1.0	1.0	U	Intracellular trafficking, secretion, and vesicular transport			COG3704	Type IV secretory pathway, VirB6 component (VirB6)	K03201	type IV secretion system protein VirB6					MMSRKSLLLILCLVITGCTMDCVEPGLQSRNTSVSIDVPVREAGEGVKIHWVDSGQVISKDEKIKFTLGGSVNFCPLKEGKNPKRVLVPAVFCANDLIPNYSNKLTDNASLDEREICGDIGFGNNEFYSNRRYVDTGIKANPGDKLSFSLVPREITIDYDNPQGKGISFDDNCYRTEKGDEKDRATIRDMLNGGKFFCGESGKRTVVEFPPLNKEEMNKRRVLVGNGYTPYDNKVHFNKDYIQNSWINGALLDLRRTKIGLNELCNGKRCDFNELNKYSSYELNCYYQNICYNAKGIGENCVSSIRYEKYDKGNTCDMYSHLKRIEDELKKIEENKRDSKQIDINLISNSKLNFKEDRGDISWAEALVAKIGDFDDQDIAKGIQCFPNEKGAKGDNVCS…
864	GC_00000115	EVERYTHING	M11	552	3	3	1	1	1.0	1.0	1.0	I	Lipid transport and metabolism			COG2267	Lysophospholipase, alpha-beta hydrolase superfamily (PldB) (PDB:5O7G)							MIPFLNKDQKLFKSSIEQIDQLIYQGVKPENIILFGHSFGGAVASEVSRHFANRDVKLGGIVFTSTFSSFHTAIEHFPMPQTKILSILPLFLLKRILKAFALDFDIADNLQKSQNEKTPIVIINHARDTLIPLPAQLVNAIRGDQLLNGNPIKIRDDLFIYGDDPHNSVLDSGTLTEELREMVLSKVTSRTR
865	GC_00000115	EVERYTHING	O11	488	3	3	1	1	1.0	1.0	1.0	I	Lipid transport and metabolism			COG2267	Lysophospholipase, alpha-beta hydrolase superfamily (PldB) (PDB:5O7G)							MIPFLNKDQKLFKSSIEQIDQLIYQGVKPENIILFGHSFGGAVASEVSRHFANRDVKLGGIVFTSTFSSFHTAIEHFPMPQTKILSILPLFLLKRILKAFALDFDIADNLQKSQNEKTPIVIINHARDTLIPLPAQLVNAIRGDQLLNGNPIKIRDDLFIYGDDPHNSVLDSGTLTEELREMVLSKVTSRTR
866	GC_00000115	EVERYTHING	wPipPel	710	3	3	1	1	1.0	1.0	1.0	I	Lipid transport and metabolism			COG2267	Lysophospholipase, alpha-beta hydrolase superfamily (PldB) (PDB:5O7G)							MIPFLNKDQKLFKSSIEQIDQLIYQGVKPENIILFGHSFGGAVASEVSRHFANRDVKLGGIVFTSTFSSFHTAIEHFPMPQTKILSILPLFLLKRILKAFALDFDIADNLQKSQNEKTPIVIINHARDTLIPLPAQLVNAIRGDQLLNGNPIKIRDDLFIYGDDPHNSVLDSGTLTEELREMVLSKVTSRTR
867	GC_00000116	EVERYTHING	M11	1060	3	3	1	1	1.0	1.0	1.0	I	Lipid transport and metabolism			COG2267	Lysophospholipase, alpha-beta hydrolase superfamily (PldB) (PDB:5O7G)							MTSSTASLAILAALTCTFLSVPPLMIPFINKNQSLSKSSIEKINELMEKGVKSENIILFGHSFGGAVASEVLKYFTDKNIKLGGVIFTSTFSSFHNAIKHFPIPQAKILSVLPSCLLKKMLKVLNLDFDIISNIQKLQNDNIPIVVINHERDTLIPYPAQLAKAVDDLLLNRNSIKIVNLRGFTDNPHNGVLSSWQLSENLADLMPNKIMNR
868	GC_00000116	EVERYTHING	O11	529	3	3	1	1	1.0	1.0	1.0	I	Lipid transport and metabolism			COG2267	Lysophospholipase, alpha-beta hydrolase superfamily (PldB) (PDB:5O7G)							MTSSTASLAILAALTCTFLSVPPLMIPFINKNQSLSKSSIEKINELMEKGVKSENIILFGHSFGGAVASEVLKYFTDKNIKLGGVIFTSTFSSFHNAIKHFPIPQAKILSVLPSCLLKKMLKVLNLDFDIISNIQKLQNDNIPIVVINHERDTLIPYPAQLAKAVDDLLLNRNSIKIVNLRGFTDNPHNGVLSSWQLSENLADLMPNKIMNR
869	GC_00000116	EVERYTHING	wPipPel	984	3	3	1	1	1.0	1.0	1.0	I	Lipid transport and metabolism			COG2267	Lysophospholipase, alpha-beta hydrolase superfamily (PldB) (PDB:5O7G)							MTSSTASLAILAALTCTFLSVPPLMIPFINKNQSLSKSSIEKINELMEKGVKSENIILFGHSFGGAVASEVLKYFTDKNIKLGGVIFTSTFSSFHNAIKHFPIPQAKILSVLPSCLLKKMLKVLNLDFDIISNIQKLQNDNIPIVVINHERDTLIPYPAQLAKAVDDLLLNRNSIKIVNLRGFTDNPHNGVLSSWQLSENLADLMPNKIMNR
870	GC_00000117	EVERYTHING	M11	289	3	3	1	1	1.0	1.0	1.0	M	Cell wall/membrane/envelope biogenesis			COG4775	Outer membrane protein assembly factor BamA (BamA) (PDB:5EKQ)	K07277	outer membrane protein insertion porin family					MKKLFHILIIIFISFPTLLVALENKEKVQIKNIKYIGNERVSDQTIRFYTKLEPGNHINDDDVDSVIKDLYKTKLFASINAYIDDKKNLVVKIHENPLINKVILKGNKLFNSKELLNNVIQSKSLTIFTETKLQNDLINLATLYRNSGKIGVKIAYELDKLGSNRINLIFKIKEGRTSKIKGLRFIGNKNFSANELEQVIKRHSNDIFSKLFRAIFKSGTHYSPQYLLINTELLDRFYSSKGYIQNNIQPIVEVDNNNQIELTFLIDEKQQYLFGNNEVDIETEIKDLSLREEILEFIKEENNQIFNRVKINNTAEKISKHLNEKGYIFAKVNPEYTQHNNIVDVTYKVLPGKKIYINQITIDGNDRTLDKVIRRKLSMAEGDAYNTSEIQKSRRKLIY…
871	GC_00000117	EVERYTHING	O11	558	3	3	1	1	1.0	1.0	1.0	M	Cell wall/membrane/envelope biogenesis			COG4775	Outer membrane protein assembly factor BamA (BamA) (PDB:5EKQ)	K07277	outer membrane protein insertion porin family					MKKLFHILIIIFISFPTLLVALENKEKVQIKNIKYIGNERVSDQTIRFYTKLEPGNHINDDDVDSVIKDLYKTKLFASINAYIDDKKNLVVKIHENPLINKVILKGNKLFNSKELLNNVIQSKSLTIFTETKLQNDLINLATLYRNSGKIGVKIAYELDKLGSNRINLIFKIKEGRTSKIKGLRFIGNKNFSANELEQVIKRHSNDIFSKLFRAIFKSGTHYSPQYLLINTELLDRFYSSKGYIQNNIQPIVEVDNNNQIELTFLIDEKQQYLFGNNEVDIETEIKDLSLREEILEFIKEENNQIFNRVKINNTAEKISKHLNEKGYIFAKVNPEYTQHNNIVDVTYKVLPGKKIYINQITIDGNDRTLDKVIRRKLSMAEGDAYNTSEIQKSRRKLIY…
872	GC_00000117	EVERYTHING	wPipPel	1049	3	3	1	1	1.0	1.0	1.0	M	Cell wall/membrane/envelope biogenesis			COG4775	Outer membrane protein assembly factor BamA (BamA) (PDB:5EKQ)	K07277	outer membrane protein insertion porin family					MKKLFHILIIIFISFPTLLVALENKEKVQIKNIKYIGNERVSDQTIRFYTKLEPGNHINDDDVDSVIKDLYKTKLFASINAYIDDKKNLVVKIHENPLINKVILKGNKLFNSKELLNNVIQSKSLTIFTETKLQNDLINLATLYRNSGKIGVKIAYELDKLGSNRINLIFKIKEGRTSKIKGLRFIGNKNFSANELEQVIKRHSNDIFSKLFRAIFKSGTHYSPQYLLINTELLDRFYSSKGYIQNNIQPIVEVDNNNQIELTFLIDEKQQYLFGNNEVDIETEIKDLSLREEILEFIKEENNQIFNRVKINNTAEKISKHLNEKGYIFAKVNPEYTQHNNIVDVTYKVLPGKKIYINQITIDGNDRTLDKVIRRKLSMAEGDAYNTSEIQKSRRKLIY…
873	GC_00000118	EVERYTHING	M11	1050	3	3	1	1	1.0	1.0	1.0	J|O	Translation, ribosomal structure and biogenesis|Posttranslational modification, protein turnover, chaperones			COG1670	Protein N-acetyltransferase, RimJ/RimL family (RimL) (PDB:1S7F)	K00663	aminoglycoside 6'-N-acetyltransferase [EC:2.3.1.82]					MNKNITFKALKEEHFSLLLKWVEMPHIKKWWDTDINWTPELIEKKYSNYVKGFKRLKFKTQIIEKPMHAFIINCDGVDIGYIQYYNKHDFPPKQIYNTLELPESCAAIDWYIGELNYVGKGVGSQALNIFLNKFVFKVYENAFVDPGIANVCAIRVYEKVGFKKIMESNSAILMIKARIPENHSR
874	GC_00000118	EVERYTHING	O11	700	3	3	1	1	1.0	1.0	1.0	J|O	Translation, ribosomal structure and biogenesis|Posttranslational modification, protein turnover, chaperones			COG1670	Protein N-acetyltransferase, RimJ/RimL family (RimL) (PDB:1S7F)	K00663	aminoglycoside 6'-N-acetyltransferase [EC:2.3.1.82]					MNKNITFKALKEEHFSLLLKWVEMPHIKKWWDTDINWTPELIEKKYSNYVKGFKRLKFKTQIIEKPMHAFIINCDGVDIGYIQYYNKHDFPPKQIYNTLELPESCAAIDWYIGELNYVGKGVGSQALNIFLNKFVFKVYENAFVDPGIANVCAIRVYEKVGFKKIMESNSAILMIKARIPENHSR
875	GC_00000118	EVERYTHING	wPipPel	44	3	3	1	1	1.0	1.0	1.0	J|O	Translation, ribosomal structure and biogenesis|Posttranslational modification, protein turnover, chaperones			COG1670	Protein N-acetyltransferase, RimJ/RimL family (RimL) (PDB:1S7F)	K00663	aminoglycoside 6'-N-acetyltransferase [EC:2.3.1.82]					MNKNITFKALKEEHFSLLLKWVEMPHIKKWWDTDINWTPELIEKKYSNYVKGFKRLKFKTQIIEKPMHAFIINCDGVDIGYIQYYNKHDFPPKQIYNTLELPESCAAIDWYIGELNYVGKGVGSQALNIFLNKFVFKVYENAFVDPGIANVCAIRVYEKVGFKKIMESNSAILMIKARIPENHSR
876	GC_00000119	EVERYTHING	M11	536	3	3	1	1	1.0	1.0	1.0							K06867	uncharacterized protein					MTINYQQWREILSTVNSDNKLDKRNVIEKVKEELKASNEEVFKQWEESNFYVNYKFEVGDNEFILLHLTAKLGYTSLTKALIVTKGIDVNIKDKNKKTPLHLAAENGYKEVVDALLEKDEIRINEQEDKEGWTPLHLALIIGHADVVYSLVRNGADVNIKDDYRVTPSSLAIQRDYVFTPPKKREGSYVNVKNHARTASRNLAKEEKQRTSAIAKGFFAGSATALSGVLIAKALSATGIVTAESKPSTPIAVVAVIATGLAVGGATYMMLKPSTKVDGVAVLMDGRQEAASTSRVT
877	GC_00000119	EVERYTHING	O11	463	3	3	1	1	1.0	1.0	1.0							K06867	uncharacterized protein					MTINYQQWREILSTVNSDNKLDKRNVIEKVKEELKASNEEVFKQWEESNFYVNYKFEVGDNEFILLHLTAKLGYTSLTKALIVTKGIDVNIKDKNKKTPLHLAAENGYKEVVDALLEKDEIRINEQEDKEGWTPLHLALIIGHADVVYSLVRNGADVNIKDDYRVTPSSLAIQRDYVFTPPKKREGSYVNVKNHARTASRNLAKEEKQRTSAIAKGFFAGSATALSGVLIAKALSATGIVTAESKPSTPIAVVAVIATGLAVGGATYMMLKPSTKVDGVAVLMDGRQEAASTSRVT
878	GC_00000119	EVERYTHING	wPipPel	1028	3	3	1	1	1.0	1.0	1.0							K06867	uncharacterized protein					MTINYQQWREILSTVNSDNKLDKRNVIEKVKEELKASNEEVFKQWEESNFYVNYKFEVGDNEFILLHLTAKLGYTSLTKALIVTKGIDVNIKDKNKKTPLHLAAENGYKEVVDALLEKDEIRINEQEDKEGWTPLHLALIIGHADVVYSLVRNGADVNIKDDYRVTPSSLAIQRDYVFTPPKKREGSYVNVKNHARTASRNLAKEEKQRTSAIAKGFFAGSATALSGVLIAKALSATGIVTAESKPSTPIAVVAVIATGLAVGGATYMMLKPSTKVDGVAVLMDGRQEAASTSRVT
879	GC_00000120	EVERYTHING	M11	285	3	3	1	1	1.0	1.0	1.0	C|P	Energy production and conversion|Inorganic ion transport and metabolism			COG0651	Formate hydrogenlyase subunit 3/Multisubunit Na+/H+ antiporter, MnhD subunit (HyfB) (PDB:6CFW)							MQLYKFLLLFLLTTLIVIVLILPENLGTTLNCSHPVLNFDLSFRIVLISFLSVAFLAVLPTQNLTFSEMLSFAAYTTCSLCAILSKQMILVIIFCELMTVSAFFTIAAGCRDSGPAIRYACVHFFVGVILIAGLALQSTNLIIWGLLINCACFPFSFWVVDAYPAASLHGTTYLSLFTTKVSFLVMLLHTYNLWQDCTEILALVGAITAIYSIIFASLEQNIRRFLCYNVVGQMGLLIIAGSLLSPSEKAIPILILHIIFSLVYQSLLFVVSNSIISRTRTISFNGVGKLMSVEGMCAIIAILTMAAFPGTAGFISKSYITAEIEASSANLEVYKNLYKTLNLLLYLSVGLKFLYYIFIAKSKSKPLADKGGKMTMIILAFICVIAGNPYLPIYNKPSI…
880	GC_00000120	EVERYTHING	O11	554	3	3	1	1	1.0	1.0	1.0	C|P	Energy production and conversion|Inorganic ion transport and metabolism			COG0651	Formate hydrogenlyase subunit 3/Multisubunit Na+/H+ antiporter, MnhD subunit (HyfB) (PDB:6CFW)							MQLYKFLLLFLLTTLIVIVLILPENLGTTLNCSHPVLNFDLSFRIVLISFLSVAFLAVLPTQNLTFSEMLSFAAYTTCSLCAILSKQMILVIIFCELMTVSAFFTIAAGCRDSGPAIRYACVHFFVGVILIAGLALQSTNLIIWGLLINCACFPFSFWVVDAYPAASLHGTTYLSLFTTKVSFLVMLLHTYNLWQDCTEILALVGAITAIYSIIFASLEQNIRRFLCYNVVGQMGLLIIAGSLLSPSEKAIPILILHIIFSLVYQSLLFVVSNSIISRTRTISFNGVGKLMSVEGMCAIIAILTMAAFPGTAGFISKSYITAEIEASSANLEVYKNLYKTLNLLLYLSVGLKFLYYIFIAKSKSKPLADKGGKMTMIILAFICVIAGNPYLPIYNKPSI…
881	GC_00000120	EVERYTHING	wPipPel	1045	3	3	1	1	1.0	1.0	1.0	C|P	Energy production and conversion|Inorganic ion transport and metabolism			COG0651	Formate hydrogenlyase subunit 3/Multisubunit Na+/H+ antiporter, MnhD subunit (HyfB) (PDB:6CFW)							MQLYKFLLLFLLTTLIVIVLILPENLGTTLNCSHPVLNFDLSFRIVLISFLSVAFLAVLPTQNLTFSEMLSFAAYTTCSLCAILSKQMILVIIFCELMTVSAFFTIAAGCRDSGPAIRYACVHFFVGVILIAGLALQSTNLIIWGLLINCACFPFSFWVVDAYPAASLHGTTYLSLFTTKVSFLVMLLHTYNLWQDCTEILALVGAITAIYSIIFASLEQNIRRFLCYNVVGQMGLLIIAGSLLSPSEKAIPILILHIIFSLVYQSLLFVVSNSIISRTRTISFNGVGKLMSVEGMCAIIAILTMAAFPGTAGFISKSYITAEIEASSANLEVYKNLYKTLNLLLYLSVGLKFLYYIFIAKSKSKPLADKGGKMTMIILAFICVIAGNPYLPIYNKPSI…
882	GC_00000121	EVERYTHING	M11	1049	3	3	1	1	1.0	1.0	1.0	R	General function prediction only			COG0679	Predicted permease, AEC (auxin efflux carrier) family (YfdV)	K24180	malate permease and related proteins					MFFTLFLKILPIYITILIGYLAGRYLKIDRNTISQILFYIANPIVILYGVSHTEVNLKVISLPILIWFIGSTMSLSVYYLSSFLFKDNTRNILAFSSGSTSMGYFGLPIAMALFDEDSVSVYVVCYIGMALFENSLGFYIAANGIYTAKECILKLLKLPSLYAMILGFFLSIYDIQIPTFLTDVMINIRSTFITLGMVLLGISIAQITNFKVDWKLALTTIVAKYIFWPLFVLGIVLLDKHVTGIYDESIYKALMLLAIIPISGSSIILANILNYQPDKATLLLLISTAVGLFYVPLIISLFFTKLVPF
883	GC_00000121	EVERYTHING	O11	699	3	3	1	1	1.0	1.0	1.0	R	General function prediction only			COG0679	Predicted permease, AEC (auxin efflux carrier) family (YfdV)	K24180	malate permease and related proteins					MFFTLFLKILPIYITILIGYLAGRYLKIDRNTISQILFYIANPIVILYGVSHTEVNLKVISLPILIWFIGSTMSLSVYYLSSFLFKDNTRNILAFSSGSTSMGYFGLPIAMALFDEDSVSVYVVCYIGMALFENSLGFYIAANGIYTAKECILKLLKLPSLYAMILGFFLSIYDIQIPTFLTDVMINIRSTFITLGMVLLGISIAQITNFKVDWKLALTTIVAKYIFWPLFVLGIVLLDKHVTGIYDESIYKALMLLAIIPISGSSIILANILNYQPDKATLLLLISTAVGLFYVPLIISLFFTKLVPF
884	GC_00000121	EVERYTHING	wPipPel	43	3	3	1	1	1.0	1.0	1.0	R	General function prediction only			COG0679	Predicted permease, AEC (auxin efflux carrier) family (YfdV)	K24180	malate permease and related proteins					MFFTLFLKILPIYITILIGYLAGRYLKIDRNTISQILFYIANPIVILYGVSHTEVNLKVISLPILIWFIGSTMSLSVYYLSSFLFKDNTRNILAFSSGSTSMGYFGLPIAMALFDEDSVSVYVVCYIGMALFENSLGFYIAANGIYTAKECILKLLKLPSLYAMILGFFLSIYDIQIPTFLTDVMINIRSTFITLGMVLLGISIAQITNFKVDWKLALTTIVAKYIFWPLFVLGIVLLDKHVTGIYDESIYKALMLLAIIPISGSSIILANILNYQPDKATLLLLISTAVGLFYVPLIISLFFTKLVPF
885	GC_00000122	EVERYTHING	M11	1219	3	3	1	1	1.0	1.0	1.0	O	Posttranslational modification, protein turnover, chaperones			COG0822	Fe-S cluster assembly scaffold protein IscU, NifU family (IscU) (PDB:1Q48)	K04488	nitrogen fixation protein NifU and related proteins					MSYNEKILDHYENPRNVGSLDKNDPNVGTGLVGAPSCGDVMKLQIKVNDKGVIEDAKFKTFGCGSAIASSSLLTEMIKGKTIENVTKIKNTQIVEELSLPPVKIHCSVLAEDAIKAAIHDYQNKQKH
886	GC_00000122	EVERYTHING	O11	347	3	3	1	1	1.0	1.0	1.0	O	Posttranslational modification, protein turnover, chaperones			COG0822	Fe-S cluster assembly scaffold protein IscU, NifU family (IscU) (PDB:1Q48)	K04488	nitrogen fixation protein NifU and related proteins					MSYNEKILDHYENPRNVGSLDKNDPNVGTGLVGAPSCGDVMKLQIKVNDKGVIEDAKFKTFGCGSAIASSSLLTEMIKGKTIENVTKIKNTQIVEELSLPPVKIHCSVLAEDAIKAAIHDYQNKQKH
887	GC_00000122	EVERYTHING	wPipPel	1283	3	3	1	1	1.0	1.0	1.0	O	Posttranslational modification, protein turnover, chaperones			COG0822	Fe-S cluster assembly scaffold protein IscU, NifU family (IscU) (PDB:1Q48)	K04488	nitrogen fixation protein NifU and related proteins					MSYNEKILDHYENPRNVGSLDKNDPNVGTGLVGAPSCGDVMKLQIKVNDKGVIEDAKFKTFGCGSAIASSSLLTEMIKGKTIENVTKIKNTQIVEELSLPPVKIHCSVLAEDAIKAAIHDYQNKQKH
888	GC_00000123	EVERYTHING	M11	994	3	3	1	1	1.0	1.0	1.0	H	Coenzyme transport and metabolism	M00125	Pathway modules; Metabolism of cofactors and vitamins; Cofactor and vitamin metabolism	COG0196	FAD synthase (RibF) (PDB:1MRZ)	K11753	riboflavin kinase / FMN adenylyltransferase [EC:2.7.1.26 2.7.7.2]	COG0196	Riboflavin/FAD biosynthesis	M00125	Riboflavin biosynthesis, plants and bacteria, GTP => riboflavin/FMN/FAD	MKIIYNCEQGIKDNVALTFGNFDGVHLGHKFAISNLKKVAQERGLPSAVLTFEPHPSTVLFSRNNFRLIDQEQKKELISSYGIDYLYIINFNRGFSEVSCDDFIGKILVKKYGAKHITVGESCTFGHKRLGNILTLEKYSQVYEYSLTKLEPLIIDRKICSSSSIRECLQKGEIEIANKLLGRSYQVSGIVTKGACRGREIGFPTINIPIEDYMIKPKLGTYYAKVAFSENSSSWLYGVVNIGMRPTFKDLKKPIVEMHIFDFNENVYNFKVDIQLLKFIRAEKKFHSINELTKQIDRDIMKAYQLKINL
889	GC_00000123	EVERYTHING	O11	1126	3	3	1	1	1.0	1.0	1.0	H	Coenzyme transport and metabolism	M00125	Pathway modules; Metabolism of cofactors and vitamins; Cofactor and vitamin metabolism	COG0196	FAD synthase (RibF) (PDB:1MRZ)	K11753	riboflavin kinase / FMN adenylyltransferase [EC:2.7.1.26 2.7.7.2]	COG0196	Riboflavin/FAD biosynthesis	M00125	Riboflavin biosynthesis, plants and bacteria, GTP => riboflavin/FMN/FAD	MKIIYNCEQGIKDNVALTFGNFDGVHLGHKFAISNLKKVAQERGLPSAVLTFEPHPSTVLFSRNNFRLIDQEQKKELISSYGIDYLYIINFNRGFSEVSCDDFIGKILVKKYGAKHITVGESCTFGHKRLGNILTLEKYSQVYEYSLTKLEPLIIDRKICSSSSIRECLQKGEIEIANKLLGRSYQVSGIVTKGACRGREIGFPTINIPIEDYMIKPKLGTYYAKVAFSENSSSWLYGVVNIGMRPTFKDLKKPIVEMHIFDFNENVYNFKVDIQLLKFIRAEKKFHSINELTKQIDRDIMKAYQLKINL
890	GC_00000123	EVERYTHING	wPipPel	502	3	3	1	1	1.0	1.0	1.0	H	Coenzyme transport and metabolism	M00125	Pathway modules; Metabolism of cofactors and vitamins; Cofactor and vitamin metabolism	COG0196	FAD synthase (RibF) (PDB:1MRZ)	K11753	riboflavin kinase / FMN adenylyltransferase [EC:2.7.1.26 2.7.7.2]	COG0196	Riboflavin/FAD biosynthesis	M00125	Riboflavin biosynthesis, plants and bacteria, GTP => riboflavin/FMN/FAD	MKIIYNCEQGIKDNVALTFGNFDGVHLGHKFAISNLKKVAQERGLPSAVLTFEPHPSTVLFSRNNFRLIDQEQKKELISSYGIDYLYIINFNRGFSEVSCDDFIGKILVKKYGAKHITVGESCTFGHKRLGNILTLEKYSQVYEYSLTKLEPLIIDRKICSSSSIRECLQKGEIEIANKLLGRSYQVSGIVTKGACRGREIGFPTINIPIEDYMIKPKLGTYYAKVAFSENSSSWLYGVVNIGMRPTFKDLKKPIVEMHIFDFNENVYNFKVDIQLLKFIRAEKKFHSINELTKQIDRDIMKAYQLKINL
891	GC_00000124	EVERYTHING	M11	43	3	3	1	1	1.0	1.0	1.0	C|O	Energy production and conversion|Posttranslational modification, protein turnover, chaperones	M00154	Pathway modules; Energy metabolism; ATP synthesis	COG3175	Cytochrome c oxidase assembly protein Cox11 (COX11) (PDB:1SO9)	K02258	cytochrome c oxidase assembly protein subunit 11			M00154	Cytochrome c oxidase	MISFLRGNNKSSIVFLLISLVVLMLCLAYASVPLYSIFCKATGYGGTTRKVTNATINATDQKIRVHLNADIISGLPWEFKSETNYIDTNIGQQSLVFYYAKNLSDQPSFGMAVYNVTPFKAGKYFNKVACFCFEEQMLLPKQKAAMPVSFYVDPEIMRDNSTKDLSEITLSYTFFKLK
892	GC_00000124	EVERYTHING	O11	175	3	3	1	1	1.0	1.0	1.0	C|O	Energy production and conversion|Posttranslational modification, protein turnover, chaperones	M00154	Pathway modules; Energy metabolism; ATP synthesis	COG3175	Cytochrome c oxidase assembly protein Cox11 (COX11) (PDB:1SO9)	K02258	cytochrome c oxidase assembly protein subunit 11			M00154	Cytochrome c oxidase	MISFLRGNNKSSIVFLLISLVVLMLCLAYASVPLYSIFCKATGYGGTTRKVTNATINATDQKIRVHLNADIISGLPWEFKSETNYIDTNIGQQSLVFYYAKNLSDQPSFGMAVYNVTPFKAGKYFNKVACFCFEEQMLLPKQKAAMPVSFYVDPEIMRDNSTKDLSEITLSYTFFKLK
893	GC_00000124	EVERYTHING	wPipPel	836	3	3	1	1	1.0	1.0	1.0	C|O	Energy production and conversion|Posttranslational modification, protein turnover, chaperones	M00154	Pathway modules; Energy metabolism; ATP synthesis	COG3175	Cytochrome c oxidase assembly protein Cox11 (COX11) (PDB:1SO9)	K02258	cytochrome c oxidase assembly protein subunit 11			M00154	Cytochrome c oxidase	MISFLRGNNKSSIVFLLISLVVLMLCLAYASVPLYSIFCKATGYGGTTRKVTNATINATDQKIRVHLNADIISGLPWEFKSETNYIDTNIGQQSLVFYYAKNLSDQPSFGMAVYNVTPFKAGKYFNKVACFCFEEQMLLPKQKAAMPVSFYVDPEIMRDNSTKDLSEITLSYTFFKLK
894	GC_00000125	EVERYTHING	M11	325	3	3	1	1	1.0	1.0	1.0	C	Energy production and conversion			COG0852	NADH:ubiquinone oxidoreductase 27 kD subunit (chain C) (NuoC)			COG0852	NADH dehydrogenase			MDKTAKYIQKKTKCECIQKNDGTIVIYSALNDIENHLLFLRDDEKCRLELLVDVFGVDYPDREKRFELIYNLLSVVHNIRVHIKLQLCEGDIPLSVAKIFNAASWFEREVFDMYGIEFSDHPDLRRILTDYGFKGHPMLKDFPLTGYEEVRYDIEAKKVVYNPIDLPQDFRMFDSLSPWEVSKATKVNIKE
895	GC_00000125	EVERYTHING	O11	391	3	3	1	1	1.0	1.0	1.0	C	Energy production and conversion			COG0852	NADH:ubiquinone oxidoreductase 27 kD subunit (chain C) (NuoC)			COG0852	NADH dehydrogenase			MDKTAKYIQKKTKCECIQKNDGTIVIYSALNDIENHLLFLRDDEKCRLELLVDVFGVDYPDREKRFELIYNLLSVVHNIRVHIKLQLCEGDIPLSVAKIFNAASWFEREVFDMYGIEFSDHPDLRRILTDYGFKGHPMLKDFPLTGYEEVRYDIEAKKVVYNPIDLPQDFRMFDSLSPWEVSKATKVNIKE
896	GC_00000125	EVERYTHING	wPipPel	869	3	3	1	1	1.0	1.0	1.0	C	Energy production and conversion			COG0852	NADH:ubiquinone oxidoreductase 27 kD subunit (chain C) (NuoC)			COG0852	NADH dehydrogenase			MDKTAKYIQKKTKCECIQKNDGTIVIYSALNDIENHLLFLRDDEKCRLELLVDVFGVDYPDREKRFELIYNLLSVVHNIRVHIKLQLCEGDIPLSVAKIFNAASWFEREVFDMYGIEFSDHPDLRRILTDYGFKGHPMLKDFPLTGYEEVRYDIEAKKVVYNPIDLPQDFRMFDSLSPWEVSKATKVNIKE
897	GC_00000126	EVERYTHING	M11	700	3	3	1	1	1.0	1.0	1.0	M	Cell wall/membrane/envelope biogenesis	M00909	Pathway modules; Carbohydrate metabolism; Other carbohydrate metabolism	COG1207	Bifunctional protein GlmU, N-acetylglucosamine-1-phosphate-uridyltransferase/glucosamine-1-phosphate-acetyltransferase (GlmU) (PDB:3FWW)	K04042	bifunctional UDP-N-acetylglucosamine pyrophosphorylase / glucosamine-1-phosphate N-acetyltransferase [EC:2.7.7.23 2.3.1.157]			M00909	UDP-N-acetyl-D-glucosamine biosynthesis, prokaryotes, glucose => UDP-GlcNAc	MTNKSYTFVVLAAGHSERMNSSLPKVLHKIGNFSMLEHVIYNAKQLNPEKIVIVVDLPLTQRLKCFEGIKLITQESTLGTGDAVKIAMRNLKELSDIVVVQYGDTPLIKSSTITKMISCLGESNALVCLGFKTNNKGYGRLIIENGSLREIVEAQNGRNNDFANAGIMVAREKNLRELVEKIECNNQAHEYYLTDIVSIAVKSNLNVGYVIADEEEATGINNRNDLATAEFYFQEEKRKFFTNSGVTLVAPETVFFSLDTQIGMDSIVYPYVFFGPGVKIGSGVRVGPFAKCENTTIGDGAIIGNFVETKASDIGINTKIKHLSYIGNTQVGQGSNIGAGTVICNYDGKKKHKTNIGSNCFIGANSSLIAPLNVHDDSLVAAGSVIVEDVPEKSLAIAR…
898	GC_00000126	EVERYTHING	O11	50	3	3	1	1	1.0	1.0	1.0	M	Cell wall/membrane/envelope biogenesis	M00909	Pathway modules; Carbohydrate metabolism; Other carbohydrate metabolism	COG1207	Bifunctional protein GlmU, N-acetylglucosamine-1-phosphate-uridyltransferase/glucosamine-1-phosphate-acetyltransferase (GlmU) (PDB:3FWW)	K04042	bifunctional UDP-N-acetylglucosamine pyrophosphorylase / glucosamine-1-phosphate N-acetyltransferase [EC:2.7.7.23 2.3.1.157]			M00909	UDP-N-acetyl-D-glucosamine biosynthesis, prokaryotes, glucose => UDP-GlcNAc	MTNKSYTFVVLAAGHSERMNSSLPKVLHKIGNFSMLEHVIYNAKQLNPEKIVIVVDLPLTQRLKCFEGIKLITQESTLGTGDAVKIAMRNLKELSDIVVVQYGDTPLIKSSTITKMISCLGESNALVCLGFKTNNKGYGRLIIENGSLREIVEAQNGRNNDFANAGIMVAREKNLRELVEKIECNNQAHEYYLTDIVSIAVKSNLNVGYVIADEEEATGINNRNDLATAEFYFQEEKRKFFTNSGVTLVAPETVFFSLDTQIGMDSIVYPYVFFGPGVKIGSGVRVGPFAKCENTTIGDGAIIGNFVETKASDIGINTKIKHLSYIGNTQVGQGSNIGAGTVICNYDGKKKHKTNIGSNCFIGANSSLIAPLNVHDDSLVAAGSVIVEDVPEKSLAIAR…
899	GC_00000126	EVERYTHING	wPipPel	1150	3	3	1	1	1.0	1.0	1.0	M	Cell wall/membrane/envelope biogenesis	M00909	Pathway modules; Carbohydrate metabolism; Other carbohydrate metabolism	COG1207	Bifunctional protein GlmU, N-acetylglucosamine-1-phosphate-uridyltransferase/glucosamine-1-phosphate-acetyltransferase (GlmU) (PDB:3FWW)	K04042	bifunctional UDP-N-acetylglucosamine pyrophosphorylase / glucosamine-1-phosphate N-acetyltransferase [EC:2.7.7.23 2.3.1.157]			M00909	UDP-N-acetyl-D-glucosamine biosynthesis, prokaryotes, glucose => UDP-GlcNAc	MTNKSYTFVVLAAGHSERMNSSLPKVLHKIGNFSMLEHVIYNAKQLNPEKIVIVVDLPLTQRLKCFEGIKLITQESTLGTGDAVKIAMRNLKELSDIVVVQYGDTPLIKSSTITKMISCLGESNALVCLGFKTNNKGYGRLIIENGSLREIVEAQNGRNNDFANAGIMVAREKNLRELVEKIECNNQAHEYYLTDIVSIAVKSNLNVGYVIADEEEATGINNRNDLATAEFYFQEEKRKFFTNSGVTLVAPETVFFSLDTQIGMDSIVYPYVFFGPGVKIGSGVRVGPFAKCENTTIGDGAIIGNFVETKASDIGINTKIKHLSYIGNTQVGQGSNIGAGTVICNYDGKKKHKTNIGSNCFIGANSSLIAPLNVHDDSLVAAGSVIVEDVPEKSLAIAR…
900	GC_00000127	EVERYTHING	M11	754	3	3	1	1	1.0	1.0	1.0	J	Translation, ribosomal structure and biogenesis			COG0256	Ribosomal protein L18 (RplR) (PDB:1VS6)	K02881	large subunit ribosomal protein L18	COG0256	Ribosome 50S subunit			MKRLYNFLSSYEKRKLRNRAKLDKSAGRLRISIFKSNKHFYVQLINDAKGTTLASASTLDDKIRNVCKGRVNAETIKQVSSLLIERLPSTKLQQRFVFDRGAYKYTGLISQFAEALRSSGFKF
901	GC_00000127	EVERYTHING	O11	1172	3	3	1	1	1.0	1.0	1.0	J	Translation, ribosomal structure and biogenesis			COG0256	Ribosomal protein L18 (RplR) (PDB:1VS6)	K02881	large subunit ribosomal protein L18	COG0256	Ribosome 50S subunit			MKRLYNFLSSYEKRKLRNRAKLDKSAGRLRISIFKSNKHFYVQLINDAKGTTLASASTLDDKIRNVCKGRVNAETIKQVSSLLIERLPSTKLQQRFVFDRGAYKYTGLISQFAEALRSSGFKF
902	GC_00000127	EVERYTHING	wPipPel	1195	3	3	1	1	1.0	1.0	1.0	J	Translation, ribosomal structure and biogenesis			COG0256	Ribosomal protein L18 (RplR) (PDB:1VS6)	K02881	large subunit ribosomal protein L18	COG0256	Ribosome 50S subunit			MKRLYNFLSSYEKRKLRNRAKLDKSAGRLRISIFKSNKHFYVQLINDAKGTTLASASTLDDKIRNVCKGRVNAETIKQVSSLLIERLPSTKLQQRFVFDRGAYKYTGLISQFAEALRSSGFKF
903	GC_00000128	EVERYTHING	M11	647	3	3	1	1	1.0	1.0	1.0	J	Translation, ribosomal structure and biogenesis	M00121	Pathway modules; Metabolism of cofactors and vitamins; Cofactor and vitamin metabolism	COG0008	Glutamyl- or glutaminyl-tRNA synthetase (GlnS) (PDB:1EUQ)	K01885	glutamyl-tRNA synthetase [EC:6.1.1.17]	COG0008	Heme biosynthesis	M00121	Heme biosynthesis, plants and bacteria, glutamate => heme	MPGIVTRFAPSPTGFLHIGGARTALFNWLYAQRHGGQFLLRIEDTDRKRSTQEAIDAIIDGLKWLGISYDGEIVYQSKRIDRHIEVANLLVEKGRAYHCYCPENEVAEKKIRAREEGKIYKHKCTHSTSNAEPVVRFKVPDSEDIVVDDKIYGQVTISSDQLDDIVILRSDNTPTYIFAVVVDDHDAGITDIIRGSDHLTNTFKQLLIYQALDFDVPRFAHVPLIHGEDGNKLSKRHGATSVCDYEKMGILPQAMRNYLLRLGWSHGNDEIISDEQAIEWFNLESIGRSPARLDFKKLEHLNNHYISNMSNEDILTLMLRENTLTDKKKGYLLQGLTELKKRANYLTELLDLAKFYIQVDLSEEAQQIVKSNLNVIKLLASFLSSVGSEDWNKNFLSSQ…
904	GC_00000128	EVERYTHING	O11	144	3	3	1	1	1.0	1.0	1.0	J	Translation, ribosomal structure and biogenesis	M00121	Pathway modules; Metabolism of cofactors and vitamins; Cofactor and vitamin metabolism	COG0008	Glutamyl- or glutaminyl-tRNA synthetase (GlnS) (PDB:1EUQ)	K01885	glutamyl-tRNA synthetase [EC:6.1.1.17]	COG0008	Heme biosynthesis	M00121	Heme biosynthesis, plants and bacteria, glutamate => heme	MPGIVTRFAPSPTGFLHIGGARTALFNWLYAQRHGGQFLLRIEDTDRKRSTQEAIDAIIDGLKWLGISYDGEIVYQSKRIDRHIEVANLLVEKGRAYHCYCPENEVAEKKIRAREEGKIYKHKCTHSTSNAEPVVRFKVPDSEDIVVDDKIYGQVTISSDQLDDIVILRSDNTPTYIFAVVVDDHDAGITDIIRGSDHLTNTFKQLLIYQALDFDVPRFAHVPLIHGEDGNKLSKRHGATSVCDYEKMGILPQAMRNYLLRLGWSHGNDEIISDEQAIEWFNLESIGRSPARLDFKKLEHLNNHYISNMSNEDILTLMLRENTLTDKKKGYLLQGLTELKKRANYLTELLDLAKFYIQVDLSEEAQQIVKSNLNVIKLLASFLSSVGSEDWNKNFLSSQ…
905	GC_00000128	EVERYTHING	wPipPel	625	3	3	1	1	1.0	1.0	1.0	J	Translation, ribosomal structure and biogenesis	M00121	Pathway modules; Metabolism of cofactors and vitamins; Cofactor and vitamin metabolism	COG0008	Glutamyl- or glutaminyl-tRNA synthetase (GlnS) (PDB:1EUQ)	K01885	glutamyl-tRNA synthetase [EC:6.1.1.17]	COG0008	Heme biosynthesis	M00121	Heme biosynthesis, plants and bacteria, glutamate => heme	MPGIVTRFAPSPTGFLHIGGARTALFNWLYAQRHGGQFLLRIEDTDRKRSTQEAIDAIIDGLKWLGISYDGEIVYQSKRIDRHIEVANLLVEKGRAYHCYCPENEVAEKKIRAREEGKIYKHKCTHSTSNAEPVVRFKVPDSEDIVVDDKIYGQVTISSDQLDDIVILRSDNTPTYIFAVVVDDHDAGITDIIRGSDHLTNTFKQLLIYQALDFDVPRFAHVPLIHGEDGNKLSKRHGATSVCDYEKMGILPQAMRNYLLRLGWSHGNDEIISDEQAIEWFNLESIGRSPARLDFKKLEHLNNHYISNMSNEDILTLMLRENTLTDKKKGYLLQGLTELKKRANYLTELLDLAKFYIQVDLSEEAQQIVKSNLNVIKLLASFLSSVGSEDWNKNFLSSQ…
906	GC_00000129	EVERYTHING	M11	282	3	3	1	1	1.0	1.0	1.0	T	Signal transduction mechanisms			COG0666	Ankyrin repeat (ANKYR) (PDB:6AUN)	K06867	uncharacterized protein					MACEEDIHQLVESGFDINSKDVSGVTLLHKFTKEGDLVGVKSLLEHEADFNVVDNENRNPLHYAIMHGHKKIAKLLVNQLTINSRDKNGFTPLHLATLQDDTELMDFLITKGAKVNEKDAEEGYTPLHIASLYGSKKSVQILIDSGANLECEDNNFRTPLFLTIYQCTTHYESRAEIIEYLIKKGANIEAKDAENNTTLFLAAYNNKMQLVKLIVKQAKARLKEFICIKNKHGFDALDCAIEHNNRQMVTFLVSKGIEADDQDCSGNTRLHKASYNGDTKAVKFLLELKVNVNAVTRCNRTPLLLAAKKGHIEIVRMLLAVKANMNICDQQGFTPLHLTIQKDYFDIAQLLIEKGAINCSNDYTAIDMFIDKAHSKKNIEENYKKFCRFLMLYLKELHS…
907	GC_00000129	EVERYTHING	O11	259	3	3	1	1	1.0	1.0	1.0	T	Signal transduction mechanisms			COG0666	Ankyrin repeat (ANKYR) (PDB:6AUN)	K06867	uncharacterized protein					MACEEDIHQLVESGFDINSKDVSGVTLLHKFTKEGDLVGVKSLLEHEADFNVVDNENRNPLHYAIMHGHKKIAKLLVNQLTINSRDKNGFTPLHLATLQDDTELMDFLITKGAKVNEKDAEEGYTPLHIASLYGSKKSVQILIDSGANLECEDNNFRTPLFLTIYQCTTHYESRAEIIEYLIKKGANIEAKDAENNTTLFLAAYNNKMQLVKLIVKQAKARLKEFICIKNKHGFDALDCAIEHNNRQMVTFLVSKGIEADDQDCSGNTRLHKASYNGDTKAVKFLLELKVNVNAVTRCNRTPLLLAAKKGHIEIVRMLLAVKANMNICDQQGFTPLHLTIQKDYFDIAQLLIEKGAINCSNDYTAIDMFIDKAHSKKNIEENYKKFCRFLMLYLKELHS…
908	GC_00000129	EVERYTHING	wPipPel	702	3	3	1	1	1.0	1.0	1.0	T	Signal transduction mechanisms			COG0666	Ankyrin repeat (ANKYR) (PDB:6AUN)	K06867	uncharacterized protein					MACEEDIHQLVESGFDINSKDVSGVTLLHKFTKEGDLVGVKSLLEHEADFNVVDNENRNPLHYAIMHGHKKIAKLLVNQLTINSRDKNGFTPLHLATLQDDTELMDFLITKGAKVNEKDAEEGYTPLHIASLYGSKKSVQILIDSGANLECEDNNFRTPLFLTIYQCTTHYESRAEIIEYLIKKGANIEAKDAENNTTLFLAAYNNKMQLVKLIVKQAKARLKEFICIKNKHGFDALDCAIEHNNRQMVTFLVSKGIEADDQDCSGNTRLHKASYNGDTKAVKFLLELKVNVNAVTRCNRTPLLLAAKKGHIEIVRMLLAVKANMNICDQQGFTPLHLTIQKDYFDIAQLLIEKGAINCSNDYTAIDMFIDKAHSKKNIEENYKKFCRFLMLYLKELHS…
909	GC_00000130	EVERYTHING	M11	331	3	3	1	1	1.0	1.0	1.0	J	Translation, ribosomal structure and biogenesis			COG0162	Tyrosyl-tRNA synthetase (TyrS) (PDB:4OUD)	K01866	tyrosyl-tRNA synthetase [EC:6.1.1.1]	COG0162	Aminoacyl-tRNA synthetases			MKHKSEFLNFIQERGYLYQCTNIDRLDQLLSQDNYIIAYIGFDCTAPSLHIGSLIQIMMLRHLQKFGYKPIVLLGGGTTKIGDPSGKDKARSVLPIEDINQNILGIKKTLEKMISFDYGKTGAIIVNNADWLDNIKYIDFLRDIGTHFSVNRMLGFDSVKIRLDREQNLSFLEFNYMLLQAYDFVELNKKYGCRFQIGGSDQWGNIVNGIELSKKLNLPELFGLTTPLLLNAQGKKMGKTESGAVWLDGSMLNSYDYWQYFRNVDDQDVGRFLRLFTDLPIDEIKKLESLKDQETNEAKKVLATEVTKICHGCKEAELARSAAISAFENEDSSLLSGYTITKEQIANGIPLIDLLYDTGFEPSKGAAKRLIQGNGCKVNDNTINDVNYTINSESFKGQP…
910	GC_00000130	EVERYTHING	O11	397	3	3	1	1	1.0	1.0	1.0	J	Translation, ribosomal structure and biogenesis			COG0162	Tyrosyl-tRNA synthetase (TyrS) (PDB:4OUD)	K01866	tyrosyl-tRNA synthetase [EC:6.1.1.1]	COG0162	Aminoacyl-tRNA synthetases			MKHKSEFLNFIQERGYLYQCTNIDRLDQLLSQDNYIIAYIGFDCTAPSLHIGSLIQIMMLRHLQKFGYKPIVLLGGGTTKIGDPSGKDKARSVLPIEDINQNILGIKKTLEKMISFDYGKTGAIIVNNADWLDNIKYIDFLRDIGTHFSVNRMLGFDSVKIRLDREQNLSFLEFNYMLLQAYDFVELNKKYGCRFQIGGSDQWGNIVNGIELSKKLNLPELFGLTTPLLLNAQGKKMGKTESGAVWLDGSMLNSYDYWQYFRNVDDQDVGRFLRLFTDLPIDEIKKLESLKDQETNEAKKVLATEVTKICHGCKEAELARSAAISAFENEDSSLLSGYTITKEQIANGIPLIDLLYDTGFEPSKGAAKRLIQGNGCKVNDNTINDVNYTINSESFKGQP…
911	GC_00000130	EVERYTHING	wPipPel	875	3	3	1	1	1.0	1.0	1.0	J	Translation, ribosomal structure and biogenesis			COG0162	Tyrosyl-tRNA synthetase (TyrS) (PDB:4OUD)	K01866	tyrosyl-tRNA synthetase [EC:6.1.1.1]	COG0162	Aminoacyl-tRNA synthetases			MKHKSEFLNFIQERGYLYQCTNIDRLDQLLSQDNYIIAYIGFDCTAPSLHIGSLIQIMMLRHLQKFGYKPIVLLGGGTTKIGDPSGKDKARSVLPIEDINQNILGIKKTLEKMISFDYGKTGAIIVNNADWLDNIKYIDFLRDIGTHFSVNRMLGFDSVKIRLDREQNLSFLEFNYMLLQAYDFVELNKKYGCRFQIGGSDQWGNIVNGIELSKKLNLPELFGLTTPLLLNAQGKKMGKTESGAVWLDGSMLNSYDYWQYFRNVDDQDVGRFLRLFTDLPIDEIKKLESLKDQETNEAKKVLATEVTKICHGCKEAELARSAAISAFENEDSSLLSGYTITKEQIANGIPLIDLLYDTGFEPSKGAAKRLIQGNGCKVNDNTINDVNYTINSESFKGQP…
[truncated: 2,964 more rows]
