# Supplementary material for: Wolbachia populations across organs of individual Culex pipiens: highly conserved intra-individual core pangenome with inter-individual polymorphisms
Source: ISME Commun. 2024 Jun 11;4(1):ycae078. doi: 10.1093/ismeco/ycae078 (PMC11195471; doi:10.1093/ismeco/ycae078)
Supplement: Table_S5_pangenome_GCs_ycae078 [file table_s5_pangenome_gcs_ycae078.xlsx]

## Sheet: All metagenomes
Supplementary Table 5 – Gene cluster statistics. Gene clusters identified during the pangenomic analysis performed on all reconstructed Wolbachia MAGs (MAGs M11, O11, O03, O07 and O12) and the three selected Wolbachia reference genomes wPipPel, wPipMol, wPipJHB. The table reports the same information as in Supplementary Table 4.
unique_id	gene_cluster_id	bin_name	genome_name	gene_callers_id	num_genomes_gene_cluster_has_hits	num_genes_in_gene_cluster	max_num_paralogs	SCG	functional_homogeneity_index	geometric_homogeneity_index	combined_homogeneity_index	KOfam_ACC	KOfam	COG20_PATHWAY_ACC	COG20_PATHWAY	KEGG_Class_ACC	KEGG_Class	KEGG_Module_ACC	KEGG_Module	COG20_CATEGORY_ACC	COG20_CATEGORY	COG20_FUNCTION_ACC	COG20_FUNCTION	aa_sequence
1	GC_00000001	EVERYTHING	M11	95	8	185	40	0	0.769457152026535	0.700536180347097	0.733380978471564													----------------MSQKVVNR----TTGLVDYKELETNI---------------------------------------------------------------------------------------------------------------------------------------------------------------------------------------------------------------------------------------------------------------------------------------------------------------------------------------------------------------------…
2	GC_00000001	EVERYTHING	M11	155	8	185	40	0	0.769457152026535	0.700536180347097	0.733380978471564													----------------MSQKVVNR----TTGLVDYKELETNI---------------------------------------------------------------------------------------------------------------------------------------------------------------------------------------------------------------------------------------------------------------------------------------------------------------------------------------------------------------------…
3	GC_00000001	EVERYTHING	M11	241	8	185	40	0	0.769457152026535	0.700536180347097	0.733380978471564													----------------MSQKVVNR----TTGLVDYKELETNI---------------------------------------------------------------------------------------------------------------------------------------------------------------------------------------------------------------------------------------------------------------------------------------------------------------------------------------------------------------------…
4	GC_00000001	EVERYTHING	M11	361	8	185	40	0	0.769457152026535	0.700536180347097	0.733380978471564													----------------MSQKVVNR----TTGLVDYKELETNI---------------------------------------------------------------------------------------------------------------------------------------------------------------------------------------------------------------------------------------------------------------------------------------------------------------------------------------------------------------------…
5	GC_00000001	EVERYTHING	M11	544	8	185	40	0	0.769457152026535	0.700536180347097	0.733380978471564													----------------MSQKVVNR----TTGLVDYKELETNI---------------------------------------------------------------------------------------------------------------------------------------------------------------------------------------------------------------------------------------------------------------------------------------------------------------------------------------------------------------------…
6	GC_00000001	EVERYTHING	M11	601	8	185	40	0	0.769457152026535	0.700536180347097	0.733380978471564													----------------MSQKVVNR----TTGLVDYKELETNI---------------------------------------------------------------------------------------------------------------------------------------------------------------------------------------------------------------------------------------------------------------------------------------------------------------------------------------------------------------------…
7	GC_00000001	EVERYTHING	M11	821	8	185	40	0	0.769457152026535	0.700536180347097	0.733380978471564													----------------MSQKVVNR----TTGLVDYKELETNI---------------------------------------------------------------------------------------------------------------------------------------------------------------------------------------------------------------------------------------------------------------------------------------------------------------------------------------------------------------------…
8	GC_00000001	EVERYTHING	M11	867	8	185	40	0	0.769457152026535	0.700536180347097	0.733380978471564													----------------MSQKVVNR----TTGLVDYKELETNI---------------------------------------------------------------------------------------------------------------------------------------------------------------------------------------------------------------------------------------------------------------------------------------------------------------------------------------------------------------------…
9	GC_00000001	EVERYTHING	M11	929	8	185	40	0	0.769457152026535	0.700536180347097	0.733380978471564													----------------MSQKVVNR----TTGLVDYKELETNI---------------------------------------------------------------------------------------------------------------------------------------------------------------------------------------------------------------------------------------------------------------------------------------------------------------------------------------------------------------------…
10	GC_00000001	EVERYTHING	M11	1211	8	185	40	0	0.769457152026535	0.700536180347097	0.733380978471564													----------------MSQKVVNR----TTGLVDYKELETNI---------------------------------------------------------------------------------------------------------------------------------------------------------------------------------------------------------------------------------------------------------------------------------------------------------------------------------------------------------------------…
11	GC_00000001	EVERYTHING	M11	1234	8	185	40	0	0.769457152026535	0.700536180347097	0.733380978471564													----------------MSQKVVNR----TTGLVDYKELETNI---------------------------------------------------------------------------------------------------------------------------------------------------------------------------------------------------------------------------------------------------------------------------------------------------------------------------------------------------------------------…
12	GC_00000001	EVERYTHING	M11	1019	8	185	40	0	0.769457152026535	0.700536180347097	0.733380978471564	K07493	putative transposase							X	Mobilome: prophages, transposons	COG3328	Transposase (or an inactivated derivative) (IS285)	----------------MSQKVVNR----TTGLVDYKELETNILSSIREGRPLTGRDGALTPFIKKLLEVSLEGEIENHLSAESEENNRRNGRNAKTLRTSAGSFELLTPRDREGSFEPQIVKKRQTNLHPELETKILSTFASGMGYRDIVSHVEEIYDHKISAAEISSITDKLLPVINEWRSRPLQSVYPIVFMDGMFFKVKEDGHCVSKCMYNILGIDQNGKKEVLGFYLAESEGANFWLGVLNDLKERGVEDILIACVDGLKSFPAAINSVFPNAEVQMCIVHQIRNSLKYVASKDAKSFLSDLKKVYQASSKEIAENYLLELDEKWGTKYPMVIKSWQNNWENLSGYFKYSGPVRRIIYTTNPIEGLHRQIRKFTKTKGSFTSINALYKQVYCAIK…
13	GC_00000001	EVERYTHING	M11	542	8	185	40	0	0.769457152026535	0.700536180347097	0.733380978471564													----------------MSQ--ANR----TTGLVDYKELETNILSSIREGRPLTERDGALTPFVKRLLESSLEGEIKNHLSAKSEENNRRN---------------------------------------------------------------------------------------------------------------------------------------------------------------------------------------------------------------------------------------------------------------------------------------------------------------------…
14	GC_00000001	EVERYTHING	M11	31	8	185	40	0	0.769457152026535	0.700536180347097	0.733380978471564									X	Mobilome: prophages, transposons	COG3328	Transposase (or an inactivated derivative) (IS285)	------------------KKVEEK----STMPVHDWALTISQLDVFFPGRLKIELN-------------------------------------------------------------------------------------------------------------------------------------------------------------------------------------------------------------------------------------------------------------------------------------------------------------------------------------------------------…
15	GC_00000001	EVERYTHING	M11	68	8	185	40	0	0.769457152026535	0.700536180347097	0.733380978471564									X	Mobilome: prophages, transposons	COG3328	Transposase (or an inactivated derivative) (IS285)	------------------KKVEEK----STMPVHDWALTISQLDVFFPGRLKIELN-------------------------------------------------------------------------------------------------------------------------------------------------------------------------------------------------------------------------------------------------------------------------------------------------------------------------------------------------------…
16	GC_00000001	EVERYTHING	M11	335	8	185	40	0	0.769457152026535	0.700536180347097	0.733380978471564									X	Mobilome: prophages, transposons	COG3328	Transposase (or an inactivated derivative) (IS285)	------------------KKVEEK----STMPVHDWALTISQLDVFFPGRLKIELN-------------------------------------------------------------------------------------------------------------------------------------------------------------------------------------------------------------------------------------------------------------------------------------------------------------------------------------------------------…
17	GC_00000001	EVERYTHING	M11	486	8	185	40	0	0.769457152026535	0.700536180347097	0.733380978471564									X	Mobilome: prophages, transposons	COG3328	Transposase (or an inactivated derivative) (IS285)	------------------KKVEEK----STMPVHDWALTISQLDVFFPGRLKIELN-------------------------------------------------------------------------------------------------------------------------------------------------------------------------------------------------------------------------------------------------------------------------------------------------------------------------------------------------------…
18	GC_00000001	EVERYTHING	M11	717	8	185	40	0	0.769457152026535	0.700536180347097	0.733380978471564									X	Mobilome: prophages, transposons	COG3328	Transposase (or an inactivated derivative) (IS285)	------------------KKVEEK----STMPVHDWALTISQLDVFFPGRLKIELN-------------------------------------------------------------------------------------------------------------------------------------------------------------------------------------------------------------------------------------------------------------------------------------------------------------------------------------------------------…
19	GC_00000001	EVERYTHING	M11	1004	8	185	40	0	0.769457152026535	0.700536180347097	0.733380978471564									X	Mobilome: prophages, transposons	COG3328	Transposase (or an inactivated derivative) (IS285)	----------------EEK---------STMPVHDWALTISQLDVFFPGRLKIELN-------------------------------------------------------------------------------------------------------------------------------------------------------------------------------------------------------------------------------------------------------------------------------------------------------------------------------------------------------…
20	GC_00000001	EVERYTHING	M11	523	8	185	40	0	0.769457152026535	0.700536180347097	0.733380978471564	K07493	putative transposase							X	Mobilome: prophages, transposons	COG3328	Transposase (or an inactivated derivative) (IS285)	-------MLNDLKERGVEDILIAC----VDGLKSFPAAINSV---------------------------------------------------------------------------------------------------------------------------------------------------------------------------------------------------------------------------------------FPKAEVQICIVHQIRNSLKYVSSKDVKIFMNDLKKIYRASSKEIAENYLLELEEKWGEKYPLVIKSWQNNWENLSGYFKYSGPVRRLIYTTNPIEGLHR---------------------------…
21	GC_00000001	EVERYTHING	M11	522	8	185	40	0	0.769457152026535	0.700536180347097	0.733380978471564	K07493	putative transposase							X	Mobilome: prophages, transposons	COG3328	Transposase (or an inactivated derivative) (IS285)	----------------MYDHKISA--------AEISSITDKLL-----------------------------------------------------------------------------------------------------------------------------------PLINEWRSRPLQSVYPIVFMDGMFFKVKEDGHCVSKCMYNILGIDQNGRKEVLGFYLAESEVLVRSVK-------------------------------------------------------------------------------------------------------------------------------------------------------------…
22	GC_00000001	EVERYTHING	M11	543	8	185	40	0	0.769457152026535	0.700536180347097	0.733380978471564	K07493	putative transposase							X	Mobilome: prophages, transposons	COG3328	Transposase (or an inactivated derivative) (IS285)	-------------MCRWAKSFPTA----INSVFPKAEIQLCIV-------------------------------------------------------------------------------------------------------------------------------------------------------------------------------------------------------------------------------------------------HQIRNSLKYASSKDVKIFMNDLKKIYRAASRETAENYLLELEEKW----------------------------------------------------------------------…
23	GC_00000001	EVERYTHING	O03	101	8	185	40	0	0.769457152026535	0.700536180347097	0.733380978471564													----------------MSQKVVNR----TTGLVDYKELETNI---------------------------------------------------------------------------------------------------------------------------------------------------------------------------------------------------------------------------------------------------------------------------------------------------------------------------------------------------------------------…
24	GC_00000001	EVERYTHING	O03	250	8	185	40	0	0.769457152026535	0.700536180347097	0.733380978471564													----------------MSQKVVNR----TTGLVDYKELETNI---------------------------------------------------------------------------------------------------------------------------------------------------------------------------------------------------------------------------------------------------------------------------------------------------------------------------------------------------------------------…
25	GC_00000001	EVERYTHING	O03	393	8	185	40	0	0.769457152026535	0.700536180347097	0.733380978471564													----------------MSQKVVNR----TTGLVDYKELETNI---------------------------------------------------------------------------------------------------------------------------------------------------------------------------------------------------------------------------------------------------------------------------------------------------------------------------------------------------------------------…
26	GC_00000001	EVERYTHING	O03	609	8	185	40	0	0.769457152026535	0.700536180347097	0.733380978471564													----------------MSQKVVNR----TTGLVDYKELETNI---------------------------------------------------------------------------------------------------------------------------------------------------------------------------------------------------------------------------------------------------------------------------------------------------------------------------------------------------------------------…
27	GC_00000001	EVERYTHING	O03	912	8	185	40	0	0.769457152026535	0.700536180347097	0.733380978471564													----------------MSQKVVNR----TTGLVDYKELETNI---------------------------------------------------------------------------------------------------------------------------------------------------------------------------------------------------------------------------------------------------------------------------------------------------------------------------------------------------------------------…
28	GC_00000001	EVERYTHING	O03	1002	8	185	40	0	0.769457152026535	0.700536180347097	0.733380978471564													----------------MSQKVVNR----TTGLVDYKELETNI---------------------------------------------------------------------------------------------------------------------------------------------------------------------------------------------------------------------------------------------------------------------------------------------------------------------------------------------------------------------…
29	GC_00000001	EVERYTHING	O03	1014	8	185	40	0	0.769457152026535	0.700536180347097	0.733380978471564													----------------MSQKVVNR----TTGLVDYKELETNI---------------------------------------------------------------------------------------------------------------------------------------------------------------------------------------------------------------------------------------------------------------------------------------------------------------------------------------------------------------------…
30	GC_00000001	EVERYTHING	O03	1027	8	185	40	0	0.769457152026535	0.700536180347097	0.733380978471564													----------------MSQKVVNR----TTGLVDYKELETNI---------------------------------------------------------------------------------------------------------------------------------------------------------------------------------------------------------------------------------------------------------------------------------------------------------------------------------------------------------------------…
31	GC_00000001	EVERYTHING	O03	923	8	185	40	0	0.769457152026535	0.700536180347097	0.733380978471564									X	Mobilome: prophages, transposons	COG3328	Transposase (or an inactivated derivative) (IS285)	----------------MSQKVVNR----TTGLVDYKELETNILSSIREGRPLTGRDGALTPFIKKLLEVSLEGEIENHLSAESEENNRRNGRNAKTLRTSAG---------------------------------------------------------------------------------------------------------------------------------------------------------------------------------------------------------------------------------------------------------------------------------------------------------…
32	GC_00000001	EVERYTHING	O03	766	8	185	40	0	0.769457152026535	0.700536180347097	0.733380978471564													----------------MSQKVVNR----TTGLVDYKELETN----------------------------------------------------------------------------------------------------------------------------------------------------------------------------------------------------------------------------------------------------------------------------------------------------------------------------------------------------------------------…
33	GC_00000001	EVERYTHING	O03	1057	8	185	40	0	0.769457152026535	0.700536180347097	0.733380978471564													----------------MSQKVVNR----TTGLVDYKELETN----------------------------------------------------------------------------------------------------------------------------------------------------------------------------------------------------------------------------------------------------------------------------------------------------------------------------------------------------------------------…
34	GC_00000001	EVERYTHING	O03	668	8	185	40	0	0.769457152026535	0.700536180347097	0.733380978471564													----------------MSQ--ANR----TTGLVDYKELETNILSSIREGRPLTERDGALTPFVKRLLESSLEGEIKNHLSAKSEENNRRN---------------------------------------------------------------------------------------------------------------------------------------------------------------------------------------------------------------------------------------------------------------------------------------------------------------------…
35	GC_00000001	EVERYTHING	O03	1001	8	185	40	0	0.769457152026535	0.700536180347097	0.733380978471564									X	Mobilome: prophages, transposons	COG3328	Transposase (or an inactivated derivative) (IS285)	#NAME?
36	GC_00000001	EVERYTHING	O03	230	8	185	40	0	0.769457152026535	0.700536180347097	0.733380978471564									X	Mobilome: prophages, transposons	COG3328	Transposase (or an inactivated derivative) (IS285)	------------------KKVEEK----STMPVHDWALTISQLDVFFPGRLKIELN-------------------------------------------------------------------------------------------------------------------------------------------------------------------------------------------------------------------------------------------------------------------------------------------------------------------------------------------------------…
37	GC_00000001	EVERYTHING	O03	385	8	185	40	0	0.769457152026535	0.700536180347097	0.733380978471564									X	Mobilome: prophages, transposons	COG3328	Transposase (or an inactivated derivative) (IS285)	------------------KKVEEK----STMPVHDWALTISQLDVFFPGRLKIELN-------------------------------------------------------------------------------------------------------------------------------------------------------------------------------------------------------------------------------------------------------------------------------------------------------------------------------------------------------…
38	GC_00000001	EVERYTHING	O03	818	8	185	40	0	0.769457152026535	0.700536180347097	0.733380978471564									X	Mobilome: prophages, transposons	COG3328	Transposase (or an inactivated derivative) (IS285)	------------------KKVEEK----STMPVHDWALTISQLDVFFPGRLKIELN-------------------------------------------------------------------------------------------------------------------------------------------------------------------------------------------------------------------------------------------------------------------------------------------------------------------------------------------------------…
39	GC_00000001	EVERYTHING	O03	986	8	185	40	0	0.769457152026535	0.700536180347097	0.733380978471564									X	Mobilome: prophages, transposons	COG3328	Transposase (or an inactivated derivative) (IS285)	------------------KKVEEK----STMPVHDWALTISQLDVFFPGRLKIELN-------------------------------------------------------------------------------------------------------------------------------------------------------------------------------------------------------------------------------------------------------------------------------------------------------------------------------------------------------…
40	GC_00000001	EVERYTHING	O03	1006	8	185	40	0	0.769457152026535	0.700536180347097	0.733380978471564									X	Mobilome: prophages, transposons	COG3328	Transposase (or an inactivated derivative) (IS285)	------------------KKVEEK----STMPVHDWALTISQLDVFFPGRLKIELN-------------------------------------------------------------------------------------------------------------------------------------------------------------------------------------------------------------------------------------------------------------------------------------------------------------------------------------------------------…
41	GC_00000001	EVERYTHING	O03	904	8	185	40	0	0.769457152026535	0.700536180347097	0.733380978471564													-------------------KVEEK----STMPVHDWALTISQLDVFFPGRLKIELN-------------------------------------------------------------------------------------------------------------------------------------------------------------------------------------------------------------------------------------------------------------------------------------------------------------------------------------------------------…
42	GC_00000001	EVERYTHING	O03	855	8	185	40	0	0.769457152026535	0.700536180347097	0.733380978471564													MPIHDWALTMSQLDIFFSCRVELK----MRLDTVYLTLPF-----------------------------------------------------------------------------------------------------------------------------------------------------------------------------------------------------------------------------------------------------------------------------------------------------------------------------------------------------------------------…
43	GC_00000001	EVERYTHING	O03	922	8	185	40	0	0.769457152026535	0.700536180347097	0.733380978471564	K07493	putative transposase							X	Mobilome: prophages, transposons	COG3328	Transposase (or an inactivated derivative) (IS285)	------MTPRDREGSFEPQIVKKR----QTNL--HPELETKILSTFASG----------------------------------------------------------------------------------------------MGYRDIVSHVEEIYDHKISAAEISSITDKLLPVINEWRSRPLQSVYPIVFMDGMFFKVKEDGHCVSKCMYNILGIDQNGKKEVLGFYLAESEGANFWLGVLNDLKERGVEDILIACVDGLKSFPAAINSVFPNAEVQMCIVHQIRNSLKYVASKDAKSFLSDLKKVYQASSKEIAENYLLELDEKWGTKYPMVIKSWQNNWENLSGYFKYSGPVRRIIYTTNPIEGLHRQIRKFTKTKGSFTSINALYKQVYCAIK…
44	GC_00000001	EVERYTHING	O03	669	8	185	40	0	0.769457152026535	0.700536180347097	0.733380978471564	K07493	putative transposase							X	Mobilome: prophages, transposons	COG3328	Transposase (or an inactivated derivative) (IS285)	-------------MCRWAKSFPTA----INSVFPKAEIQLCIV-------------------------------------------------------------------------------------------------------------------------------------------------------------------------------------------------------------------------------------------------HQIRNSLKYASSKDVKIFMNDLKKIYRAASRETAENYLLELEEKW----------------------------------------------------------------------…
45	GC_00000001	EVERYTHING	O03	438	8	185	40	0	0.769457152026535	0.700536180347097	0.733380978471564	K07493	putative transposase							X	Mobilome: prophages, transposons	COG3328	Transposase (or an inactivated derivative) (IS285)	-------------------------------------------------------------------------------------------------------------------------------------------------------------------------------------------------------------------------------------------------------------------------------------------------------------------------------------EEKWGEKYPLVIKSWQNNWENLSGYFKYSGPVRRLIYTTNPIEGLHR---------------------------…
46	GC_00000001	EVERYTHING	O07	502	8	185	40	0	0.769457152026535	0.700536180347097	0.733380978471564													----------------MSQKVVNR----TTGLVDYKELETNIL--------------------------------------------------------------------------------------------------------------------------------------------------------------------------------------------------------------------------------------------------------------------------------------------------------------------------------------------------------------------…
47	GC_00000001	EVERYTHING	O07	660	8	185	40	0	0.769457152026535	0.700536180347097	0.733380978471564													----------------MSQKVVNR----TTGLVDYKELETNIL--------------------------------------------------------------------------------------------------------------------------------------------------------------------------------------------------------------------------------------------------------------------------------------------------------------------------------------------------------------------…
48	GC_00000001	EVERYTHING	O07	1058	8	185	40	0	0.769457152026535	0.700536180347097	0.733380978471564													----------------MSQKVVNR----TTGLVDYKELETNIL--------------------------------------------------------------------------------------------------------------------------------------------------------------------------------------------------------------------------------------------------------------------------------------------------------------------------------------------------------------------…
49	GC_00000001	EVERYTHING	O07	417	8	185	40	0	0.769457152026535	0.700536180347097	0.733380978471564									X	Mobilome: prophages, transposons	COG3328	Transposase (or an inactivated derivative) (IS285)	----------------MSQKVVNR----TTGLVDYKELETNILSSIREGRPLTGRDGALTPFIKKLLEVSLEGEIENHLSAESEENNRRNGRNAKTLRTSAG---------------------------------------------------------------------------------------------------------------------------------------------------------------------------------------------------------------------------------------------------------------------------------------------------------…
50	GC_00000001	EVERYTHING	O07	232	8	185	40	0	0.769457152026535	0.700536180347097	0.733380978471564	K07493	putative transposase							X	Mobilome: prophages, transposons	COG3328	Transposase (or an inactivated derivative) (IS285)	----------------MSQKIVNR----TNGLVDYKELETNILSSIREGRPLMGRDGALTPFIKRLLEASLEGEIEHHLSAGSEENNRRNGRNGKTLKTSAGSFELLTPRDREGSFEPQIVKKRQTSLHPELEAKVLSTYASGMGYRDIASHVEEMYDHKISAAEISNITDKLLPLINEWRSRPLQSVYPIVFMDGMFFKVKEDGHCVSKCMYNILGIDQNGRKEVLGFYLAESEVLVRSVK-------------------------------------------------------------------------------------------------------------------------------------------------------------…
51	GC_00000001	EVERYTHING	O07	247	8	185	40	0	0.769457152026535	0.700536180347097	0.733380978471564													----------------MSQ--ANR----TTGLVDYKELETNILSSIREGRPLTERDGALTPFVKRLLESSLEGEIKNHLSAKSEENNRRN---------------------------------------------------------------------------------------------------------------------------------------------------------------------------------------------------------------------------------------------------------------------------------------------------------------------…
52	GC_00000001	EVERYTHING	O07	418	8	185	40	0	0.769457152026535	0.700536180347097	0.733380978471564	K07493	putative transposase							X	Mobilome: prophages, transposons	COG3328	Transposase (or an inactivated derivative) (IS285)	------MTPRDREGSFEPQIVKKR----QTNL--HPELETKILSTFASG----------------------------------------------------------------------------------------------MGYRDIVSHVEEIYDHKISAAEISSITDKLLPVINEWRSRPLQSVYPIVFMDGMFFKVKEDGHCVSKCMYNILGIDQNGKKEVLGFYLAESEGANFWLGVLNDLKERGVEDILIACVDGLKSFPAAINSVFPNAEVQMCIVHQIRNSLKYVASKDAKSFLSDLKKVYQASSKEIAENYLLELDEKWGTKYPMVIKSWQNNWENLSGYFKYSGPVRRIIYTTNPIEGLHRQIRKFTKTKGSFTSINALYKQVYCAIK…
53	GC_00000001	EVERYTHING	O07	539	8	185	40	0	0.769457152026535	0.700536180347097	0.733380978471564													------------------------------MPIHDWALTMSQLDIFFSCRVELKMRLDTVYLTLPF---------------------------------------------------------------------------------------------------------------------------------------------------------------------------------------------------------------------------------------------------------------------------------------------------------------------------------------------…
54	GC_00000001	EVERYTHING	O07	231	8	185	40	0	0.769457152026535	0.700536180347097	0.733380978471564	K07493	putative transposase							X	Mobilome: prophages, transposons	COG3328	Transposase (or an inactivated derivative) (IS285)	-------MLNDLKERGVEDILIAC----VDGLKSFPAAINSV---------------------------------------------------------------------------------------------------------------------------------------------------------------------------------------------------------------------------------------FPKAEVQICIVHQIRNSLKYVSSKDVKIFMNDLKKIYRASSKEIAENYLLELEEKWGEKYPLVIKSWQNNWENLSGYFKYSGPVRRLIYTTNPIEGLHR---------------------------…
55	GC_00000001	EVERYTHING	O07	248	8	185	40	0	0.769457152026535	0.700536180347097	0.733380978471564	K07493	putative transposase							X	Mobilome: prophages, transposons	COG3328	Transposase (or an inactivated derivative) (IS285)	-------------MCRWAKSFPTA----INSVFPKAEIQLCIV-------------------------------------------------------------------------------------------------------------------------------------------------------------------------------------------------------------------------------------------------HQIRNSLKYASSKDVKIFMNDLKKIYRAASRETAENYLLELEEKW----------------------------------------------------------------------…
56	GC_00000001	EVERYTHING	O11	471	8	185	40	0	0.769457152026535	0.700536180347097	0.733380978471564													----------------MSQKVVNR----TTGLVDYKELETNIL--------------------------------------------------------------------------------------------------------------------------------------------------------------------------------------------------------------------------------------------------------------------------------------------------------------------------------------------------------------------…
57	GC_00000001	EVERYTHING	O11	639	8	185	40	0	0.769457152026535	0.700536180347097	0.733380978471564													----------------MSQKVVNR----TTGLVDYKELETNIL--------------------------------------------------------------------------------------------------------------------------------------------------------------------------------------------------------------------------------------------------------------------------------------------------------------------------------------------------------------------…
58	GC_00000001	EVERYTHING	O11	27	8	185	40	0	0.769457152026535	0.700536180347097	0.733380978471564													----------------MSQKVVNR----TTGLVDYKELETNI---------------------------------------------------------------------------------------------------------------------------------------------------------------------------------------------------------------------------------------------------------------------------------------------------------------------------------------------------------------------…
59	GC_00000001	EVERYTHING	O11	339	8	185	40	0	0.769457152026535	0.700536180347097	0.733380978471564													----------------MSQKVVNR----TTGLVDYKELETNI---------------------------------------------------------------------------------------------------------------------------------------------------------------------------------------------------------------------------------------------------------------------------------------------------------------------------------------------------------------------…
60	GC_00000001	EVERYTHING	O11	591	8	185	40	0	0.769457152026535	0.700536180347097	0.733380978471564													----------------MSQKVVNR----TTGLVDYKELETNI---------------------------------------------------------------------------------------------------------------------------------------------------------------------------------------------------------------------------------------------------------------------------------------------------------------------------------------------------------------------…
61	GC_00000001	EVERYTHING	O11	782	8	185	40	0	0.769457152026535	0.700536180347097	0.733380978471564													----------------MSQKVVNR----TTGLVDYKELETNI---------------------------------------------------------------------------------------------------------------------------------------------------------------------------------------------------------------------------------------------------------------------------------------------------------------------------------------------------------------------…
62	GC_00000001	EVERYTHING	O11	829	8	185	40	0	0.769457152026535	0.700536180347097	0.733380978471564													----------------MSQKVVNR----TTGLVDYKELETNI---------------------------------------------------------------------------------------------------------------------------------------------------------------------------------------------------------------------------------------------------------------------------------------------------------------------------------------------------------------------…
63	GC_00000001	EVERYTHING	O11	933	8	185	40	0	0.769457152026535	0.700536180347097	0.733380978471564													----------------MSQKVVNR----TTGLVDYKELETNI---------------------------------------------------------------------------------------------------------------------------------------------------------------------------------------------------------------------------------------------------------------------------------------------------------------------------------------------------------------------…
64	GC_00000001	EVERYTHING	O11	952	8	185	40	0	0.769457152026535	0.700536180347097	0.733380978471564													----------------MSQKVVNR----TTGLVDYKELETNI---------------------------------------------------------------------------------------------------------------------------------------------------------------------------------------------------------------------------------------------------------------------------------------------------------------------------------------------------------------------…
65	GC_00000001	EVERYTHING	O11	963	8	185	40	0	0.769457152026535	0.700536180347097	0.733380978471564													----------------MSQKVVNR----TTGLVDYKELETNI---------------------------------------------------------------------------------------------------------------------------------------------------------------------------------------------------------------------------------------------------------------------------------------------------------------------------------------------------------------------…
66	GC_00000001	EVERYTHING	O11	1153	8	185	40	0	0.769457152026535	0.700536180347097	0.733380978471564													----------------MSQKVVNR----TTGLVDYKELETNI---------------------------------------------------------------------------------------------------------------------------------------------------------------------------------------------------------------------------------------------------------------------------------------------------------------------------------------------------------------------…
67	GC_00000001	EVERYTHING	O11	918	8	185	40	0	0.769457152026535	0.700536180347097	0.733380978471564	K07493	putative transposase							X	Mobilome: prophages, transposons	COG3328	Transposase (or an inactivated derivative) (IS285)	----------------MSQKVVNR----TTGLVDYKELETNILSSIREGRPLTGRDGALTPFIKKLLEVSLEGEIENHLSAESEENNRRNGRNAKTLRTSAGSFELLTPRDREGSFEPQIVKKRQTNLHPELETKILSTFASGMGYRDIVSHVEEIYDHKISAAEISSITDKLLPVINEWRSRPLQSVYPIVFMDGMFFKVKEDGHCVSKCMYNILGIDQNGKKEVLGFYLAESEGANFWLGVLNDLKERGVEDILIACVDGLKSFPAAINSVFPNAEVQMCIVHQIRNSLKYVASKDAKSFLSDLKKVYQASSKEIAENYLLELDEKWGTKYPMVIKSWQNNWENLSGYFKYSGPVRRIIYTTNPIEGLHRQIRKFTKTKGSFTSINALYKQVYCAIK…
68	GC_00000001	EVERYTHING	O11	457	8	185	40	0	0.769457152026535	0.700536180347097	0.733380978471564													----------------MSQ--ANR----TTGLVDYKELETNILSSIREGRPLTERDGALTPFVKRLLESSLEGEIKNHLSAKSEENNRRN---------------------------------------------------------------------------------------------------------------------------------------------------------------------------------------------------------------------------------------------------------------------------------------------------------------------…
69	GC_00000001	EVERYTHING	O11	163	8	185	40	0	0.769457152026535	0.700536180347097	0.733380978471564									X	Mobilome: prophages, transposons	COG3328	Transposase (or an inactivated derivative) (IS285)	------------------KKVEEK----STMPVHDWALTISQLDVFFPGRLKIELN-------------------------------------------------------------------------------------------------------------------------------------------------------------------------------------------------------------------------------------------------------------------------------------------------------------------------------------------------------…
70	GC_00000001	EVERYTHING	O11	291	8	185	40	0	0.769457152026535	0.700536180347097	0.733380978471564									X	Mobilome: prophages, transposons	COG3328	Transposase (or an inactivated derivative) (IS285)	------------------KKVEEK----STMPVHDWALTISQLDVFFPGRLKIELN-------------------------------------------------------------------------------------------------------------------------------------------------------------------------------------------------------------------------------------------------------------------------------------------------------------------------------------------------------…
71	GC_00000001	EVERYTHING	O11	756	8	185	40	0	0.769457152026535	0.700536180347097	0.733380978471564									X	Mobilome: prophages, transposons	COG3328	Transposase (or an inactivated derivative) (IS285)	------------------KKVEEK----STMPVHDWALTISQLDVFFPGRLKIELN-------------------------------------------------------------------------------------------------------------------------------------------------------------------------------------------------------------------------------------------------------------------------------------------------------------------------------------------------------…
72	GC_00000001	EVERYTHING	O11	897	8	185	40	0	0.769457152026535	0.700536180347097	0.733380978471564									X	Mobilome: prophages, transposons	COG3328	Transposase (or an inactivated derivative) (IS285)	------------------KKVEEK----STMPVHDWALTISQLDVFFPGRLKIELN-------------------------------------------------------------------------------------------------------------------------------------------------------------------------------------------------------------------------------------------------------------------------------------------------------------------------------------------------------…
73	GC_00000001	EVERYTHING	O11	1104	8	185	40	0	0.769457152026535	0.700536180347097	0.733380978471564									X	Mobilome: prophages, transposons	COG3328	Transposase (or an inactivated derivative) (IS285)	------------------KKVEEK----STMPVHDWALTISQLDVFFPGRLKIELN-------------------------------------------------------------------------------------------------------------------------------------------------------------------------------------------------------------------------------------------------------------------------------------------------------------------------------------------------------…
74	GC_00000001	EVERYTHING	O11	903	8	185	40	0	0.769457152026535	0.700536180347097	0.733380978471564													--------------------VEEK----STMPVHDWALTISQLDVFFPGRLKIELN-------------------------------------------------------------------------------------------------------------------------------------------------------------------------------------------------------------------------------------------------------------------------------------------------------------------------------------------------------…
75	GC_00000001	EVERYTHING	O11	482	8	185	40	0	0.769457152026535	0.700536180347097	0.733380978471564	K07493	putative transposase							X	Mobilome: prophages, transposons	COG3328	Transposase (or an inactivated derivative) (IS285)	-------MLNDLKERGVEDILIAC----VDGLKSFPAAINSV---------------------------------------------------------------------------------------------------------------------------------------------------------------------------------------------------------------------------------------FPKAEVQICIVHQIRNSLKYVSSKDVKIFMNDLKKIYRASSKEIAENYLLELEEKWGEKYPLVIKSWQNNWENLSGYFKYSGPVRRLIYTTNPIEGLHR---------------------------…
76	GC_00000001	EVERYTHING	O11	481	8	185	40	0	0.769457152026535	0.700536180347097	0.733380978471564	K07493	putative transposase							X	Mobilome: prophages, transposons	COG3328	Transposase (or an inactivated derivative) (IS285)	----------------MYDHKISA--------AEISSITDKLL-----------------------------------------------------------------------------------------------------------------------------------PLINEWRSRPLQSVYPIVFMDGMFFKVKEDGHCVSKCMYNILGIDQNGRKEVLGFYLAESEVLVRSVK-------------------------------------------------------------------------------------------------------------------------------------------------------------…
77	GC_00000001	EVERYTHING	O11	456	8	185	40	0	0.769457152026535	0.700536180347097	0.733380978471564	K07493	putative transposase							X	Mobilome: prophages, transposons	COG3328	Transposase (or an inactivated derivative) (IS285)	-------------MCRWAKSFPTA----INSVFPKAEIQLCIV-------------------------------------------------------------------------------------------------------------------------------------------------------------------------------------------------------------------------------------------------HQIRNSLKYASSKDVKIFMNDLKKIYRAASRETAENYLLELEEKW----------------------------------------------------------------------…
78	GC_00000001	EVERYTHING	O12	278	8	185	40	0	0.769457152026535	0.700536180347097	0.733380978471564													----------------MSQKVVNR----TTGLVDYKELETNIL--------------------------------------------------------------------------------------------------------------------------------------------------------------------------------------------------------------------------------------------------------------------------------------------------------------------------------------------------------------------…
79	GC_00000001	EVERYTHING	O12	683	8	185	40	0	0.769457152026535	0.700536180347097	0.733380978471564													----------------MSQKVVNR----TTGLVDYKELETNIL--------------------------------------------------------------------------------------------------------------------------------------------------------------------------------------------------------------------------------------------------------------------------------------------------------------------------------------------------------------------…
80	GC_00000001	EVERYTHING	O12	1001	8	185	40	0	0.769457152026535	0.700536180347097	0.733380978471564													----------------MSQKVVNR----TTGLVDYKELETNIL--------------------------------------------------------------------------------------------------------------------------------------------------------------------------------------------------------------------------------------------------------------------------------------------------------------------------------------------------------------------…
81	GC_00000001	EVERYTHING	O12	0	8	185	40	0	0.769457152026535	0.700536180347097	0.733380978471564													----------------MSQKVVNR----TTGLVDYKELETNI---------------------------------------------------------------------------------------------------------------------------------------------------------------------------------------------------------------------------------------------------------------------------------------------------------------------------------------------------------------------…
82	GC_00000001	EVERYTHING	O12	23	8	185	40	0	0.769457152026535	0.700536180347097	0.733380978471564													----------------MSQKVVNR----TTGLVDYKELETNI---------------------------------------------------------------------------------------------------------------------------------------------------------------------------------------------------------------------------------------------------------------------------------------------------------------------------------------------------------------------…
83	GC_00000001	EVERYTHING	O12	293	8	185	40	0	0.769457152026535	0.700536180347097	0.733380978471564													----------------MSQKVVNR----TTGLVDYKELETNI---------------------------------------------------------------------------------------------------------------------------------------------------------------------------------------------------------------------------------------------------------------------------------------------------------------------------------------------------------------------…
84	GC_00000001	EVERYTHING	O12	522	8	185	40	0	0.769457152026535	0.700536180347097	0.733380978471564													----------------MSQKVVNR----TTGLVDYKELETNI---------------------------------------------------------------------------------------------------------------------------------------------------------------------------------------------------------------------------------------------------------------------------------------------------------------------------------------------------------------------…
85	GC_00000001	EVERYTHING	O12	654	8	185	40	0	0.769457152026535	0.700536180347097	0.733380978471564													----------------MSQKVVNR----TTGLVDYKELETNI---------------------------------------------------------------------------------------------------------------------------------------------------------------------------------------------------------------------------------------------------------------------------------------------------------------------------------------------------------------------…
86	GC_00000001	EVERYTHING	O12	861	8	185	40	0	0.769457152026535	0.700536180347097	0.733380978471564													----------------MSQKVVNR----TTGLVDYKELETNI---------------------------------------------------------------------------------------------------------------------------------------------------------------------------------------------------------------------------------------------------------------------------------------------------------------------------------------------------------------------…
87	GC_00000001	EVERYTHING	O12	883	8	185	40	0	0.769457152026535	0.700536180347097	0.733380978471564													----------------MSQKVVNR----TTGLVDYKELETNI---------------------------------------------------------------------------------------------------------------------------------------------------------------------------------------------------------------------------------------------------------------------------------------------------------------------------------------------------------------------…
88	GC_00000001	EVERYTHING	O12	365	8	185	40	0	0.769457152026535	0.700536180347097	0.733380978471564	K07493	putative transposase							X	Mobilome: prophages, transposons	COG3328	Transposase (or an inactivated derivative) (IS285)	----------------MSQKVVNR----TTGLVDYKELETNILSSIREGRPLTGRDGALTPFIKKLLEVSLEGEIENHLSAESEENNRRNGRNAKTLRTSAGSFELLTPRDREGSFEPQIVKKRQTNLHPELETKILSTFASGMGYRDIVSHVEEIYDHKISAAEISSITDKLLPVINEWRSRPLQSVYPIVFMDGMFFKVKEDGHCVSKCMYNILGIDQNGKKEVLGFYLAESEGANFWLGVLNDLKERGVEDILIACVDGLKSFPAAINSVFPNAEVQMCIVHQIRNSLKYVASKDAKSFLSDLKKVYQASSKEIAENYLLELDEKWGTKYPMVIKSWQNNWENLSGYFKYSGPVRRIIYTTNPIEGLHRQIRKFTKTKGSFTSINALYKQVYCAIK…
89	GC_00000001	EVERYTHING	O12	380	8	185	40	0	0.769457152026535	0.700536180347097	0.733380978471564													----------------MSQ--ANR----TTGLVDYKELETNILSSIREGRPLTERDGALTPFVKRLLESSLEGEIKNHLSAKSEENNRRN---------------------------------------------------------------------------------------------------------------------------------------------------------------------------------------------------------------------------------------------------------------------------------------------------------------------…
90	GC_00000001	EVERYTHING	O12	124	8	185	40	0	0.769457152026535	0.700536180347097	0.733380978471564									X	Mobilome: prophages, transposons	COG3328	Transposase (or an inactivated derivative) (IS285)	------------------KKVEEK----STMPVHDWALTISQLDVFFPGRLKIELN-------------------------------------------------------------------------------------------------------------------------------------------------------------------------------------------------------------------------------------------------------------------------------------------------------------------------------------------------------…
91	GC_00000001	EVERYTHING	O12	503	8	185	40	0	0.769457152026535	0.700536180347097	0.733380978471564									X	Mobilome: prophages, transposons	COG3328	Transposase (or an inactivated derivative) (IS285)	------------------KKVEEK----STMPVHDWALTISQLDVFFPGRLKIELN-------------------------------------------------------------------------------------------------------------------------------------------------------------------------------------------------------------------------------------------------------------------------------------------------------------------------------------------------------…
92	GC_00000001	EVERYTHING	O12	514	8	185	40	0	0.769457152026535	0.700536180347097	0.733380978471564									X	Mobilome: prophages, transposons	COG3328	Transposase (or an inactivated derivative) (IS285)	------------------KKVEEK----STMPVHDWALTISQLDVFFPGRLKIELN-------------------------------------------------------------------------------------------------------------------------------------------------------------------------------------------------------------------------------------------------------------------------------------------------------------------------------------------------------…
93	GC_00000001	EVERYTHING	O12	943	8	185	40	0	0.769457152026535	0.700536180347097	0.733380978471564									X	Mobilome: prophages, transposons	COG3328	Transposase (or an inactivated derivative) (IS285)	------------------KKVEEK----STMPVHDWALTISQLDVFFPGRLKIELN-------------------------------------------------------------------------------------------------------------------------------------------------------------------------------------------------------------------------------------------------------------------------------------------------------------------------------------------------------…
94	GC_00000001	EVERYTHING	O12	601	8	185	40	0	0.769457152026535	0.700536180347097	0.733380978471564													-------------------KVEEK----STMPVHDWALTISQLDVFFPGRLKIELN-------------------------------------------------------------------------------------------------------------------------------------------------------------------------------------------------------------------------------------------------------------------------------------------------------------------------------------------------------…
95	GC_00000001	EVERYTHING	O12	609	8	185	40	0	0.769457152026535	0.700536180347097	0.733380978471564													-------------------KVEEK----STMPVHDWALTISQLDVFFPGRLKIELN-------------------------------------------------------------------------------------------------------------------------------------------------------------------------------------------------------------------------------------------------------------------------------------------------------------------------------------------------------…
96	GC_00000001	EVERYTHING	O12	653	8	185	40	0	0.769457152026535	0.700536180347097	0.733380978471564													-------------------KVEEK----STMPVHDWALTISQLDVFFPGRLKIELN-------------------------------------------------------------------------------------------------------------------------------------------------------------------------------------------------------------------------------------------------------------------------------------------------------------------------------------------------------…
97	GC_00000001	EVERYTHING	O12	674	8	185	40	0	0.769457152026535	0.700536180347097	0.733380978471564													-------------------KVEEK----STMPVHDWALTISQLDVFFPGRLKIELN-------------------------------------------------------------------------------------------------------------------------------------------------------------------------------------------------------------------------------------------------------------------------------------------------------------------------------------------------------…
98	GC_00000001	EVERYTHING	O12	350	8	185	40	0	0.769457152026535	0.700536180347097	0.733380978471564													----------------EK----------STMPVHDWALTISQLDVFFPGRLKIELN-------------------------------------------------------------------------------------------------------------------------------------------------------------------------------------------------------------------------------------------------------------------------------------------------------------------------------------------------------…
99	GC_00000001	EVERYTHING	O12	559	8	185	40	0	0.769457152026535	0.700536180347097	0.733380978471564	K07493	putative transposase							X	Mobilome: prophages, transposons	COG3328	Transposase (or an inactivated derivative) (IS285)	-------MLNDLKERGVEDILIAC----VDGLKSFPAAINSV---------------------------------------------------------------------------------------------------------------------------------------------------------------------------------------------------------------------------------------FPKAEVQICIVHQIRNSLKYVSSKDVKIFMNDLKKIYRASSKEIAENYLLELEEKWGEKYPLVIKSWQNNWENLSGYFKYSGPVRRLIYTTNPIEGLHR---------------------------…
100	GC_00000001	EVERYTHING	O12	560	8	185	40	0	0.769457152026535	0.700536180347097	0.733380978471564	K07493	putative transposase							X	Mobilome: prophages, transposons	COG3328	Transposase (or an inactivated derivative) (IS285)	----------------MYDHKISA--------AEISSITDKLL-----------------------------------------------------------------------------------------------------------------------------------PLINEWRSRPLQSVYPIVFMDGMFFKVKEDGHCVSKCMYNILGIDQNGRKEVLGFYLAESEVLVRSVK-------------------------------------------------------------------------------------------------------------------------------------------------------------…
101	GC_00000001	EVERYTHING	O12	381	8	185	40	0	0.769457152026535	0.700536180347097	0.733380978471564	K07493	putative transposase							X	Mobilome: prophages, transposons	COG3328	Transposase (or an inactivated derivative) (IS285)	-------------MCRWAKSFPTA----INSVFPKAEIQLCIV-------------------------------------------------------------------------------------------------------------------------------------------------------------------------------------------------------------------------------------------------HQIRNSLKYASSKDVKIFMNDLKKIYRAASRETAENYLLELEEKW----------------------------------------------------------------------…
102	GC_00000001	EVERYTHING	wPipJHB	92	8	185	40	0	0.769457152026535	0.700536180347097	0.733380978471564									X	Mobilome: prophages, transposons	COG3328	Transposase (or an inactivated derivative) (IS285)	----------------MSQKVVNR----TTGLVDYKELETNILSSIREGRPLTGRDGALTPFIKKLLEVSLEGEIENHLSAESEENNRRNGRNAKTLRTSAG---------------------------------------------------------------------------------------------------------------------------------------------------------------------------------------------------------------------------------------------------------------------------------------------------------…
103	GC_00000001	EVERYTHING	wPipJHB	167	8	185	40	0	0.769457152026535	0.700536180347097	0.733380978471564									X	Mobilome: prophages, transposons	COG3328	Transposase (or an inactivated derivative) (IS285)	----------------MSQKVVNR----TTGLVDYKELETNILSSIREGRPLTGRDGALTPFIKKLLEVSLEGEIENHLSAESEENNRRNGRNAKTLRTSAG---------------------------------------------------------------------------------------------------------------------------------------------------------------------------------------------------------------------------------------------------------------------------------------------------------…
104	GC_00000001	EVERYTHING	wPipJHB	333	8	185	40	0	0.769457152026535	0.700536180347097	0.733380978471564									X	Mobilome: prophages, transposons	COG3328	Transposase (or an inactivated derivative) (IS285)	----------------MSQKVVNR----TTGLVDYKELETNILSSIREGRPLTGRDGALTPFIKKLLEVSLEGEIENHLSAESEENNRRNGRNAKTLRTSAG---------------------------------------------------------------------------------------------------------------------------------------------------------------------------------------------------------------------------------------------------------------------------------------------------------…
105	GC_00000001	EVERYTHING	wPipJHB	621	8	185	40	0	0.769457152026535	0.700536180347097	0.733380978471564									X	Mobilome: prophages, transposons	COG3328	Transposase (or an inactivated derivative) (IS285)	----------------MSQKVVNR----TTGLVDYKELETNILSSIREGRPLTGRDGALTPFIKKLLEVSLEGEIENHLSAESEENNRRNGRNAKTLRTSAG---------------------------------------------------------------------------------------------------------------------------------------------------------------------------------------------------------------------------------------------------------------------------------------------------------…
106	GC_00000001	EVERYTHING	wPipJHB	690	8	185	40	0	0.769457152026535	0.700536180347097	0.733380978471564									X	Mobilome: prophages, transposons	COG3328	Transposase (or an inactivated derivative) (IS285)	----------------MSQKVVNR----TTGLVDYKELETNILSSIREGRPLTGRDGALTPFIKKLLEVSLEGEIENHLSAESEENNRRNGRNAKTLRTSAG---------------------------------------------------------------------------------------------------------------------------------------------------------------------------------------------------------------------------------------------------------------------------------------------------------…
107	GC_00000001	EVERYTHING	wPipJHB	748	8	185	40	0	0.769457152026535	0.700536180347097	0.733380978471564									X	Mobilome: prophages, transposons	COG3328	Transposase (or an inactivated derivative) (IS285)	----------------MSQKVVNR----TTGLVDYKELETNILSSIREGRPLTGRDGALTPFIKKLLEVSLEGEIENHLSAESEENNRRNGRNAKTLRTSAG---------------------------------------------------------------------------------------------------------------------------------------------------------------------------------------------------------------------------------------------------------------------------------------------------------…
108	GC_00000001	EVERYTHING	wPipJHB	829	8	185	40	0	0.769457152026535	0.700536180347097	0.733380978471564									X	Mobilome: prophages, transposons	COG3328	Transposase (or an inactivated derivative) (IS285)	----------------MSQKVVNR----TTGLVDYKELETNILSSIREGRPLTGRDGALTPFIKKLLEVSLEGEIENHLSAESEENNRRNGRNAKTLRTSAG---------------------------------------------------------------------------------------------------------------------------------------------------------------------------------------------------------------------------------------------------------------------------------------------------------…
109	GC_00000001	EVERYTHING	wPipJHB	1231	8	185	40	0	0.769457152026535	0.700536180347097	0.733380978471564									X	Mobilome: prophages, transposons	COG3328	Transposase (or an inactivated derivative) (IS285)	----------------MSQKVVNR----TTGLVDYKELETNILSSIREGRPLTGRDGALTPFIKKLLEVSLEGEIENHLSAESEENNRRNGRNAKTLRTSAG---------------------------------------------------------------------------------------------------------------------------------------------------------------------------------------------------------------------------------------------------------------------------------------------------------…
110	GC_00000001	EVERYTHING	wPipJHB	1234	8	185	40	0	0.769457152026535	0.700536180347097	0.733380978471564									X	Mobilome: prophages, transposons	COG3328	Transposase (or an inactivated derivative) (IS285)	----------------MSQKVVNR----TTGLVDYKELETNILSSIREGRPLTGRDGALTPFIKKLLEVSLEGEIENHLSAESEENNRRNGRNAKTLRTSAG---------------------------------------------------------------------------------------------------------------------------------------------------------------------------------------------------------------------------------------------------------------------------------------------------------…
111	GC_00000001	EVERYTHING	wPipJHB	1267	8	185	40	0	0.769457152026535	0.700536180347097	0.733380978471564									X	Mobilome: prophages, transposons	COG3328	Transposase (or an inactivated derivative) (IS285)	----------------MSQKVVNR----TTGLVDYKELETNILSSIREGRPLTGRDGALTPFIKKLLEVSLEGEIENHLSAESEENNRRNGRNAKTLRTSAG---------------------------------------------------------------------------------------------------------------------------------------------------------------------------------------------------------------------------------------------------------------------------------------------------------…
112	GC_00000001	EVERYTHING	wPipJHB	1363	8	185	40	0	0.769457152026535	0.700536180347097	0.733380978471564									X	Mobilome: prophages, transposons	COG3328	Transposase (or an inactivated derivative) (IS285)	----------------MSQKVVNR----TTGLVDYKELETNILSSIREGRPLTGRDGALTPFIKKLLEVSLEGEIENHLSAESEENNRRNGRNAKTLRTSAG---------------------------------------------------------------------------------------------------------------------------------------------------------------------------------------------------------------------------------------------------------------------------------------------------------…
113	GC_00000001	EVERYTHING	wPipJHB	716	8	185	40	0	0.769457152026535	0.700536180347097	0.733380978471564	K07493	putative transposase							X	Mobilome: prophages, transposons	COG3328	Transposase (or an inactivated derivative) (IS285)	----------------MSQKVVNR----TTGLVDYKELETNILSSIREGRPLTGRDGALTPFIKKLLEVSLEGEIENHLSAESEENNRRNGRNAKTLRTSAGSFELLTPRDREGSFEPQIVKKRQTNLHPELETKILSTFASGMGYRDIVSHVEEIYDHKISAAEISSITDKLLPVINEWRSRPLQSVYPIVFMDGMFFKVKEDGHCVSKCMYNILGIDQNGKKEVLGFYLAESEGANFWLGVLNDLKERGVEDILIACVDGLKSFPAAINSVFPNAEVQMCIVHQIRNSLKYVASKDAKSFLSDLKKVYQASSKEIAENYLLELDEKWGTKYPMVIKSWQNNWENLSGYFKYSGPVRRIIYTTNPIEGLHRQIRKFTKTKGSLPA-------------…
114	GC_00000001	EVERYTHING	wPipJHB	760	8	185	40	0	0.769457152026535	0.700536180347097	0.733380978471564	K07493	putative transposase							X	Mobilome: prophages, transposons	COG3328	Transposase (or an inactivated derivative) (IS285)	----------------MSQKVVNR----TTGLVDYKELETNILSSIREGRPLTGRDGALTPFIKKLLEVSLEGEIENHLSAESEENNRRNGRNAKTLRTSAGSFELLTPRDREGSFEPQIVKKRQTNLHPELETKILSTFASGMGYRDIVSHVEEIYDHKISAAEISSITDKLLPVINEWRSRPLQSVYPIVFMDGMFFKVKEDGHCVSKCMYNILGIDQNGKKEVLGFYLAESEGANFWLGVLNDLKERGVEDILIACVDGLKSFPAAINSVFPNAEVQMCIVHQIRNSLKYVASKDAKSFLSDLKKVYQASSKEIAENYLLELDEKWGTKYPMVIKSWQNNWENLSGYFKYSGPVRRIIYTTNPIEGLHRQIRKFTKTKGSLPA-------------…
115	GC_00000001	EVERYTHING	wPipJHB	521	8	185	40	0	0.769457152026535	0.700536180347097	0.733380978471564	K07493	putative transposase							X	Mobilome: prophages, transposons	COG3328	Transposase (or an inactivated derivative) (IS285)	----------------MSQKVVNR----TTGLVDYKELETNILSSIREGRPLTGRDGALTPFIKKLLEVSLEGEIENHLSAESEENNRRNGRNAKTLRTSAGSFELLTPRDREGSFEPQIVKKRQTNLHPELETKILSTFASGMGYRDIVSHVEEIYDHKISAAEISSITDKLLPVINEWRSRPLQSVYPIVFMDGMFFKVKEDGHCVSKCMYNILGIDQNGKKEVLGFYLAESEGANFWLGVLNDLKERGVEDILIACVDGLKSFPAAINSVFPNAEVQMCIVHQIRNSLKYVASKDAKSFLSDLKKVYQASSKEIAENYLLELDEKWGTKYPMVIKSWQNNWENLSGYFKYSGPVRRIIYTTNPIEGLHRQIRKFTKTKGSFTSINALYKQVYCAIK…
116	GC_00000001	EVERYTHING	wPipJHB	536	8	185	40	0	0.769457152026535	0.700536180347097	0.733380978471564	K07493	putative transposase							X	Mobilome: prophages, transposons	COG3328	Transposase (or an inactivated derivative) (IS285)	----------------MSQKVVNR----TTGLVDYKELETNILSSIREGRPLTGRDGALTPFIKKLLEVSLEGEIENHLSAESEENNRRNGRNAKTLRTSAGSFELLTPRDREGSFEPQIVKKRQTNLHPELETKILSTFASGMGYRDIVSHVEEIYDHKISAAEISSITDKLLPVINEWRSRPLQSVYPIVFMDGMFFKVKEDGHCVSKCMYNILGIDQNGKKEVLGFYLAESEGANFWLGVLNDLKERGVEDILIACVDGLKSFPAAINSVFPNAEVQMCIVHQIRNSLKYVASKDAKSFLSDLKKVYQASSKEIAENYLLELDEKWGTKYPMVIKSWQNNWENLSGYFKYSGPVRRIIYTTNPIEGLHRQIRKFTKTKGSFTSINALYKQVYCAIK…
117	GC_00000001	EVERYTHING	wPipJHB	549	8	185	40	0	0.769457152026535	0.700536180347097	0.733380978471564	K07493	putative transposase							X	Mobilome: prophages, transposons	COG3328	Transposase (or an inactivated derivative) (IS285)	----------------MSQKVVNR----TTGLVDYKELETNILSSIREGRPLTGRDGALTPFIKKLLEVSLEGEIENHLSAESEENNRRNGRNAKTLRTSAGSFELLTPRDREGSFEPQIVKKRQTNLHPELETKILSTFASGMGYRDIVSHVEEIYDHKISAAEISSITDKLLPVINEWRSRPLQSVYPIVFMDGMFFKVKEDGHCVSKCMYNILGIDQNGKKEVLGFYLAESEGANFWLGVLNDLKERGVEDILIACVDGLKSFPAAINSVFPNAEVQMCIVHQIRNSLKYVASKDAKSFLSDLKKVYQASSKEIAENYLLELDEKWGTKYPMVIKSWQNNWENLSGYFKYSGPVRRIIYTTNPIEGLHRQIRKFTKTKGSFTSINALYKQVYCAIK…
118	GC_00000001	EVERYTHING	wPipJHB	668	8	185	40	0	0.769457152026535	0.700536180347097	0.733380978471564	K07493	putative transposase							X	Mobilome: prophages, transposons	COG3328	Transposase (or an inactivated derivative) (IS285)	----------------MSQKVVNR----TTGLVDYKELETNILSSIREGRPLTGRDGALTPFIKKLLEVSLEGEIENHLSAESEENNRRNGRNAKTLRTSAGSFELLTPRDREGSFEPQIVKKRQTNLHPELETKILSTFASGMGYRDIVSHVEEIYDHKISAAEISSITDKLLPVINEWRSRPLQSVYPIVFMDGMFFKVKEDGHCVSKCMYNILGIDQNGKKEVLGFYLAESEGANFWLGVLNDLKERGVEDILIACVDGLKSFPAAINSVFPNAEVQMCIVHQIRNSLKYVASKDAKSFLSDLKKVYQASSKEIAENYLLELDEKWGTKYPMVIKSWQNNWENLSGYFKYSGPVRRIIYTTNPIEGLHRQIRKFTKTKGSFTSINALYKQVYCAIK…
119	GC_00000001	EVERYTHING	wPipJHB	847	8	185	40	0	0.769457152026535	0.700536180347097	0.733380978471564	K07493	putative transposase							X	Mobilome: prophages, transposons	COG3328	Transposase (or an inactivated derivative) (IS285)	----------------MSQKVVNR----TTGLVDYKELETNILSSIREGRPLTGRDGALTPFIKKLLEVSLEGEIENHLSAESEENNRRNGRNAKTLRTSAGSFELLTPRDREGSFEPQIVKKRQTNLHPELETKILSTFASGMGYRDIVSHVEEIYDHKISAAEISSITDKLLPVINEWRSRPLQSVYPIVFMDGMFFKVKEDGHCVSKCMYNILGIDQNGKKEVLGFYLAESEGANFWLGVLNDLKERGVEDILIACVDGLKSFPAAINSVFPNAEVQMCIVHQIRNSLKYVASKDAKSFLSDLKKVYQASSKEIAENYLLELDEKWGTKYPMVIKSWQNNWENLSGYFKYSGPVRRIIYTTNPIEGLHRQIRKFTKTKGSFTSINALYKQVYCAIK…
120	GC_00000001	EVERYTHING	wPipJHB	961	8	185	40	0	0.769457152026535	0.700536180347097	0.733380978471564	K07493	putative transposase							X	Mobilome: prophages, transposons	COG3328	Transposase (or an inactivated derivative) (IS285)	----------------MSQKVVNR----TTGLVDYKELETNILSSIREGRPLTGRDGALTPFIKKLLEVSLEGEIENHLSAESEENNRRNGRNAKTLRTSAGSFELLTPRDREGSFEPQIVKKRQTNLHPELETKILSTFASGMGYRDIVSHVEEIYDHKISAAEISSITDKLLPVINEWRSRPLQSVYPIVFMDGMFFKVKEDGHCVSKCMYNILGIDQNGKKEVLGFYLAESEGANFWLGVLNDLKERGVEDILIACVDGLKSFPAAINSVFPNAEVQMCIVHQIRNSLKYVASKDAKSFLSDLKKVYQASSKEIAENYLLELDEKWGTKYPMVIKSWQNNWENLSGYFKYSGPVRRIIYTTNPIEGLHRQIRKFTKTKGSFTSINALYKQVYCAIK…
121	GC_00000001	EVERYTHING	wPipJHB	1284	8	185	40	0	0.769457152026535	0.700536180347097	0.733380978471564	K07493	putative transposase							X	Mobilome: prophages, transposons	COG3328	Transposase (or an inactivated derivative) (IS285)	----------------MSQKIVNR----TNGLVDYKELETNILSSIREGRPLMGRDGALTPFIKRLLEASLEGEIEHHLSAGSEENNRRNGRNGKTLKTSAGSFELLTPRDREGSFEPQIVKKRQTSLHPELEAKVLSTYASGMGYRDIASHVEEMYDHKISAAEISNITDKLLPLINEWRSRPLQSVYPIVFMDGMFFKVKEDGHCVSKCMYNILGIDQNGRKEVLGFYLAESEVLVRSVK-------------------------------------------------------------------------------------------------------------------------------------------------------------…
122	GC_00000001	EVERYTHING	wPipJHB	306	8	185	40	0	0.769457152026535	0.700536180347097	0.733380978471564													----------------MSQ--ANR----TTGLVDYKELETNILSSIREGRPLTERDGALTPFVKRLLESSLEGEIKNHLSAKSEENNRRN---------------------------------------------------------------------------------------------------------------------------------------------------------------------------------------------------------------------------------------------------------------------------------------------------------------------…
123	GC_00000001	EVERYTHING	wPipJHB	93	8	185	40	0	0.769457152026535	0.700536180347097	0.733380978471564	K07493	putative transposase							X	Mobilome: prophages, transposons	COG3328	Transposase (or an inactivated derivative) (IS285)	------MTPRDREGSFEPQIVKKR----QTNL--HPELETKILSTFASG----------------------------------------------------------------------------------------------MGYRDIVSHVEEIYDHKISAAEISSITDKLLPVINEWRSRPLQSVYPIVFMDGMFFKVKEDGHCVSKCMYNILGIDQNGKKEVLGFYLAESEGANFWLGVLNDLKERGVEDILIACVDGLKSFPAAINSVFPNAEVQMCIVHQIRNSLKYVASKDAKSFLSDLKKVYQASSKEIAENYLLELDEKWGTKYPMVIKSWQNNWENLSGYFKYSGPVRRIIYTTNPIEGLHRQIRKFTKTKGSFTSINALYKQVYCAIK…
124	GC_00000001	EVERYTHING	wPipJHB	168	8	185	40	0	0.769457152026535	0.700536180347097	0.733380978471564	K07493	putative transposase							X	Mobilome: prophages, transposons	COG3328	Transposase (or an inactivated derivative) (IS285)	------MTPRDREGSFEPQIVKKR----QTNL--HPELETKILSTFASG----------------------------------------------------------------------------------------------MGYRDIVSHVEEIYDHKISAAEISSITDKLLPVINEWRSRPLQSVYPIVFMDGMFFKVKEDGHCVSKCMYNILGIDQNGKKEVLGFYLAESEGANFWLGVLNDLKERGVEDILIACVDGLKSFPAAINSVFPNAEVQMCIVHQIRNSLKYVASKDAKSFLSDLKKVYQASSKEIAENYLLELDEKWGTKYPMVIKSWQNNWENLSGYFKYSGPVRRIIYTTNPIEGLHRQIRKFTKTKGSFTSINALYKQVYCAIK…
125	GC_00000001	EVERYTHING	wPipJHB	332	8	185	40	0	0.769457152026535	0.700536180347097	0.733380978471564	K07493	putative transposase							X	Mobilome: prophages, transposons	COG3328	Transposase (or an inactivated derivative) (IS285)	------MTPRDREGSFEPQIVKKR----QTNL--HPELETKILSTFASG----------------------------------------------------------------------------------------------MGYRDIVSHVEEIYDHKISAAEISSITDKLLPVINEWRSRPLQSVYPIVFMDGMFFKVKEDGHCVSKCMYNILGIDQNGKKEVLGFYLAESEGANFWLGVLNDLKERGVEDILIACVDGLKSFPAAINSVFPNAEVQMCIVHQIRNSLKYVASKDAKSFLSDLKKVYQASSKEIAENYLLELDEKWGTKYPMVIKSWQNNWENLSGYFKYSGPVRRIIYTTNPIEGLHRQIRKFTKTKGSFTSINALYKQVYCAIK…
126	GC_00000001	EVERYTHING	wPipJHB	620	8	185	40	0	0.769457152026535	0.700536180347097	0.733380978471564	K07493	putative transposase							X	Mobilome: prophages, transposons	COG3328	Transposase (or an inactivated derivative) (IS285)	------MTPRDREGSFEPQIVKKR----QTNL--HPELETKILSTFASG----------------------------------------------------------------------------------------------MGYRDIVSHVEEIYDHKISAAEISSITDKLLPVINEWRSRPLQSVYPIVFMDGMFFKVKEDGHCVSKCMYNILGIDQNGKKEVLGFYLAESEGANFWLGVLNDLKERGVEDILIACVDGLKSFPAAINSVFPNAEVQMCIVHQIRNSLKYVASKDAKSFLSDLKKVYQASSKEIAENYLLELDEKWGTKYPMVIKSWQNNWENLSGYFKYSGPVRRIIYTTNPIEGLHRQIRKFTKTKGSFTSINALYKQVYCAIK…
127	GC_00000001	EVERYTHING	wPipJHB	749	8	185	40	0	0.769457152026535	0.700536180347097	0.733380978471564	K07493	putative transposase							X	Mobilome: prophages, transposons	COG3328	Transposase (or an inactivated derivative) (IS285)	------MTPRDREGSFEPQIVKKR----QTNL--HPELETKILSTFASG----------------------------------------------------------------------------------------------MGYRDIVSHVEEIYDHKISAAEISSITDKLLPVINEWRSRPLQSVYPIVFMDGMFFKVKEDGHCVSKCMYNILGIDQNGKKEVLGFYLAESEGANFWLGVLNDLKERGVEDILIACVDGLKSFPAAINSVFPNAEVQMCIVHQIRNSLKYVASKDAKSFLSDLKKVYQASSKEIAENYLLELDEKWGTKYPMVIKSWQNNWENLSGYFKYSGPVRRIIYTTNPIEGLHRQIRKFTKTKGSFTSINALYKQVYCAIK…
128	GC_00000001	EVERYTHING	wPipJHB	830	8	185	40	0	0.769457152026535	0.700536180347097	0.733380978471564	K07493	putative transposase							X	Mobilome: prophages, transposons	COG3328	Transposase (or an inactivated derivative) (IS285)	------MTPRDREGSFEPQIVKKR----QTNL--HPELETKILSTFASG----------------------------------------------------------------------------------------------MGYRDIVSHVEEIYDHKISAAEISSITDKLLPVINEWRSRPLQSVYPIVFMDGMFFKVKEDGHCVSKCMYNILGIDQNGKKEVLGFYLAESEGANFWLGVLNDLKERGVEDILIACVDGLKSFPAAINSVFPNAEVQMCIVHQIRNSLKYVASKDAKSFLSDLKKVYQASSKEIAENYLLELDEKWGTKYPMVIKSWQNNWENLSGYFKYSGPVRRIIYTTNPIEGLHRQIRKFTKTKGSFTSINALYKQVYCAIK…
129	GC_00000001	EVERYTHING	wPipJHB	1230	8	185	40	0	0.769457152026535	0.700536180347097	0.733380978471564	K07493	putative transposase							X	Mobilome: prophages, transposons	COG3328	Transposase (or an inactivated derivative) (IS285)	------MTPRDREGSFEPQIVKKR----QTNL--HPELETKILSTFASG----------------------------------------------------------------------------------------------MGYRDIVSHVEEIYDHKISAAEISSITDKLLPVINEWRSRPLQSVYPIVFMDGMFFKVKEDGHCVSKCMYNILGIDQNGKKEVLGFYLAESEGANFWLGVLNDLKERGVEDILIACVDGLKSFPAAINSVFPNAEVQMCIVHQIRNSLKYVASKDAKSFLSDLKKVYQASSKEIAENYLLELDEKWGTKYPMVIKSWQNNWENLSGYFKYSGPVRRIIYTTNPIEGLHRQIRKFTKTKGSFTSINALYKQVYCAIK…
130	GC_00000001	EVERYTHING	wPipJHB	1235	8	185	40	0	0.769457152026535	0.700536180347097	0.733380978471564	K07493	putative transposase							X	Mobilome: prophages, transposons	COG3328	Transposase (or an inactivated derivative) (IS285)	------MTPRDREGSFEPQIVKKR----QTNL--HPELETKILSTFASG----------------------------------------------------------------------------------------------MGYRDIVSHVEEIYDHKISAAEISSITDKLLPVINEWRSRPLQSVYPIVFMDGMFFKVKEDGHCVSKCMYNILGIDQNGKKEVLGFYLAESEGANFWLGVLNDLKERGVEDILIACVDGLKSFPAAINSVFPNAEVQMCIVHQIRNSLKYVASKDAKSFLSDLKKVYQASSKEIAENYLLELDEKWGTKYPMVIKSWQNNWENLSGYFKYSGPVRRIIYTTNPIEGLHRQIRKFTKTKGSFTSINALYKQVYCAIK…
131	GC_00000001	EVERYTHING	wPipJHB	1364	8	185	40	0	0.769457152026535	0.700536180347097	0.733380978471564	K07493	putative transposase							X	Mobilome: prophages, transposons	COG3328	Transposase (or an inactivated derivative) (IS285)	------MTPRDREGSFEPQIVKKR----QTNL--HPELETKILSTFASG----------------------------------------------------------------------------------------------MGYRDIVSHVEEIYDHKISAAEISSITDKLLPVINEWRSRPLQSVYPIVFMDGMFFKVKEDGHCVSKCMYNILGIDQNGKKEVLGFYLAESEGANFWLGVLNDLKERGVEDILIACVDGLKSFPAAINSVFPNAEVQMCIVHQIRNSLKYVASKDAKSFLSDLKKVYQASSKEIAENYLLELDEKWGTKYPMVIKSWQNNWENLSGYFKYSGPVRRIIYTTNPIEGLHRQIRKFTKTKGSFTSINALYKQVYCAIK…
132	GC_00000001	EVERYTHING	wPipJHB	1285	8	185	40	0	0.769457152026535	0.700536180347097	0.733380978471564	K07493	putative transposase							X	Mobilome: prophages, transposons	COG3328	Transposase (or an inactivated derivative) (IS285)	#NAME?
133	GC_00000001	EVERYTHING	wPipJHB	691	8	185	40	0	0.769457152026535	0.700536180347097	0.733380978471564	K07493	putative transposase							X	Mobilome: prophages, transposons	COG3328	Transposase (or an inactivated derivative) (IS285)	------MTPRDREGSFEPQIVKKR----QTNL--HPELETKILSTFASG----------------------------------------------------------------------------------------------MGYRDIVSHVEEIYDHKISAAEISSITDKLLPVINEWRSRPLQSVYPIVFMDGMFFKVKEDGHCVSKCMYNILGIDQNGKKEVLGFYLAESEGANFWLGVLNDLKERGVEDILIACVDGLKSFPAAINSVFPNAEVQMCIVHQIRNSLKYVASKDAKSFLSDLKKVYQASSKEIAENYLLELDEKWGTKYPMVIKSWQNNWENLSGYFKYSGPVRRIIYTTNPIEGLHRQIRKFTKTKGSLPA-------------…
134	GC_00000001	EVERYTHING	wPipJHB	1268	8	185	40	0	0.769457152026535	0.700536180347097	0.733380978471564	K07493	putative transposase							X	Mobilome: prophages, transposons	COG3328	Transposase (or an inactivated derivative) (IS285)	------MTPRDREGSFEPQIVKKR----QTNL--HPELETKILSTFASG----------------------------------------------------------------------------------------------MGYRDIVSHVEEIYDHKISAAEISSITDKLLPVINEWRSRPLQSVYPIVFMDGMFFKVKEDGHCVSKCMYNILGIDQNGKKEVLGFYLAESEVLVRSVK-------------------------------------------------------------------------------------------------------------------------------------------------------------…
135	GC_00000001	EVERYTHING	wPipJHB	1269	8	185	40	0	0.769457152026535	0.700536180347097	0.733380978471564	K07493	putative transposase							X	Mobilome: prophages, transposons	COG3328	Transposase (or an inactivated derivative) (IS285)	-------MLNDLKERGVEDILIAC----VDGLKSFPAAINSV---------------------------------------------------------------------------------------------------------------------------------------------------------------------------------------------------------------------------------------FPKAEVQICIVHQIRNSLKYVSSKDVKIFMNDLKKIYRASSKEIAENYLLELEEKWGEKYPLVIKSWQNNWENLSGYFKYSGPVRRLIYTTNPIEGLHR---------------------------…
136	GC_00000001	EVERYTHING	wPipJHB	307	8	185	40	0	0.769457152026535	0.700536180347097	0.733380978471564	K07493	putative transposase							X	Mobilome: prophages, transposons	COG3328	Transposase (or an inactivated derivative) (IS285)	-------------MCRWAKSFPTA----INSVFPKAEIQLCIV-------------------------------------------------------------------------------------------------------------------------------------------------------------------------------------------------------------------------------------------------HQIRNSLKYASSKDVKIFMNDLKKIYRAASRETAENYLLELEEKW----------------------------------------------------------------------…
137	GC_00000001	EVERYTHING	wPipMOL	1168	8	185	40	0	0.769457152026535	0.700536180347097	0.733380978471564									X	Mobilome: prophages, transposons	COG3328	Transposase (or an inactivated derivative) (IS285)	----------------MSQKVVNR----TTGLVDYKELETNILSSIREGRPLTGRDGALTPFIKKLLEVSLEGEIENHLSAESEENNRRNGRNAKTLRTSAG---------------------------------------------------------------------------------------------------------------------------------------------------------------------------------------------------------------------------------------------------------------------------------------------------------…
138	GC_00000001	EVERYTHING	wPipMOL	999	8	185	40	0	0.769457152026535	0.700536180347097	0.733380978471564	K07493	putative transposase							X	Mobilome: prophages, transposons	COG3328	Transposase (or an inactivated derivative) (IS285)	----------------MSQKIANR----TTGLVDYKELETNILSSIREGRPLTGRDGALTPFIKKLLEVSLEGEIENHLSTESEENNRRNGRNSKTLNTSSGSFELFTPRDRNGSFEPQAVKKRQTNLHPELEKKILSMFASGMGYKDIASHVEEIYDHKISAAEISSITDKLLPVINEWRSRPLQSVYPIVFMDGMFFKVKEDGRCVSKCMYNILGVDQEGKKEVLGFYLAESEGANFWLGVLNDLKERGVEDILIACVDGLKSFPTAINSVFPNAEVQLCIVHQIRNSLKYVSSKDVKSFMSDLKKIYQASNKEIAENYLLELDEKWGTKYPMVIKSWQNNWENLSGYFKYSDPVKRLVYTTNPIEGLHRQIRKFTKTKGSFTSISALYKQVYCAIK…
139	GC_00000001	EVERYTHING	wPipMOL	42	8	185	40	0	0.769457152026535	0.700536180347097	0.733380978471564													----------------MSQ--ANR----TTGLVDYKELETNILSSIREGRPLTERDGALTPFVKRLLESSLEGEIKNHLSAKSEENNRRN---------------------------------------------------------------------------------------------------------------------------------------------------------------------------------------------------------------------------------------------------------------------------------------------------------------------…
140	GC_00000001	EVERYTHING	wPipMOL	1227	8	185	40	0	0.769457152026535	0.700536180347097	0.733380978471564													----------------------NR----TTGLVDYKELESNILSSIANPRKV-----------------------------------------------------------------------------------------------------------------------------------------------------------------------------------------------------------------------------------------------------------------------------------------------------------------------------------------------------------…
141	GC_00000001	EVERYTHING	wPipMOL	1167	8	185	40	0	0.769457152026535	0.700536180347097	0.733380978471564	K07493	putative transposase							X	Mobilome: prophages, transposons	COG3328	Transposase (or an inactivated derivative) (IS285)	------MTPRDREGSFEPQIVKKR----QTNL--HPELETKILSTFASG----------------------------------------------------------------------------------------------MGYRDIVSHVEEIYDHKISAAEISSITDKLLPVINEWRSRPLQSVYPIVFMDGMFFKVKEDGHCVSKCMYNILGIDQNGKKEVLGFYLAESEGANFWLGVLNDLKERGVEDILIACVDGLKSFPAAINSVFPNAEVQMCIVHQIRNSLKYVASKDAKSFLSDLKKVYQASSKEIAENYLLELDEKWGTKYPMVIKSWQNNWENLSGYFKYSGPVRRIIYTTNPIEGLHRQIRKFTKTKGSFTSINALYKQVYCAIK…
142	GC_00000001	EVERYTHING	wPipMOL	853	8	185	40	0	0.769457152026535	0.700536180347097	0.733380978471564													-----------MPIHDWALTMSQLDIFFSCRVELKMRLDTVYLTLPF----------------------------------------------------------------------------------------------------------------------------------------------------------------------------------------------------------------------------------------------------------------------------------------------------------------------------------------------------------------…
143	GC_00000001	EVERYTHING	wPipMOL	1229	8	185	40	0	0.769457152026535	0.700536180347097	0.733380978471564	K07493	putative transposase							X	Mobilome: prophages, transposons	COG3328	Transposase (or an inactivated derivative) (IS285)	-MKFWLGVLNDLKERGVEDILIAC----VDGLKSFPAAINSV---------------------------------------------------------------------------------------------------------------------------------------------------------------------------------------------------------------------------------------FPKAEVQICIVHQIRNSLKYVSSKDVKIFMNDLKKIYRASSKEIAENYLLELEEKWGEKYPLVIKSWQNNWENLSGYFKYSGPVRRLIYTTNPIEGLHRQIRKFTKTKGSFTSTNALY--------…
144	GC_00000001	EVERYTHING	wPipMOL	1230	8	185	40	0	0.769457152026535	0.700536180347097	0.733380978471564	K07493	putative transposase							X	Mobilome: prophages, transposons	COG3328	Transposase (or an inactivated derivative) (IS285)	----------------------------TDKLL---------------------------------------------------------------------------------------------------------------------------------------------PLINEWRSRPLQSVYPIVFMDGMFFKVKEDGHCVSKCMYNILGIDQNGRKEVLGFYLAESEVLVRSVK-------------------------------------------------------------------------------------------------------------------------------------------------------------…
145	GC_00000001	EVERYTHING	wPipMOL	43	8	185	40	0	0.769457152026535	0.700536180347097	0.733380978471564	K07493	putative transposase							X	Mobilome: prophages, transposons	COG3328	Transposase (or an inactivated derivative) (IS285)	-------------MCRWAKSFPTA----INSVFPKAEIQLCIV-------------------------------------------------------------------------------------------------------------------------------------------------------------------------------------------------------------------------------------------------HQIRNSLKYASSKDVKIFMNDLKKIYRAASRETAENYLLELEEKW----------------------------------------------------------------------…
146	GC_00000001	EVERYTHING	wPipPEL	49	8	185	40	0	0.769457152026535	0.700536180347097	0.733380978471564									X	Mobilome: prophages, transposons	COG3328	Transposase (or an inactivated derivative) (IS285)	----------------MSQKVVNR----TTGLVDYKELETNILSSIREGRPLTGRDGALTPFIKKLLEVSLEGEIENHLSAESEENNRRNGRNAKTLRTSAG---------------------------------------------------------------------------------------------------------------------------------------------------------------------------------------------------------------------------------------------------------------------------------------------------------…
147	GC_00000001	EVERYTHING	wPipPEL	69	8	185	40	0	0.769457152026535	0.700536180347097	0.733380978471564									X	Mobilome: prophages, transposons	COG3328	Transposase (or an inactivated derivative) (IS285)	----------------MSQKVVNR----TTGLVDYKELETNILSSIREGRPLTGRDGALTPFIKKLLEVSLEGEIENHLSAESEENNRRNGRNAKTLRTSAG---------------------------------------------------------------------------------------------------------------------------------------------------------------------------------------------------------------------------------------------------------------------------------------------------------…
148	GC_00000001	EVERYTHING	wPipPEL	368	8	185	40	0	0.769457152026535	0.700536180347097	0.733380978471564									X	Mobilome: prophages, transposons	COG3328	Transposase (or an inactivated derivative) (IS285)	----------------MSQKVVNR----TTGLVDYKELETNILSSIREGRPLTGRDGALTPFIKKLLEVSLEGEIENHLSAESEENNRRNGRNAKTLRTSAG---------------------------------------------------------------------------------------------------------------------------------------------------------------------------------------------------------------------------------------------------------------------------------------------------------…
149	GC_00000001	EVERYTHING	wPipPEL	399	8	185	40	0	0.769457152026535	0.700536180347097	0.733380978471564									X	Mobilome: prophages, transposons	COG3328	Transposase (or an inactivated derivative) (IS285)	----------------MSQKVVNR----TTGLVDYKELETNILSSIREGRPLTGRDGALTPFIKKLLEVSLEGEIENHLSAESEENNRRNGRNAKTLRTSAG---------------------------------------------------------------------------------------------------------------------------------------------------------------------------------------------------------------------------------------------------------------------------------------------------------…
150	GC_00000001	EVERYTHING	wPipPEL	473	8	185	40	0	0.769457152026535	0.700536180347097	0.733380978471564									X	Mobilome: prophages, transposons	COG3328	Transposase (or an inactivated derivative) (IS285)	----------------MSQKVVNR----TTGLVDYKELETNILSSIREGRPLTGRDGALTPFIKKLLEVSLEGEIENHLSAESEENNRRNGRNAKTLRTSAG---------------------------------------------------------------------------------------------------------------------------------------------------------------------------------------------------------------------------------------------------------------------------------------------------------…
151	GC_00000001	EVERYTHING	wPipPEL	897	8	185	40	0	0.769457152026535	0.700536180347097	0.733380978471564									X	Mobilome: prophages, transposons	COG3328	Transposase (or an inactivated derivative) (IS285)	----------------MSQKVVNR----TTGLVDYKELETNILSSIREGRPLTGRDGALTPFIKKLLEVSLEGEIENHLSAESEENNRRNGRNAKTLRTSAG---------------------------------------------------------------------------------------------------------------------------------------------------------------------------------------------------------------------------------------------------------------------------------------------------------…
152	GC_00000001	EVERYTHING	wPipPEL	1371	8	185	40	0	0.769457152026535	0.700536180347097	0.733380978471564	K07493	putative transposase							X	Mobilome: prophages, transposons	COG3328	Transposase (or an inactivated derivative) (IS285)	----------------MSQKVVNR----TTGLVDYKELETNILSSIREGRPLTGRDGALTPFIKKLLEVSLEGEIENHLSAESEENNRRNGRNAKTLRTSAGSFELLTPRDREGSFEPQIVKKGKQTYIQSLKRRF-----------------------------------------------------------------------------------------------------------------------------------------------------------------------------------------------------------------------------------------------------------------------…
153	GC_00000001	EVERYTHING	wPipPEL	149	8	185	40	0	0.769457152026535	0.700536180347097	0.733380978471564	K07493	putative transposase							X	Mobilome: prophages, transposons	COG3328	Transposase (or an inactivated derivative) (IS285)	----------------MSQKVVNR----TTGLVDYKELETNILSSIREGRPLTGRDGALTPFIKKLLEVSLEGEIENHLSAESEENNRRNGRNAKTLRTSAGSFELLTPRDREGSFEPQIVKKRQTNLHPELETKILSTFASGMGYRDIVSHVEEIYDHKISAAEISSITDKLLPVINEWRSRPLQSVYPIVFMDGMFFKVKEDGHCVSKCMYNILGIDQNGKKEVLGFYLAESEVLVGSAK-------------------------------------------------------------------------------------------------------------------------------------------------------------…
154	GC_00000001	EVERYTHING	wPipPEL	198	8	185	40	0	0.769457152026535	0.700536180347097	0.733380978471564	K07493	putative transposase							X	Mobilome: prophages, transposons	COG3328	Transposase (or an inactivated derivative) (IS285)	----------------MSQKVVNR----TTGLVDYKELETNILSSIREGRPLTGRDGALTPFIKKLLEVSLEGEIENHLSAESEENNRRNGRNAKTLRTSAGSFELLTPRDREGSFEPQIVKKRQTNLHPELETKILSTFASGMGYRDIVSHVEEIYDHKISAAEISSITDKLLPVINEWRSRPLQSVYPIVFMDGMFFKVKEDGHCVSKCMYNILGIDQNGKKEVLGFYLAESEVLVGSAK-------------------------------------------------------------------------------------------------------------------------------------------------------------…
155	GC_00000001	EVERYTHING	wPipPEL	294	8	185	40	0	0.769457152026535	0.700536180347097	0.733380978471564	K07493	putative transposase							X	Mobilome: prophages, transposons	COG3328	Transposase (or an inactivated derivative) (IS285)	----------------MSQKVVNR----TTGLVDYKELETNILSSIREGRPLTGRDGALTPFIKKLLEVSLEGEIENHLSAESEENNRRNGRNAKTLRTSAGSFELLTPRDREGSFEPQIVKKRQTNLHPELETKILSTFASGMGYRDIVSHVEEIYDHKISAAEISSITDKLLPVINEWRSRPLQSVYPIVFMDGMFFKVKEDGHCVSKCMYNILGIDQNGKKEVLGFYLAESEVLVGSAK-------------------------------------------------------------------------------------------------------------------------------------------------------------…
156	GC_00000001	EVERYTHING	wPipPEL	402	8	185	40	0	0.769457152026535	0.700536180347097	0.733380978471564	K07493	putative transposase							X	Mobilome: prophages, transposons	COG3328	Transposase (or an inactivated derivative) (IS285)	----------------MSQKVVNR----TTGLVDYKELETNILSSIREGRPLTGRDGALTPFIKKLLEVSLEGEIENHLSAESEENNRRNGRNAKTLRTSAGSFELLTPRDREGSFEPQIVKKRQTNLHPELETKILSTFASGMGYRDIVSHVEEIYDHKISAAEISSITDKLLPVINEWRSRPLQSVYPIVFMDGMFFKVKEDGHCVSKCMYNILGIDQNGKKEVLGFYLAESEVLVGSAK-------------------------------------------------------------------------------------------------------------------------------------------------------------…
157	GC_00000001	EVERYTHING	wPipPEL	822	8	185	40	0	0.769457152026535	0.700536180347097	0.733380978471564	K07493	putative transposase							X	Mobilome: prophages, transposons	COG3328	Transposase (or an inactivated derivative) (IS285)	----------------MSQKVVNR----TTGLVDYKELETNILSSIREGRPLTGRDGALTPFIKKLLEVSLEGEIENHLSAESEENNRRNGRNAKTLRTSAGSFELLTPRDREGSFEPQIVKKRQTNLHPELETKILSTFASGMGYRDIVSHVEEIYDHKISAAEISSITDKLLPVINEWRSRPLQSVYPIVFMDGMFFKVKEDGHCVSKCMYNILGIDQNGKKEVLGFYLAESEVLVGSAK-------------------------------------------------------------------------------------------------------------------------------------------------------------…
158	GC_00000001	EVERYTHING	wPipPEL	1384	8	185	40	0	0.769457152026535	0.700536180347097	0.733380978471564	K07493	putative transposase							X	Mobilome: prophages, transposons	COG3328	Transposase (or an inactivated derivative) (IS285)	----------------MSQKVVNR----TTGLVDYKELETNILSSIREGRPLTGRDGALTPFIKKLLEVSLEGEIENHLSAESEENNRRNGRNAKTLRTSAGSFELLTPRDREGSFEPQIVKKRQTNLHPELETKILSTFASGMGYRDIVSHVEEIYDHKISAAEISSITDKLLPVINEWRSRPLQSVYPIVFMDGMFFKVKEDGHCVSKCMYNILGIDQNGKKEVLGFYLAESEVLVGSAK-------------------------------------------------------------------------------------------------------------------------------------------------------------…
159	GC_00000001	EVERYTHING	wPipPEL	102	8	185	40	0	0.769457152026535	0.700536180347097	0.733380978471564	K07493	putative transposase							X	Mobilome: prophages, transposons	COG3328	Transposase (or an inactivated derivative) (IS285)	----------------MSQKVVNR----TTGLVDYKELETNILSSIREGRPLTGRDGALTPFIKKLLEVSLEGEIENHLSAESEENNRRNGRNAKTLRTSAGSFELLTPRDREGSFEPQIVKKRQTNLHPELETKILSTFASGMGYRDIVSHVEEIYDHKISAAEISSITDKLLPVINEWRSRPLQSVYPIVFMDGMFFKVKEDGHCVSKCMYNILGIDQNGKKEVLGFYLAESEGANFWLGVLNDLKERGVEDILIACVDGLKSFPAAINSVFPNAEVQMCIVHQIRNSLKYVASKDAKSFLSDLKKVYQASSKEIAENYLLELDEKWGTKYPMVIKSWQNNWENLSGYFKYSGPVRRIIYTTNPIEGLHRQIRKFTKTKGSLPA-------------…
160	GC_00000001	EVERYTHING	wPipPEL	127	8	185	40	0	0.769457152026535	0.700536180347097	0.733380978471564	K07493	putative transposase							X	Mobilome: prophages, transposons	COG3328	Transposase (or an inactivated derivative) (IS285)	----------------MSQKVVNR----TTGLVDYKELETNILSSIREGRPLTGRDGALTPFIKKLLEVSLEGEIENHLSAESEENNRRNGRNAKTLRTSAGSFELLTPRDREGSFEPQIVKKRQTNLHPELETKILSTFASGMGYRDIVSHVEEIYDHKISAAEISSITDKLLPVINEWRSRPLQSVYPIVFMDGMFFKVKEDGHCVSKCMYNILGIDQNGKKEVLGFYLAESEGANFWLGVLNDLKERGVEDILIACVDGLKSFPAAINSVFPNAEVQMCIVHQIRNSLKYVASKDAKSFLSDLKKVYQASSKEIAENYLLELDEKWGTKYPMVIKSWQNNWENLSGYFKYSGPVRRIIYTTNPIEGLHRQIRKFTKTKGSLPA-------------…
161	GC_00000001	EVERYTHING	wPipPEL	518	8	185	40	0	0.769457152026535	0.700536180347097	0.733380978471564	K07493	putative transposase							X	Mobilome: prophages, transposons	COG3328	Transposase (or an inactivated derivative) (IS285)	----------------MSQKVVNR----TTGLVDYKELETNILSSIREGRPLTGRDGALTPFIKKLLEVSLEGEIENHLSAESEENNRRNGRNAKTLRTSAGSFELLTPRDREGSFEPQIVKKRQTNLHPELETKILSTFASGMGYRDIVSHVEEIYDHKISAAEISSITDKLLPVINEWRSRPLQSVYPIVFMDGMFFKVKEDGHCVSKCMYNILGIDQNGKKEVLGFYLAESEGANFWLGVLNDLKERGVEDILIACVDGLKSFPAAINSVFPNAEVQMCIVHQIRNSLKYVASKDAKSFLSDLKKVYQASSKEIAENYLLELDEKWGTKYPMVIKSWQNNWENLSGYFKYSGPVRRIIYTTNPIEGLHRQIRKFTKTKGSFTSINALYKQVYCAIK…
162	GC_00000001	EVERYTHING	wPipPEL	1247	8	185	40	0	0.769457152026535	0.700536180347097	0.733380978471564	K07493	putative transposase							X	Mobilome: prophages, transposons	COG3328	Transposase (or an inactivated derivative) (IS285)	----------------MSQKVVNR----TTGLVDYKELETNILSSIREGRPLTGRDGALTPFIKKLLEVSLEGEIENHLSAESEENNRRNGRNAKTLRTSAGSFELLTPRDREGSFEPQIVKKRQTNLHPELETKILSTFASGMGYRDIVSHVEEIYDHKISAAEISSITDKLLPVINEWRSRPLQSVYPIVFMDGMFFKVKEDGHCVSKCMYNILGIDQNGKKEVLGFYLAESEGANFWLGVLNDLKERGVEDILIACVDGLKSFPAAINSVFPNAEVQMCIVHQIRNSLKYVASKDAKSFLSDLKKVYQASSKEIAENYLLELDEKWGTKYPMVIKSWQNNWENLSGYFKYSGPVRRIIYTTNPIEGLHRQIRKFTKTKGSFTSINALYKQVYCAIK…
163	GC_00000001	EVERYTHING	wPipPEL	1262	8	185	40	0	0.769457152026535	0.700536180347097	0.733380978471564	K07493	putative transposase							X	Mobilome: prophages, transposons	COG3328	Transposase (or an inactivated derivative) (IS285)	----------------MSQKVVNR----TTGLVDYKELETNILSSIREGRPLTGRDGALTPFIKKLLEVSLEGEIENHLSAESEENNRRNGRNAKTLRTSAGSFELLTPRDREGSFEPQIVKKRQTNLHPELETKILSTFASGMGYRDIVSHVEEIYDHKISAAEISSITDKLLPVINEWRSRPLQSVYPIVFMDGMFFKVKEDGHCVSKCMYNILGIDQNGKKEVLGFYLAESEGANFWLGVLNDLKERGVEDILIACVDGLKSFPAAINSVFPNAEVQMCIVHQIRNSLKYVASKDAKSFLSDLKKVYQASSKEIAENYLLELDEKWGTKYPMVIKSWQNNWENLSGYFKYSGPVRRIIYTTNPIEGLHRQIRKFTKTKGSFTSINALYKQVYCAIK…
164	GC_00000001	EVERYTHING	wPipPEL	1275	8	185	40	0	0.769457152026535	0.700536180347097	0.733380978471564	K07493	putative transposase							X	Mobilome: prophages, transposons	COG3328	Transposase (or an inactivated derivative) (IS285)	----------------MSQKVVNR----TTGLVDYKELETNILSSIREGRPLTGRDGALTPFIKKLLEVSLEGEIENHLSAESEENNRRNGRNAKTLRTSAGSFELLTPRDREGSFEPQIVKKRQTNLHPELETKILSTFASGMGYRDIVSHVEEIYDHKISAAEISSITDKLLPVINEWRSRPLQSVYPIVFMDGMFFKVKEDGHCVSKCMYNILGIDQNGKKEVLGFYLAESEGANFWLGVLNDLKERGVEDILIACVDGLKSFPAAINSVFPNAEVQMCIVHQIRNSLKYVASKDAKSFLSDLKKVYQASSKEIAENYLLELDEKWGTKYPMVIKSWQNNWENLSGYFKYSGPVRRIIYTTNPIEGLHRQIRKFTKTKGSFTSINALYKQVYCAIK…
165	GC_00000001	EVERYTHING	wPipPEL	350	8	185	40	0	0.769457152026535	0.700536180347097	0.733380978471564	K07493	putative transposase							X	Mobilome: prophages, transposons	COG3328	Transposase (or an inactivated derivative) (IS285)	----------------MSQKIVNR----TNGLVDYKELETNILSSIREGRPLMGRDGALTPFIKRLLEASLEGEIEHHLSAGSEENNRRNGRNGKTLKTSAGSFELLTPRDREGSFEPQIVKKRQTSLHPELEAKVLSTYASGMGYRDIASHVEEMYDHKISAAEISNITDKLLPLINEWRSRPLQSVYPIVFMDGMFFKVKEDGHCVSKCMYNILGIDQNGRKEVLGFYLAESEVLVRSVK-------------------------------------------------------------------------------------------------------------------------------------------------------------…
166	GC_00000001	EVERYTHING	wPipPEL	1034	8	185	40	0	0.769457152026535	0.700536180347097	0.733380978471564													----------------MSQ--ANR----TTGLVDYKELETNILSSIREGRPLTERDGALTPFVKRLLESSLEGEIKNHLSAKSEENNRRN---------------------------------------------------------------------------------------------------------------------------------------------------------------------------------------------------------------------------------------------------------------------------------------------------------------------…
167	GC_00000001	EVERYTHING	wPipPEL	150	8	185	40	0	0.769457152026535	0.700536180347097	0.733380978471564	K07493	putative transposase							X	Mobilome: prophages, transposons	COG3328	Transposase (or an inactivated derivative) (IS285)	#NAME?
168	GC_00000001	EVERYTHING	wPipPEL	199	8	185	40	0	0.769457152026535	0.700536180347097	0.733380978471564	K07493	putative transposase							X	Mobilome: prophages, transposons	COG3328	Transposase (or an inactivated derivative) (IS285)	#NAME?
169	GC_00000001	EVERYTHING	wPipPEL	293	8	185	40	0	0.769457152026535	0.700536180347097	0.733380978471564	K07493	putative transposase							X	Mobilome: prophages, transposons	COG3328	Transposase (or an inactivated derivative) (IS285)	#NAME?
170	GC_00000001	EVERYTHING	wPipPEL	403	8	185	40	0	0.769457152026535	0.700536180347097	0.733380978471564	K07493	putative transposase							X	Mobilome: prophages, transposons	COG3328	Transposase (or an inactivated derivative) (IS285)	#NAME?
171	GC_00000001	EVERYTHING	wPipPEL	823	8	185	40	0	0.769457152026535	0.700536180347097	0.733380978471564	K07493	putative transposase							X	Mobilome: prophages, transposons	COG3328	Transposase (or an inactivated derivative) (IS285)	#NAME?
172	GC_00000001	EVERYTHING	wPipPEL	1373	8	185	40	0	0.769457152026535	0.700536180347097	0.733380978471564	K07493	putative transposase							X	Mobilome: prophages, transposons	COG3328	Transposase (or an inactivated derivative) (IS285)	#NAME?
173	GC_00000001	EVERYTHING	wPipPEL	1385	8	185	40	0	0.769457152026535	0.700536180347097	0.733380978471564	K07493	putative transposase							X	Mobilome: prophages, transposons	COG3328	Transposase (or an inactivated derivative) (IS285)	#NAME?
174	GC_00000001	EVERYTHING	wPipPEL	68	8	185	40	0	0.769457152026535	0.700536180347097	0.733380978471564	K07493	putative transposase							X	Mobilome: prophages, transposons	COG3328	Transposase (or an inactivated derivative) (IS285)	------MTPRDREGSFEPQIVKKR----QTNL--HPELETKILSTFASG----------------------------------------------------------------------------------------------MGYRDIVSHVEEIYDHKISAAEISSITDKLLPVINEWRSRPLQSVYPIVFMDGMFFKVKEDGHCVSKCMYNILGIDQNGKKEVLGFYLAESEGANFWLGVLNDLKERGVEDILIACVDGLKSFPAAINSVFPNAEVQMCIVHQIRNSLKYVASKDAKSFLSDLKKVYQASSKEIAENYLLELDEKWGTKYPMVIKSWQNNWENLSGYFKYSGPVRRIIYTTNPIEGLHRQIRKFTKTKGSFTSINALYKQVYCAIK…
175	GC_00000001	EVERYTHING	wPipPEL	472	8	185	40	0	0.769457152026535	0.700536180347097	0.733380978471564	K07493	putative transposase							X	Mobilome: prophages, transposons	COG3328	Transposase (or an inactivated derivative) (IS285)	------MTPRDREGSFEPQIVKKR----QTNL--HPELETKILSTFASG----------------------------------------------------------------------------------------------MGYRDIVSHVEEIYDHKISAAEISSITDKLLPVINEWRSRPLQSVYPIVFMDGMFFKVKEDGHCVSKCMYNILGIDQNGKKEVLGFYLAESEGANFWLGVLNDLKERGVEDILIACVDGLKSFPAAINSVFPNAEVQMCIVHQIRNSLKYVASKDAKSFLSDLKKVYQASSKEIAENYLLELDEKWGTKYPMVIKSWQNNWENLSGYFKYSGPVRRIIYTTNPIEGLHRQIRKFTKTKGSFTSINALYKQVYCAIK…
176	GC_00000001	EVERYTHING	wPipPEL	898	8	185	40	0	0.769457152026535	0.700536180347097	0.733380978471564	K07493	putative transposase							X	Mobilome: prophages, transposons	COG3328	Transposase (or an inactivated derivative) (IS285)	------MTPRDREGSFEPQIVKKR----QTNL--HPELETKILSTFASG----------------------------------------------------------------------------------------------MGYRDIVSHVEEIYDHKISAAEISSITDKLLPVINEWRSRPLQSVYPIVFMDGMFFKVKEDGHCVSKCMYNILGIDQNGKKEVLGFYLAESEGANFWLGVLNDLKERGVEDILIACVDGLKSFPAAINSVFPNAEVQMCIVHQIRNSLKYVASKDAKSFLSDLKKVYQASSKEIAENYLLELDEKWGTKYPMVIKSWQNNWENLSGYFKYSGPVRRIIYTTNPIEGLHRQIRKFTKTKGSFTSINALYKQVYCAIK…
177	GC_00000001	EVERYTHING	wPipPEL	349	8	185	40	0	0.769457152026535	0.700536180347097	0.733380978471564	K07493	putative transposase							X	Mobilome: prophages, transposons	COG3328	Transposase (or an inactivated derivative) (IS285)	#NAME?
178	GC_00000001	EVERYTHING	wPipPEL	51	8	185	40	0	0.769457152026535	0.700536180347097	0.733380978471564	K07493	putative transposase							X	Mobilome: prophages, transposons	COG3328	Transposase (or an inactivated derivative) (IS285)	-MKFWLGVLNDLKERGVEDILIAC----VDGLKSFPAAINSV---------------------------------------------------------------------------------------------------------------------------------------------------------------------------------------------------------------------------------------FPNAEVQMCIVHQIRNSLKYVASKDAKSFLSDLKKVYQASSKEIAENYLLELDEKWGTKYPMVIKSWQNNWENLSGYFKYSGPVRRIIYTTNPIEGLHRQIRKFTKTKGSLPA-------------…
179	GC_00000001	EVERYTHING	wPipPEL	367	8	185	40	0	0.769457152026535	0.700536180347097	0.733380978471564	K07493	putative transposase							X	Mobilome: prophages, transposons	COG3328	Transposase (or an inactivated derivative) (IS285)	------MTPRDREGSFEPQIVKKR----QTNL--HPELETKILSTFASG----------------------------------------------------------------------------------------------MGYRDIVSHVEEIYDHKISAAEISSITDKLLPVINEWRSRPLQSVYPIVFMDGMFFKVKEDGHCVSKCMYNILGIDQNGKKEVLGFYLAESEVLVRSVK-------------------------------------------------------------------------------------------------------------------------------------------------------------…
180	GC_00000001	EVERYTHING	wPipPEL	398	8	185	40	0	0.769457152026535	0.700536180347097	0.733380978471564	K07493	putative transposase							X	Mobilome: prophages, transposons	COG3328	Transposase (or an inactivated derivative) (IS285)	------MTPRDREGSFEPQIVKKR----QTNL--HPELETKILSTFASG----------------------------------------------------------------------------------------------MGYRDIVSHVEEIYDHKISAAEISSITDKLLPVINEWRSRPLQSVYPIVFMDGMFFKVKEDGHCVSKCMYNILGIDQNGKKEVLGFYLAESEVLVRSVK-------------------------------------------------------------------------------------------------------------------------------------------------------------…
181	GC_00000001	EVERYTHING	wPipPEL	50	8	185	40	0	0.769457152026535	0.700536180347097	0.733380978471564	K07493	putative transposase							X	Mobilome: prophages, transposons	COG3328	Transposase (or an inactivated derivative) (IS285)	------MTPRDREGSFEPQIVKKR----QTNL--HPELETKILSTFASG----------------------------------------------------------------------------------------------MGYRDIVSHVEEIYDHKISAAEISSITDKLLPVINEWRSRPLQSVYPIVFMDGMFFKVKEDGHCVSKCMYNILGIDQNGKKEVLGFYLAESEVLVGSAK-------------------------------------------------------------------------------------------------------------------------------------------------------------…
182	GC_00000001	EVERYTHING	wPipPEL	366	8	185	40	0	0.769457152026535	0.700536180347097	0.733380978471564	K07493	putative transposase							X	Mobilome: prophages, transposons	COG3328	Transposase (or an inactivated derivative) (IS285)	-MKFWLGVLNDLKERGVEDILIAC----VDGLKSFPAAINSV---------------------------------------------------------------------------------------------------------------------------------------------------------------------------------------------------------------------------------------FPKAEVQICIVHQIRNSLKYVSSKDVKIFMNDLKKIYRASSKEIAENYLLELEEKWGEKYPLVIKSWQNNWENLSGYFKYSGPVRRLIYTTNPIEGLHR---------------------------…
183	GC_00000001	EVERYTHING	wPipPEL	397	8	185	40	0	0.769457152026535	0.700536180347097	0.733380978471564	K07493	putative transposase							X	Mobilome: prophages, transposons	COG3328	Transposase (or an inactivated derivative) (IS285)	-MKFWLGVLNDLKERGVEDILIAC----VDGLKSFPAAINSV---------------------------------------------------------------------------------------------------------------------------------------------------------------------------------------------------------------------------------------FPKAEVQICIVHQIRNSLKYVSSKDVKIFMNDLKKIYRASSKEIAENYLLELEEKWGEKYPLVIKSWQNNWENLSGYFKYSGPVRRLIYTTNPIEGLHR---------------------------…
184	GC_00000001	EVERYTHING	wPipPEL	1372	8	185	40	0	0.769457152026535	0.700536180347097	0.733380978471564	K07493	putative transposase							X	Mobilome: prophages, transposons	COG3328	Transposase (or an inactivated derivative) (IS285)	---------------MGYRDIVSH----VEEIYDHKISAAEI----------------------------------------------------------------------------------------------------------------------------SSITDKLLPVINEWRSRPLQSVYPIVFMDGMFFKVKEDGHCVSKCMYNILGIDQNGKKEVLGFYLAESEVLVGSAK-------------------------------------------------------------------------------------------------------------------------------------------------------------…
185	GC_00000001	EVERYTHING	wPipPEL	1035	8	185	40	0	0.769457152026535	0.700536180347097	0.733380978471564	K07493	putative transposase							X	Mobilome: prophages, transposons	COG3328	Transposase (or an inactivated derivative) (IS285)	-------------MCRWAKSFPTA----INSVFPKAEIQLCIV-------------------------------------------------------------------------------------------------------------------------------------------------------------------------------------------------------------------------------------------------HQIRNSLKYASSKDVKIFMNDLKKIYRAASRETAENYLLELEEKW----------------------------------------------------------------------…
186	GC_00000002	EVERYTHING	M11	248	5	108	54	0	0.994358683175314	0.880485879820162	0.93396412405901									X	Mobilome: prophages, transposons	COG3293	Transposase	MKKDITELYCCVEDFCRAVDDNFANRFLSNGKKPTRVPEIAHSEILTIILLYHKSPCKNFKAFYLCYLQLFYRSEFSKLPSYHRFIALKPRVLWYLALLLQWFCEQAKMTGTSYIDTSTIAVCHKKRISRNKVFNHLAEISKSTYGWFFGFKLHLVINEIGEIQALTLTKGNVDDRKPLPTLTKRLTGLLFGDKGYIKKELFEKLFDRGLKLVTKVKKGMKNALISLKEKILLRKRSIIETVFD----------SLKNKFEIEHTRHRSPTNFLIHVFSVLISYSMQSKKPSISMPFFIG
187	GC_00000002	EVERYTHING	O07	650	5	108	54	0	0.994358683175314	0.880485879820162	0.93396412405901									X	Mobilome: prophages, transposons	COG3293	Transposase	MKKDITELYCCVEDFCRAVDDNFANRFLSNGKKPTRVPEIAHSEILTIILLYHKSPCKNFKAFYLCYLQLFYRSEFSKLPSYHRFIALKPRVLWYLALLLQWFCEQAKMTGTSYIDTSTIAVCHKKRISRNKVFNHLAEISKSTYGWFFGFKLHLVINEIGEIQALTLTKGNVDDRKPLPTLTKRLTGLLFGDKGYIKKELFEKLFDRGLKLVTKVKKGMKNALISLKEKILLRKRSIIETVFD----------SLKNKFEIEHTRHRSPTNFLIHVFSVLISYSMQSKKPSISMPFFIG
188	GC_00000002	EVERYTHING	O11	466	5	108	54	0	0.994358683175314	0.880485879820162	0.93396412405901									X	Mobilome: prophages, transposons	COG3293	Transposase	MKKDITELYCCVEDFCRAVDDNFANRFLSNGKKPTRVPEIAHSEILTIILLYHKSPCKNFKAFYLCYLQLFYRSEFSKLPSYHRFIALKPRVLWYLALLLQWFCEQAKMTGTSYIDTSTIAVCHKKRISRNKVFNHLAEISKSTYGWFFGFKLHLVINEIGEIQALTLTKGNVDDRKPLPTLTKRLTGLLFGDKGYIKKELFEKLFDRGLKLVTKVKKGMKNALISLKEKILLRKRSIIETVFD----------SLKNKFEIEHTRHRSPTNFLIHVFSVLISYSMQSKKPSISMPFFIG
189	GC_00000002	EVERYTHING	wPipJHB	21	5	108	54	0	0.994358683175314	0.880485879820162	0.93396412405901									X	Mobilome: prophages, transposons	COG3293	Transposase	MKKDITELYCCVEDFCRAVDDNFANRFLSNGKKPTRVPEIAHSEILTIILLYHKSPCKNFKAFYLCYLQLFYRSEFSKLPSYHRFIALKPRVLWYLALLLQWFCEQAKMTGTSYIDTSTIAVCHKKRISRNKVFNHLAEISKSTYGWFFGFKLHLVINEIGEIQALTLTKGNVDDRKPLPTLTKRLTGLLFGDKGYIKKELFEKLFDRGLKLVTKVKKGMKNALISLKEKILLRKRSIIETVFD----------SLKNKFEIEHTRHRSPTNFLIHVFSVLISYSMQSKKPSISMPFFIG
190	GC_00000002	EVERYTHING	wPipJHB	131	5	108	54	0	0.994358683175314	0.880485879820162	0.93396412405901									X	Mobilome: prophages, transposons	COG3293	Transposase	MKKDITELYCCVEDFCRAVDDNFANRFLSNGKKPTRVPEIAHSEILTIILLYHKSPCKNFKAFYLCYLQLFYRSEFSKLPSYHRFIALKPRVLWYLALLLQWFCEQAKMTGTSYIDTSTIAVCHKKRISRNKVFNHLAEISKSTYGWFFGFKLHLVINEIGEIQALTLTKGNVDDRKPLPTLTKRLTGLLFGDKGYIKKELFEKLFDRGLKLVTKVKKGMKNALISLKEKILLRKRSIIETVFD----------SLKNKFEIEHTRHRSPTNFLIHVFSVLISYSMQSKKPSISMPFFIG
191	GC_00000002	EVERYTHING	wPipJHB	170	5	108	54	0	0.994358683175314	0.880485879820162	0.93396412405901									X	Mobilome: prophages, transposons	COG3293	Transposase	MKKDITELYCCVEDFCRAVDDNFANRFLSNGKKPTRVPEIAHSEILTIILLYHKSPCKNFKAFYLCYLQLFYRSEFSKLPSYHRFIALKPRVLWYLALLLQWFCEQAKMTGTSYIDTSTIAVCHKKRISRNKVFNHLAEISKSTYGWFFGFKLHLVINEIGEIQALTLTKGNVDDRKPLPTLTKRLTGLLFGDKGYIKKELFEKLFDRGLKLVTKVKKGMKNALISLKEKILLRKRSIIETVFD----------SLKNKFEIEHTRHRSPTNFLIHVFSVLISYSMQSKKPSISMPFFIG
192	GC_00000002	EVERYTHING	wPipJHB	194	5	108	54	0	0.994358683175314	0.880485879820162	0.93396412405901									X	Mobilome: prophages, transposons	COG3293	Transposase	MKKDITELYCCVEDFCRAVDDNFANRFLSNGKKPTRVPEIAHSEILTIILLYHKSPCKNFKAFYLCYLQLFYRSEFSKLPSYHRFIALKPRVLWYLALLLQWFCEQAKMTGTSYIDTSTIAVCHKKRISRNKVFNHLAEISKSTYGWFFGFKLHLVINEIGEIQALTLTKGNVDDRKPLPTLTKRLTGLLFGDKGYIKKELFEKLFDRGLKLVTKVKKGMKNALISLKEKILLRKRSIIETVFD----------SLKNKFEIEHTRHRSPTNFLIHVFSVLISYSMQSKKPSISMPFFIG
193	GC_00000002	EVERYTHING	wPipJHB	201	5	108	54	0	0.994358683175314	0.880485879820162	0.93396412405901									X	Mobilome: prophages, transposons	COG3293	Transposase	MKKDITELYCCVEDFCRAVDDNFANRFLSNGKKPTRVPEIAHSEILTIILLYHKSPCKNFKAFYLCYLQLFYRSEFSKLPSYHRFIALKPRVLWYLALLLQWFCEQAKMTGTSYIDTSTIAVCHKKRISRNKVFNHLAEISKSTYGWFFGFKLHLVINEIGEIQALTLTKGNVDDRKPLPTLTKRLTGLLFGDKGYIKKELFEKLFDRGLKLVTKVKKGMKNALISLKEKILLRKRSIIETVFD----------SLKNKFEIEHTRHRSPTNFLIHVFSVLISYSMQSKKPSISMPFFIG
194	GC_00000002	EVERYTHING	wPipJHB	211	5	108	54	0	0.994358683175314	0.880485879820162	0.93396412405901									X	Mobilome: prophages, transposons	COG3293	Transposase	MKKDITELYCCVEDFCRAVDDNFANRFLSNGKKPTRVPEIAHSEILTIILLYHKSPCKNFKAFYLCYLQLFYRSEFSKLPSYHRFIALKPRVLWYLALLLQWFCEQAKMTGTSYIDTSTIAVCHKKRISRNKVFNHLAEISKSTYGWFFGFKLHLVINEIGEIQALTLTKGNVDDRKPLPTLTKRLTGLLFGDKGYIKKELFEKLFDRGLKLVTKVKKGMKNALISLKEKILLRKRSIIETVFD----------SLKNKFEIEHTRHRSPTNFLIHVFSVLISYSMQSKKPSISMPFFIG
195	GC_00000002	EVERYTHING	wPipJHB	236	5	108	54	0	0.994358683175314	0.880485879820162	0.93396412405901									X	Mobilome: prophages, transposons	COG3293	Transposase	MKKDITELYCCVEDFCRAVDDNFANRFLSNGKKPTRVPEIAHSEILTIILLYHKSPCKNFKAFYLCYLQLFYRSEFSKLPSYHRFIALKPRVLWYLALLLQWFCEQAKMTGTSYIDTSTIAVCHKKRISRNKVFNHLAEISKSTYGWFFGFKLHLVINEIGEIQALTLTKGNVDDRKPLPTLTKRLTGLLFGDKGYIKKELFEKLFDRGLKLVTKVKKGMKNALISLKEKILLRKRSIIETVFD----------SLKNKFEIEHTRHRSPTNFLIHVFSVLISYSMQSKKPSISMPFFIG
196	GC_00000002	EVERYTHING	wPipJHB	296	5	108	54	0	0.994358683175314	0.880485879820162	0.93396412405901									X	Mobilome: prophages, transposons	COG3293	Transposase	MKKDITELYCCVEDFCRAVDDNFANRFLSNGKKPTRVPEIAHSEILTIILLYHKSPCKNFKAFYLCYLQLFYRSEFSKLPSYHRFIALKPRVLWYLALLLQWFCEQAKMTGTSYIDTSTIAVCHKKRISRNKVFNHLAEISKSTYGWFFGFKLHLVINEIGEIQALTLTKGNVDDRKPLPTLTKRLTGLLFGDKGYIKKELFEKLFDRGLKLVTKVKKGMKNALISLKEKILLRKRSIIETVFD----------SLKNKFEIEHTRHRSPTNFLIHVFSVLISYSMQSKKPSISMPFFIG
197	GC_00000002	EVERYTHING	wPipJHB	308	5	108	54	0	0.994358683175314	0.880485879820162	0.93396412405901									X	Mobilome: prophages, transposons	COG3293	Transposase	MKKDITELYCCVEDFCRAVDDNFANRFLSNGKKPTRVPEIAHSEILTIILLYHKSPCKNFKAFYLCYLQLFYRSEFSKLPSYHRFIALKPRVLWYLALLLQWFCEQAKMTGTSYIDTSTIAVCHKKRISRNKVFNHLAEISKSTYGWFFGFKLHLVINEIGEIQALTLTKGNVDDRKPLPTLTKRLTGLLFGDKGYIKKELFEKLFDRGLKLVTKVKKGMKNALISLKEKILLRKRSIIETVFD----------SLKNKFEIEHTRHRSPTNFLIHVFSVLISYSMQSKKPSISMPFFIG
198	GC_00000002	EVERYTHING	wPipJHB	315	5	108	54	0	0.994358683175314	0.880485879820162	0.93396412405901									X	Mobilome: prophages, transposons	COG3293	Transposase	MKKDITELYCCVEDFCRAVDDNFANRFLSNGKKPTRVPEIAHSEILTIILLYHKSPCKNFKAFYLCYLQLFYRSEFSKLPSYHRFIALKPRVLWYLALLLQWFCEQAKMTGTSYIDTSTIAVCHKKRISRNKVFNHLAEISKSTYGWFFGFKLHLVINEIGEIQALTLTKGNVDDRKPLPTLTKRLTGLLFGDKGYIKKELFEKLFDRGLKLVTKVKKGMKNALISLKEKILLRKRSIIETVFD----------SLKNKFEIEHTRHRSPTNFLIHVFSVLISYSMQSKKPSISMPFFIG
199	GC_00000002	EVERYTHING	wPipJHB	384	5	108	54	0	0.994358683175314	0.880485879820162	0.93396412405901									X	Mobilome: prophages, transposons	COG3293	Transposase	MKKDITELYCCVEDFCRAVDDNFANRFLSNGKKPTRVPEIAHSEILTIILLYHKSPCKNFKAFYLCYLQLFYRSEFSKLPSYHRFIALKPRVLWYLALLLQWFCEQAKMTGTSYIDTSTIAVCHKKRISRNKVFNHLAEISKSTYGWFFGFKLHLVINEIGEIQALTLTKGNVDDRKPLPTLTKRLTGLLFGDKGYIKKELFEKLFDRGLKLVTKVKKGMKNALISLKEKILLRKRSIIETVFD----------SLKNKFEIEHTRHRSPTNFLIHVFSVLISYSMQSKKPSISMPFFIG
200	GC_00000002	EVERYTHING	wPipJHB	386	5	108	54	0	0.994358683175314	0.880485879820162	0.93396412405901									X	Mobilome: prophages, transposons	COG3293	Transposase	MKKDITELYCCVEDFCRAVDDNFANRFLSNGKKPTRVPEIAHSEILTIILLYHKSPCKNFKAFYLCYLQLFYRSEFSKLPSYHRFIALKPRVLWYLALLLQWFCEQAKMTGTSYIDTSTIAVCHKKRISRNKVFNHLAEISKSTYGWFFGFKLHLVINEIGEIQALTLTKGNVDDRKPLPTLTKRLTGLLFGDKGYIKKELFEKLFDRGLKLVTKVKKGMKNALISLKEKILLRKRSIIETVFD----------SLKNKFEIEHTRHRSPTNFLIHVFSVLISYSMQSKKPSISMPFFIG
201	GC_00000002	EVERYTHING	wPipJHB	399	5	108	54	0	0.994358683175314	0.880485879820162	0.93396412405901									X	Mobilome: prophages, transposons	COG3293	Transposase	MKKDITELYCCVEDFCRAVDDNFANRFLSNGKKPTRVPEIAHSEILTIILLYHKSPCKNFKAFYLCYLQLFYRSEFSKLPSYHRFIALKPRVLWYLALLLQWFCEQAKMTGTSYIDTSTIAVCHKKRISRNKVFNHLAEISKSTYGWFFGFKLHLVINEIGEIQALTLTKGNVDDRKPLPTLTKRLTGLLFGDKGYIKKELFEKLFDRGLKLVTKVKKGMKNALISLKEKILLRKRSIIETVFD----------SLKNKFEIEHTRHRSPTNFLIHVFSVLISYSMQSKKPSISMPFFIG
202	GC_00000002	EVERYTHING	wPipJHB	438	5	108	54	0	0.994358683175314	0.880485879820162	0.93396412405901									X	Mobilome: prophages, transposons	COG3293	Transposase	MKKDITELYCCVEDFCRAVDDNFANRFLSNGKKPTRVPEIAHSEILTIILLYHKSPCKNFKAFYLCYLQLFYRSEFSKLPSYHRFIALKPRVLWYLALLLQWFCEQAKMTGTSYIDTSTIAVCHKKRISRNKVFNHLAEISKSTYGWFFGFKLHLVINEIGEIQALTLTKGNVDDRKPLPTLTKRLTGLLFGDKGYIKKELFEKLFDRGLKLVTKVKKGMKNALISLKEKILLRKRSIIETVFD----------SLKNKFEIEHTRHRSPTNFLIHVFSVLISYSMQSKKPSISMPFFIG
203	GC_00000002	EVERYTHING	wPipJHB	515	5	108	54	0	0.994358683175314	0.880485879820162	0.93396412405901									X	Mobilome: prophages, transposons	COG3293	Transposase	MKKDITELYCCVEDFCRAVDDNFANRFLSNGKKPTRVPEIAHSEILTIILLYHKSPCKNFKAFYLCYLQLFYRSEFSKLPSYHRFIALKPRVLWYLALLLQWFCEQAKMTGTSYIDTSTIAVCHKKRISRNKVFNHLAEISKSTYGWFFGFKLHLVINEIGEIQALTLTKGNVDDRKPLPTLTKRLTGLLFGDKGYIKKELFEKLFDRGLKLVTKVKKGMKNALISLKEKILLRKRSIIETVFD----------SLKNKFEIEHTRHRSPTNFLIHVFSVLISYSMQSKKPSISMPFFIG
204	GC_00000002	EVERYTHING	wPipJHB	573	5	108	54	0	0.994358683175314	0.880485879820162	0.93396412405901									X	Mobilome: prophages, transposons	COG3293	Transposase	MKKDITELYCCVEDFCRAVDDNFANRFLSNGKKPTRVPEIAHSEILTIILLYHKSPCKNFKAFYLCYLQLFYRSEFSKLPSYHRFIALKPRVLWYLALLLQWFCEQAKMTGTSYIDTSTIAVCHKKRISRNKVFNHLAEISKSTYGWFFGFKLHLVINEIGEIQALTLTKGNVDDRKPLPTLTKRLTGLLFGDKGYIKKELFEKLFDRGLKLVTKVKKGMKNALISLKEKILLRKRSIIETVFD----------SLKNKFEIEHTRHRSPTNFLIHVFSVLISYSMQSKKPSISMPFFIG
205	GC_00000002	EVERYTHING	wPipJHB	577	5	108	54	0	0.994358683175314	0.880485879820162	0.93396412405901									X	Mobilome: prophages, transposons	COG3293	Transposase	MKKDITELYCCVEDFCRAVDDNFANRFLSNGKKPTRVPEIAHSEILTIILLYHKSPCKNFKAFYLCYLQLFYRSEFSKLPSYHRFIALKPRVLWYLALLLQWFCEQAKMTGTSYIDTSTIAVCHKKRISRNKVFNHLAEISKSTYGWFFGFKLHLVINEIGEIQALTLTKGNVDDRKPLPTLTKRLTGLLFGDKGYIKKELFEKLFDRGLKLVTKVKKGMKNALISLKEKILLRKRSIIETVFD----------SLKNKFEIEHTRHRSPTNFLIHVFSVLISYSMQSKKPSISMPFFIG
206	GC_00000002	EVERYTHING	wPipJHB	597	5	108	54	0	0.994358683175314	0.880485879820162	0.93396412405901									X	Mobilome: prophages, transposons	COG3293	Transposase	MKKDITELYCCVEDFCRAVDDNFANRFLSNGKKPTRVPEIAHSEILTIILLYHKSPCKNFKAFYLCYLQLFYRSEFSKLPSYHRFIALKPRVLWYLALLLQWFCEQAKMTGTSYIDTSTIAVCHKKRISRNKVFNHLAEISKSTYGWFFGFKLHLVINEIGEIQALTLTKGNVDDRKPLPTLTKRLTGLLFGDKGYIKKELFEKLFDRGLKLVTKVKKGMKNALISLKEKILLRKRSIIETVFD----------SLKNKFEIEHTRHRSPTNFLIHVFSVLISYSMQSKKPSISMPFFIG
207	GC_00000002	EVERYTHING	wPipJHB	633	5	108	54	0	0.994358683175314	0.880485879820162	0.93396412405901									X	Mobilome: prophages, transposons	COG3293	Transposase	MKKDITELYCCVEDFCRAVDDNFANRFLSNGKKPTRVPEIAHSEILTIILLYHKSPCKNFKAFYLCYLQLFYRSEFSKLPSYHRFIALKPRVLWYLALLLQWFCEQAKMTGTSYIDTSTIAVCHKKRISRNKVFNHLAEISKSTYGWFFGFKLHLVINEIGEIQALTLTKGNVDDRKPLPTLTKRLTGLLFGDKGYIKKELFEKLFDRGLKLVTKVKKGMKNALISLKEKILLRKRSIIETVFD----------SLKNKFEIEHTRHRSPTNFLIHVFSVLISYSMQSKKPSISMPFFIG
208	GC_00000002	EVERYTHING	wPipJHB	679	5	108	54	0	0.994358683175314	0.880485879820162	0.93396412405901									X	Mobilome: prophages, transposons	COG3293	Transposase	MKKDITELYCCVEDFCRAVDDNFANRFLSNGKKPTRVPEIAHSEILTIILLYHKSPCKNFKAFYLCYLQLFYRSEFSKLPSYHRFIALKPRVLWYLALLLQWFCEQAKMTGTSYIDTSTIAVCHKKRISRNKVFNHLAEISKSTYGWFFGFKLHLVINEIGEIQALTLTKGNVDDRKPLPTLTKRLTGLLFGDKGYIKKELFEKLFDRGLKLVTKVKKGMKNALISLKEKILLRKRSIIETVFD----------SLKNKFEIEHTRHRSPTNFLIHVFSVLISYSMQSKKPSISMPFFIG
209	GC_00000002	EVERYTHING	wPipJHB	699	5	108	54	0	0.994358683175314	0.880485879820162	0.93396412405901									X	Mobilome: prophages, transposons	COG3293	Transposase	MKKDITELYCCVEDFCRAVDDNFANRFLSNGKKPTRVPEIAHSEILTIILLYHKSPCKNFKAFYLCYLQLFYRSEFSKLPSYHRFIALKPRVLWYLALLLQWFCEQAKMTGTSYIDTSTIAVCHKKRISRNKVFNHLAEISKSTYGWFFGFKLHLVINEIGEIQALTLTKGNVDDRKPLPTLTKRLTGLLFGDKGYIKKELFEKLFDRGLKLVTKVKKGMKNALISLKEKILLRKRSIIETVFD----------SLKNKFEIEHTRHRSPTNFLIHVFSVLISYSMQSKKPSISMPFFIG
210	GC_00000002	EVERYTHING	wPipJHB	704	5	108	54	0	0.994358683175314	0.880485879820162	0.93396412405901									X	Mobilome: prophages, transposons	COG3293	Transposase	MKKDITELYCCVEDFCRAVDDNFANRFLSNGKKPTRVPEIAHSEILTIILLYHKSPCKNFKAFYLCYLQLFYRSEFSKLPSYHRFIALKPRVLWYLALLLQWFCEQAKMTGTSYIDTSTIAVCHKKRISRNKVFNHLAEISKSTYGWFFGFKLHLVINEIGEIQALTLTKGNVDDRKPLPTLTKRLTGLLFGDKGYIKKELFEKLFDRGLKLVTKVKKGMKNALISLKEKILLRKRSIIETVFD----------SLKNKFEIEHTRHRSPTNFLIHVFSVLISYSMQSKKPSISMPFFIG
211	GC_00000002	EVERYTHING	wPipJHB	708	5	108	54	0	0.994358683175314	0.880485879820162	0.93396412405901									X	Mobilome: prophages, transposons	COG3293	Transposase	MKKDITELYCCVEDFCRAVDDNFANRFLSNGKKPTRVPEIAHSEILTIILLYHKSPCKNFKAFYLCYLQLFYRSEFSKLPSYHRFIALKPRVLWYLALLLQWFCEQAKMTGTSYIDTSTIAVCHKKRISRNKVFNHLAEISKSTYGWFFGFKLHLVINEIGEIQALTLTKGNVDDRKPLPTLTKRLTGLLFGDKGYIKKELFEKLFDRGLKLVTKVKKGMKNALISLKEKILLRKRSIIETVFD----------SLKNKFEIEHTRHRSPTNFLIHVFSVLISYSMQSKKPSISMPFFIG
212	GC_00000002	EVERYTHING	wPipJHB	725	5	108	54	0	0.994358683175314	0.880485879820162	0.93396412405901									X	Mobilome: prophages, transposons	COG3293	Transposase	MKKDITELYCCVEDFCRAVDDNFANRFLSNGKKPTRVPEIAHSEILTIILLYHKSPCKNFKAFYLCYLQLFYRSEFSKLPSYHRFIALKPRVLWYLALLLQWFCEQAKMTGTSYIDTSTIAVCHKKRISRNKVFNHLAEISKSTYGWFFGFKLHLVINEIGEIQALTLTKGNVDDRKPLPTLTKRLTGLLFGDKGYIKKELFEKLFDRGLKLVTKVKKGMKNALISLKEKILLRKRSIIETVFD----------SLKNKFEIEHTRHRSPTNFLIHVFSVLISYSMQSKKPSISMPFFIG
213	GC_00000002	EVERYTHING	wPipJHB	754	5	108	54	0	0.994358683175314	0.880485879820162	0.93396412405901									X	Mobilome: prophages, transposons	COG3293	Transposase	MKKDITELYCCVEDFCRAVDDNFANRFLSNGKKPTRVPEIAHSEILTIILLYHKSPCKNFKAFYLCYLQLFYRSEFSKLPSYHRFIALKPRVLWYLALLLQWFCEQAKMTGTSYIDTSTIAVCHKKRISRNKVFNHLAEISKSTYGWFFGFKLHLVINEIGEIQALTLTKGNVDDRKPLPTLTKRLTGLLFGDKGYIKKELFEKLFDRGLKLVTKVKKGMKNALISLKEKILLRKRSIIETVFD----------SLKNKFEIEHTRHRSPTNFLIHVFSVLISYSMQSKKPSISMPFFIG
214	GC_00000002	EVERYTHING	wPipJHB	826	5	108	54	0	0.994358683175314	0.880485879820162	0.93396412405901									X	Mobilome: prophages, transposons	COG3293	Transposase	MKKDITELYCCVEDFCRAVDDNFANRFLSNGKKPTRVPEIAHSEILTIILLYHKSPCKNFKAFYLCYLQLFYRSEFSKLPSYHRFIALKPRVLWYLALLLQWFCEQAKMTGTSYIDTSTIAVCHKKRISRNKVFNHLAEISKSTYGWFFGFKLHLVINEIGEIQALTLTKGNVDDRKPLPTLTKRLTGLLFGDKGYIKKELFEKLFDRGLKLVTKVKKGMKNALISLKEKILLRKRSIIETVFD----------SLKNKFEIEHTRHRSPTNFLIHVFSVLISYSMQSKKPSISMPFFIG
215	GC_00000002	EVERYTHING	wPipJHB	836	5	108	54	0	0.994358683175314	0.880485879820162	0.93396412405901									X	Mobilome: prophages, transposons	COG3293	Transposase	MKKDITELYCCVEDFCRAVDDNFANRFLSNGKKPTRVPEIAHSEILTIILLYHKSPCKNFKAFYLCYLQLFYRSEFSKLPSYHRFIALKPRVLWYLALLLQWFCEQAKMTGTSYIDTSTIAVCHKKRISRNKVFNHLAEISKSTYGWFFGFKLHLVINEIGEIQALTLTKGNVDDRKPLPTLTKRLTGLLFGDKGYIKKELFEKLFDRGLKLVTKVKKGMKNALISLKEKILLRKRSIIETVFD----------SLKNKFEIEHTRHRSPTNFLIHVFSVLISYSMQSKKPSISMPFFIG
216	GC_00000002	EVERYTHING	wPipJHB	855	5	108	54	0	0.994358683175314	0.880485879820162	0.93396412405901									X	Mobilome: prophages, transposons	COG3293	Transposase	MKKDITELYCCVEDFCRAVDDNFANRFLSNGKKPTRVPEIAHSEILTIILLYHKSPCKNFKAFYLCYLQLFYRSEFSKLPSYHRFIALKPRVLWYLALLLQWFCEQAKMTGTSYIDTSTIAVCHKKRISRNKVFNHLAEISKSTYGWFFGFKLHLVINEIGEIQALTLTKGNVDDRKPLPTLTKRLTGLLFGDKGYIKKELFEKLFDRGLKLVTKVKKGMKNALISLKEKILLRKRSIIETVFD----------SLKNKFEIEHTRHRSPTNFLIHVFSVLISYSMQSKKPSISMPFFIG
217	GC_00000002	EVERYTHING	wPipJHB	890	5	108	54	0	0.994358683175314	0.880485879820162	0.93396412405901									X	Mobilome: prophages, transposons	COG3293	Transposase	MKKDITELYCCVEDFCRAVDDNFANRFLSNGKKPTRVPEIAHSEILTIILLYHKSPCKNFKAFYLCYLQLFYRSEFSKLPSYHRFIALKPRVLWYLALLLQWFCEQAKMTGTSYIDTSTIAVCHKKRISRNKVFNHLAEISKSTYGWFFGFKLHLVINEIGEIQALTLTKGNVDDRKPLPTLTKRLTGLLFGDKGYIKKELFEKLFDRGLKLVTKVKKGMKNALISLKEKILLRKRSIIETVFD----------SLKNKFEIEHTRHRSPTNFLIHVFSVLISYSMQSKKPSISMPFFIG
218	GC_00000002	EVERYTHING	wPipJHB	1008	5	108	54	0	0.994358683175314	0.880485879820162	0.93396412405901									X	Mobilome: prophages, transposons	COG3293	Transposase	MKKDITELYCCVEDFCRAVDDNFANRFLSNGKKPTRVPEIAHSEILTIILLYHKSPCKNFKAFYLCYLQLFYRSEFSKLPSYHRFIALKPRVLWYLALLLQWFCEQAKMTGTSYIDTSTIAVCHKKRISRNKVFNHLAEISKSTYGWFFGFKLHLVINEIGEIQALTLTKGNVDDRKPLPTLTKRLTGLLFGDKGYIKKELFEKLFDRGLKLVTKVKKGMKNALISLKEKILLRKRSIIETVFD----------SLKNKFEIEHTRHRSPTNFLIHVFSVLISYSMQSKKPSISMPFFIG
219	GC_00000002	EVERYTHING	wPipJHB	1027	5	108	54	0	0.994358683175314	0.880485879820162	0.93396412405901									X	Mobilome: prophages, transposons	COG3293	Transposase	MKKDITELYCCVEDFCRAVDDNFANRFLSNGKKPTRVPEIAHSEILTIILLYHKSPCKNFKAFYLCYLQLFYRSEFSKLPSYHRFIALKPRVLWYLALLLQWFCEQAKMTGTSYIDTSTIAVCHKKRISRNKVFNHLAEISKSTYGWFFGFKLHLVINEIGEIQALTLTKGNVDDRKPLPTLTKRLTGLLFGDKGYIKKELFEKLFDRGLKLVTKVKKGMKNALISLKEKILLRKRSIIETVFD----------SLKNKFEIEHTRHRSPTNFLIHVFSVLISYSMQSKKPSISMPFFIG
220	GC_00000002	EVERYTHING	wPipJHB	1092	5	108	54	0	0.994358683175314	0.880485879820162	0.93396412405901									X	Mobilome: prophages, transposons	COG3293	Transposase	MKKDITELYCCVEDFCRAVDDNFANRFLSNGKKPTRVPEIAHSEILTIILLYHKSPCKNFKAFYLCYLQLFYRSEFSKLPSYHRFIALKPRVLWYLALLLQWFCEQAKMTGTSYIDTSTIAVCHKKRISRNKVFNHLAEISKSTYGWFFGFKLHLVINEIGEIQALTLTKGNVDDRKPLPTLTKRLTGLLFGDKGYIKKELFEKLFDRGLKLVTKVKKGMKNALISLKEKILLRKRSIIETVFD----------SLKNKFEIEHTRHRSPTNFLIHVFSVLISYSMQSKKPSISMPFFIG
221	GC_00000002	EVERYTHING	wPipJHB	1093	5	108	54	0	0.994358683175314	0.880485879820162	0.93396412405901									X	Mobilome: prophages, transposons	COG3293	Transposase	MKKDITELYCCVEDFCRAVDDNFANRFLSNGKKPTRVPEIAHSEILTIILLYHKSPCKNFKAFYLCYLQLFYRSEFSKLPSYHRFIALKPRVLWYLALLLQWFCEQAKMTGTSYIDTSTIAVCHKKRISRNKVFNHLAEISKSTYGWFFGFKLHLVINEIGEIQALTLTKGNVDDRKPLPTLTKRLTGLLFGDKGYIKKELFEKLFDRGLKLVTKVKKGMKNALISLKEKILLRKRSIIETVFD----------SLKNKFEIEHTRHRSPTNFLIHVFSVLISYSMQSKKPSISMPFFIG
222	GC_00000002	EVERYTHING	wPipJHB	1161	5	108	54	0	0.994358683175314	0.880485879820162	0.93396412405901									X	Mobilome: prophages, transposons	COG3293	Transposase	MKKDITELYCCVEDFCRAVDDNFANRFLSNGKKPTRVPEIAHSEILTIILLYHKSPCKNFKAFYLCYLQLFYRSEFSKLPSYHRFIALKPRVLWYLALLLQWFCEQAKMTGTSYIDTSTIAVCHKKRISRNKVFNHLAEISKSTYGWFFGFKLHLVINEIGEIQALTLTKGNVDDRKPLPTLTKRLTGLLFGDKGYIKKELFEKLFDRGLKLVTKVKKGMKNALISLKEKILLRKRSIIETVFD----------SLKNKFEIEHTRHRSPTNFLIHVFSVLISYSMQSKKPSISMPFFIG
223	GC_00000002	EVERYTHING	wPipJHB	1223	5	108	54	0	0.994358683175314	0.880485879820162	0.93396412405901									X	Mobilome: prophages, transposons	COG3293	Transposase	MKKDITELYCCVEDFCRAVDDNFANRFLSNGKKPTRVPEIAHSEILTIILLYHKSPCKNFKAFYLCYLQLFYRSEFSKLPSYHRFIALKPRVLWYLALLLQWFCEQAKMTGTSYIDTSTIAVCHKKRISRNKVFNHLAEISKSTYGWFFGFKLHLVINEIGEIQALTLTKGNVDDRKPLPTLTKRLTGLLFGDKGYIKKELFEKLFDRGLKLVTKVKKGMKNALISLKEKILLRKRSIIETVFD----------SLKNKFEIEHTRHRSPTNFLIHVFSVLISYSMQSKKPSISMPFFIG
224	GC_00000002	EVERYTHING	wPipJHB	1253	5	108	54	0	0.994358683175314	0.880485879820162	0.93396412405901									X	Mobilome: prophages, transposons	COG3293	Transposase	MKKDITELYCCVEDFCRAVDDNFANRFLSNGKKPTRVPEIAHSEILTIILLYHKSPCKNFKAFYLCYLQLFYRSEFSKLPSYHRFIALKPRVLWYLALLLQWFCEQAKMTGTSYIDTSTIAVCHKKRISRNKVFNHLAEISKSTYGWFFGFKLHLVINEIGEIQALTLTKGNVDDRKPLPTLTKRLTGLLFGDKGYIKKELFEKLFDRGLKLVTKVKKGMKNALISLKEKILLRKRSIIETVFD----------SLKNKFEIEHTRHRSPTNFLIHVFSVLISYSMQSKKPSISMPFFIG
225	GC_00000002	EVERYTHING	wPipJHB	1256	5	108	54	0	0.994358683175314	0.880485879820162	0.93396412405901									X	Mobilome: prophages, transposons	COG3293	Transposase	MKKDITELYCCVEDFCRAVDDNFANRFLSNGKKPTRVPEIAHSEILTIILLYHKSPCKNFKAFYLCYLQLFYRSEFSKLPSYHRFIALKPRVLWYLALLLQWFCEQAKMTGTSYIDTSTIAVCHKKRISRNKVFNHLAEISKSTYGWFFGFKLHLVINEIGEIQALTLTKGNVDDRKPLPTLTKRLTGLLFGDKGYIKKELFEKLFDRGLKLVTKVKKGMKNALISLKEKILLRKRSIIETVFD----------SLKNKFEIEHTRHRSPTNFLIHVFSVLISYSMQSKKPSISMPFFIG
226	GC_00000002	EVERYTHING	wPipJHB	1260	5	108	54	0	0.994358683175314	0.880485879820162	0.93396412405901									X	Mobilome: prophages, transposons	COG3293	Transposase	MKKDITELYCCVEDFCRAVDDNFANRFLSNGKKPTRVPEIAHSEILTIILLYHKSPCKNFKAFYLCYLQLFYRSEFSKLPSYHRFIALKPRVLWYLALLLQWFCEQAKMTGTSYIDTSTIAVCHKKRISRNKVFNHLAEISKSTYGWFFGFKLHLVINEIGEIQALTLTKGNVDDRKPLPTLTKRLTGLLFGDKGYIKKELFEKLFDRGLKLVTKVKKGMKNALISLKEKILLRKRSIIETVFD----------SLKNKFEIEHTRHRSPTNFLIHVFSVLISYSMQSKKPSISMPFFIG
227	GC_00000002	EVERYTHING	wPipJHB	1277	5	108	54	0	0.994358683175314	0.880485879820162	0.93396412405901									X	Mobilome: prophages, transposons	COG3293	Transposase	MKKDITELYCCVEDFCRAVDDNFANRFLSNGKKPTRVPEIAHSEILTIILLYHKSPCKNFKAFYLCYLQLFYRSEFSKLPSYHRFIALKPRVLWYLALLLQWFCEQAKMTGTSYIDTSTIAVCHKKRISRNKVFNHLAEISKSTYGWFFGFKLHLVINEIGEIQALTLTKGNVDDRKPLPTLTKRLTGLLFGDKGYIKKELFEKLFDRGLKLVTKVKKGMKNALISLKEKILLRKRSIIETVFD----------SLKNKFEIEHTRHRSPTNFLIHVFSVLISYSMQSKKPSISMPFFIG
228	GC_00000002	EVERYTHING	wPipJHB	166	5	108	54	0	0.994358683175314	0.880485879820162	0.93396412405901									X	Mobilome: prophages, transposons	COG3293	Transposase	MKKDITELYCCVEDFCRAVDDNFANRFLSNGKKPTRVPEIAHSEILTIILLYHKSPCKNFKAFYLCYLQLFYRSEFSKLPSYHRFIALKPRVLWYLALLLQWFCEQAKMTGTSYIDTSTIAVCHKKRISRNKVFNHLAEISKSTYGWFFGFKLHLVINEIGEIQALTLTKGNVDDRKPLPTLTKRLTGLLFGDKGYIKKELFEKLFDRGLKLVTKVKKGMKNALISLKEKILLRKRSIIETVFD----------SLKNKFEIEHTRHREC------------------------------
229	GC_00000002	EVERYTHING	wPipJHB	334	5	108	54	0	0.994358683175314	0.880485879820162	0.93396412405901									X	Mobilome: prophages, transposons	COG3293	Transposase	MKKDITELYCCVEDFCRAVDDNFANRFLSNGKKPTRVPEIAHSEILTIILLYHKSPCKNFKAFYLCYLQLFYRSEFSKLPSYHRFIALKPRVLWYLALLLQWFCEQAKMTGTSYIDTSTIAVCHKKRISRNKVFNHLAEISKSTYGWFFGFKLHLVINEIGEIQALTLTKGNVDDRKPLPTLTKRLTGLLFGDKGYIKKELFEKLFDRGLKLVTKVKKGMKNALISLKEKILLRKRSIIETVFDSLKNKFEIEQGVLNKLCQTEKKVIN-------------------------------
230	GC_00000002	EVERYTHING	wPipJHB	1476	5	108	54	0	0.994358683175314	0.880485879820162	0.93396412405901									X	Mobilome: prophages, transposons	COG3293	Transposase	MKKDITELYCCVEDFCRAVDDNFANRFLSNGKKPTRVPEIAHSEILTIILLYHKSPCKNFKAFYLCYLQLFYRSEFSKLPSYHRFIALKPRVLWYLALLLQWFCEQAKMTGTSYIDTSTIAVCHKKRISRNKVFNHLAEISKSTYGWFFGFKLHLVINEIGEIQALTLTKGNVDDRKPLPTLTKRLTGLLFGDKGYIKKELFEKLFDRGLKLVTKVKKGMKNALISLKEKILLRKRSIIETVFD------------------------------------SLKTNLRLSIQDIDR-----
231	GC_00000002	EVERYTHING	wPipJHB	1233	5	108	54	0	0.994358683175314	0.880485879820162	0.93396412405901									X	Mobilome: prophages, transposons	COG3293	Transposase	MKKDITELYCCVEDFCRAVDDNFANRFLSNGKKPTRVPEIAHSEILTIILLYHKSPCKNFKAFYLCYLQLFYRSEFSKLPSYHRFIALKPRVLWYLALLLQWFCEQAKMTGTSYIDTSTIAVCHKKRISRNKVFNHLAEISKSTYGWFFGFKLHLVINEIGEIQALTLTKGNVDDRKPLPTLTKRLTGLLFGDKGYIKKELFEKLFDRGLKLVTKVKKGMKNALISLKEKILLRKRSIIETVLG------------------------------------VLNKLCQTEKKVIN------
232	GC_00000002	EVERYTHING	wPipJHB	1266	5	108	54	0	0.994358683175314	0.880485879820162	0.93396412405901									X	Mobilome: prophages, transposons	COG3293	Transposase	MKKDITELYCCVEDFCRAVDDNFANRFLSNGKKPTRVPEIAHSEILTIILLYHKSPCKNFKAFYLCYLQLFYRSEFSKLPSYHRFIALKPRVLWYLALLLQWFCEQAKMTGTSYIDTSTIAVCHKKRISRNKVFNHLAEISKSTYGWFFGFKLHLVINEIGEIQALTLTKGNVDDRKPLPTLTKRLTGLLFGDKGYIKKELFEKLFDRGLKLVTKVKKGMKNALISLKEKILLRKRSIIETVLG------------------------------------VLNKLCQTEKKVIN------
233	GC_00000002	EVERYTHING	wPipJHB	1501	5	108	54	0	0.994358683175314	0.880485879820162	0.93396412405901									X	Mobilome: prophages, transposons	COG3293	Transposase	MKKDITELYCCVEDFCRAVDDNFANRFLSNGKKPTRVPEIAHSEILTIILLYHKSPCKNFKAFYLCYLQLFYRSEFSKLPSYHRFIALKPRVLWYLALLLQWFCEQAKMTGTSYIDTSTIAVCHKKRISRNKVFNHLAEISKSTYGWFFGFKLHLVINEIGEIQALTLTKGNVDDRKPLPTLTKRLTGLLFGDKGYIKKELFEKLFDRGLKLVTKVKKGMKNALISLKEKILLRKRSIIETVL-------------------------------------ILE-----------------
234	GC_00000002	EVERYTHING	wPipJHB	1045	5	108	54	0	0.994358683175314	0.880485879820162	0.93396412405901									X	Mobilome: prophages, transposons	COG3293	Transposase	MKKDITELYCCVEDFCRAVDDNFANRFLSNGKKPTRVPEIAHSEILTIILLYHKSPCKNFKAFYLCYLQLFYRSEFSKLPSYHRFIALKPRVLWYLALLLQWFCEQAKMTGTSYIDTSTIAVCHKKRISRNKVFNHLAEISKSTYGWFFGFKLHLVINEIGEIQALTLTKGNVDDRKPLPTLTKRLTGLLFGDKGYIKKELFEKLFDRGLKLVTKVKKGMKNALISLKEKILLRKRSIIETVL-------------------------------------------------IP------
235	GC_00000002	EVERYTHING	wPipJHB	314	5	108	54	0	0.994358683175314	0.880485879820162	0.93396412405901									X	Mobilome: prophages, transposons	COG3293	Transposase	MKKDITELYCCVEDFCRAVDDNFANRFLSNGKKPTRVPEIAHSEILTIILLYHKSPCKNFKAFYLCYLQLFYRSEFSKLPSYHRFIALKPRVLWYLALLLQWFCEQAKMTGTSYIDTSTIAVCHKKRISRNKVFNHLAEISKSTYGWFFGFKLHLVINEIGEIQALTLTKGNVDDRKPLPTLTKRLTGLLFGDKGYIKKELFEKLFDRGLKLVTKVKKGMKNALISLKT-----------SVMD--------------------------------------------------------
236	GC_00000002	EVERYTHING	wPipJHB	980	5	108	54	0	0.994358683175314	0.880485879820162	0.93396412405901									X	Mobilome: prophages, transposons	COG3293	Transposase	MKKDITELYCCVEDFCRAVDDNFANRFLSNGKKPTRVPEIAHSEILTIILLYHKSPCKNFKAFYLCYLQLFYRSEFSKLPSYHRFIALKPRVLWYLALLLQWFCEQAKMTGTSYIDTSTIAVCHKKRISRNKVFNHLAEISKSTYGWFFGFKLHLVINEIGEIQALTLTKGNVDDRKPLPTLTKRLTGLLFGDKGYIKKELFEKLFDRGLKLVTKVKKV---------------------------------------------------------------------------------
237	GC_00000002	EVERYTHING	wPipJHB	724	5	108	54	0	0.994358683175314	0.880485879820162	0.93396412405901									X	Mobilome: prophages, transposons	COG3293	Transposase	MKKDITELYCCVEDFCRAVDDNFANRFLSNGKKPTRVPEIAHSEILTIILLYHKSPCKNFKAFYLCYLQLFYRSEFSKLPSYHRFIALKPRVLWYLALLLQWFCEQAKMTGTSYIDTSTIAVCHKKRISRSKVFNHLAEISKSTYGWFFGFKLHLVINEIGEIQALTLTKGNVDDRKPLPT-----------------------------------------------------------SVMD--------------------------------------------------------
238	GC_00000002	EVERYTHING	wPipJHB	1507	5	108	54	0	0.994358683175314	0.880485879820162	0.93396412405901									X	Mobilome: prophages, transposons	COG3293	Transposase	#NAME?
239	GC_00000002	EVERYTHING	wPipJHB	400	5	108	54	0	0.994358683175314	0.880485879820162	0.93396412405901									X	Mobilome: prophages, transposons	COG3293	Transposase	MKKDITELYCCVEDFCRAVDDNFANRFLSNGKKPTRVPEIAHSEILTIILLYHKSPCKNFKAFYLCYLQLFYRSEFSKLPSYHRFIALKPRVLWYLALLLQWFCEQAKMTGTSYIDTSTIAVCHKKR------------ISNLSYG--------------------------LENR----------------------------------------------------------------------------------------------------------------------------
240	GC_00000002	EVERYTHING	wPipJHB	398	5	108	54	0	0.994358683175314	0.880485879820162	0.93396412405901									X	Mobilome: prophages, transposons	COG3293	Transposase	#NAME?
241	GC_00000002	EVERYTHING	wPipJHB	726	5	108	54	0	0.994358683175314	0.880485879820162	0.93396412405901									X	Mobilome: prophages, transposons	COG3293	Transposase	#NAME?
242	GC_00000002	EVERYTHING	wPipJHB	981	5	108	54	0	0.994358683175314	0.880485879820162	0.93396412405901									X	Mobilome: prophages, transposons	COG3293	Transposase	#NAME?
243	GC_00000002	EVERYTHING	wPipPEL	46	5	108	54	0	0.994358683175314	0.880485879820162	0.93396412405901									X	Mobilome: prophages, transposons	COG3293	Transposase	MKKDITELYCCVEDFCRAVDDNFANRFLSNGKKPTRVPEIAHSEILTIILLYHKSPCKNFKAFYLCYLQLFYRSEFSKLPSYHRFIALKPRVLWYLALLLQWFCEQAKMTGTSYIDTSTIAVCHKKRISRNKVFNHLAEISKSTYGWFFGFKLHLVINEIGEIQALTLTKGNVDDRKPLPTLTKRLTGLLFGDKGYIKKELFEKLFDRGLKLVTKVKKGMKNALISLKEKILLRKRSIIETVFD----------SLKNKFEIEHTRHRSPTNFLIHVFSVLISYSMQSKKPSISMPFFIG
244	GC_00000002	EVERYTHING	wPipPEL	57	5	108	54	0	0.994358683175314	0.880485879820162	0.93396412405901									X	Mobilome: prophages, transposons	COG3293	Transposase	MKKDITELYCCVEDFCRAVDDNFANRFLSNGKKPTRVPEIAHSEILTIILLYHKSPCKNFKAFYLCYLQLFYRSEFSKLPSYHRFIALKPRVLWYLALLLQWFCEQAKMTGTSYIDTSTIAVCHKKRISRNKVFNHLAEISKSTYGWFFGFKLHLVINEIGEIQALTLTKGNVDDRKPLPTLTKRLTGLLFGDKGYIKKELFEKLFDRGLKLVTKVKKGMKNALISLKEKILLRKRSIIETVFD----------SLKNKFEIEHTRHRSPTNFLIHVFSVLISYSMQSKKPSISMPFFIG
245	GC_00000002	EVERYTHING	wPipPEL	93	5	108	54	0	0.994358683175314	0.880485879820162	0.93396412405901									X	Mobilome: prophages, transposons	COG3293	Transposase	MKKDITELYCCVEDFCRAVDDNFANRFLSNGKKPTRVPEIAHSEILTIILLYHKSPCKNFKAFYLCYLQLFYRSEFSKLPSYHRFIALKPRVLWYLALLLQWFCEQAKMTGTSYIDTSTIAVCHKKRISRNKVFNHLAEISKSTYGWFFGFKLHLVINEIGEIQALTLTKGNVDDRKPLPTLTKRLTGLLFGDKGYIKKELFEKLFDRGLKLVTKVKKGMKNALISLKEKILLRKRSIIETVFD----------SLKNKFEIEHTRHRSPTNFLIHVFSVLISYSMQSKKPSISMPFFIG
246	GC_00000002	EVERYTHING	wPipPEL	110	5	108	54	0	0.994358683175314	0.880485879820162	0.93396412405901									X	Mobilome: prophages, transposons	COG3293	Transposase	MKKDITELYCCVEDFCRAVDDNFANRFLSNGKKPTRVPEIAHSEILTIILLYHKSPCKNFKAFYLCYLQLFYRSEFSKLPSYHRFIALKPRVLWYLALLLQWFCEQAKMTGTSYIDTSTIAVCHKKRISRNKVFNHLAEISKSTYGWFFGFKLHLVINEIGEIQALTLTKGNVDDRKPLPTLTKRLTGLLFGDKGYIKKELFEKLFDRGLKLVTKVKKGMKNALISLKEKILLRKRSIIETVFD----------SLKNKFEIEHTRHRSPTNFLIHVFSVLISYSMQSKKPSISMPFFIG
247	GC_00000002	EVERYTHING	wPipPEL	114	5	108	54	0	0.994358683175314	0.880485879820162	0.93396412405901									X	Mobilome: prophages, transposons	COG3293	Transposase	MKKDITELYCCVEDFCRAVDDNFANRFLSNGKKPTRVPEIAHSEILTIILLYHKSPCKNFKAFYLCYLQLFYRSEFSKLPSYHRFIALKPRVLWYLALLLQWFCEQAKMTGTSYIDTSTIAVCHKKRISRNKVFNHLAEISKSTYGWFFGFKLHLVINEIGEIQALTLTKGNVDDRKPLPTLTKRLTGLLFGDKGYIKKELFEKLFDRGLKLVTKVKKGMKNALISLKEKILLRKRSIIETVFD----------SLKNKFEIEHTRHRSPTNFLIHVFSVLISYSMQSKKPSISMPFFIG
248	GC_00000002	EVERYTHING	wPipPEL	119	5	108	54	0	0.994358683175314	0.880485879820162	0.93396412405901									X	Mobilome: prophages, transposons	COG3293	Transposase	MKKDITELYCCVEDFCRAVDDNFANRFLSNGKKPTRVPEIAHSEILTIILLYHKSPCKNFKAFYLCYLQLFYRSEFSKLPSYHRFIALKPRVLWYLALLLQWFCEQAKMTGTSYIDTSTIAVCHKKRISRNKVFNHLAEISKSTYGWFFGFKLHLVINEIGEIQALTLTKGNVDDRKPLPTLTKRLTGLLFGDKGYIKKELFEKLFDRGLKLVTKVKKGMKNALISLKEKILLRKRSIIETVFD----------SLKNKFEIEHTRHRSPTNFLIHVFSVLISYSMQSKKPSISMPFFIG
249	GC_00000002	EVERYTHING	wPipPEL	138	5	108	54	0	0.994358683175314	0.880485879820162	0.93396412405901									X	Mobilome: prophages, transposons	COG3293	Transposase	MKKDITELYCCVEDFCRAVDDNFANRFLSNGKKPTRVPEIAHSEILTIILLYHKSPCKNFKAFYLCYLQLFYRSEFSKLPSYHRFIALKPRVLWYLALLLQWFCEQAKMTGTSYIDTSTIAVCHKKRISRNKVFNHLAEISKSTYGWFFGFKLHLVINEIGEIQALTLTKGNVDDRKPLPTLTKRLTGLLFGDKGYIKKELFEKLFDRGLKLVTKVKKGMKNALISLKEKILLRKRSIIETVFD----------SLKNKFEIEHTRHRSPTNFLIHVFSVLISYSMQSKKPSISMPFFIG
250	GC_00000002	EVERYTHING	wPipPEL	185	5	108	54	0	0.994358683175314	0.880485879820162	0.93396412405901									X	Mobilome: prophages, transposons	COG3293	Transposase	MKKDITELYCCVEDFCRAVDDNFANRFLSNGKKPTRVPEIAHSEILTIILLYHKSPCKNFKAFYLCYLQLFYRSEFSKLPSYHRFIALKPRVLWYLALLLQWFCEQAKMTGTSYIDTSTIAVCHKKRISRNKVFNHLAEISKSTYGWFFGFKLHLVINEIGEIQALTLTKGNVDDRKPLPTLTKRLTGLLFGDKGYIKKELFEKLFDRGLKLVTKVKKGMKNALISLKEKILLRKRSIIETVFD----------SLKNKFEIEHTRHRSPTNFLIHVFSVLISYSMQSKKPSISMPFFIG
251	GC_00000002	EVERYTHING	wPipPEL	222	5	108	54	0	0.994358683175314	0.880485879820162	0.93396412405901									X	Mobilome: prophages, transposons	COG3293	Transposase	MKKDITELYCCVEDFCRAVDDNFANRFLSNGKKPTRVPEIAHSEILTIILLYHKSPCKNFKAFYLCYLQLFYRSEFSKLPSYHRFIALKPRVLWYLALLLQWFCEQAKMTGTSYIDTSTIAVCHKKRISRNKVFNHLAEISKSTYGWFFGFKLHLVINEIGEIQALTLTKGNVDDRKPLPTLTKRLTGLLFGDKGYIKKELFEKLFDRGLKLVTKVKKGMKNALISLKEKILLRKRSIIETVFD----------SLKNKFEIEHTRHRSPTNFLIHVFSVLISYSMQSKKPSISMPFFIG
252	GC_00000002	EVERYTHING	wPipPEL	242	5	108	54	0	0.994358683175314	0.880485879820162	0.93396412405901									X	Mobilome: prophages, transposons	COG3293	Transposase	MKKDITELYCCVEDFCRAVDDNFANRFLSNGKKPTRVPEIAHSEILTIILLYHKSPCKNFKAFYLCYLQLFYRSEFSKLPSYHRFIALKPRVLWYLALLLQWFCEQAKMTGTSYIDTSTIAVCHKKRISRNKVFNHLAEISKSTYGWFFGFKLHLVINEIGEIQALTLTKGNVDDRKPLPTLTKRLTGLLFGDKGYIKKELFEKLFDRGLKLVTKVKKGMKNALISLKEKILLRKRSIIETVFD----------SLKNKFEIEHTRHRSPTNFLIHVFSVLISYSMQSKKPSISMPFFIG
253	GC_00000002	EVERYTHING	wPipPEL	351	5	108	54	0	0.994358683175314	0.880485879820162	0.93396412405901									X	Mobilome: prophages, transposons	COG3293	Transposase	MKKDITELYCCVEDFCRAVDDNFANRFLSNGKKPTRVPEIAHSEILTIILLYHKSPCKNFKAFYLCYLQLFYRSEFSKLPSYHRFIALKPRVLWYLALLLQWFCEQAKMTGTSYIDTSTIAVCHKKRISRNKVFNHLAEISKSTYGWFFGFKLHLVINEIGEIQALTLTKGNVDDRKPLPTLTKRLTGLLFGDKGYIKKELFEKLFDRGLKLVTKVKKGMKNALISLKEKILLRKRSIIETVFD----------SLKNKFEIEHTRHRSPTNFLIHVFSVLISYSMQSKKPSISMPFFIG
254	GC_00000002	EVERYTHING	wPipPEL	358	5	108	54	0	0.994358683175314	0.880485879820162	0.93396412405901									X	Mobilome: prophages, transposons	COG3293	Transposase	MKKDITELYCCVEDFCRAVDDNFANRFLSNGKKPTRVPEIAHSEILTIILLYHKSPCKNFKAFYLCYLQLFYRSEFSKLPSYHRFIALKPRVLWYLALLLQWFCEQAKMTGTSYIDTSTIAVCHKKRISRNKVFNHLAEISKSTYGWFFGFKLHLVINEIGEIQALTLTKGNVDDRKPLPTLTKRLTGLLFGDKGYIKKELFEKLFDRGLKLVTKVKKGMKNALISLKEKILLRKRSIIETVFD----------SLKNKFEIEHTRHRSPTNFLIHVFSVLISYSMQSKKPSISMPFFIG
255	GC_00000002	EVERYTHING	wPipPEL	374	5	108	54	0	0.994358683175314	0.880485879820162	0.93396412405901									X	Mobilome: prophages, transposons	COG3293	Transposase	MKKDITELYCCVEDFCRAVDDNFANRFLSNGKKPTRVPEIAHSEILTIILLYHKSPCKNFKAFYLCYLQLFYRSEFSKLPSYHRFIALKPRVLWYLALLLQWFCEQAKMTGTSYIDTSTIAVCHKKRISRNKVFNHLAEISKSTYGWFFGFKLHLVINEIGEIQALTLTKGNVDDRKPLPTLTKRLTGLLFGDKGYIKKELFEKLFDRGLKLVTKVKKGMKNALISLKEKILLRKRSIIETVFD----------SLKNKFEIEHTRHRSPTNFLIHVFSVLISYSMQSKKPSISMPFFIG
256	GC_00000002	EVERYTHING	wPipPEL	378	5	108	54	0	0.994358683175314	0.880485879820162	0.93396412405901									X	Mobilome: prophages, transposons	COG3293	Transposase	MKKDITELYCCVEDFCRAVDDNFANRFLSNGKKPTRVPEIAHSEILTIILLYHKSPCKNFKAFYLCYLQLFYRSEFSKLPSYHRFIALKPRVLWYLALLLQWFCEQAKMTGTSYIDTSTIAVCHKKRISRNKVFNHLAEISKSTYGWFFGFKLHLVINEIGEIQALTLTKGNVDDRKPLPTLTKRLTGLLFGDKGYIKKELFEKLFDRGLKLVTKVKKGMKNALISLKEKILLRKRSIIETVFD----------SLKNKFEIEHTRHRSPTNFLIHVFSVLISYSMQSKKPSISMPFFIG
257	GC_00000002	EVERYTHING	wPipPEL	381	5	108	54	0	0.994358683175314	0.880485879820162	0.93396412405901									X	Mobilome: prophages, transposons	COG3293	Transposase	MKKDITELYCCVEDFCRAVDDNFANRFLSNGKKPTRVPEIAHSEILTIILLYHKSPCKNFKAFYLCYLQLFYRSEFSKLPSYHRFIALKPRVLWYLALLLQWFCEQAKMTGTSYIDTSTIAVCHKKRISRNKVFNHLAEISKSTYGWFFGFKLHLVINEIGEIQALTLTKGNVDDRKPLPTLTKRLTGLLFGDKGYIKKELFEKLFDRGLKLVTKVKKGMKNALISLKEKILLRKRSIIETVFD----------SLKNKFEIEHTRHRSPTNFLIHVFSVLISYSMQSKKPSISMPFFIG
258	GC_00000002	EVERYTHING	wPipPEL	409	5	108	54	0	0.994358683175314	0.880485879820162	0.93396412405901									X	Mobilome: prophages, transposons	COG3293	Transposase	MKKDITELYCCVEDFCRAVDDNFANRFLSNGKKPTRVPEIAHSEILTIILLYHKSPCKNFKAFYLCYLQLFYRSEFSKLPSYHRFIALKPRVLWYLALLLQWFCEQAKMTGTSYIDTSTIAVCHKKRISRNKVFNHLAEISKSTYGWFFGFKLHLVINEIGEIQALTLTKGNVDDRKPLPTLTKRLTGLLFGDKGYIKKELFEKLFDRGLKLVTKVKKGMKNALISLKEKILLRKRSIIETVFD----------SLKNKFEIEHTRHRSPTNFLIHVFSVLISYSMQSKKPSISMPFFIG
259	GC_00000002	EVERYTHING	wPipPEL	434	5	108	54	0	0.994358683175314	0.880485879820162	0.93396412405901									X	Mobilome: prophages, transposons	COG3293	Transposase	MKKDITELYCCVEDFCRAVDDNFANRFLSNGKKPTRVPEIAHSEILTIILLYHKSPCKNFKAFYLCYLQLFYRSEFSKLPSYHRFIALKPRVLWYLALLLQWFCEQAKMTGTSYIDTSTIAVCHKKRISRNKVFNHLAEISKSTYGWFFGFKLHLVINEIGEIQALTLTKGNVDDRKPLPTLTKRLTGLLFGDKGYIKKELFEKLFDRGLKLVTKVKKGMKNALISLKEKILLRKRSIIETVFD----------SLKNKFEIEHTRHRSPTNFLIHVFSVLISYSMQSKKPSISMPFFIG
260	GC_00000002	EVERYTHING	wPipPEL	492	5	108	54	0	0.994358683175314	0.880485879820162	0.93396412405901									X	Mobilome: prophages, transposons	COG3293	Transposase	MKKDITELYCCVEDFCRAVDDNFANRFLSNGKKPTRVPEIAHSEILTIILLYHKSPCKNFKAFYLCYLQLFYRSEFSKLPSYHRFIALKPRVLWYLALLLQWFCEQAKMTGTSYIDTSTIAVCHKKRISRNKVFNHLAEISKSTYGWFFGFKLHLVINEIGEIQALTLTKGNVDDRKPLPTLTKRLTGLLFGDKGYIKKELFEKLFDRGLKLVTKVKKGMKNALISLKEKILLRKRSIIETVFD----------SLKNKFEIEHTRHRSPTNFLIHVFSVLISYSMQSKKPSISMPFFIG
261	GC_00000002	EVERYTHING	wPipPEL	521	5	108	54	0	0.994358683175314	0.880485879820162	0.93396412405901									X	Mobilome: prophages, transposons	COG3293	Transposase	MKKDITELYCCVEDFCRAVDDNFANRFLSNGKKPTRVPEIAHSEILTIILLYHKSPCKNFKAFYLCYLQLFYRSEFSKLPSYHRFIALKPRVLWYLALLLQWFCEQAKMTGTSYIDTSTIAVCHKKRISRNKVFNHLAEISKSTYGWFFGFKLHLVINEIGEIQALTLTKGNVDDRKPLPTLTKRLTGLLFGDKGYIKKELFEKLFDRGLKLVTKVKKGMKNALISLKEKILLRKRSIIETVFD----------SLKNKFEIEHTRHRSPTNFLIHVFSVLISYSMQSKKPSISMPFFIG
262	GC_00000002	EVERYTHING	wPipPEL	540	5	108	54	0	0.994358683175314	0.880485879820162	0.93396412405901									X	Mobilome: prophages, transposons	COG3293	Transposase	MKKDITELYCCVEDFCRAVDDNFANRFLSNGKKPTRVPEIAHSEILTIILLYHKSPCKNFKAFYLCYLQLFYRSEFSKLPSYHRFIALKPRVLWYLALLLQWFCEQAKMTGTSYIDTSTIAVCHKKRISRNKVFNHLAEISKSTYGWFFGFKLHLVINEIGEIQALTLTKGNVDDRKPLPTLTKRLTGLLFGDKGYIKKELFEKLFDRGLKLVTKVKKGMKNALISLKEKILLRKRSIIETVFD----------SLKNKFEIEHTRHRSPTNFLIHVFSVLISYSMQSKKPSISMPFFIG
263	GC_00000002	EVERYTHING	wPipPEL	558	5	108	54	0	0.994358683175314	0.880485879820162	0.93396412405901									X	Mobilome: prophages, transposons	COG3293	Transposase	MKKDITELYCCVEDFCRAVDDNFANRFLSNGKKPTRVPEIAHSEILTIILLYHKSPCKNFKAFYLCYLQLFYRSEFSKLPSYHRFIALKPRVLWYLALLLQWFCEQAKMTGTSYIDTSTIAVCHKKRISRNKVFNHLAEISKSTYGWFFGFKLHLVINEIGEIQALTLTKGNVDDRKPLPTLTKRLTGLLFGDKGYIKKELFEKLFDRGLKLVTKVKKGMKNALISLKEKILLRKRSIIETVFD----------SLKNKFEIEHTRHRSPTNFLIHVFSVLISYSMQSKKPSISMPFFIG
264	GC_00000002	EVERYTHING	wPipPEL	605	5	108	54	0	0.994358683175314	0.880485879820162	0.93396412405901									X	Mobilome: prophages, transposons	COG3293	Transposase	MKKDITELYCCVEDFCRAVDDNFANRFLSNGKKPTRVPEIAHSEILTIILLYHKSPCKNFKAFYLCYLQLFYRSEFSKLPSYHRFIALKPRVLWYLALLLQWFCEQAKMTGTSYIDTSTIAVCHKKRISRNKVFNHLAEISKSTYGWFFGFKLHLVINEIGEIQALTLTKGNVDDRKPLPTLTKRLTGLLFGDKGYIKKELFEKLFDRGLKLVTKVKKGMKNALISLKEKILLRKRSIIETVFD----------SLKNKFEIEHTRHRSPTNFLIHVFSVLISYSMQSKKPSISMPFFIG
265	GC_00000002	EVERYTHING	wPipPEL	606	5	108	54	0	0.994358683175314	0.880485879820162	0.93396412405901									X	Mobilome: prophages, transposons	COG3293	Transposase	MKKDITELYCCVEDFCRAVDDNFANRFLSNGKKPTRVPEIAHSEILTIILLYHKSPCKNFKAFYLCYLQLFYRSEFSKLPSYHRFIALKPRVLWYLALLLQWFCEQAKMTGTSYIDTSTIAVCHKKRISRNKVFNHLAEISKSTYGWFFGFKLHLVINEIGEIQALTLTKGNVDDRKPLPTLTKRLTGLLFGDKGYIKKELFEKLFDRGLKLVTKVKKGMKNALISLKEKILLRKRSIIETVFD----------SLKNKFEIEHTRHRSPTNFLIHVFSVLISYSMQSKKPSISMPFFIG
266	GC_00000002	EVERYTHING	wPipPEL	673	5	108	54	0	0.994358683175314	0.880485879820162	0.93396412405901									X	Mobilome: prophages, transposons	COG3293	Transposase	MKKDITELYCCVEDFCRAVDDNFANRFLSNGKKPTRVPEIAHSEILTIILLYHKSPCKNFKAFYLCYLQLFYRSEFSKLPSYHRFIALKPRVLWYLALLLQWFCEQAKMTGTSYIDTSTIAVCHKKRISRNKVFNHLAEISKSTYGWFFGFKLHLVINEIGEIQALTLTKGNVDDRKPLPTLTKRLTGLLFGDKGYIKKELFEKLFDRGLKLVTKVKKGMKNALISLKEKILLRKRSIIETVFD----------SLKNKFEIEHTRHRSPTNFLIHVFSVLISYSMQSKKPSISMPFFIG
267	GC_00000002	EVERYTHING	wPipPEL	748	5	108	54	0	0.994358683175314	0.880485879820162	0.93396412405901									X	Mobilome: prophages, transposons	COG3293	Transposase	MKKDITELYCCVEDFCRAVDDNFANRFLSNGKKPTRVPEIAHSEILTIILLYHKSPCKNFKAFYLCYLQLFYRSEFSKLPSYHRFIALKPRVLWYLALLLQWFCEQAKMTGTSYIDTSTIAVCHKKRISRNKVFNHLAEISKSTYGWFFGFKLHLVINEIGEIQALTLTKGNVDDRKPLPTLTKRLTGLLFGDKGYIKKELFEKLFDRGLKLVTKVKKGMKNALISLKEKILLRKRSIIETVFD----------SLKNKFEIEHTRHRSPTNFLIHVFSVLISYSMQSKKPSISMPFFIG
268	GC_00000002	EVERYTHING	wPipPEL	861	5	108	54	0	0.994358683175314	0.880485879820162	0.93396412405901									X	Mobilome: prophages, transposons	COG3293	Transposase	MKKDITELYCCVEDFCRAVDDNFANRFLSNGKKPTRVPEIAHSEILTIILLYHKSPCKNFKAFYLCYLQLFYRSEFSKLPSYHRFIALKPRVLWYLALLLQWFCEQAKMTGTSYIDTSTIAVCHKKRISRNKVFNHLAEISKSTYGWFFGFKLHLVINEIGEIQALTLTKGNVDDRKPLPTLTKRLTGLLFGDKGYIKKELFEKLFDRGLKLVTKVKKGMKNALISLKEKILLRKRSIIETVFD----------SLKNKFEIEHTRHRSPTNFLIHVFSVLISYSMQSKKPSISMPFFIG
269	GC_00000002	EVERYTHING	wPipPEL	900	5	108	54	0	0.994358683175314	0.880485879820162	0.93396412405901									X	Mobilome: prophages, transposons	COG3293	Transposase	MKKDITELYCCVEDFCRAVDDNFANRFLSNGKKPTRVPEIAHSEILTIILLYHKSPCKNFKAFYLCYLQLFYRSEFSKLPSYHRFIALKPRVLWYLALLLQWFCEQAKMTGTSYIDTSTIAVCHKKRISRNKVFNHLAEISKSTYGWFFGFKLHLVINEIGEIQALTLTKGNVDDRKPLPTLTKRLTGLLFGDKGYIKKELFEKLFDRGLKLVTKVKKGMKNALISLKEKILLRKRSIIETVFD----------SLKNKFEIEHTRHRSPTNFLIHVFSVLISYSMQSKKPSISMPFFIG
270	GC_00000002	EVERYTHING	wPipPEL	923	5	108	54	0	0.994358683175314	0.880485879820162	0.93396412405901									X	Mobilome: prophages, transposons	COG3293	Transposase	MKKDITELYCCVEDFCRAVDDNFANRFLSNGKKPTRVPEIAHSEILTIILLYHKSPCKNFKAFYLCYLQLFYRSEFSKLPSYHRFIALKPRVLWYLALLLQWFCEQAKMTGTSYIDTSTIAVCHKKRISRNKVFNHLAEISKSTYGWFFGFKLHLVINEIGEIQALTLTKGNVDDRKPLPTLTKRLTGLLFGDKGYIKKELFEKLFDRGLKLVTKVKKGMKNALISLKEKILLRKRSIIETVFD----------SLKNKFEIEHTRHRSPTNFLIHVFSVLISYSMQSKKPSISMPFFIG
271	GC_00000002	EVERYTHING	wPipPEL	930	5	108	54	0	0.994358683175314	0.880485879820162	0.93396412405901									X	Mobilome: prophages, transposons	COG3293	Transposase	MKKDITELYCCVEDFCRAVDDNFANRFLSNGKKPTRVPEIAHSEILTIILLYHKSPCKNFKAFYLCYLQLFYRSEFSKLPSYHRFIALKPRVLWYLALLLQWFCEQAKMTGTSYIDTSTIAVCHKKRISRNKVFNHLAEISKSTYGWFFGFKLHLVINEIGEIQALTLTKGNVDDRKPLPTLTKRLTGLLFGDKGYIKKELFEKLFDRGLKLVTKVKKGMKNALISLKEKILLRKRSIIETVFD----------SLKNKFEIEHTRHRSPTNFLIHVFSVLISYSMQSKKPSISMPFFIG
272	GC_00000002	EVERYTHING	wPipPEL	940	5	108	54	0	0.994358683175314	0.880485879820162	0.93396412405901									X	Mobilome: prophages, transposons	COG3293	Transposase	MKKDITELYCCVEDFCRAVDDNFANRFLSNGKKPTRVPEIAHSEILTIILLYHKSPCKNFKAFYLCYLQLFYRSEFSKLPSYHRFIALKPRVLWYLALLLQWFCEQAKMTGTSYIDTSTIAVCHKKRISRNKVFNHLAEISKSTYGWFFGFKLHLVINEIGEIQALTLTKGNVDDRKPLPTLTKRLTGLLFGDKGYIKKELFEKLFDRGLKLVTKVKKGMKNALISLKEKILLRKRSIIETVFD----------SLKNKFEIEHTRHRSPTNFLIHVFSVLISYSMQSKKPSISMPFFIG
273	GC_00000002	EVERYTHING	wPipPEL	965	5	108	54	0	0.994358683175314	0.880485879820162	0.93396412405901									X	Mobilome: prophages, transposons	COG3293	Transposase	MKKDITELYCCVEDFCRAVDDNFANRFLSNGKKPTRVPEIAHSEILTIILLYHKSPCKNFKAFYLCYLQLFYRSEFSKLPSYHRFIALKPRVLWYLALLLQWFCEQAKMTGTSYIDTSTIAVCHKKRISRNKVFNHLAEISKSTYGWFFGFKLHLVINEIGEIQALTLTKGNVDDRKPLPTLTKRLTGLLFGDKGYIKKELFEKLFDRGLKLVTKVKKGMKNALISLKEKILLRKRSIIETVFD----------SLKNKFEIEHTRHRSPTNFLIHVFSVLISYSMQSKKPSISMPFFIG
274	GC_00000002	EVERYTHING	wPipPEL	1025	5	108	54	0	0.994358683175314	0.880485879820162	0.93396412405901									X	Mobilome: prophages, transposons	COG3293	Transposase	MKKDITELYCCVEDFCRAVDDNFANRFLSNGKKPTRVPEIAHSEILTIILLYHKSPCKNFKAFYLCYLQLFYRSEFSKLPSYHRFIALKPRVLWYLALLLQWFCEQAKMTGTSYIDTSTIAVCHKKRISRNKVFNHLAEISKSTYGWFFGFKLHLVINEIGEIQALTLTKGNVDDRKPLPTLTKRLTGLLFGDKGYIKKELFEKLFDRGLKLVTKVKKGMKNALISLKEKILLRKRSIIETVFD----------SLKNKFEIEHTRHRSPTNFLIHVFSVLISYSMQSKKPSISMPFFIG
275	GC_00000002	EVERYTHING	wPipPEL	1036	5	108	54	0	0.994358683175314	0.880485879820162	0.93396412405901									X	Mobilome: prophages, transposons	COG3293	Transposase	MKKDITELYCCVEDFCRAVDDNFANRFLSNGKKPTRVPEIAHSEILTIILLYHKSPCKNFKAFYLCYLQLFYRSEFSKLPSYHRFIALKPRVLWYLALLLQWFCEQAKMTGTSYIDTSTIAVCHKKRISRNKVFNHLAEISKSTYGWFFGFKLHLVINEIGEIQALTLTKGNVDDRKPLPTLTKRLTGLLFGDKGYIKKELFEKLFDRGLKLVTKVKKGMKNALISLKEKILLRKRSIIETVFD----------SLKNKFEIEHTRHRSPTNFLIHVFSVLISYSMQSKKPSISMPFFIG
276	GC_00000002	EVERYTHING	wPipPEL	1043	5	108	54	0	0.994358683175314	0.880485879820162	0.93396412405901									X	Mobilome: prophages, transposons	COG3293	Transposase	MKKDITELYCCVEDFCRAVDDNFANRFLSNGKKPTRVPEIAHSEILTIILLYHKSPCKNFKAFYLCYLQLFYRSEFSKLPSYHRFIALKPRVLWYLALLLQWFCEQAKMTGTSYIDTSTIAVCHKKRISRNKVFNHLAEISKSTYGWFFGFKLHLVINEIGEIQALTLTKGNVDDRKPLPTLTKRLTGLLFGDKGYIKKELFEKLFDRGLKLVTKVKKGMKNALISLKEKILLRKRSIIETVFD----------SLKNKFEIEHTRHRSPTNFLIHVFSVLISYSMQSKKPSISMPFFIG
277	GC_00000002	EVERYTHING	wPipPEL	1060	5	108	54	0	0.994358683175314	0.880485879820162	0.93396412405901									X	Mobilome: prophages, transposons	COG3293	Transposase	MKKDITELYCCVEDFCRAVDDNFANRFLSNGKKPTRVPEIAHSEILTIILLYHKSPCKNFKAFYLCYLQLFYRSEFSKLPSYHRFIALKPRVLWYLALLLQWFCEQAKMTGTSYIDTSTIAVCHKKRISRNKVFNHLAEISKSTYGWFFGFKLHLVINEIGEIQALTLTKGNVDDRKPLPTLTKRLTGLLFGDKGYIKKELFEKLFDRGLKLVTKVKKGMKNALISLKEKILLRKRSIIETVFD----------SLKNKFEIEHTRHRSPTNFLIHVFSVLISYSMQSKKPSISMPFFIG
278	GC_00000002	EVERYTHING	wPipPEL	1109	5	108	54	0	0.994358683175314	0.880485879820162	0.93396412405901									X	Mobilome: prophages, transposons	COG3293	Transposase	MKKDITELYCCVEDFCRAVDDNFANRFLSNGKKPTRVPEIAHSEILTIILLYHKSPCKNFKAFYLCYLQLFYRSEFSKLPSYHRFIALKPRVLWYLALLLQWFCEQAKMTGTSYIDTSTIAVCHKKRISRNKVFNHLAEISKSTYGWFFGFKLHLVINEIGEIQALTLTKGNVDDRKPLPTLTKRLTGLLFGDKGYIKKELFEKLFDRGLKLVTKVKKGMKNALISLKEKILLRKRSIIETVFD----------SLKNKFEIEHTRHRSPTNFLIHVFSVLISYSMQSKKPSISMPFFIG
279	GC_00000002	EVERYTHING	wPipPEL	1111	5	108	54	0	0.994358683175314	0.880485879820162	0.93396412405901									X	Mobilome: prophages, transposons	COG3293	Transposase	MKKDITELYCCVEDFCRAVDDNFANRFLSNGKKPTRVPEIAHSEILTIILLYHKSPCKNFKAFYLCYLQLFYRSEFSKLPSYHRFIALKPRVLWYLALLLQWFCEQAKMTGTSYIDTSTIAVCHKKRISRNKVFNHLAEISKSTYGWFFGFKLHLVINEIGEIQALTLTKGNVDDRKPLPTLTKRLTGLLFGDKGYIKKELFEKLFDRGLKLVTKVKKGMKNALISLKEKILLRKRSIIETVFD----------SLKNKFEIEHTRHRSPTNFLIHVFSVLISYSMQSKKPSISMPFFIG
280	GC_00000002	EVERYTHING	wPipPEL	1124	5	108	54	0	0.994358683175314	0.880485879820162	0.93396412405901									X	Mobilome: prophages, transposons	COG3293	Transposase	MKKDITELYCCVEDFCRAVDDNFANRFLSNGKKPTRVPEIAHSEILTIILLYHKSPCKNFKAFYLCYLQLFYRSEFSKLPSYHRFIALKPRVLWYLALLLQWFCEQAKMTGTSYIDTSTIAVCHKKRISRNKVFNHLAEISKSTYGWFFGFKLHLVINEIGEIQALTLTKGNVDDRKPLPTLTKRLTGLLFGDKGYIKKELFEKLFDRGLKLVTKVKKGMKNALISLKEKILLRKRSIIETVFD----------SLKNKFEIEHTRHRSPTNFLIHVFSVLISYSMQSKKPSISMPFFIG
281	GC_00000002	EVERYTHING	wPipPEL	1162	5	108	54	0	0.994358683175314	0.880485879820162	0.93396412405901									X	Mobilome: prophages, transposons	COG3293	Transposase	MKKDITELYCCVEDFCRAVDDNFANRFLSNGKKPTRVPEIAHSEILTIILLYHKSPCKNFKAFYLCYLQLFYRSEFSKLPSYHRFIALKPRVLWYLALLLQWFCEQAKMTGTSYIDTSTIAVCHKKRISRNKVFNHLAEISKSTYGWFFGFKLHLVINEIGEIQALTLTKGNVDDRKPLPTLTKRLTGLLFGDKGYIKKELFEKLFDRGLKLVTKVKKGMKNALISLKEKILLRKRSIIETVFD----------SLKNKFEIEHTRHRSPTNFLIHVFSVLISYSMQSKKPSISMPFFIG
282	GC_00000002	EVERYTHING	wPipPEL	1241	5	108	54	0	0.994358683175314	0.880485879820162	0.93396412405901									X	Mobilome: prophages, transposons	COG3293	Transposase	MKKDITELYCCVEDFCRAVDDNFANRFLSNGKKPTRVPEIAHSEILTIILLYHKSPCKNFKAFYLCYLQLFYRSEFSKLPSYHRFIALKPRVLWYLALLLQWFCEQAKMTGTSYIDTSTIAVCHKKRISRNKVFNHLAEISKSTYGWFFGFKLHLVINEIGEIQALTLTKGNVDDRKPLPTLTKRLTGLLFGDKGYIKKELFEKLFDRGLKLVTKVKKGMKNALISLKEKILLRKRSIIETVFD----------SLKNKFEIEHTRHRSPTNFLIHVFSVLISYSMQSKKPSISMPFFIG
283	GC_00000002	EVERYTHING	wPipPEL	1299	5	108	54	0	0.994358683175314	0.880485879820162	0.93396412405901									X	Mobilome: prophages, transposons	COG3293	Transposase	MKKDITELYCCVEDFCRAVDDNFANRFLSNGKKPTRVPEIAHSEILTIILLYHKSPCKNFKAFYLCYLQLFYRSEFSKLPSYHRFIALKPRVLWYLALLLQWFCEQAKMTGTSYIDTSTIAVCHKKRISRNKVFNHLAEISKSTYGWFFGFKLHLVINEIGEIQALTLTKGNVDDRKPLPTLTKRLTGLLFGDKGYIKKELFEKLFDRGLKLVTKVKKGMKNALISLKEKILLRKRSIIETVFD----------SLKNKFEIEHTRHRSPTNFLIHVFSVLISYSMQSKKPSISMPFFIG
284	GC_00000002	EVERYTHING	wPipPEL	1303	5	108	54	0	0.994358683175314	0.880485879820162	0.93396412405901									X	Mobilome: prophages, transposons	COG3293	Transposase	MKKDITELYCCVEDFCRAVDDNFANRFLSNGKKPTRVPEIAHSEILTIILLYHKSPCKNFKAFYLCYLQLFYRSEFSKLPSYHRFIALKPRVLWYLALLLQWFCEQAKMTGTSYIDTSTIAVCHKKRISRNKVFNHLAEISKSTYGWFFGFKLHLVINEIGEIQALTLTKGNVDDRKPLPTLTKRLTGLLFGDKGYIKKELFEKLFDRGLKLVTKVKKGMKNALISLKEKILLRKRSIIETVFD----------SLKNKFEIEHTRHRSPTNFLIHVFSVLISYSMQSKKPSISMPFFIG
285	GC_00000002	EVERYTHING	wPipPEL	1363	5	108	54	0	0.994358683175314	0.880485879820162	0.93396412405901									X	Mobilome: prophages, transposons	COG3293	Transposase	MKKDITELYCCVEDFCRAVDDNFANRFLSNGKKPTRVPEIAHSEILTIILLYHKSPCKNFKAFYLCYLQLFYRSEFSKLPSYHRFIALKPRVLWYLALLLQWFCEQAKMTGTSYIDTSTIAVCHKKRISRNKVFNHLAEISKSTYGWFFGFKLHLVINEIGEIQALTLTKGNVDDRKPLPTLTKRLTGLLFGDKGYIKKELFEKLFDRGLKLVTKVKKGMKNALISLKEKILLRKRSIIETVFD----------SLKNKFEIEHTRHRSPTNFLIHVFSVLISYSMQSKKPSISMPFFIG
286	GC_00000002	EVERYTHING	wPipPEL	1378	5	108	54	0	0.994358683175314	0.880485879820162	0.93396412405901									X	Mobilome: prophages, transposons	COG3293	Transposase	MKKDITELYCCVEDFCRAVDDNFANRFLSNGKKPTRVPEIAHSEILTIILLYHKSPCKNFKAFYLCYLQLFYRSEFSKLPSYHRFIALKPRVLWYLALLLQWFCEQAKMTGTSYIDTSTIAVCHKKRISRNKVFNHLAEISKSTYGWFFGFKLHLVINEIGEIQALTLTKGNVDDRKPLPTLTKRLTGLLFGDKGYIKKELFEKLFDRGLKLVTKVKKGMKNALISLKEKILLRKRSIIETVFD----------SLKNKFEIEHTRHRSPTNFLIHVFSVLISYSMQSKKPSISMPFFIG
287	GC_00000002	EVERYTHING	wPipPEL	896	5	108	54	0	0.994358683175314	0.880485879820162	0.93396412405901									X	Mobilome: prophages, transposons	COG3293	Transposase	MKKDITELYCCVEDFCRAVDDNFANRFLSNGKKPTRVPEIAHSEILTIILLYHKSPCKNFKAFYLCYLQLFYRSEFSKLPSYHRFIALKPRVLWYLALLLQWFCEQAKMTGTSYIDTSTIAVCHKKRISRNKVFNHLAEISKSTYGWFFGFKLHLVINEIGEIQALTLTKGNVDDRKPLPTLTKRLTGLLFGDKGYIKKELFEKLFDRGLKLVTKVKKGMKNALISLKEKILLRKRSIIETVFD----------SLKNKFEIEHTRHREC------------------------------
288	GC_00000002	EVERYTHING	wPipPEL	369	5	108	54	0	0.994358683175314	0.880485879820162	0.93396412405901									X	Mobilome: prophages, transposons	COG3293	Transposase	MKKDITELYCCVEDFCRAVDDNFANRFLSNGKKPTRVPEIAHSEILTIILLYHKSPCKNFKAFYLCYLQLFYRSEFSKLPSYHRFIALKPRVLWYLALLLQWFCEQAKMTGTSYIDTSTIAVCHKKRISRNKVFNHLAEISKSTYGWFFGFKLHLVINEIGEIQALTLTKGNVDDRKPLPTLTKRLTGLLFGDKGYIKKELFEKLFDRGLKLVTKVKKGMKNALISLKEKILLRKRSIIETVLG------------------------------------VLNKLCQTEKKVIN------
289	GC_00000002	EVERYTHING	wPipPEL	400	5	108	54	0	0.994358683175314	0.880485879820162	0.93396412405901									X	Mobilome: prophages, transposons	COG3293	Transposase	MKKDITELYCCVEDFCRAVDDNFANRFLSNGKKPTRVPEIAHSEILTIILLYHKSPCKNFKAFYLCYLQLFYRSEFSKLPSYHRFIALKPRVLWYLALLLQWFCEQAKMTGTSYIDTSTIAVCHKKRISRNKVFNHLAEISKSTYGWFFGFKLHLVINEIGEIQALTLTKGNVDDRKPLPTLTKRLTGLLFGDKGYIKKELFEKLFDRGLKLVTKVKKGMKNALISLKEKILLRKRSIIETVLG------------------------------------VLNKLCQTEKKVIN------
290	GC_00000002	EVERYTHING	wPipPEL	1042	5	108	54	0	0.994358683175314	0.880485879820162	0.93396412405901									X	Mobilome: prophages, transposons	COG3293	Transposase	MKKDITELYCCVEDFCRAVDDNFANRFLSNGKKPTRVPEIAHSEILTIILLYHKSPCKNFKAFYLCYLQLFYRSEFSKLPSYHRFIALKPRVLWYLALLLQWFCEQAKMTGTSYIDTSTIAVCHKKRISRNKVFNHLAEISKSTYGWFFGFKLHLVINEIGEIQALTLTKGNVDDRKPLPTLTKRLTGLLFGDKGYIKKELFEKLFDRGLKLVTKVKKGMKNALISLKT-----------SVMD--------------------------------------------------------
291	GC_00000002	EVERYTHING	wPipPEL	94	5	108	54	0	0.994358683175314	0.880485879820162	0.93396412405901													MKKDITELYCCVEDFCRAVDDNFANRFLSNGKKPTRVPEIAHSEILTIILLYHKSPCKNFKAFYLCYLQLFYRSEFSKLPSYHRFIALKPRVLWYLALLLQWFCEQAKMTGTSYIDTSTIAVCHK------------------------------------------------------------------------KKDL---------------------------------------------------------------------------------------------------
292	GC_00000002	EVERYTHING	wPipPEL	1123	5	108	54	0	0.994358683175314	0.880485879820162	0.93396412405901									X	Mobilome: prophages, transposons	COG3293	Transposase	#NAME?
293	GC_00000002	EVERYTHING	wPipPEL	92	5	108	54	0	0.994358683175314	0.880485879820162	0.93396412405901									X	Mobilome: prophages, transposons	COG3293	Transposase	#NAME?
294	GC_00000003	EVERYTHING	M11	609	8	49	13	0	0.916100375342151	0.75119617291361	0.825493337321035													-----------------MQIDRKKLYKLCDELDIKTRIPPQNNAVEHPKLDYMNERNSTIKLIKSYDEDGMKRWKKEINYWKRSYIESFFSRLKQIFGFSFRNKSEINREKELLLKCYLLNKFTEIGMAKFDIAS-
295	GC_00000003	EVERYTHING	M11	346	8	49	13	0	0.916100375342151	0.75119617291361	0.825493337321035													MILLKELKLNISTLYGDRAYNRKKLYKLCNELGIKTKIPLQNNAVEHPKLDYMAERNAAIRLIKSYDKDNIKMWKRQINYGKRSYIESFFSRLKQIFGFNFRNKSEINREKELLLKCYLLNKFTDFGMAKFEIVT-
296	GC_00000003	EVERYTHING	M11	833	8	49	13	0	0.916100375342151	0.75119617291361	0.825493337321035													----------------------------------------------------MAERNAAIRLC---GKDGVKEWKKEAVYGKRSYIEGFFSRLKQIFGFSFRNRSEVNREKELLIKCYLLNKFTDIGMAKF-----
297	GC_00000003	EVERYTHING	M11	255	8	49	13	0	0.916100375342151	0.75119617291361	0.825493337321035													---------------------------------------------------------------------------------------------------------EINREKELLLKCYLLNKFTEIGMAKFDIAS-
298	GC_00000003	EVERYTHING	M11	381	8	49	13	0	0.916100375342151	0.75119617291361	0.825493337321035													----------------------------------------------------------------------------------------------------------INREKELLLKCYLLNKFTEIGMAKFDIAS-
299	GC_00000003	EVERYTHING	O03	498	8	49	13	0	0.916100375342151	0.75119617291361	0.825493337321035													-----------------MQIDRKKLYKLCDELDIKTRIPPQNNAVEHPKLDYMNERNSTIKLIKSYDEDGMKRWKKEINYWKRSYIESFFSRLKQIFGFSFRNKSEINREKELLLKCYLLNKFTEIGMAKFDIAS-
300	GC_00000003	EVERYTHING	O03	1025	8	49	13	0	0.916100375342151	0.75119617291361	0.825493337321035													MILLKELKLNISTLYGDRAYNRKKLYKLCNELGIKTKIPLQNNAVEHPKLDYMAERNAAIRLIKSYDKDNIKMWKRQINYGKRSYIESFFSRLKQIFGFNFRNKSEINREKELLLKCYLLNKFTDFGMAKFEIVT-
301	GC_00000003	EVERYTHING	O03	1017	8	49	13	0	0.916100375342151	0.75119617291361	0.825493337321035													----------------------------------------------------MAERNAAIRLC---GKDGVKEWKKEAVYGKRSYIEGFFSRLKQIFGFSFRNRSEVNREKELLIKCYLLNKFTDIGMAKF-----
302	GC_00000003	EVERYTHING	O03	16	8	49	13	0	0.916100375342151	0.75119617291361	0.825493337321035													---------------------------------------------------------------------------------------------------------EINREKELLLKCYLLNKFTEIGMAKFDIAS-
303	GC_00000003	EVERYTHING	O07	1108	8	49	13	0	0.916100375342151	0.75119617291361	0.825493337321035													-----------------MQIDRKKLYKLCDELDIKTRIPPQNNAVEHPKLDYMNERNSTIKLIKSYDEDGMKRWKKEINYWKRSYIESFFSRLKQIFGFSFRNKSEINREKELLLKCYLLNKFTEIGMAKFDIAS-
304	GC_00000003	EVERYTHING	O07	774	8	49	13	0	0.916100375342151	0.75119617291361	0.825493337321035													MILLKELKLNISTLYGDRAYNRKKLYKLCNELGIKTKIPLQNNAVEHPKLDYMAERNAAIRLIKSYDKDNIKMWKRQINYGKRSYIESFFSRLKQIFG----SRQAAGRTELISGWNTFLFEFENY---IFSLKCQ
305	GC_00000003	EVERYTHING	O07	735	8	49	13	0	0.916100375342151	0.75119617291361	0.825493337321035													----------------------------------------------------MAERNAAIRLC---GKDGVKEWKKEAVYGKRSYIEGFFSRLKQIFGFSFRNRSEVNREKELLIKCYLLNKFTDIGMAKF-----
306	GC_00000003	EVERYTHING	O11	105	8	49	13	0	0.916100375342151	0.75119617291361	0.825493337321035													-----------------MQIDRKKLYKLCDELDIKTRIPPQNNAVEHPKLDYMNERNSTIKLIKSYDEDGMKRWKKEINYWKRSYIESFFSRLKQIFGFSFRNKSEINREKELLLKCYLLNKFTEIGMAKFDIAS-
307	GC_00000003	EVERYTHING	O11	1095	8	49	13	0	0.916100375342151	0.75119617291361	0.825493337321035													MILLKELKLNISTLYGDRAYNRKKLYKLCNELGIKTKIPLQNNAVEHPKLDYMAERNAAIRLIKSYDKDNIKMWKRQINYGKRSYIESFFSRLKQIFGFNFRNKSEINREKELLLKCYLLNKFTDFGMAKFEIVT-
308	GC_00000003	EVERYTHING	O11	216	8	49	13	0	0.916100375342151	0.75119617291361	0.825493337321035													----------------------------------------------------MAERNAAIRLC---GKDGVKEWKKEAVYGKRSYIEGFFSRLKQIFGFSFRNRSEVNREKELLIKCYLLNKFTDIGMAKF-----
309	GC_00000003	EVERYTHING	O11	232	8	49	13	0	0.916100375342151	0.75119617291361	0.825493337321035													---------------------------------------------------------------------------------------------------------EINREKELLLKCYLLNKFTEIGMAKFDIAS-
310	GC_00000003	EVERYTHING	O11	738	8	49	13	0	0.916100375342151	0.75119617291361	0.825493337321035													----------------------------------------------------------------------------------------------------------INREKELLLKCYLLNKFTEIGMAKFDIAS-
311	GC_00000003	EVERYTHING	O12	107	8	49	13	0	0.916100375342151	0.75119617291361	0.825493337321035													-----------------MQIDRKKLYKLCDELDIKTRIPPQNNAVEHPKLDYMNERNSTIKLIKSYDEDGMKRWKKEINYWKRSYIESFFSRLKQIFGFSFRNKSEINREKELLLKCYLLNKFTEIGMAKFDIAS-
312	GC_00000003	EVERYTHING	O12	420	8	49	13	0	0.916100375342151	0.75119617291361	0.825493337321035													MILLKELKLNISTLYGDRAYNRKKLYKLCNELGIKTKIPLQNNAVEHPKLDYMAERNAAIRLIKSYDKDNIKMWKRQINYGKRSYIESFFSRLKQIFGFNFRNKSEINREKELLLKCYLLNKFTDFGMAKFEIVT-
313	GC_00000003	EVERYTHING	O12	1016	8	49	13	0	0.916100375342151	0.75119617291361	0.825493337321035													----------------------------------------------------MAERNAAIRLC---GKDGVKEWKKEAVYGKRSYIEGFFSRLKQIFGFSFRNRSEVNREKELLIKCYLLNKFTDIGMAKF-----
314	GC_00000003	EVERYTHING	O12	757	8	49	13	0	0.916100375342151	0.75119617291361	0.825493337321035													---------------------------------------------------------------------------------------------------------EINREKELLLKCYLLNKFTEIGMAKFDIAS-
315	GC_00000003	EVERYTHING	wPipJHB	387	8	49	13	0	0.916100375342151	0.75119617291361	0.825493337321035													-----------------MQIDRKKLYKLCDELDIKTRIPPQNNAVEHPKLDYMNERNSTIKLIKSYDEDGMKRWKKEINYWKRSYIESFFSRLKQIFGFSFRNKSEINREKELLLKCYLLNKFTEIGMAKFDIAS-
316	GC_00000003	EVERYTHING	wPipJHB	412	8	49	13	0	0.916100375342151	0.75119617291361	0.825493337321035													-----------------MQIDRKKLYKLCDELDIKTRIPPQNNAVEHPKLDYMNERNSTIKLIKSYDEDGMKRWKKEINYWKRSYIESFFSRLKQIFGFSFRNKSEINREKELLLKCYLLNKFTEIGMAKFDIAS-
317	GC_00000003	EVERYTHING	wPipJHB	487	8	49	13	0	0.916100375342151	0.75119617291361	0.825493337321035													-----------------MQIDRKKLYKLCDELDIKTRIPPQNNAVEHPKLDYMNERNSTIKLIKSYDEDGMKRWKKEINYWKRSYIESFFSRLKQIFGFSFRNKSEINREKELLLKCYLLNKFTEIGMAKFDIAS-
318	GC_00000003	EVERYTHING	wPipJHB	601	8	49	13	0	0.916100375342151	0.75119617291361	0.825493337321035													-----------------MQIDRKKLYKLCDELDIKTRIPPQNNAVEHPKLDYMNERNSTIKLIKSYDEDGMKRWKKEINYWKRSYIESFFSRLKQIFGFSFRNKSEINREKELLLKCYLLNKFTEIGMAKFDIAS-
319	GC_00000003	EVERYTHING	wPipJHB	612	8	49	13	0	0.916100375342151	0.75119617291361	0.825493337321035													-----------------MQIDRKKLYKLCDELDIKTRIPPQNNAVEHPKLDYMNERNSTIKLIKSYDEDGMKRWKKEINYWKRSYIESFFSRLKQIFGFSFRNKSEINREKELLLKCYLLNKFTEIGMAKFDIAS-
320	GC_00000003	EVERYTHING	wPipJHB	810	8	49	13	0	0.916100375342151	0.75119617291361	0.825493337321035													-----------------MQIDRKKLYKLCDELDIKTRIPPQNNAVEHPKLDYMNERNSTIKLIKSYDEDGMKRWKKEINYWKRSYIESFFSRLKQIFGFSFRNKSEINREKELLLKCYLLNKFTEIGMAKFDIAS-
321	GC_00000003	EVERYTHING	wPipJHB	1031	8	49	13	0	0.916100375342151	0.75119617291361	0.825493337321035													-----------------MQIDRKKLYKLCDELDIKTRIPPQNNAVEHPKLDYMNERNSTIKLIKSYDEDGMKRWKKEINYWKRSYIESFFSRLKQIFGFSFRNKSEINREKELLLKCYLLNKFTEIGMAKFDIAS-
322	GC_00000003	EVERYTHING	wPipJHB	1035	8	49	13	0	0.916100375342151	0.75119617291361	0.825493337321035													-----------------MQIDRKKLYKLCDELDIKTRIPPQNNAVEHPKLDYMNERNSTIKLIKSYDEDGMKRWKKEINYWKRSYIESFFSRLKQIFGFSFRNKSEINREKELLLKCYLLNKFTEIGMAKFDIAS-
323	GC_00000003	EVERYTHING	wPipJHB	1151	8	49	13	0	0.916100375342151	0.75119617291361	0.825493337321035													-----------------MQIDRKKLYKLCDELDIKTRIPPQNNAVEHPKLDYMNERNSTIKLIKSYDEDGMKRWKKEINYWKRSYIESFFSRLKQIFGFSFRNKSEINREKELLLKCYLLNKFTEIGMAKFDIAS-
324	GC_00000003	EVERYTHING	wPipJHB	1163	8	49	13	0	0.916100375342151	0.75119617291361	0.825493337321035													-----------------MQIDRKKLYKLCDELDIKTRIPPQNNAVEHPKLDYMNERNSTIKLIKSYDEDGMKRWKKEINYWKRSYIESFFSRLKQIFGFSFRNKSEINREKELLLKCYLLNKFTEIGMAKFDIAS-
325	GC_00000003	EVERYTHING	wPipJHB	1192	8	49	13	0	0.916100375342151	0.75119617291361	0.825493337321035													-----------------MQIDRKKLYKLCDELDIKTRIPPQNNAVEHPKLDYMNERNSTIKLIKSYDEDGMKRWKKEINYWKRSYIESFFSRLKQIFGFSFRNKSEINREKELLLKCYLLNKFTEIGMAKFDIAS-
326	GC_00000003	EVERYTHING	wPipJHB	646	8	49	13	0	0.916100375342151	0.75119617291361	0.825493337321035													MILLKELKLNISTLYGDRAYNRKKLYKLCNELGIKTKIPLQNNAVEHPKLDYMAERNAAIRLIKSYDKDNIKMWKRQINYGKRSYIESFFSRLKQIFGFNFRNKSEINREKELLLKCYLLNKFTDFGMAKFEIVT-
327	GC_00000003	EVERYTHING	wPipJHB	1040	8	49	13	0	0.916100375342151	0.75119617291361	0.825493337321035													----------------------------------------------------MAERNAAIRLC---GKDGVKEWKKEAVYGKRSYIEGFFSRLKQIFGFSFRNRSEVNREKELLIKCYLLNKFTDIGMAKF-----
328	GC_00000003	EVERYTHING	wPipMOL	333	8	49	13	0	0.916100375342151	0.75119617291361	0.825493337321035													MILLKELKLNISTLYGDRAYNRKKLYKLCNELGIKTKIPLQNNAVEHPKLDYMAERNAAIRLIKSYDKDNIKMWKRQINYGKRSYIESFFSRLKQIFGFNFRNKSEINREKELLLKCYLLNKFTDFGMAKFEIVT-
329	GC_00000003	EVERYTHING	wPipMOL	557	8	49	13	0	0.916100375342151	0.75119617291361	0.825493337321035													----------------------------------------------------MAERNAAIRLC---GKDGVKEWKKEAVYGKRSYIEGFFSRLKQIFGFSFRNRSEVNREKELLIKCYLLNKFTDIGMAKF-----
330	GC_00000003	EVERYTHING	wPipPEL	30	8	49	13	0	0.916100375342151	0.75119617291361	0.825493337321035													-----------------MQIDRKKLYKLCDELDIKTRIPPQNNAVEHPKLDYMNERNSTIKLIKSYDEDGMKRWKKEINYWKRSYIESFFSRLKQIFGFSFRNKSEINREKELLLKCYLLNKFTEIGMAKFDIAS-
331	GC_00000003	EVERYTHING	wPipPEL	207	8	49	13	0	0.916100375342151	0.75119617291361	0.825493337321035													-----------------MQIDRKKLYKLCDELDIKTRIPPQNNAVEHPKLDYMNERNSTIKLIKSYDEDGMKRWKKEINYWKRSYIESFFSRLKQIFGFSFRNKSEINREKELLLKCYLLNKFTEIGMAKFDIAS-
332	GC_00000003	EVERYTHING	wPipPEL	218	8	49	13	0	0.916100375342151	0.75119617291361	0.825493337321035													-----------------MQIDRKKLYKLCDELDIKTRIPPQNNAVEHPKLDYMNERNSTIKLIKSYDEDGMKRWKKEINYWKRSYIESFFSRLKQIFGFSFRNKSEINREKELLLKCYLLNKFTEIGMAKFDIAS-
333	GC_00000003	EVERYTHING	wPipPEL	544	8	49	13	0	0.916100375342151	0.75119617291361	0.825493337321035													-----------------MQIDRKKLYKLCDELDIKTRIPPQNNAVEHPKLDYMNERNSTIKLIKSYDEDGMKRWKKEINYWKRSYIESFFSRLKQIFGFSFRNKSEINREKELLLKCYLLNKFTEIGMAKFDIAS-
334	GC_00000003	EVERYTHING	wPipPEL	548	8	49	13	0	0.916100375342151	0.75119617291361	0.825493337321035													-----------------MQIDRKKLYKLCDELDIKTRIPPQNNAVEHPKLDYMNERNSTIKLIKSYDEDGMKRWKKEINYWKRSYIESFFSRLKQIFGFSFRNKSEINREKELLLKCYLLNKFTEIGMAKFDIAS-
335	GC_00000003	EVERYTHING	wPipPEL	663	8	49	13	0	0.916100375342151	0.75119617291361	0.825493337321035													-----------------MQIDRKKLYKLCDELDIKTRIPPQNNAVEHPKLDYMNERNSTIKLIKSYDEDGMKRWKKEINYWKRSYIESFFSRLKQIFGFSFRNKSEINREKELLLKCYLLNKFTEIGMAKFDIAS-
336	GC_00000003	EVERYTHING	wPipPEL	675	8	49	13	0	0.916100375342151	0.75119617291361	0.825493337321035													-----------------MQIDRKKLYKLCDELDIKTRIPPQNNAVEHPKLDYMNERNSTIKLIKSYDEDGMKRWKKEINYWKRSYIESFFSRLKQIFGFSFRNKSEINREKELLLKCYLLNKFTEIGMAKFDIAS-
337	GC_00000003	EVERYTHING	wPipPEL	704	8	49	13	0	0.916100375342151	0.75119617291361	0.825493337321035													-----------------MQIDRKKLYKLCDELDIKTRIPPQNNAVEHPKLDYMNERNSTIKLIKSYDEDGMKRWKKEINYWKRSYIESFFSRLKQIFGFSFRNKSEINREKELLLKCYLLNKFTEIGMAKFDIAS-
338	GC_00000003	EVERYTHING	wPipPEL	1112	8	49	13	0	0.916100375342151	0.75119617291361	0.825493337321035													-----------------MQIDRKKLYKLCDELDIKTRIPPQNNAVEHPKLDYMNERNSTIKLIKSYDEDGMKRWKKEINYWKRSYIESFFSRLKQIFGFSFRNKSEINREKELLLKCYLLNKFTEIGMAKFDIAS-
339	GC_00000003	EVERYTHING	wPipPEL	1136	8	49	13	0	0.916100375342151	0.75119617291361	0.825493337321035													-----------------MQIDRKKLYKLCDELDIKTRIPPQNNAVEHPKLDYMNERNSTIKLIKSYDEDGMKRWKKEINYWKRSYIESFFSRLKQIFGFSFRNKSEINREKELLLKCYLLNKFTEIGMAKFDIAS-
340	GC_00000003	EVERYTHING	wPipPEL	1212	8	49	13	0	0.916100375342151	0.75119617291361	0.825493337321035													-----------------MQIDRKKLYKLCDELDIKTRIPPQNNAVEHPKLDYMNERNSTIKLIKSYDEDGMKRWKKEINYWKRSYIESFFSRLKQIFGFSFRNKSEINREKELLLKCYLLNKFTEIGMAKFDIAS-
341	GC_00000003	EVERYTHING	wPipPEL	171	8	49	13	0	0.916100375342151	0.75119617291361	0.825493337321035													MILLKELKLNISTLYGDRAYNRKKLYKLCNELGIKTKIPLQNNAVEHPKLDYMAERNAAIRLIKSYDKDNIKMWKRQINYGKRSYIESFFSRLKQIFGFNFRNKSEINREKELLLKCYLLNKFTDFGMAKFEIVT-
342	GC_00000003	EVERYTHING	wPipPEL	553	8	49	13	0	0.916100375342151	0.75119617291361	0.825493337321035													----------------------------------------------------MAERNAAIRLC---GKDGVKEWKKEAVYGKRSYIEGFFSRLKQIFGFSFRNRSEVNREKELLIKCYLLNKFTDIGMAKF-----
343	GC_00000004	EVERYTHING	M11	1155	8	48	10	0	0.913831235113984	0.650100363026882	0.75972890169765			COG3415	CRISPR-Cas system					V	Defense mechanisms	COG3415	CRISPR-associated protein Csa3, CARF domain (Csa3) (PDB:2WTE) (PUBMED:21093452)	#NAME?
344	GC_00000004	EVERYTHING	M11	88	8	48	10	0	0.913831235113984	0.650100363026882	0.75972890169765													---------------------------MPAAYSYDLRKKAMEVLEEGERRET-----------------------------------------------------------------------------------------------------
345	GC_00000004	EVERYTHING	M11	1083	8	48	10	0	0.913831235113984	0.650100363026882	0.75972890169765													---------------------------MPAAYSYDLRKKAMEVLEEGERRET-----------------------------------------------------------------------------------------------------
346	GC_00000004	EVERYTHING	M11	1178	8	48	10	0	0.913831235113984	0.650100363026882	0.75972890169765													---------------------------MPAAYSYDLRKKAMEVLEEGERRET-----------------------------------------------------------------------------------------------------
347	GC_00000004	EVERYTHING	M11	1243	8	48	10	0	0.913831235113984	0.650100363026882	0.75972890169765													------------------------MVSMPAAYSYDLRKKVMEALDEGESGETV----------------------------------------------------------------------------------------------------
348	GC_00000004	EVERYTHING	M11	218	8	48	10	0	0.913831235113984	0.650100363026882	0.75972890169765													---------------------------MPAAYSYDLRKKALDV---GESRAFVAKRFKVNIL-------------------------------------------------------------------------------------------
349	GC_00000004	EVERYTHING	M11	932	8	48	10	0	0.913831235113984	0.650100363026882	0.75972890169765													MKKLTSYSTSHNSPKKVRYGFIVVMVSMPAAYSYDLRKKVMEALDEGESGETV----------------------------------------------------------------------------------------------------
350	GC_00000004	EVERYTHING	O03	337	8	48	10	0	0.913831235113984	0.650100363026882	0.75972890169765			COG3415	CRISPR-Cas system					V	Defense mechanisms	COG3415	CRISPR-associated protein Csa3, CARF domain (Csa3) (PDB:2WTE) (PUBMED:21093452)	#NAME?
351	GC_00000004	EVERYTHING	O03	959	8	48	10	0	0.913831235113984	0.650100363026882	0.75972890169765													---------------------------MPAAYSYDLRKKAMEVLEEGERRET-----------------------------------------------------------------------------------------------------
352	GC_00000004	EVERYTHING	O03	1007	8	48	10	0	0.913831235113984	0.650100363026882	0.75972890169765													---------------------------MPAAYSYDLRKKAMEVLEEGERRET-----------------------------------------------------------------------------------------------------
353	GC_00000004	EVERYTHING	O03	416	8	48	10	0	0.913831235113984	0.650100363026882	0.75972890169765													---------------------------MPAAYSYDLRKKALDV---GESRAFVAKRFKVNIL-------------------------------------------------------------------------------------------
354	GC_00000004	EVERYTHING	O07	268	8	48	10	0	0.913831235113984	0.650100363026882	0.75972890169765			COG3415	CRISPR-Cas system					V	Defense mechanisms	COG3415	CRISPR-associated protein Csa3, CARF domain (Csa3) (PDB:2WTE) (PUBMED:21093452)	#NAME?
355	GC_00000004	EVERYTHING	O07	601	8	48	10	0	0.913831235113984	0.650100363026882	0.75972890169765													------------------------MVSMPAAYSYDLRKKVMEALDEGESGETV----------------------------------------------------------------------------------------------------
356	GC_00000004	EVERYTHING	O07	567	8	48	10	0	0.913831235113984	0.650100363026882	0.75972890169765													---------------------------MPAAYSYDLRKKALDV---GESRAFVAKRFKVNIL-------------------------------------------------------------------------------------------
357	GC_00000004	EVERYTHING	O07	433	8	48	10	0	0.913831235113984	0.650100363026882	0.75972890169765													MKKLTSYSTSHNSPKKVRYGFIVVMVSMPAAYSYDLRKKVMEALDEGESGETV----------------------------------------------------------------------------------------------------
358	GC_00000004	EVERYTHING	O11	923	8	48	10	0	0.913831235113984	0.650100363026882	0.75972890169765			COG3415	CRISPR-Cas system					V	Defense mechanisms	COG3415	CRISPR-associated protein Csa3, CARF domain (Csa3) (PDB:2WTE) (PUBMED:21093452)	#NAME?
359	GC_00000004	EVERYTHING	O11	725	8	48	10	0	0.913831235113984	0.650100363026882	0.75972890169765			COG3415	CRISPR-Cas system					V	Defense mechanisms	COG3415	CRISPR-associated protein Csa3, CARF domain (Csa3) (PDB:2WTE) (PUBMED:21093452)	------YSTSHNSPKKVRYGFIVVMVSMPAAYSYDLRKKVMEALDEGESGETVAKRFKIGETTLYEWKKRREKTGDFQSKKLGSVA-------------------------------------------------------------------
360	GC_00000004	EVERYTHING	O11	1067	8	48	10	0	0.913831235113984	0.650100363026882	0.75972890169765													---------------------------MPAAYSYDLRKKAMEVLEEGERRET-----------------------------------------------------------------------------------------------------
361	GC_00000004	EVERYTHING	O11	1146	8	48	10	0	0.913831235113984	0.650100363026882	0.75972890169765													---------------------------MPAAYSYDLRKKAMEVLEEGERRET-----------------------------------------------------------------------------------------------------
362	GC_00000004	EVERYTHING	O11	302	8	48	10	0	0.913831235113984	0.650100363026882	0.75972890169765													------------------------MVSMPAAYSYDLRKKVMEALDEGESGETV----------------------------------------------------------------------------------------------------
363	GC_00000004	EVERYTHING	O11	849	8	48	10	0	0.913831235113984	0.650100363026882	0.75972890169765													---------------------------MPAAYSYDLRKKALDV---GESRAFVAKRFKVNIL-------------------------------------------------------------------------------------------
364	GC_00000004	EVERYTHING	O11	832	8	48	10	0	0.913831235113984	0.650100363026882	0.75972890169765													MKKLTSYSTSHNSPKKVRYGFIVVMVSMPAAYSYDLRKKVMEALDEGESGETV----------------------------------------------------------------------------------------------------
365	GC_00000004	EVERYTHING	O12	972	8	48	10	0	0.913831235113984	0.650100363026882	0.75972890169765			COG3415	CRISPR-Cas system					V	Defense mechanisms	COG3415	CRISPR-associated protein Csa3, CARF domain (Csa3) (PDB:2WTE) (PUBMED:21093452)	------YSTSHNSPKKVRYGFIVVMVSMPAAYSYDLRKKVMEALDEGESGETVAKRFKIGETTLYEWKKRREKTGDFQSKKLGSVA-------------------------------------------------------------------
366	GC_00000004	EVERYTHING	O12	286	8	48	10	0	0.913831235113984	0.650100363026882	0.75972890169765													---------------------------MPAAYSYDLRKKAMEVLEEGERRET-----------------------------------------------------------------------------------------------------
367	GC_00000004	EVERYTHING	O12	874	8	48	10	0	0.913831235113984	0.650100363026882	0.75972890169765													---------------------------MPAAYSYDLRKKAMEVLEEGERRET-----------------------------------------------------------------------------------------------------
368	GC_00000004	EVERYTHING	O12	95	8	48	10	0	0.913831235113984	0.650100363026882	0.75972890169765													---------------------------MPAAYSYDLRKKAMEVLEEGERRETV----------------------------------------------------------------------------------------------------
369	GC_00000004	EVERYTHING	O12	392	8	48	10	0	0.913831235113984	0.650100363026882	0.75972890169765													------------------------MVSMPAAYSYDLRKKVMEALDEGESGETV----------------------------------------------------------------------------------------------------
370	GC_00000004	EVERYTHING	O12	928	8	48	10	0	0.913831235113984	0.650100363026882	0.75972890169765													---------------------------MPAAYSYDLRKKALDV---GESRAFVAKRFKVNIL-------------------------------------------------------------------------------------------
371	GC_00000004	EVERYTHING	wPipJHB	656	8	48	10	0	0.913831235113984	0.650100363026882	0.75972890169765			COG3415	CRISPR-Cas system					V	Defense mechanisms	COG3415	CRISPR-associated protein Csa3, CARF domain (Csa3) (PDB:2WTE) (PUBMED:21093452)	#NAME?
372	GC_00000004	EVERYTHING	wPipJHB	803	8	48	10	0	0.913831235113984	0.650100363026882	0.75972890169765			COG3415	CRISPR-Cas system					V	Defense mechanisms	COG3415	CRISPR-associated protein Csa3, CARF domain (Csa3) (PDB:2WTE) (PUBMED:21093452)	#NAME?
373	GC_00000004	EVERYTHING	wPipJHB	920	8	48	10	0	0.913831235113984	0.650100363026882	0.75972890169765			COG3415	CRISPR-Cas system					V	Defense mechanisms	COG3415	CRISPR-associated protein Csa3, CARF domain (Csa3) (PDB:2WTE) (PUBMED:21093452)	#NAME?
374	GC_00000004	EVERYTHING	wPipJHB	1083	8	48	10	0	0.913831235113984	0.650100363026882	0.75972890169765			COG3415	CRISPR-Cas system					V	Defense mechanisms	COG3415	CRISPR-associated protein Csa3, CARF domain (Csa3) (PDB:2WTE) (PUBMED:21093452)	#NAME?
375	GC_00000004	EVERYTHING	wPipJHB	1322	8	48	10	0	0.913831235113984	0.650100363026882	0.75972890169765			COG3415	CRISPR-Cas system					V	Defense mechanisms	COG3415	CRISPR-associated protein Csa3, CARF domain (Csa3) (PDB:2WTE) (PUBMED:21093452)	#NAME?
376	GC_00000004	EVERYTHING	wPipJHB	1411	8	48	10	0	0.913831235113984	0.650100363026882	0.75972890169765			COG3415	CRISPR-Cas system					V	Defense mechanisms	COG3415	CRISPR-associated protein Csa3, CARF domain (Csa3) (PDB:2WTE) (PUBMED:21093452)	#NAME?
377	GC_00000004	EVERYTHING	wPipJHB	1423	8	48	10	0	0.913831235113984	0.650100363026882	0.75972890169765			COG3415	CRISPR-Cas system					V	Defense mechanisms	COG3415	CRISPR-associated protein Csa3, CARF domain (Csa3) (PDB:2WTE) (PUBMED:21093452)	#NAME?
378	GC_00000004	EVERYTHING	wPipJHB	624	8	48	10	0	0.913831235113984	0.650100363026882	0.75972890169765			COG3415	CRISPR-Cas system					V	Defense mechanisms	COG3415	CRISPR-associated protein Csa3, CARF domain (Csa3) (PDB:2WTE) (PUBMED:21093452)	MKKLTSYSTSHNSPKKVRYGFIVVMVSMPAAYSYDLRKKVMEALDEGESGETVAKRFKIGETTLYEWKKRREKTGDFQSKKLGSVA-------------------------------------------------------------------
379	GC_00000004	EVERYTHING	wPipJHB	196	8	48	10	0	0.913831235113984	0.650100363026882	0.75972890169765			COG3415	CRISPR-Cas system					V	Defense mechanisms	COG3415	CRISPR-associated protein Csa3, CARF domain (Csa3) (PDB:2WTE) (PUBMED:21093452)	------------------------MVSMPAAYSYDLRKKVMEALDEGESGETVAKRFKIGETTLYEWKKRREKTGDFQSKKLGSVA-------------------------------------------------------------------
380	GC_00000004	EVERYTHING	wPipJHB	663	8	48	10	0	0.913831235113984	0.650100363026882	0.75972890169765													---------------------------MPAAYSYDLRKKALDV---GESRAFVAKRFKVNIL-------------------------------------------------------------------------------------------
381	GC_00000004	EVERYTHING	wPipMOL	1192	8	48	10	0	0.913831235113984	0.650100363026882	0.75972890169765			COG3415	CRISPR-Cas system					V	Defense mechanisms	COG3415	CRISPR-associated protein Csa3, CARF domain (Csa3) (PDB:2WTE) (PUBMED:21093452)	#NAME?
382	GC_00000004	EVERYTHING	wPipMOL	1222	8	48	10	0	0.913831235113984	0.650100363026882	0.75972890169765			COG3415	CRISPR-Cas system					V	Defense mechanisms	COG3415	CRISPR-associated protein Csa3, CARF domain (Csa3) (PDB:2WTE) (PUBMED:21093452)	-------STSHNSPKKVRYGFIVVMVSMPAAYSYDLRKKVMEALDEGESGETVAKRFKIGETTLYEWKKRREKTGDFQSKKLGSVA-------------------------------------------------------------------
383	GC_00000004	EVERYTHING	wPipMOL	345	8	48	10	0	0.913831235113984	0.650100363026882	0.75972890169765													---------------------------MPAAYSYDLRKKALDV---GESRAFVAKRFKVNIL-------------------------------------------------------------------------------------------
384	GC_00000004	EVERYTHING	wPipPEL	24	8	48	10	0	0.913831235113984	0.650100363026882	0.75972890169765			COG3415	CRISPR-Cas system					V	Defense mechanisms	COG3415	CRISPR-associated protein Csa3, CARF domain (Csa3) (PDB:2WTE) (PUBMED:21093452)	#NAME?
385	GC_00000004	EVERYTHING	wPipPEL	161	8	48	10	0	0.913831235113984	0.650100363026882	0.75972890169765			COG3415	CRISPR-Cas system					V	Defense mechanisms	COG3415	CRISPR-associated protein Csa3, CARF domain (Csa3) (PDB:2WTE) (PUBMED:21093452)	#NAME?
386	GC_00000004	EVERYTHING	wPipPEL	274	8	48	10	0	0.913831235113984	0.650100363026882	0.75972890169765			COG3415	CRISPR-Cas system					V	Defense mechanisms	COG3415	CRISPR-associated protein Csa3, CARF domain (Csa3) (PDB:2WTE) (PUBMED:21093452)	#NAME?
387	GC_00000004	EVERYTHING	wPipPEL	596	8	48	10	0	0.913831235113984	0.650100363026882	0.75972890169765			COG3415	CRISPR-Cas system					V	Defense mechanisms	COG3415	CRISPR-associated protein Csa3, CARF domain (Csa3) (PDB:2WTE) (PUBMED:21093452)	#NAME?
388	GC_00000004	EVERYTHING	wPipPEL	195	8	48	10	0	0.913831235113984	0.650100363026882	0.75972890169765			COG3415	CRISPR-Cas system					V	Defense mechanisms	COG3415	CRISPR-associated protein Csa3, CARF domain (Csa3) (PDB:2WTE) (PUBMED:21093452)	MKKLTSYSTSHNSPKKVRYGFIVVMVSMPAAYSYDLRKKVMEALDEGESGETVAKRFKIGETTLYEWKKRREKTGDFQSKKLGSVA-------------------------------------------------------------------
389	GC_00000004	EVERYTHING	wPipPEL	925	8	48	10	0	0.913831235113984	0.650100363026882	0.75972890169765			COG3415	CRISPR-Cas system					V	Defense mechanisms	COG3415	CRISPR-associated protein Csa3, CARF domain (Csa3) (PDB:2WTE) (PUBMED:21093452)	------------------------MVSMPAAYSYDLRKKVMEALDEGESGETVAKRFKIGETTLYEWKKRREKTGDFQSKKLGSVA-------------------------------------------------------------------
390	GC_00000004	EVERYTHING	wPipPEL	155	8	48	10	0	0.913831235113984	0.650100363026882	0.75972890169765													---------------------------MPAAYSYDLRKKALDV---GESRAFVAKRFKVNIL-------------------------------------------------------------------------------------------
391	GC_00000005	EVERYTHING	M11	607	8	47	14	0	0.922960972828591	0.814406044373347	0.865292120260093													#NAME?
392	GC_00000005	EVERYTHING	M11	347	8	47	14	0	0.922960972828591	0.814406044373347	0.865292120260093													MSQKMRVSNCHEYNKFLQERGNIFHFINEAIENWYEKGPKMAGGNYIYSDKVVILVHIVANLFRIGLRQTVGFIEGYLQQIGKNLQIISYSQASRRFRKLNIKISDCRVNKNDTEGIEIAIDSTSIR-------------------------------
393	GC_00000005	EVERYTHING	M11	834	8	47	14	0	0.922960972828591	0.814406044373347	0.865292120260093													MSQKMRVSNCHGYNRFLQERGNIFHFINEAIENWYENSPKMRGGNYIYSNKVVILVHIVASLFRIGLRQTVGFIKGYLQQV--------------------------------------------------VSSH-----------------------
394	GC_00000005	EVERYTHING	O03	496	8	47	14	0	0.922960972828591	0.814406044373347	0.865292120260093													#NAME?
395	GC_00000005	EVERYTHING	O03	1026	8	47	14	0	0.922960972828591	0.814406044373347	0.865292120260093													MSQKMRVSNCHEYNKFLQERGNIFHFINEAIENWYEKGPKMAGGNYIYSDKVVILVHIVANLFRIGLRQTVGFIEGYLQQIGKNLQIISYSQASRRFRKLNIKISDCRVNKNDTEGIEIAIDSTSIR-------------------------------
396	GC_00000005	EVERYTHING	O03	1016	8	47	14	0	0.922960972828591	0.814406044373347	0.865292120260093													MSQKMRVSNCHGYNRFLQERGNIFHFINEAIENWYENSPKMRGGNYIYSNKVVILVHIVASLFRIGLRQTVGFIKGYLQQV--------------------------------------------------VSSH-----------------------
397	GC_00000005	EVERYTHING	O03	358	8	47	14	0	0.922960972828591	0.814406044373347	0.865292120260093													----MKVSNCNEYNKFLQERGNVFHYINDAIENWYENSPKVAGGNNVY--------------------------------------------------------------------------------------------------------------
398	GC_00000005	EVERYTHING	O07	1110	8	47	14	0	0.922960972828591	0.814406044373347	0.865292120260093													MPIRMKVSNCNEYNKFLQERGNVFHYINDAIENWYENSPKVAGGNNVYSDKVVILIHIITYLFRIGLRQTVGFIEKYLEQIGKILQIISYSQASRRFKKLNIKINDCRVDKNDMEDIEIAIDSTGISIYNNIPSHSKANGTDRKYRRYEQTRCNARDR
399	GC_00000005	EVERYTHING	O07	775	8	47	14	0	0.922960972828591	0.814406044373347	0.865292120260093													MSQKMRVSNCHEYNKFLQERGNIFHFINEAIENWYEKGPKMAGGNYIYSDKVVILVHIVANLFRIGLRQTVGFIEGYLQQIGKNLQIISYSQASRRFRKLNIKISDCRVNKNDTEGIEIAIDSTSIR-------------------------------
400	GC_00000005	EVERYTHING	O07	736	8	47	14	0	0.922960972828591	0.814406044373347	0.865292120260093													MSQKMRVSNCHGYNRFLQERGNIFHFINEAIENWYENSPKMRGGNYIYSNKVVILVHIVASLFRIGLRQTVGFIKGYLQQV--------------------------------------------------VSSH-----------------------
401	GC_00000005	EVERYTHING	O11	103	8	47	14	0	0.922960972828591	0.814406044373347	0.865292120260093													#NAME?
402	GC_00000005	EVERYTHING	O11	1096	8	47	14	0	0.922960972828591	0.814406044373347	0.865292120260093													MSQKMRVSNCHEYNKFLQERGNIFHFINEAIENWYEKGPKMAGGNYIYSDKVVILVHIVANLFRIGLRQTVGFIEGYLQQIGKNLQIISYSQASRRFRKLNIKISDCRVNKNDTEGIEIAIDSTSIR-------------------------------
403	GC_00000005	EVERYTHING	O11	217	8	47	14	0	0.922960972828591	0.814406044373347	0.865292120260093													MSQKMRVSNCHGYNRFLQERGNIFHFINEAIENWYENSPKMRGGNYIYSNKVVILVHIVASLFRIGLRQTVGFIKGYLQQV--------------------------------------------------VSSH-----------------------
404	GC_00000005	EVERYTHING	O12	109	8	47	14	0	0.922960972828591	0.814406044373347	0.865292120260093													MPIRMKVSNCNEYNKFLQERGNVFHYINDAIENWYENSPKVAGGNNVYSDKVVILIHIITYLFRIGLRQTVGFIEKYLEQIGKILQIISYSQASRRFKKLNIKINDCRVDKNDMEDIEIAIDSTGISIYNNIPGHSKANGTDRKYRRYEQTRCNARDR
405	GC_00000005	EVERYTHING	O12	421	8	47	14	0	0.922960972828591	0.814406044373347	0.865292120260093													MSQKMRVSNCHEYNKFLQERGNIFHFINEAIENWYEKGPKMAGGNYIYSDKVVILVHIVANLFRIGLRQTVGFIEGYLQQIGKNLQIISYSQASRRFRKLNIKISDCRVNKNDTEGIEIAIDSTSIR-------------------------------
406	GC_00000005	EVERYTHING	O12	1015	8	47	14	0	0.922960972828591	0.814406044373347	0.865292120260093													MSQKMRVSNCHGYNRFLQERGNIFHFINEAIENWYENSPKMRGGNYIYSNKVVILVHIVASLFRIGLRQTVGFIKGYLQQV--------------------------------------------------VSSH-----------------------
407	GC_00000005	EVERYTHING	O12	224	8	47	14	0	0.922960972828591	0.814406044373347	0.865292120260093													----MKVSNCNEYNKFLQERGNVFHYINDAIENWYENSPKVAGGNNV---------------------------------------------------------------------------------------------------------------
408	GC_00000005	EVERYTHING	wPipJHB	414	8	47	14	0	0.922960972828591	0.814406044373347	0.865292120260093													MPIRMKVSNCNEYNKFLQERGNVFHYINDAIENWYENSPKVAGGNNVYSDKVVILIHIITYLFRIGLRQTVGFIEKYLEQIGKILQIISYSQASRRFKKLNIKINDCRVDKNDMEDIEIAIDSTGISIYNNIPSHSKANGTDRKYRRYEQTRCNARDR
409	GC_00000005	EVERYTHING	wPipJHB	489	8	47	14	0	0.922960972828591	0.814406044373347	0.865292120260093													MPIRMKVSNCNEYNKFLQERGNVFHYINDAIENWYENSPKVAGGNNVYSDKVVILIHIITYLFRIGLRQTVGFIEKYLEQIGKILQIISYSQASRRFKKLNIKINDCRVDKNDMEDIEIAIDSTGISIYNNIPSHSKANGTDRKYRRYEQTRCNARDR
410	GC_00000005	EVERYTHING	wPipJHB	599	8	47	14	0	0.922960972828591	0.814406044373347	0.865292120260093													MPIRMKVSNCNEYNKFLQERGNVFHYINDAIENWYENSPKVAGGNNVYSDKVVILIHIITYLFRIGLRQTVGFIEKYLEQIGKILQIISYSQASRRFKKLNIKINDCRVDKNDMEDIEIAIDSTGISIYNNIPSHSKANGTDRKYRRYEQTRCNARDR
411	GC_00000005	EVERYTHING	wPipJHB	614	8	47	14	0	0.922960972828591	0.814406044373347	0.865292120260093													MPIRMKVSNCNEYNKFLQERGNVFHYINDAIENWYENSPKVAGGNNVYSDKVVILIHIITYLFRIGLRQTVGFIEKYLEQIGKILQIISYSQASRRFKKLNIKINDCRVDKNDMEDIEIAIDSTGISIYNNIPSHSKANGTDRKYRRYEQTRCNARDR
412	GC_00000005	EVERYTHING	wPipJHB	812	8	47	14	0	0.922960972828591	0.814406044373347	0.865292120260093													MPIRMKVSNCNEYNKFLQERGNVFHYINDAIENWYENSPKVAGGNNVYSDKVVILIHIITYLFRIGLRQTVGFIEKYLEQIGKILQIISYSQASRRFKKLNIKINDCRVDKNDMEDIEIAIDSTGISIYNNIPSHSKANGTDRKYRRYEQTRCNARDR
413	GC_00000005	EVERYTHING	wPipJHB	833	8	47	14	0	0.922960972828591	0.814406044373347	0.865292120260093													MPIRMKVSNCNEYNKFLQERGNVFHYINDAIENWYENSPKVAGGNNVYSDKVVILIHIITYLFRIGLRQTVGFIEKYLEQIGKILQIISYSQASRRFKKLNIKINDCRVDKNDMEDIEIAIDSTGISIYNNIPSHSKANGTDRKYRRYEQTRCNARDR
414	GC_00000005	EVERYTHING	wPipJHB	1029	8	47	14	0	0.922960972828591	0.814406044373347	0.865292120260093													MPIRMKVSNCNEYNKFLQERGNVFHYINDAIENWYENSPKVAGGNNVYSDKVVILIHIITYLFRIGLRQTVGFIEKYLEQIGKILQIISYSQASRRFKKLNIKINDCRVDKNDMEDIEIAIDSTGISIYNNIPSHSKANGTDRKYRRYEQTRCNARDR
415	GC_00000005	EVERYTHING	wPipJHB	1037	8	47	14	0	0.922960972828591	0.814406044373347	0.865292120260093													MPIRMKVSNCNEYNKFLQERGNVFHYINDAIENWYENSPKVAGGNNVYSDKVVILIHIITYLFRIGLRQTVGFIEKYLEQIGKILQIISYSQASRRFKKLNIKINDCRVDKNDMEDIEIAIDSTGISIYNNIPSHSKANGTDRKYRRYEQTRCNARDR
416	GC_00000005	EVERYTHING	wPipJHB	1153	8	47	14	0	0.922960972828591	0.814406044373347	0.865292120260093													MPIRMKVSNCNEYNKFLQERGNVFHYINDAIENWYENSPKVAGGNNVYSDKVVILIHIITYLFRIGLRQTVGFIEKYLEQIGKILQIISYSQASRRFKKLNIKINDCRVDKNDMEDIEIAIDSTGISIYNNIPSHSKANGTDRKYRRYEQTRCNARDR
417	GC_00000005	EVERYTHING	wPipJHB	1194	8	47	14	0	0.922960972828591	0.814406044373347	0.865292120260093													MPIRMKVSNCNEYNKFLQERGNVFHYINDAIENWYENSPKVAGGNNVYSDKVVILIHIITYLFRIGLRQTVGFIEKYLEQIGKILQIISYSQASRRFKKLNIKINDCRVDKNDMEDIEIAIDSTGISIYNNIPSHSKANGTDRKYRRYEQTRCNARDR
418	GC_00000005	EVERYTHING	wPipJHB	385	8	47	14	0	0.922960972828591	0.814406044373347	0.865292120260093													MPIRMKVSNCNEYNKFLQERGNVFHYINDAIENWYENSPKVAGGNNVYSDKVVILIHIITYLFRIGLRQTVGFIEKYLEQIGKILQIISYSQASRRFKKLNIKINDCRVDKNDMEDIEIAIDSTGISIYNNIPGHSKANGTDRKYRRYEQTRCNARDR
419	GC_00000005	EVERYTHING	wPipJHB	1160	8	47	14	0	0.922960972828591	0.814406044373347	0.865292120260093													MPIRMKVSNCNEYNKFLQERGNVFHYINDAIENWYENSPKVAGGNNVYSDKVVILIHIITYLFRIGLRQTVGFIEKYLEQIGKILQIISYSQASRRFKKLNIKINDCRVDKNDMEDIEIAIDSTGISIYNNIPGHSKANGTDRKYRRYEPQLWIRK--
420	GC_00000005	EVERYTHING	wPipJHB	645	8	47	14	0	0.922960972828591	0.814406044373347	0.865292120260093													MSQKMRVSNCHEYNKFLQERGNIFHFINEAIENWYEKGPKMAGGNYIYSDKVVILVHIVANLFRIGLRQTVGFIEGYLQQIGKNLQIISYSQASRRFRKLNIKISDCRVNKNDTEGIEIAIDSTSIR-------------------------------
421	GC_00000005	EVERYTHING	wPipJHB	1039	8	47	14	0	0.922960972828591	0.814406044373347	0.865292120260093													MSQKMRVSNCHGYNRFLQERGNIFHFINEAIENWYENSPKMRGGNYIYSNKVVILVHIVASLFRIGLRQTVGFIKGYLQQV--------------------------------------------------VSSH-----------------------
422	GC_00000005	EVERYTHING	wPipMOL	332	8	47	14	0	0.922960972828591	0.814406044373347	0.865292120260093													MSQKMRVSNCHEYNKFLQERGNIFHFINEAIENWYEKGPKMAGGNYIYSDKVVILVHIVANLFRIGLRQTVGFIEGYLQQIGKNLQIISYSQASRRFRKLNIKISDCRVNKNDTEGIEIAIDSTSIR-------------------------------
423	GC_00000005	EVERYTHING	wPipMOL	556	8	47	14	0	0.922960972828591	0.814406044373347	0.865292120260093													MSQKMRVSNCHGYNRFLQERGNIFHFINEAIENWYENSPKMRGGNYIYSNKVVILVHIVASLFRIGLRQTVGFIKGYLQQV--------------------------------------------------VSSH-----------------------
424	GC_00000005	EVERYTHING	wPipPEL	32	8	47	14	0	0.922960972828591	0.814406044373347	0.865292120260093													MPIRMKVSNCNEYNKFLQERGNVFHYINDAIENWYENSPKVAGGNNVYSDKVVILIHIITYLFRIGLRQTVGFIEKYLEQIGKILQIISYSQASRRFKKLNIKINDCRVDKNDMEDIEIAIDSTGISIYNNIPSHSKANGTDRKYRRYEQTRCNARDR
425	GC_00000005	EVERYTHING	wPipPEL	54	8	47	14	0	0.922960972828591	0.814406044373347	0.865292120260093													MPIRMKVSNCNEYNKFLQERGNVFHYINDAIENWYENSPKVAGGNNVYSDKVVILIHIITYLFRIGLRQTVGFIEKYLEQIGKILQIISYSQASRRFKKLNIKINDCRVDKNDMEDIEIAIDSTGISIYNNIPSHSKANGTDRKYRRYEQTRCNARDR
426	GC_00000005	EVERYTHING	wPipPEL	205	8	47	14	0	0.922960972828591	0.814406044373347	0.865292120260093													MPIRMKVSNCNEYNKFLQERGNVFHYINDAIENWYENSPKVAGGNNVYSDKVVILIHIITYLFRIGLRQTVGFIEKYLEQIGKILQIISYSQASRRFKKLNIKINDCRVDKNDMEDIEIAIDSTGISIYNNIPSHSKANGTDRKYRRYEQTRCNARDR
427	GC_00000005	EVERYTHING	wPipPEL	220	8	47	14	0	0.922960972828591	0.814406044373347	0.865292120260093													MPIRMKVSNCNEYNKFLQERGNVFHYINDAIENWYENSPKVAGGNNVYSDKVVILIHIITYLFRIGLRQTVGFIEKYLEQIGKILQIISYSQASRRFKKLNIKINDCRVDKNDMEDIEIAIDSTGISIYNNIPSHSKANGTDRKYRRYEQTRCNARDR
428	GC_00000005	EVERYTHING	wPipPEL	542	8	47	14	0	0.922960972828591	0.814406044373347	0.865292120260093													MPIRMKVSNCNEYNKFLQERGNVFHYINDAIENWYENSPKVAGGNNVYSDKVVILIHIITYLFRIGLRQTVGFIEKYLEQIGKILQIISYSQASRRFKKLNIKINDCRVDKNDMEDIEIAIDSTGISIYNNIPSHSKANGTDRKYRRYEQTRCNARDR
429	GC_00000005	EVERYTHING	wPipPEL	550	8	47	14	0	0.922960972828591	0.814406044373347	0.865292120260093													MPIRMKVSNCNEYNKFLQERGNVFHYINDAIENWYENSPKVAGGNNVYSDKVVILIHIITYLFRIGLRQTVGFIEKYLEQIGKILQIISYSQASRRFKKLNIKINDCRVDKNDMEDIEIAIDSTGISIYNNIPSHSKANGTDRKYRRYEQTRCNARDR
430	GC_00000005	EVERYTHING	wPipPEL	665	8	47	14	0	0.922960972828591	0.814406044373347	0.865292120260093													MPIRMKVSNCNEYNKFLQERGNVFHYINDAIENWYENSPKVAGGNNVYSDKVVILIHIITYLFRIGLRQTVGFIEKYLEQIGKILQIISYSQASRRFKKLNIKINDCRVDKNDMEDIEIAIDSTGISIYNNIPSHSKANGTDRKYRRYEQTRCNARDR
431	GC_00000005	EVERYTHING	wPipPEL	706	8	47	14	0	0.922960972828591	0.814406044373347	0.865292120260093													MPIRMKVSNCNEYNKFLQERGNVFHYINDAIENWYENSPKVAGGNNVYSDKVVILIHIITYLFRIGLRQTVGFIEKYLEQIGKILQIISYSQASRRFKKLNIKINDCRVDKNDMEDIEIAIDSTGISIYNNIPSHSKANGTDRKYRRYEQTRCNARDR
432	GC_00000005	EVERYTHING	wPipPEL	1138	8	47	14	0	0.922960972828591	0.814406044373347	0.865292120260093													MPIRMKVSNCNEYNKFLQERGNVFHYINDAIENWYENSPKVAGGNNVYSDKVVILIHIITYLFRIGLRQTVGFIEKYLEQIGKILQIISYSQASRRFKKLNIKINDCRVDKNDMEDIEIAIDSTGISIYNNIPSHSKANGTDRKYRRYEQTRCNARDR
433	GC_00000005	EVERYTHING	wPipPEL	1214	8	47	14	0	0.922960972828591	0.814406044373347	0.865292120260093													MPIRMKVSNCNEYNKFLQERGNVFHYINDAIENWYENSPKVAGGNNVYSDKVVILIHIITYLFRIGLRQTVGFIEKYLEQIGKILQIISYSQASRRFKKLNIKINDCRVDKNDMEDIEIAIDSTGISIYNNIPSHSKANGTDRKYRRYEQTRCNARDR
434	GC_00000005	EVERYTHING	wPipPEL	1110	8	47	14	0	0.922960972828591	0.814406044373347	0.865292120260093													MPIRMKVSNCNEYNKFLQERGNVFHYINDAIENWYENSPKVAGGNNVYSDKVVILIHIITYLFRIGLRQTVGFIEKYLEQIGKILQIISYSQASRRFKKLNIKINDCRVDKNDMEDIEIAIDSTGISIYNNIPGHSKANGTDRKYRRYEQTRCNARDR
435	GC_00000005	EVERYTHING	wPipPEL	672	8	47	14	0	0.922960972828591	0.814406044373347	0.865292120260093													MPIRMKVSNCNEYNKFLQERGNVFHYINDAIENWYENSPKVAGGNNVYSDKVVILIHIITYLFRIGLRQTVGFIEKYLEQIGKILQIISYSQASRRFKKLNIKINDCRVDKNDMEDIEIAIDSTGISIYNNIPGHSKANGTDRKYRRYEPQLWIRK--
436	GC_00000005	EVERYTHING	wPipPEL	173	8	47	14	0	0.922960972828591	0.814406044373347	0.865292120260093													MSQKMRVSNCHEYNKFLQERGNIFHFINEAIENWYEKGPKMAGGNYIYSDKVVILVHIVANLFRIGLRQTVGFIEGYLQQIGKNLQIISYSQASRRFRKLNIKISDCRVNKNDTEGIEIAIDSTSIR-------------------------------
437	GC_00000005	EVERYTHING	wPipPEL	552	8	47	14	0	0.922960972828591	0.814406044373347	0.865292120260093													MSQKMRVSNCHGYNRFLQERGNIFHFINEAIENWYENSPKMRGGNYIYSNKVVILVHIVASLFRIGLRQTVGFIKGYLQQV--------------------------------------------------VSSH-----------------------
438	GC_00000006	EVERYTHING	M11	528	8	45	9	0	0.741345265103773	0.671968399306527	0.704954043351885													--IQKRQIIG-------------------------------------ANDNVSTFENFAMLIAL----------------------------------------------------------------------------
439	GC_00000006	EVERYTHING	M11	408	8	45	9	0	0.741345265103773	0.671968399306527	0.704954043351885													-MIQKRQIIG-------------------------------------ANDNVSTFENFAMLIAL----------------------------------------------------------------------------
440	GC_00000006	EVERYTHING	M11	1056	8	45	9	0	0.741345265103773	0.671968399306527	0.704954043351885													--IQKRQIIG-------------------------------------ANDNVSTFENFAMLIAL----------------------------------------------------------------------------
441	GC_00000006	EVERYTHING	M11	1242	8	45	9	0	0.741345265103773	0.671968399306527	0.704954043351885													--IQKRQIIG-------------------------------------ANDNVSTFENFAMLIAL----------------------------------------------------------------------------
442	GC_00000006	EVERYTHING	M11	20	8	45	9	0	0.741345265103773	0.671968399306527	0.704954043351885									X	Mobilome: prophages, transposons	COG3316	Transposase (or an inactivated derivative), DDE domain (Rve)	MCVSRDKSAA----------------LAFFRKAFRSNYLPEKIVIDKSGSNTAALDDLNAEISEDYRITVLQIKYLNNIVE---RFIKKRIKPMLSFKNFHSAKITITGIENIRMIQKKQIIGANDNVSTFENFAMLMAL
443	GC_00000006	EVERYTHING	O03	478	8	45	9	0	0.741345265103773	0.671968399306527	0.704954043351885													-MIQKRQIIG-------------------------------------ANDNVSTFENFAMLIAL----------------------------------------------------------------------------
444	GC_00000006	EVERYTHING	O03	572	8	45	9	0	0.741345265103773	0.671968399306527	0.704954043351885													--IQKRQIIG-------------------------------------ANDNVSTFENFAMLIAL----------------------------------------------------------------------------
445	GC_00000006	EVERYTHING	O03	659	8	45	9	0	0.741345265103773	0.671968399306527	0.704954043351885													--IQKRQIIG-------------------------------------ANDNVSTFENFAMLIAL----------------------------------------------------------------------------
446	GC_00000006	EVERYTHING	O03	918	8	45	9	0	0.741345265103773	0.671968399306527	0.704954043351885													--IQKRQIIG-------------------------------------ANDNVSTFENFAMLIAL----------------------------------------------------------------------------
447	GC_00000006	EVERYTHING	O03	605	8	45	9	0	0.741345265103773	0.671968399306527	0.704954043351885									X	Mobilome: prophages, transposons	COG3316	Transposase (or an inactivated derivative), DDE domain (Rve)	MCVSRDKSAA----------------LAFFRKAFRSNYLPEKIVIDKSGSNTAALDDLNAEISEDYRITVLQIKYLNNIVE---RFIKKRIKPMLSFKNFHSAKITITGIENIRMIQKKQIIGANDNVSTFENFAMLMAL
448	GC_00000006	EVERYTHING	O07	208	8	45	9	0	0.741345265103773	0.671968399306527	0.704954043351885													-MIQKRQIIG-------------------------------------ANDNVSTFENFAMLIAL----------------------------------------------------------------------------
449	GC_00000006	EVERYTHING	O07	1072	8	45	9	0	0.741345265103773	0.671968399306527	0.704954043351885													---QKRQIIG-------------------------------------ANDNVSTFENFAMLIAL----------------------------------------------------------------------------
450	GC_00000006	EVERYTHING	O07	1010	8	45	9	0	0.741345265103773	0.671968399306527	0.704954043351885									X	Mobilome: prophages, transposons	COG3316	Transposase (or an inactivated derivative), DDE domain (Rve)	MCVSRDKSAA----------------LAFFRKAFRSNYLPEKIVIDKSGSNTAALDDLNAEISEDYRITVLQIKYLNNIVE---RFIKKRIKPMLSFKNFHSAKITITGIENIRMIQKKQIIGANDNVSTFENFAMLMAL
451	GC_00000006	EVERYTHING	O07	365	8	45	9	0	0.741345265103773	0.671968399306527	0.704954043351885													-----RHIIG-------------------------------------ANDNVSTFENFAMLIAL----------------------------------------------------------------------------
452	GC_00000006	EVERYTHING	O07	445	8	45	9	0	0.741345265103773	0.671968399306527	0.704954043351885													------QIIG-------------------------------------ANDNVSTFENFAMLIAL----------------------------------------------------------------------------
453	GC_00000006	EVERYTHING	O11	748	8	45	9	0	0.741345265103773	0.671968399306527	0.704954043351885													-MIQKRQIIG-------------------------------------ANDNVSTFENFAMLIAL----------------------------------------------------------------------------
454	GC_00000006	EVERYTHING	O11	71	8	45	9	0	0.741345265103773	0.671968399306527	0.704954043351885													--IQKRQIIG-------------------------------------ANDNVSTFENFAMLIAL----------------------------------------------------------------------------
455	GC_00000006	EVERYTHING	O11	452	8	45	9	0	0.741345265103773	0.671968399306527	0.704954043351885													--IQKRQIIG-------------------------------------ANDNVSTFENFAMLIAL----------------------------------------------------------------------------
456	GC_00000006	EVERYTHING	O11	686	8	45	9	0	0.741345265103773	0.671968399306527	0.704954043351885													--IQKRQIIG-------------------------------------ANDNVSTFENFAMLIAL----------------------------------------------------------------------------
457	GC_00000006	EVERYTHING	O11	203	8	45	9	0	0.741345265103773	0.671968399306527	0.704954043351885									X	Mobilome: prophages, transposons	COG3316	Transposase (or an inactivated derivative), DDE domain (Rve)	MCVSRDKSAA----------------LAFFRKAFRSNYLPEKIVIDKSGSNTAALDDLNAEISEDYRITVLQIKYLNNIVE---RFIKKRIKPMLSFKNFHSAKITITGIENIRMIQKKQIIGANDNVSTFENFAMLMAL
458	GC_00000006	EVERYTHING	O12	960	8	45	9	0	0.741345265103773	0.671968399306527	0.704954043351885													-MIQKRQIIG-------------------------------------ANDNVSTFENFAMLIAL----------------------------------------------------------------------------
459	GC_00000006	EVERYTHING	O12	537	8	45	9	0	0.741345265103773	0.671968399306527	0.704954043351885													--IQKRQIIG-------------------------------------ANDNVSTFENFAMLIAL----------------------------------------------------------------------------
460	GC_00000006	EVERYTHING	O12	628	8	45	9	0	0.741345265103773	0.671968399306527	0.704954043351885													--IQKRQIIG-------------------------------------ANDNVSTFENFAMLIAL----------------------------------------------------------------------------
461	GC_00000006	EVERYTHING	O12	822	8	45	9	0	0.741345265103773	0.671968399306527	0.704954043351885													--IQKRQIIG-------------------------------------ANDNVSTFENFAMLIAL----------------------------------------------------------------------------
462	GC_00000006	EVERYTHING	O12	1024	8	45	9	0	0.741345265103773	0.671968399306527	0.704954043351885									X	Mobilome: prophages, transposons	COG3316	Transposase (or an inactivated derivative), DDE domain (Rve)	MCVSRDKSAA----------------LAFFRKAFRSNYLPEKIVIDKSGSNTAALDDLNAEISEDYRITVLQIKYLNNIVE---RFIKKRIKPMLSFKNFHSAKITITGIENIRMIQKKQIIGANDNVSTFENFAMLMAL
463	GC_00000006	EVERYTHING	wPipJHB	853	8	45	9	0	0.741345265103773	0.671968399306527	0.704954043351885									X	Mobilome: prophages, transposons	COG3316	Transposase (or an inactivated derivative), DDE domain (Rve)	MGLSIQSTIGNTVDFLLCARRDKSAALAFFRKAFRENNLPEKVVIDKSGSNTAALDDLNTEISEDCRIMVFQIKYLNNIVEQDHRFIKKRIKPMLGFKSFHSAKITITGIENIRMIQKRQIIGANDNVSTFENFAMLIAL
464	GC_00000006	EVERYTHING	wPipJHB	1249	8	45	9	0	0.741345265103773	0.671968399306527	0.704954043351885									X	Mobilome: prophages, transposons	COG3316	Transposase (or an inactivated derivative), DDE domain (Rve)	MGLSIQSTIGNTVDFLLCARRDKSAALAFFRKAFRENNLPEKVVIDKSGSNTAALDDLNTEISEDCRIMVFQIKYLNNIVEQDHRFIKKRIKPMLGFKSFHSAKITITGIENIRMIQKRQIIGANDNVSTFENFAMLIAL
465	GC_00000006	EVERYTHING	wPipJHB	798	8	45	9	0	0.741345265103773	0.671968399306527	0.704954043351885									X	Mobilome: prophages, transposons	COG3316	Transposase (or an inactivated derivative), DDE domain (Rve)	MCVSRDKSAA----------------LAFFRKAFRSNYLPEKIVIDKSGSNTAALDDLNAEISEDYRITVLQIKYLNNIVE---RFIKKRIKPMLSFKNFHSAKITITGIENIRMIQKKQIIGANDNVSTFENFAMLMAL
466	GC_00000006	EVERYTHING	wPipJHB	755	8	45	9	0	0.741345265103773	0.671968399306527	0.704954043351885									X	Mobilome: prophages, transposons	COG3316	Transposase (or an inactivated derivative), DDE domain (Rve)	MGLSIQSTIGNTVDFLLCARRDKSAALAFFRKAFRENNLPEKVVIDKSGSNTAALDDLNTEISEDCRIMVFQIKYLNNIVEQDHRFIKKRIKPMLGFKSFHSAKIPLPA-------------------------------
467	GC_00000006	EVERYTHING	wPipJHB	761	8	45	9	0	0.741345265103773	0.671968399306527	0.704954043351885									X	Mobilome: prophages, transposons	COG3316	Transposase (or an inactivated derivative), DDE domain (Rve)	MGLSIQSTIGNTVDFLLCARRDKSAALAFFRKAFRENNLPEKVVIDKSGSNTAALDDLNTEISEDCRIMVFQIKYLNNIVEQDHRFIKKRIKPMLGFKSFHSAKIPLPA-------------------------------
468	GC_00000006	EVERYTHING	wPipJHB	764	8	45	9	0	0.741345265103773	0.671968399306527	0.704954043351885									X	Mobilome: prophages, transposons	COG3316	Transposase (or an inactivated derivative), DDE domain (Rve)	MGLSIQSTIGNTVDFLLCARRDKSAALAFFRKAFRENNLPEKVVIDKSGSNTAALDDLNTEISEDCRIMVFQIKYLNNIVEQDHRFIKKRIKPMLGFKSFHSAKIPLPA-------------------------------
469	GC_00000006	EVERYTHING	wPipJHB	1227	8	45	9	0	0.741345265103773	0.671968399306527	0.704954043351885									X	Mobilome: prophages, transposons	COG3316	Transposase (or an inactivated derivative), DDE domain (Rve)	MGLSIQSTIGNTVDFLLCARRDKSAALAFFRKAFRENNLPEKVVIDKSGSNTAALDDLNTEISEDCRIMVFQIKYLNNIVEQDHRFIKKRIKPMLGFKSFHSAKIPLPA-------------------------------
470	GC_00000006	EVERYTHING	wPipJHB	1263	8	45	9	0	0.741345265103773	0.671968399306527	0.704954043351885									X	Mobilome: prophages, transposons	COG3316	Transposase (or an inactivated derivative), DDE domain (Rve)	MGLSIQSTIGNTVDFLLCARRDKSAALAFFRKAFRENNLPEKVVIDKSGSNTAALDDLNTEISEDCRIMVFQIKYLNNIVEQDHRFIKKRIKPMLGFKSFHSAKIPLPA-------------------------------
471	GC_00000006	EVERYTHING	wPipJHB	1365	8	45	9	0	0.741345265103773	0.671968399306527	0.704954043351885									X	Mobilome: prophages, transposons	COG3316	Transposase (or an inactivated derivative), DDE domain (Rve)	MGLSIQSTIGNTVDFLLCARRDKSAALAFFRKAFRENNLPEKVVIDKSGSNTAALDDLNTEISEDCRIMVFQIKYLNNIVEQDHRFIKKRIKPMLGFKSFHSAKIGSVK-------------------------------
472	GC_00000006	EVERYTHING	wPipMOL	1097	8	45	9	0	0.741345265103773	0.671968399306527	0.704954043351885													RMIQKRQIIG-------------------------------------ANDNVSTFENFAMLIAL----------------------------------------------------------------------------
473	GC_00000006	EVERYTHING	wPipMOL	378	8	45	9	0	0.741345265103773	0.671968399306527	0.704954043351885									X	Mobilome: prophages, transposons	COG3316	Transposase (or an inactivated derivative), DDE domain (Rve)	MCVSRDKSAA----------------LAFFRKAFRSNYLPEKIVIDKSGSNTAALDDLNAEISEDYRITVLQIKYLNNIVE---RFIKKRIKPMLSFKNFHSAKITITGIENIRMIQKKQIIGANDNVSTFENFAMLMAL
474	GC_00000006	EVERYTHING	wPipMOL	1228	8	45	9	0	0.741345265103773	0.671968399306527	0.704954043351885									X	Mobilome: prophages, transposons	COG3316	Transposase (or an inactivated derivative), DDE domain (Rve)	MGLSIQSTIGNTVDFLLCARRDKSAALAFFRKAFRENNLPEKVVIDKSGSNTAALDDLNTEISEDCRIMVFQIKYLNNIVEQDHRFIKKRIKPMLGFKSFHSAKITIT--------------------------------
475	GC_00000006	EVERYTHING	wPipPEL	371	8	45	9	0	0.741345265103773	0.671968399306527	0.704954043351885									X	Mobilome: prophages, transposons	COG3316	Transposase (or an inactivated derivative), DDE domain (Rve)	MGLSIQSTIGNTVDFLLCARRDKSAALAFFRKAFRENNLPEKVVIDKSGSNTAALDDLNTEISEDCRIMVFQIKYLNNIVEQDHRFIKKRIKPMLGFKSFHSAKITITGIENIRMIQKRQIIGANDNVSTFENFAMLIAL
476	GC_00000006	EVERYTHING	wPipPEL	384	8	45	9	0	0.741345265103773	0.671968399306527	0.704954043351885									X	Mobilome: prophages, transposons	COG3316	Transposase (or an inactivated derivative), DDE domain (Rve)	MGLSIQSTIGNTVDFLLCARRDKSAALAFFRKAFRENNLPEKVVIDKSGSNTAALDDLNTEISEDCRIMVFQIKYLNNIVEQDHRFIKKRIKPMLGFKSFHSAKITITGIENIRMIQKRQIIGANDNVSTFENFAMLIAL
477	GC_00000006	EVERYTHING	wPipPEL	1365	8	45	9	0	0.741345265103773	0.671968399306527	0.704954043351885									X	Mobilome: prophages, transposons	COG3316	Transposase (or an inactivated derivative), DDE domain (Rve)	MGLSIQSTIGNTVDFLLCARRDKSAALAFFRKAFRENNLPEKVVIDKSGSNTAALDDLNTEISEDCRIMVFQIKYLNNIVEQDHRFIKKRIKPMLGFKSFHSAKITITGIENIRMIQKRQIIGANDNVSTFENFAMLIAL
478	GC_00000006	EVERYTHING	wPipPEL	1389	8	45	9	0	0.741345265103773	0.671968399306527	0.704954043351885									X	Mobilome: prophages, transposons	COG3316	Transposase (or an inactivated derivative), DDE domain (Rve)	MGLSIQSTIGNTVDFLLCARRDKSAALAFFRKAFRENNLPEKVVIDKSGSNTAALDDLNTEISEDCRIMVFQIKYLNNIVEQDHRFIKKRIKPMLGFKSFHSAKITITGIENIRMIQKRQIIGANDNVSTFENFAMLIAL
479	GC_00000006	EVERYTHING	wPipPEL	19	8	45	9	0	0.741345265103773	0.671968399306527	0.704954043351885									X	Mobilome: prophages, transposons	COG3316	Transposase (or an inactivated derivative), DDE domain (Rve)	MCVSRDKSAA----------------LAFFRKAFRSNYLPEKIVIDKSGSNTAALDDLNAEISEDYRITVLQIKYLNNIVE---RFIKKRIKPMLSFKNFHSAKITITGIENIRMIQKKQIIGANDNVSTFENFAMLMAL
480	GC_00000006	EVERYTHING	wPipPEL	405	8	45	9	0	0.741345265103773	0.671968399306527	0.704954043351885									X	Mobilome: prophages, transposons	COG3316	Transposase (or an inactivated derivative), DDE domain (Rve)	MGLSIQSTIGNTVDFLLCARRDKSAALAFFRKAFRENNLPEKVVIDKSGSNTAALDDLNTEISEDCRIMVFQIKYLNNIVEQDHRFIKKRIKPMLGFKSFHSAKIPLPA-------------------------------
481	GC_00000006	EVERYTHING	wPipPEL	1386	8	45	9	0	0.741345265103773	0.671968399306527	0.704954043351885									X	Mobilome: prophages, transposons	COG3316	Transposase (or an inactivated derivative), DDE domain (Rve)	MGLSIQSTIGNTVDFLLCARRDKSAALAFFRKAFRENNLPEKVVIDKSGSNTAALDDLNTEISEDCRIMVFQIKYLNNIVEQDHRFIKKRIKPMLGFKSFHSAKIPLPA-------------------------------
482	GC_00000006	EVERYTHING	wPipPEL	292	8	45	9	0	0.741345265103773	0.671968399306527	0.704954043351885									X	Mobilome: prophages, transposons	COG3316	Transposase (or an inactivated derivative), DDE domain (Rve)	MGLSIQSTIGNTVDFLLCARRDKSAALAFFRKAFRENNLPEKVVIDKSGSNTAALDDLNTEISEDCRIMVFQIKYLNNIVEQDHRFIKKRIKPMLGFKSFHSAKIGSVK-------------------------------
483	GC_00000007	EVERYTHING	M11	1187	8	34	7	0	0.809816487139416	0.67888034754009	0.738590269591402									N|U	Cell motility|Intracellular trafficking, secretion, and vesicular transport	COG1317	Flagellar biosynthesis/type III secretory pathway protein FliH (FliH) (PDB:5B0O)	MALSKFLDPKLDLTFKKI---------------------------------------FGTEKNKNILIHFLNDILGFTEINTIQEVEFLSTIMDPEIASDKQSIVDVLCRDSTGARYVIEMQLARDKGFEKRAQLYAAKAYSRQADKGGKYIDLKKVFFIAISNCNLFPDKLDYISSHTIRDEKTNEHDLKDFQFIFIELPKFPKSREEQLENVVDRWLFFFKYAEETTDEDLRKIAEKSPIIKLAYDELDKFHWNEKDLVAYEERVMDLQKEAAILEQKLDD----AKHEGRQEGIQIGHEK--------GKIEGKIEVAKNLLKAGISIDVVSQTTGLSFDEIKQLQAEKTS
484	GC_00000007	EVERYTHING	M11	605	8	34	7	0	0.809816487139416	0.67888034754009	0.738590269591402									N|U	Cell motility|Intracellular trafficking, secretion, and vesicular transport	COG1317	Flagellar biosynthesis/type III secretory pathway protein FliH (FliH) (PDB:5B0O)	MHSLSLRPGNSPLSYDNVVGRLQHFGFPLCCYPSYRIPTFILVGLFPTEQYSPSLDALGTEKNKDILIHFLNDILGFTGKSAIKDIEFLSTIQDPEIASKKQSIVDVLCRDENGLQVIVEMQVAKTKGFEKRAQYYAAKAYSRQADKGDQYHDLKEIIFIAIADCILFPDKSEYKSKHTIRDEDTNEHDLKDFYFIFIELPKFPKTKEDQLSSIVEKWVYFFRYADETSEEELERIIGSDLIIKRAYEELNRFNWSEKEFIAYEQEIKRIRDEQAVLAQKLDD----AKHEGRQEGILIGEEK--------GRKAEKIEVAKNLLKAGVSIDIITQTTGLSVDYIEKIQEKKF-
485	GC_00000007	EVERYTHING	M11	372	8	34	7	0	0.809816487139416	0.67888034754009	0.738590269591402									N|U	Cell motility|Intracellular trafficking, secretion, and vesicular transport	COG1317	Flagellar biosynthesis/type III secretory pathway protein FliH (FliH) (PDB:5B0O)	MALSKFLDARNDYAFKRI---------------------------------------FGTEKNKDILIHFLNDILGFTGLAAIHDVEFLATILDPEIAAKKQSIVDVLCKDSQGSRYIIEMQFTKT------------------------------------------------------------------------------------------------------------------------------------------------------------------------------------------------------------------------------------
486	GC_00000007	EVERYTHING	M11	0	8	34	7	0	0.809816487139416	0.67888034754009	0.738590269591402									N|U	Cell motility|Intracellular trafficking, secretion, and vesicular transport	COG1317	Flagellar biosynthesis/type III secretory pathway protein FliH (FliH) (PDB:5B0O)	----------------------------------------------------------------------------------------------------------------------------------------------------------------------------------------------------------------------------------ETREEDLDKIVGSDVIIKRAYEEMNKFNWSEEELLAYEQMKKRIMDEVAALAQKFDEGLRVGQEKGRQEGIQIGHEK----GKAEGEKQAKIAVAKNSLKAGVSIDVIAEITGLSLDDIKKLI-----
487	GC_00000007	EVERYTHING	M11	103	8	34	7	0	0.809816487139416	0.67888034754009	0.738590269591402													---------------------------------------------------------------------------------------------------------------------------------------------------------------------------------------------------------------------------------------------------------MNKFNWSEEELLAYEQMKKRIMDEIAAFAQKFDEGLRVGQEKGRQE----------------GRQEEKIEVAKNSLKAGVSIDVIAQITGLSHSEISQLKEKT--
488	GC_00000007	EVERYTHING	O03	751	8	34	7	0	0.809816487139416	0.67888034754009	0.738590269591402													---------------------------------------------------------------------------------------------------------------------------------------------------------------------------------------------------------------------------------------------------------MNKFNWSEEELLAYEQMKKRIMDEVAALAQKFDEGLRVGQEKGRQEGIQIGHEK----GKAEGEKQAKIAVAKNSLKAGVSIDVIAEITGLSLDDIKKLI-----
489	GC_00000007	EVERYTHING	O07	679	8	34	7	0	0.809816487139416	0.67888034754009	0.738590269591402									N|U	Cell motility|Intracellular trafficking, secretion, and vesicular transport	COG1317	Flagellar biosynthesis/type III secretory pathway protein FliH (FliH) (PDB:5B0O)	MALSKFLDPKLDLTFKKI---------------------------------------FGTEKNKNILIHFLNDILGFTEINTIQEVEFLSTIMDPEIASDKQSIVDVLCRDSTGARYVIEMQLARDKGFEKRAQLYAAKAYSRQADKGGKYIDLKKVFFIAISNCNLFPDKLDYISSHTIRDEKTNEHDLKDFQFIFIELPKFPKSREEQLENVVDRWLFFFKYAEETTDEDLRKIAEKSPIIKLAYDELDKFHWNEKDLVAYEERVMDLQKEAAILEQKLDD----AKHEGRQEGIQIGHEK--------GKIEGKIEVAKNLLKAGISIDVVSQTTGLSFDEIKQLQAEKTS
490	GC_00000007	EVERYTHING	O07	356	8	34	7	0	0.809816487139416	0.67888034754009	0.738590269591402									N|U	Cell motility|Intracellular trafficking, secretion, and vesicular transport	COG1317	Flagellar biosynthesis/type III secretory pathway protein FliH (FliH) (PDB:5B0O)	----------------------------------------------------------GTEKNKDILIHFLNDILGFTGKSAIKDIEFLSTIQDPEIASKKQSIVDVLCRDENGLQVIVEMQVAKTKGFEKRAQYYAAKAYSRQADKGDQYHDLKEIIFIAIADCILFPDKSEYKSKHTIRDEDTNEHDLKDFYFIFIELPKFPKTKEDQLSSIVEKWVYFFRYADETSEEELERIIGSDLIIKRAYEELNRFNWSEKEFIAYEQEIKRIRDEQAVLAQKLDD----AKHEGRQEGILIGEEK--------GRKAEKIEVAKNLLKAGVSIDIITQTTGLSVDYIEKIQEKKF-
491	GC_00000007	EVERYTHING	O07	657	8	34	7	0	0.809816487139416	0.67888034754009	0.738590269591402									N|U	Cell motility|Intracellular trafficking, secretion, and vesicular transport	COG1317	Flagellar biosynthesis/type III secretory pathway protein FliH (FliH) (PDB:5B0O)	MALSKFLDARNDYAFKRI---------------------------------------FGTEKNKDILIHFLNDILGFTGLAAIHDVEFLATILDPEIAAKKQSIVDVLCKDSQGSRYIIEMQFTKTKGFEKRAQYYAAKAYSSQADQGDNYHNLKEIIFIAVADCIIFPDKAEYKSNHVILDQNSFEHDLKDFYFVFIELPKFTKTKEDQLENIVEKWCYFFRYAAETREEDLDKIVGSDVIIKRAYEEMNKFNWSEEELLAYEQMKKRIMDEVAALAQKFDEGLRVGQEKGRQE----------------GRQEEKIEVAKNSLKAGVSIDVIAQITGLSHSEISQLKEKT--
492	GC_00000007	EVERYTHING	O07	577	8	34	7	0	0.809816487139416	0.67888034754009	0.738590269591402									N|U	Cell motility|Intracellular trafficking, secretion, and vesicular transport	COG1317	Flagellar biosynthesis/type III secretory pathway protein FliH (FliH) (PDB:5B0O)	-------------------------------------------------------------------------------------------------------------------------------------------------------------------------------------------------------------------------------------------IVGSDVIIKRAYEEMNKFNWSEEELLAYEQMKKRIMDEIAAFAQKFDEGLRVGQEKGRQEGIQIGHEKGKIEGKIEGKIEGKIEVAKNSLKAGVSIDVIAEITGLSLDEIKKLI-----
493	GC_00000007	EVERYTHING	O07	1231	8	34	7	0	0.809816487139416	0.67888034754009	0.738590269591402									N|U	Cell motility|Intracellular trafficking, secretion, and vesicular transport	COG1317	Flagellar biosynthesis/type III secretory pathway protein FliH (FliH) (PDB:5B0O)	MALSKFLDPKNDISFKRI---------------------------------------FGTEKNKDILIHFLNDILGFTGKSAIKDIEFLSTIQDPEIASKKQSI----------------------------------------------------------------------------------------------------------------------------------------------------------------------------------------------------------------------------------------------------------
494	GC_00000007	EVERYTHING	O07	221	8	34	7	0	0.809816487139416	0.67888034754009	0.738590269591402													--------------------------------------------------------------------------------------------------------------------------------------------------------------------------------------------------------------------------------------------------------------------LAYEQMKKRIMDEVAALAQKFDEGLRVGQEKGRQEGIQIGHEK----GKAEGEKQAKIAVAKNSLKAGVSIDVIAEITGLSLDDIKKLI-----
495	GC_00000007	EVERYTHING	O11	653	8	34	7	0	0.809816487139416	0.67888034754009	0.738590269591402									N|U	Cell motility|Intracellular trafficking, secretion, and vesicular transport	COG1317	Flagellar biosynthesis/type III secretory pathway protein FliH (FliH) (PDB:5B0O)	MALSKFLDPKLDLTFKKI---------------------------------------FGTEKNKNILIHFLNDILGFTEINTIQEVEFLSTIMDPEIASDKQSIVDVLCRDSTGARYVIEMQLARDKGFEKRAQLYAAKAYSRQADKGGKYIDLKKVFFIAISNCNLFPDKLDYISSHTIRDEKTNEHDLKDFQFIFIELPKFPKSREEQLENVVDRWLFFFKYAEETTDEDLRKIAEKSPIIKLAYDELDKFHWNEKDLVAYEERVMDLQKEAAILEQKLDD----AKHEGRQEGIQIGHEK--------GKIEGKIEVAKNLLKAGISIDVVSQTTGLSFDEIKQLQAEKTS
496	GC_00000007	EVERYTHING	O11	363	8	34	7	0	0.809816487139416	0.67888034754009	0.738590269591402									N|U	Cell motility|Intracellular trafficking, secretion, and vesicular transport	COG1317	Flagellar biosynthesis/type III secretory pathway protein FliH (FliH) (PDB:5B0O)	MHSLSLRPGNSPLSYDNVVGRLQHFGFPLCCYPSYRIPTFILVGLFPTEQYSPSLDALGTEKNKDILIHFLNDILGFTGKSAIKDIEFLSTIQDPEIASKKQSIVDVLCRDENGLQVIVEMQVAKTKGFEKRAQYYAAKAYSRQADKGDQYHDLKEIIFIAIADCILFPDKSEYKSKHTIRDEDTNEHDLKDFYFIFIELPKFPKTKEDQLSSIVEKWVYFFRYADETSEEELERIIGSDLIIKRAYEELNRFNWSEKEFIAYEQEIKRIRDEQAVLAQKLDD----AKHEGRQEGILIGEEK--------GRKAEKIEVAKNLLKAGVSIDIITQTTGLSVDYIEKIQEKKF-
497	GC_00000007	EVERYTHING	O11	864	8	34	7	0	0.809816487139416	0.67888034754009	0.738590269591402									N|U	Cell motility|Intracellular trafficking, secretion, and vesicular transport	COG1317	Flagellar biosynthesis/type III secretory pathway protein FliH (FliH) (PDB:5B0O)	----------------------------------------------------------------------------------------------------------------------------------------------------------------------------------------------------------------------------------ETREEDLDKIVGSDVIIKRAYEEMNKFNWSEEELLAYEQMKKRIMDEVAALAQKFDEGLRVGQEKGRQEGIQIGHEK----GKAEGEKQAKIAVAKNSLKAGVSIDVIAEITGLSLDDIKKLI-----
498	GC_00000007	EVERYTHING	O12	922	8	34	7	0	0.809816487139416	0.67888034754009	0.738590269591402									N|U	Cell motility|Intracellular trafficking, secretion, and vesicular transport	COG1317	Flagellar biosynthesis/type III secretory pathway protein FliH (FliH) (PDB:5B0O)	MALSKFLDPKLDLTFKKI---------------------------------------FGTEKNKNILIHFLNDILGFTEINTIQEVEFLSTIMDPEIASDKQSIVDVLCRDSTGARYVIEMQLARDKGFEKRAQLYAAKAYSRQADKGGKYIDLKKVFFIAISNCNLFPDKLDYISSHTIRDEKTNEHDLKDFQFIFIELPKFPKSREEQLENVVDRWLFFFKYAEETTDEDLRKIAEKSPIIKLAYDELDKFHWNEKDLVAYEERVMDLQKEAAILEQKLDD----AKHEGRQEGIQIGHEK--------GKIEGKIEVAKNLLKAGISIDVVSQTTGLSFDEIKQLQAEKTS
499	GC_00000007	EVERYTHING	O12	371	8	34	7	0	0.809816487139416	0.67888034754009	0.738590269591402									N|U	Cell motility|Intracellular trafficking, secretion, and vesicular transport	COG1317	Flagellar biosynthesis/type III secretory pathway protein FliH (FliH) (PDB:5B0O)	----------------------------------------------------------------------------------------------------------------------------------------------------------------------------------------------------------------------------------ETREEDLDKIVGSDVIIKRAYEEMNKFNWSEEELLAYEQMKKRIMDEVAALAQKFDEGLRVGQEKGRQEGIQIGHEK----GKAEGEKQAKIAVAKNSLKAGVSIDVIAEITGLSLDDIKKLI-----
500	GC_00000007	EVERYTHING	wPipJHB	953	8	34	7	0	0.809816487139416	0.67888034754009	0.738590269591402									N|U	Cell motility|Intracellular trafficking, secretion, and vesicular transport	COG1317	Flagellar biosynthesis/type III secretory pathway protein FliH (FliH) (PDB:5B0O)	MALSKFLDPKLDLTFKKI---------------------------------------FGTEKNKNILIHFLNDILGFTEINTIQEVEFLSTIMDPEIASDKQSIVDVLCRDSTGARYVIEMQLARDKGFEKRAQLYAAKAYSRQADKGGKYIDLKKVFFIAISNCNLFPDKLDYISSHTIRDEKTNEHDLKDFQFIFIELPKFPKSREEQLENVVDRWLFFFKYAEETTDEDLRKIAEKSPIIKLAYDELDKFHWNEKDLVAYEERVMDLQKEAAILEQKLDD----AKHEGRQEGIQIGHEK--------GKIEGKIEVAKNLLKAGISIDVVSQTTGLSFDEIKQLQAEKTS
501	GC_00000007	EVERYTHING	wPipJHB	1374	8	34	7	0	0.809816487139416	0.67888034754009	0.738590269591402									N|U	Cell motility|Intracellular trafficking, secretion, and vesicular transport	COG1317	Flagellar biosynthesis/type III secretory pathway protein FliH (FliH) (PDB:5B0O)	MALSKFLDPKNDISFKRI---------------------------------------FGTEKNKDILIHFLNDILGFTGKSAIKDIEFLSTIQDPEIASKKQSIVDVLCRDENGLQVIVEMQVAKTKGFEKRAQYYAAKAYSRQADKGDQYHDLKEIIFIAIADCILFPDKSEYKSKHTIRDEDTNEHDLKDFYFIFIELPKFPKTKEDQLSSIVEKWVYFFRYADETSEEELERIIGSDLIIKRAYEELNRFNWSEKEFIAYEQEIKRIRDEQAVLAQKLDD----AKHEGRQEGILIGEEK--------GRKAEKIEVAKNLLKAGVSIDIITQTTGLSVDYIEKIQEKKF-
502	GC_00000007	EVERYTHING	wPipJHB	1455	8	34	7	0	0.809816487139416	0.67888034754009	0.738590269591402									N|U	Cell motility|Intracellular trafficking, secretion, and vesicular transport	COG1317	Flagellar biosynthesis/type III secretory pathway protein FliH (FliH) (PDB:5B0O)	MHSLSLRPGNSPLSYDNVVGRLQHFGFPLCCYPSYRIPTFILVGLFPTEQYSPSLDALGTEKNKDILIHFLNDILGFTGKSAIKDIEFLSTIQDPEIASKKQSIVDVLCRDENGLQVIVEMQVAKTKGFEKRAQYYAAKAYSRQADKGDQYHDLKEIIFIAIADCILFPDKSEYKSKHTIRDEDTNEHDLKDFYFIFIELPKFPKTKEDQLSSIVEKWVYFFRYADETSEEELERIIGSDLIIKRAYEELNRFNWSEKEFIAYEQEIKRIRDEQAVLAQKLDD----AKHEGRQEGILIGEEK--------GRKAEKIEVAKNLLKAGVSIDIITQTTGLSVDYIEKIQEKKF-
503	GC_00000007	EVERYTHING	wPipJHB	1360	8	34	7	0	0.809816487139416	0.67888034754009	0.738590269591402									N|U	Cell motility|Intracellular trafficking, secretion, and vesicular transport	COG1317	Flagellar biosynthesis/type III secretory pathway protein FliH (FliH) (PDB:5B0O)	MALSKFLDARNDYAFKRI---------------------------------------FGTEKNKDILIHFLNDILGFTGLAAIHDVEFLATILDPEIAAKKQSIVDVLCKDSQGSRYIIEMQFTKTKGFEKRAQYYAAKAYSSQADQGDNYHNLKEIIFIAVADCIIFPDKADYKSNHVILDQNSFEHDLKDFYFVFIELPKFTKTKEDQLENIVEKWCYFFRYAAETREEDLDKIVGSDVIIKRAYEEMNKFNWSEEELLAYEQMKKRIMDEIAAFAQKFDEGLRVGQEKGRQEGIQIGHEKGKIEGKIEGKIEGKIEVAKNSLKAGVSIDVIAEITGLSLDEIKKLI-----
504	GC_00000007	EVERYTHING	wPipJHB	860	8	34	7	0	0.809816487139416	0.67888034754009	0.738590269591402									N|U	Cell motility|Intracellular trafficking, secretion, and vesicular transport	COG1317	Flagellar biosynthesis/type III secretory pathway protein FliH (FliH) (PDB:5B0O)	MAFSKFLDARNDYAFKRI---------------------------------------FGTEKNKDILIHFLNDILGFTGLAAIHDVEFLATILDPEIAAKKQSIVDVLCKDSQGSRYIIEMQFTKTKGFEKRAQYYAAKAYSSQADQGDNYHNLKEIIFIAVADCIIFPDKAEYKSNHVILDQNSFEHDLKDFYFVFIELPKFTKTKEDQLENIVEKWCYFFRYAAETREEDLDKIVGSDVIIKRAYEEMNKFNWSEEELLAYEQMKKRIMDEIAAFAQKFDEGLRVGQEKGRQEGIQIGHEK----GKAEGEKQAKIAVAKNSLKAGVSIDVIAEITGLSLDDIKKLI-----
505	GC_00000007	EVERYTHING	wPipJHB	1497	8	34	7	0	0.809816487139416	0.67888034754009	0.738590269591402									N|U	Cell motility|Intracellular trafficking, secretion, and vesicular transport	COG1317	Flagellar biosynthesis/type III secretory pathway protein FliH (FliH) (PDB:5B0O)	MALSKFLDARNDYAFKRI---------------------------------------FGTEKNKDILIHFLNDILGFTGLAAIHDVEFLATILDPEIAAKKQSIVDVLCKDSQGSRYIIEMQFTKTKGFEKRAQYYAAKAYSSQADQGDNYHNLKEIIFIAVADCIIFPDKADYKSNHVILDQNSFEHDLKDFYFVFIELPKFTKTKEDQLENIVEKWCYFFRYAAETREEDLDKIVGSDVIIKRAYEEMNKFNWSEEELLAYEQMKKRIMDEIAAFAQKFDEGLRVGQEKGRQE----------------GRQEEKIEVAKNSLKAGVSIDVIAQITGLSHSEISQLKEKT--
506	GC_00000007	EVERYTHING	wPipJHB	1508	8	34	7	0	0.809816487139416	0.67888034754009	0.738590269591402									N|U	Cell motility|Intracellular trafficking, secretion, and vesicular transport	COG1317	Flagellar biosynthesis/type III secretory pathway protein FliH (FliH) (PDB:5B0O)	MALSKFLDARNDYAFKRI---------------------------------------FGTEKNKDILIHFLNDILGFTGLAAIHDVEFLATILDPEIAAKKQSIVDVLCKDSQGSRYIIEMQFTKTKGFEKRAQYYAAKAYSSQADQGDNYHNLKEIIFIAVADCIIFPDKADYKSNHVILDQNSFEHDLKDFYFVFIELPKFTKTKEDQLENIVEKWCYFFRYAAETREEDLDKIVGSDVIIKRAYEEMNKFNWSEEELLAYEQMKKRIMDEIAAFA----------------------------------------------------------------------------
507	GC_00000007	EVERYTHING	wPipMOL	1093	8	34	7	0	0.809816487139416	0.67888034754009	0.738590269591402									N|U	Cell motility|Intracellular trafficking, secretion, and vesicular transport	COG1317	Flagellar biosynthesis/type III secretory pathway protein FliH (FliH) (PDB:5B0O)	MALSKFLDPKLDLTFKKI---------------------------------------FGTEKNKNILIHFLNDILGFTEINTIQEVEFLSTIMDPEIASDKQSIVDVLCRDSTGARYVIEMQLARDKGFEKRAQLYAAKAYSRQADKGGKYIDLKKVFFIAISNCNLFPDKLDYISSHTIRDEKTNEHDLKDFQFIFIELPKFPKSREEQLENVVDRWLFFFKYAEETTDEDLRKIAEKSPIIKLAYDELDKFHWNEKDLVAYEERVMDLQKEAAILEQKLDD----AKHEGRQEGIQIGHEK--------GKIEGKIEVAKNLLKAGISIDVVSQTTGLSFDEIKQLQAEKTS
508	GC_00000007	EVERYTHING	wPipMOL	1164	8	34	7	0	0.809816487139416	0.67888034754009	0.738590269591402									N|U	Cell motility|Intracellular trafficking, secretion, and vesicular transport	COG1317	Flagellar biosynthesis/type III secretory pathway protein FliH (FliH) (PDB:5B0O)	----------------------------------------------------------GTEKNKDILIHFLNDILGFTGKSAIKDIEFLSTIQDPEIASKKQSIVDVLCRDENGLQVIVEMQVAKTKGFEKRAQYYAAKAYSRQADKGDQYHDLKEIIFIAIADCILFPDKSEYKSKHTIRDEDTNEHDLKDFYFIFIELPKFPKTKEDQLSSIVEKWVYFFRYADETSEEELERIIGSDLIIKRAYEELNRFNWSEKEFIAYEQEIKRIRDEQAVLAQKLDD----AKHEGRQEGILIGEEK--------GRKAEKIEVAKNLLKAGVSIDIITQTTGLSVDYIEKIQEKKF-
509	GC_00000007	EVERYTHING	wPipMOL	1184	8	34	7	0	0.809816487139416	0.67888034754009	0.738590269591402									N|U	Cell motility|Intracellular trafficking, secretion, and vesicular transport	COG1317	Flagellar biosynthesis/type III secretory pathway protein FliH (FliH) (PDB:5B0O)	--------------------------------------------------------------------------------------------------------------------------------------------------------------FIAVADCIIFPDKAEYKSNHVILDQNSFEHDLKDFYFVFIELPKFTKKKEDQLENIVEKWCYFFRYAAETNEEDLDKIVGSDVIIKRAYEEMNKFNWSEEELLAYEQMKKRIMDEIAAFAQKFDEGLRVGQEKGRQEGIQIGHEKGKIEGKIEGKIEGKIEVAKNSLKAGVSIDVIAEITGLSLDEIKKLI-----
510	GC_00000007	EVERYTHING	wPipMOL	1057	8	34	7	0	0.809816487139416	0.67888034754009	0.738590269591402													---------------------------------------------------------------------------------------------------------------------------------------------------------------------------------------------------------------------------------------------------------------------------------VAALAQKFDEGLRVGQEKGRQEGIQIGHEK----GKAEGEKQAKIAVAKNSLKAGVSIDVIAEITGLSLDDIKKLI-----
511	GC_00000007	EVERYTHING	wPipMOL	1151	8	34	7	0	0.809816487139416	0.67888034754009	0.738590269591402													#NAME?
512	GC_00000007	EVERYTHING	wPipPEL	465	8	34	7	0	0.809816487139416	0.67888034754009	0.738590269591402									N|U	Cell motility|Intracellular trafficking, secretion, and vesicular transport	COG1317	Flagellar biosynthesis/type III secretory pathway protein FliH (FliH) (PDB:5B0O)	MALSKFLDPKLDLTFKKI---------------------------------------FGTEKNKNILIHFLNDILGFTEINTIQEVEFLSTIMDPEIASDKQSIVDVLCRDSTGARYVIEMQLARDKGFEKRAQLYAAKAYSRQADKGGKYIDLKKVFFIAISNCNLFPDKLDYISSHTIRDEKTNEHDLKDFQFIFIELPKFPKSREEQLENVVDRWLFFFKYAEETTDEDLRKIAEKSPIIKLAYDELDKFHWNEKDLVAYEERVMDLQKEAAILEQKLDD----AKHEGRQEGIQIGHEK--------GKIEGKIEVAKNLLKAGISIDVVSQTTGLSFDEIKQLQAEKTS
513	GC_00000007	EVERYTHING	wPipPEL	287	8	34	7	0	0.809816487139416	0.67888034754009	0.738590269591402									N|U	Cell motility|Intracellular trafficking, secretion, and vesicular transport	COG1317	Flagellar biosynthesis/type III secretory pathway protein FliH (FliH) (PDB:5B0O)	MHSLSLRPGNSPLSYDNVVGRLQHFGFPLCCYPSYRIPTFILVGLFPTEQYSPSLDALGTEKNKDILIHFLNDILGFTGKSAIKDIEFLSTIQDPEIASKKQSIVDVLCRDENGLQVIVEMQVAKTKGFEKRAQYYAAKAYSRQADKGDQYHDLKEIIFIAIADCILFPDKSEYKSKHTIRDEDTNEHDLKDFYFIFIELPKFPKTKEDQLSSIVEKWVYFFRYADETSEEELERIIGSDLIIKRAYEELNRFNWSEKEFIAYEQEIKRIRDEQAVLAQKLDD----AKHEGRQEGILIGEEK--------GRKAEKIEVAKNLLKAGVSIDIITQTTGLSVDYIEKIQEKKF-
514	GC_00000007	EVERYTHING	wPipPEL	297	8	34	7	0	0.809816487139416	0.67888034754009	0.738590269591402									N|U	Cell motility|Intracellular trafficking, secretion, and vesicular transport	COG1317	Flagellar biosynthesis/type III secretory pathway protein FliH (FliH) (PDB:5B0O)	MAFSKFLDARNDYAFKRI---------------------------------------FGTEKNKDILIHFLNDILGFTGLAAIHDVEFLATILDPEIAAKKQSIVDVLCKDSQGSRYIIEMQFTKTKGFEKRAQYYAAKAYSSQADQGDNYHNLKEIIFIAVADCIIFPDKADYKSNHVILDQNSFEHDLKDFYFVFIELPKFTKTKEDQLENIVEKWCYFFRYAAETREEDLDKIVGSDVIIKRAYEEMNKFNWSEEELLAYEQMKKRIMDEIAAFAQKFDEGLRVGQEKGRQEGIQIGHEKGKIEGKIEGKIEGKIEVAKNSLKAGVSIDVIAEITGLSLDEIKKLI-----
515	GC_00000007	EVERYTHING	wPipPEL	1358	8	34	7	0	0.809816487139416	0.67888034754009	0.738590269591402									N|U	Cell motility|Intracellular trafficking, secretion, and vesicular transport	COG1317	Flagellar biosynthesis/type III secretory pathway protein FliH (FliH) (PDB:5B0O)	MALSKFLDARNDYAFKRI---------------------------------------FGTEKNKDILIHFLNDILGFTGLAAIHDVEFLATILDPEIAAKKQSIVDVLCKDSQGSRYIIEMQFTKTKGFEKRAQYYAAKAYSSQADQGDNYHNLKEIIFIAVADCIIFPDKADYKSNHVILDQNSFEHDLKDFYFVFIELPKFTKTKEDQLENIVEKWCYFFRYAAETREEDLDKIVGSDVIIKRAYEEMNKFNWSEEELLAYEQMKKRIMDEIAAFAQKFDEGLRVGQEKGRQEGIQIGHEK----GKAEGEKQAKIAVAKNSLKASVSIDVIAEITGLSLDDIKKLI-----
516	GC_00000007	EVERYTHING	wPipPEL	245	8	34	7	0	0.809816487139416	0.67888034754009	0.738590269591402									N|U	Cell motility|Intracellular trafficking, secretion, and vesicular transport	COG1317	Flagellar biosynthesis/type III secretory pathway protein FliH (FliH) (PDB:5B0O)	MALSKFLDARNDYAFKRI---------------------------------------FGTEKNKDILIHFLNDILGFTGLAAIHDVEFLATILDPEIAAKKQSIVDVLCKDSQGSRYIIEMQFTKTKGFEKRAQYYAAKAYSSQADQGDNYHNLKEIIFIAVADCIIFPDKADYKSNHVILDQNSFEHDLKDFYFVFIELPKFTKTKEDQLENIVEKWCYFFRYAAETREEDLDKIVGSDVIIKRAYEEMNKFNWSEEELLAYEQMKKRIMDEIAAFAQKFDEGLRVGQEKGRQE----------------GRQEEKIEVAKNSLKAGVSIDVIAQITGLSHSEISQLKEKT--
517	GC_00000008	EVERYTHING	M11	1240	8	34	8	0	0.898634578215599	0.599688623448834	0.719338701549826									X	Mobilome: prophages, transposons	COG5511	Phage capsid protein	--MLLKSFKQLFSKPKIKGSAW-DAADSG--RRFFHFQPELGSINNLLSQSLETLRSRSRDMVRKNPYATSVMD-------------------------------------------------------------------------------------------------------------------------------------------------------------------------------------------------------------------------------------------------------------------------------------------------------------------------------------…
518	GC_00000008	EVERYTHING	M11	391	8	34	8	0	0.898634578215599	0.599688623448834	0.719338701549826									X	Mobilome: prophages, transposons	COG5511	Phage capsid protein	--MLLKSFKQLFSKPKIKSSAW-DAAGSG--RRFFHFQPELGSINNLLSQSLETLRSRSRDMVRKNPYAANIIDTIVSNSIGTGIKPKSKAKDGEFRKKVQELWLKWTDEADSCGISDFYGLQALVCRSMIEGGECFVRLRTRKLEDRFSVPLQLQVLESE-HLDNKTNQTLGNGNVIRNGIEFNRLGQREAYYLFREHPGEGSF--------------------------------------------------------------------------------------------------------------------------------------------------------------------------------------------------…
519	GC_00000008	EVERYTHING	M11	334	8	34	8	0	0.898634578215599	0.599688623448834	0.719338701549826									X	Mobilome: prophages, transposons	COG5511	Phage capsid protein	--MLLKTFKQLFNKPKIKSSAW-DAAGSG--RRFFHFQPELGSINNLLSQSLGHLRSRSRDMVRKNPYAANIIDTIVSNSIGIGIKPQSKARDGEFRKKVQELWLKWTDEADSSGVSDFYGLQALVCRSMIEGGECFVRLRTRKREDGLCVPLQLQVLESE-HLDNKTNKTLANGNVIRNGIEFNRLGQREAYYLFREHPGEGSFGESVRVPANDVLHIYRPLRPGQIRGEPWLSSILLKLYELDQYDDAELVRKKTAAMFAGFITRLDPEANILGEGESNEQGVALSGLEPGTMQLLDPGEDIKFSEPSDVGGSYEAFMRQQLRAIAIGTGITYEQLTGDLTGVNYSSIRAGLIEFRRRCAMLQH---------------------------------…
520	GC_00000008	EVERYTHING	M11	810	8	34	8	0	0.898634578215599	0.599688623448834	0.719338701549826									X	Mobilome: prophages, transposons	COG5511	Phage capsid protein	--------------------------------------------------------------------------------------------------------------------------------------------------------------ESE-HLDNKTNQTLGNGNVIRNGIEFNRLGQREAYYLFREHPGEGSFGESVRVPANDVLHIYKPLRPGQIRGEPWLSSILLKLYELDQYDDAELVRKKTAAMFAGFITRLDPEANILGEAQANEQGVALSGLEPGTMQLLDPGEDIKFSEPSDVGGSYEAFMRQQLRAIAIGTGITYEQLTGDLTGVNYSSIRAGLIEFRRRCAMLQHNIMVFQFCRPVWNRWLELAVLCGELCIDEKVAK…
521	GC_00000008	EVERYTHING	M11	154	8	34	8	0	0.898634578215599	0.599688623448834	0.719338701549826									X	Mobilome: prophages, transposons	COG5511	Phage capsid protein	-------------------------------------------------------------------------E--------------------------------------------------------------------------------------SEHLDNKTNQTLGNGNVIRNGIEFNRLGQREAYYLFREHPGEGSFGESVRVPANDVLHIYRPLRPGQIRGEPWLSSILLKLYELDQYDDAELVRKKTAAMFAGFITRLDPEANILGEGEANEQGVALSGLEPGTMQLLDPGEDIKFSEPSDVGGSYEAFMRQQLRAIAIGTGITYEQLTGDLTGVNYSSIRAGLIEFRRRCSMLQHNIMVYQFCRPIWNRWLELALLSGKLSTTD---D…
522	GC_00000008	EVERYTHING	M11	815	8	34	8	0	0.898634578215599	0.599688623448834	0.719338701549826									X	Mobilome: prophages, transposons	COG5511	Phage capsid protein	MRQQLRAI----------------AIGTG--ITYEQLTGDLTGVN-------------------------------------------------------------------------------------------------------------------------------------------------------------------------------------------------------------------------------------------------------------------------------------------------------------YSSIRAGLIEFRRRCAMLQHNIMVFQFCRPVWSRWLELAVLCGELRIDEKVAK…
523	GC_00000008	EVERYTHING	O03	916	8	34	8	0	0.898634578215599	0.599688623448834	0.719338701549826									X	Mobilome: prophages, transposons	COG5511	Phage capsid protein	--MLLKSFKQLFSKPKIKGSAW-DAADSG--RRFFHFQPELGSINNLLSQSLETLRSRSRDMVRKNPYATSVMD-------------------------------------------------------------------------------------------------------------------------------------------------------------------------------------------------------------------------------------------------------------------------------------------------------------------------------------…
524	GC_00000008	EVERYTHING	O07	448	8	34	8	0	0.898634578215599	0.599688623448834	0.719338701549826									X	Mobilome: prophages, transposons	COG5511	Phage capsid protein	--MLLKSFKQLFSKPKIKGSAW-DAADSG--RRFFHFQPELGSINNLLSQSLETLRSRSRDMVRKNPYAANIIDTIVSNSIGTGIKPKSKAKDGEFRKKVQELWLKWTDEADSCGISDFYGLQALVCRSMIEGGECFVRLRTRKLEDRFSVPLQLQVLESE-HLDNKTNQTLGNGNVIRNGIEFNRLGQREAYYLFREHPGEGSFGESVR---------------------------------------------------------------------------------------------------------------------------------------------------------------------------------------------…
525	GC_00000008	EVERYTHING	O07	1117	8	34	8	0	0.898634578215599	0.599688623448834	0.719338701549826									X	Mobilome: prophages, transposons	COG5511	Phage capsid protein	--MLLKSFKQLFSKPKIKSSAW-DAAGSG--RRFFHFQPELGSINNLLSQSLGHLRSRSRDMVRKNPYAANIIDTIVSNSIGIGIKPQSKARDGEFRKKVQELWLKWTDEADSSGVSDFYGLQALVCRSMIEGGECFVRLRTRKREDGLCVPLQLQVLESE-HLDNKTNKTLANGNVIRNGIEFNRLGQREAYYLFREHPGEGSFGESVRVPANDVLHIYRPLRPGQIRGEPWL---------------------------------------------------------------------------------------------------------------------------------------------------------------------…
526	GC_00000008	EVERYTHING	O07	494	8	34	8	0	0.898634578215599	0.599688623448834	0.719338701549826									X	Mobilome: prophages, transposons	COG5511	Phage capsid protein	EPWLSSILLKLYEL---------DQYDDA-------------------------------ELVRKKTAA----------------------------------------------------------------------------------------------------------------------------------------------------------------------------------------------MFAGFITRLDPEANILGEGEANEQGVALSGLEPGTMQLLDPGEDIKFSEPSDVGGSYEAFMRQQLRAIAIGTGITYEQLTGDLTSVNYSSIRAGLIEFRRRCAMLQHNVIVFQFCRPIWNRWLELAVLCGELSIDEKVVK…
527	GC_00000008	EVERYTHING	O11	450	8	34	8	0	0.898634578215599	0.599688623448834	0.719338701549826									X	Mobilome: prophages, transposons	COG5511	Phage capsid protein	--MLLKSFKQLFSKPKIKGSAW-DAADSG--RRFFHFQPELGSINNLLSQSLETLRSRSRDMVRKNPYATSVMD-------------------------------------------------------------------------------------------------------------------------------------------------------------------------------------------------------------------------------------------------------------------------------------------------------------------------------------…
528	GC_00000008	EVERYTHING	O11	884	8	34	8	0	0.898634578215599	0.599688623448834	0.719338701549826									X	Mobilome: prophages, transposons	COG5511	Phage capsid protein	--MLLKSFKQLFSKPKIKSSAW-DAAGSG--RRFFHFQPELGSINNLLSQSLETLRSRSRDMVRKNPYAANIIDTIVSNSIGTGIKPKSKAKDGEFRKKVQELWLKWTDEADSCGISDFYGLQALVCRSMIEGGECFVRLRTRKLEDRFSVPLQLQVLESE-HLDNKTNQTLGNGNVIRNGIEFNRLGQREAYYLFREHPGEGSF--------------------------------------------------------------------------------------------------------------------------------------------------------------------------------------------------…
529	GC_00000008	EVERYTHING	O11	484	8	34	8	0	0.898634578215599	0.599688623448834	0.719338701549826									X	Mobilome: prophages, transposons	COG5511	Phage capsid protein	--MLLKTFKQLFNKPKIKSSAW-DAAGSG--RRFFHFQPELGSINNLLSQSLGHLRSRSRDMVRKNPYAANIIDTIVSNSIGIGIKPQSKARDGEFRKKVQELWLKWTDEADSSGVSDFYGLQALVCRSMIEGGECFVRLRTRKREDGLCVPLQLQVLESE-HLDNKTNKTLANGNVIRNGIEFNRLGQREAYYLFREHPGEGSFGESVRVPANDVLHIYRPLRPGQIRGEPWLSSILLKLYELDQYDDAELVRKKTAAMFAGFITRLDPEANILGEGESNEQGVALSGLEPGTMQLLDPGEDIKFSEPSDVGGSYEAFMRQQLRAIAIGTGITYEQLTGDLTGVNYSSIRAGLIEFRRRCAMLQH---------------------------------…
530	GC_00000008	EVERYTHING	O11	969	8	34	8	0	0.898634578215599	0.599688623448834	0.719338701549826									X	Mobilome: prophages, transposons	COG5511	Phage capsid protein	--------------------------------------------------------------------------------------------------------------------------------------------------------------ESE-HLDNKTNQTLGNGNVIRNGIEFNRLGQREAYYLFREHPGEGSFGESVRVPANDVLHIYKPLRPGQIRGEPWLSSILLKLYELDQYDDAEKRKKKTAAMFAGFITRLDPEANILGEAQANEQGVALSGLEPGTMQLLDPGEDIKFSEPSDVGGSYEAFMRQQLRAIAIGTGITYEQLTGDLTGVNYSSIRAGLIEFRRRCAMLQHNIMVFQFCRPVWNRWLELAVLCGELCIDEKVAK…
531	GC_00000008	EVERYTHING	O11	683	8	34	8	0	0.898634578215599	0.599688623448834	0.719338701549826									X	Mobilome: prophages, transposons	COG5511	Phage capsid protein	-------------------------------------------------------------------------E--------------------------------------------------------------------------------------SEHLDNKTNQTLGNGNVIRNGIEFNRLGQREAYYLFREHPGEGSFGESVRVPANDVLHIYRPLRPGQIRGEPWLSSILLKLYELDQYDDAELVRKKTAAMFAGFITRLDPEANILGEGEANEQGVALSGLEPGTMQLLDPGEDIKFSEPSDVGGSYEAFMRQQLRAIAIGTGITYEQLTGDLTGVNYSSIRAGLIEFRRRCSMLQHNIMVYQFCRPIWNRWLELALLSGKLSTTD---D…
532	GC_00000008	EVERYTHING	O12	626	8	34	8	0	0.898634578215599	0.599688623448834	0.719338701549826									X	Mobilome: prophages, transposons	COG5511	Phage capsid protein	--MLLKSFKQLFSKPKIKGSAW-DAADSG--RRFFHFQPELGSINNLLSQSLETLRSRSRDMVRKNPYATSVMD-------------------------------------------------------------------------------------------------------------------------------------------------------------------------------------------------------------------------------------------------------------------------------------------------------------------------------------…
533	GC_00000008	EVERYTHING	wPipJHB	1252	8	34	8	0	0.898634578215599	0.599688623448834	0.719338701549826									X	Mobilome: prophages, transposons	COG5511	Phage capsid protein	--MLLKSFKQLFSKPKIKGSAW-DAADSG--RRFFHFQPELGSINNLLSQSLETLRSRSRDMVRKNPYATSVMD-------------------------------------------------------------------------------------------------------------------------------------------------------------------------------------------------------------------------------------------------------------------------------------------------------------------------------------…
534	GC_00000008	EVERYTHING	wPipJHB	750	8	34	8	0	0.898634578215599	0.599688623448834	0.719338701549826									X	Mobilome: prophages, transposons	COG5511	Phage capsid protein	--MLLKSFKQLFSKPKIKSSAW-DAAGSG--RRFFHFQPELGSINNLLSQNLETLRSRSRDMVRKNPYAANIIDTIVSNSID----------------------------------------------------------------------LSYGLADKERHRNRRLFGLHGVG---------NQNRKREC---------------------------------------------------------------------------------------------------------------------------------------------------------------------------------------------------------------…
535	GC_00000008	EVERYTHING	wPipJHB	1338	8	34	8	0	0.898634578215599	0.599688623448834	0.719338701549826									X	Mobilome: prophages, transposons	COG5511	Phage capsid protein	--MLLKTFKQLFNKPKIKSSAW-DTAGSG--RRFFHFQPELGSINNLLSQSLETLRSRSRDMVRKNPYAANIIDTIVSNSIGTGIKPQSKAKNAEFRKKVQELWLKWTDEADSSGVSDFY---------------------------------------------------------------------------------------------------------------------------------------------------------------------------------------------------------------------------------------------------------------------------------------…
536	GC_00000008	EVERYTHING	wPipJHB	1487	8	34	8	0	0.898634578215599	0.599688623448834	0.719338701549826									X	Mobilome: prophages, transposons	COG5511	Phage capsid protein	--MLLKSFKQLFSKPKIKSSAW-DAAGSG--RRFFHFQPELGSINNLLSQSLETLRSRSRDMVRKNPYAANIIDTIVSNSIGTGIKPKSKAKDGEFRKKVQELWLKWTDEADSCGISDFYGLQALVCRSMIEGGECFVRLRTRKLEDRFSVPLQLQVLESE-HLDNKTNQTLGNGNVIRNGIEFNRLGQREAYYLFREHPGEGSFGESVRVPANDVLHIYKPLRPGQIRGEPWLSSILLKLYELDQYDDAELVRKKTAAMFAGFITRLDPEANILGEAQANEQGVALSGLEPGTMQLLDPGEDIKFSEPSDVGGSYEAFMRQQLRAIAIGTGITYEQLTGDLTGVNYSSIRAGLIEFRRRCAMLQHNIMVFQFCRPVWNRWLELAVLCGELRIDEKVAK…
537	GC_00000008	EVERYTHING	wPipJHB	1303	8	34	8	0	0.898634578215599	0.599688623448834	0.719338701549826									X	Mobilome: prophages, transposons	COG5511	Phage capsid protein	--MLLKTFKQLFNKPKIKSSAW-DTAGSG--RRFFHFQPELGSINNLLSQSLETLRSRSRDMVRKNPYAANIIDTIVSNSIGTGIKPQSKAKNAEFRKKVQELWLKWTDEADSSGVSDFYGLQALVCRSMIEGGECFVRLRNRKLEDGFSVPLQLQVLESE-HLDNKSNQTLANGNIIRSGIEFNRLGQREAYYLFREHPGEGSFGESVRVPANDVLHIYKPLRPGQIRGEPWLSNILLKLYELDQYDDAELVRKKTAAMFAGFITRLDPEANILGEGESNEQGVALSGLEPGTMQLLDPGEDIKFSEPSDVGGSYEAFMRQQLRAIAIGTGITYEQLTGDLTGVNYSSIRAGLIEFRRRCAMLQHNIMVFQFCRPVWSRWLELAVLCGELRIDEKVAK…
538	GC_00000008	EVERYTHING	wPipJHB	1254	8	34	8	0	0.898634578215599	0.599688623448834	0.719338701549826									X	Mobilome: prophages, transposons	COG5511	Phage capsid protein	--MWLK---------------WTDEADSCGISDFYGLQALVCRSMIEGGECFVRLRTRKLEDRFSVPLQLQVLE--------------------------------------------------------------------------------------SEHLDNKTNQTLGNGNVIRNGIEFNRLGQREAYYLFREHPGEGSFGESVRVPANDVLHIYRPLRPGQIRGEPWLSSILLKLYELDQYDDAELVRKKTAAMFAGFITRLDPEANILGEGEANEQGVALSGLEPGTMQLLDPGEDIKFSEPSDVGGSYEAFMRQQLRAIAIGTGITYEQLTGDLTGVNYSSIRAGLIEFRRRCSMLQHNIMVYQFCRPIWNRWLELALLSGKLSTTD---D…
539	GC_00000008	EVERYTHING	wPipJHB	1340	8	34	8	0	0.898634578215599	0.599688623448834	0.719338701549826									X	Mobilome: prophages, transposons	COG5511	Phage capsid protein	#NAME?
540	GC_00000008	EVERYTHING	wPipJHB	1339	8	34	8	0	0.898634578215599	0.599688623448834	0.719338701549826									X	Mobilome: prophages, transposons	COG5511	Phage capsid protein	MAILFVVALNL-----------------------------------------------------------------------------------------------------------------------------------------------------------------------------NRLGQREAYYLFREHPGEGSFGESVRVPANDVYISINL---------------------------------------------------------------------------------------------------------------------------------------------------------------------------------…
541	GC_00000008	EVERYTHING	wPipMOL	970	8	34	8	0	0.898634578215599	0.599688623448834	0.719338701549826									X	Mobilome: prophages, transposons	COG5511	Phage capsid protein	--MWLK---------------WTDEADSCGISDFYGLQALVCRSMIEGGECFVRLRTRKLEDKFSVPLQLQVLE--------------------------------------------------------------------------------------SEHLDNKTNQTLGNGNVIRNGIEFNRLGQREAYYLFREHPGEGSFGESVRVPANDVLHIYRPLRPGQIRGEPWLSSILLKLYELDQYDDAELVRKKTAAMFAGFITRLDPEANILGEGEANEQGVALSGLEPGTMQLLDPGEDIKFSEPSDVGGSYEAFMRQQLRAIAIGTGITYEQLTGDLTGVNYSSIRAGLIEFRRRCSMLQHNIMVYQFCRPIWNRWLELALLSGKLSTTD---D…
542	GC_00000008	EVERYTHING	wPipMOL	1189	8	34	8	0	0.898634578215599	0.599688623448834	0.719338701549826									X	Mobilome: prophages, transposons	COG5511	Phage capsid protein	--CR-------------------SMIEGG--------------------ECFVRLRNRKLEDGFSVPLQLQVLE--------------------------------------------------------------------------------------SEHLDNKSNQTLANGNIIRSGIEFNRLGQREAYYLFREHPGEGSFGESVRVPANDVLHIYKPLRPGQIRGEPWLSNILLKLYELDQYDDAELVRKKTAAMFAGFITRLDPEANILGEGESNEQGVALSGLEPGTMQLLDPGEDIKFSEPSDVGGSYEAFMRQQLRAIAIGTGITYEQLTGDLTGVNYSSIRAGLIEFRRRCAMLQHNVIVFQFCRPIWNRWLELAVLCGELSIDEKVVK…
543	GC_00000008	EVERYTHING	wPipMOL	1197	8	34	8	0	0.898634578215599	0.599688623448834	0.719338701549826									X	Mobilome: prophages, transposons	COG5511	Phage capsid protein	-------------------------------------------------------------------------------------------------------------------------------------------------------------------------------------IEFNKLGQREAYYLFKEHPGENTFGESVRVPANDVLHIYKPLRPGQIRGEPWLSNVLLKLYELDQYDDAELVRKKTAAMFAGFITRLDPEANIMGEGEASEQGVALSGLEPGTMQLLDPGEDIKFSEPSDVGGSYEAFMRQQLRAIAIGTGITYEQLTGDLTGVNYSSIRAGLIEFRRRCAMLQHNIMVFQFCRPVWSRWLELAVLCGELRIDEKVVK…
544	GC_00000008	EVERYTHING	wPipPEL	382	8	34	8	0	0.898634578215599	0.599688623448834	0.719338701549826									X	Mobilome: prophages, transposons	COG5511	Phage capsid protein	--MLLKSFKQLFSKPKIKGSAW-DAADSG--RRFFHFQPELGSINNLLSQSLETLRSRSRDMVRKNPYATSVMD-------------------------------------------------------------------------------------------------------------------------------------------------------------------------------------------------------------------------------------------------------------------------------------------------------------------------------------…
545	GC_00000008	EVERYTHING	wPipPEL	1374	8	34	8	0	0.898634578215599	0.599688623448834	0.719338701549826									X	Mobilome: prophages, transposons	COG5511	Phage capsid protein	--MLLKSFKQLFSKPKIKSSAW-DAAGSG--RRFFHFQPELGSINNLLSQNLETLRSRSRDMVRKNPYAANIIDTIVSNSID----------------------------------------------------------------------LSYGLADKERHRNRRLFGLHGVG---------NQNRKREC---------------------------------------------------------------------------------------------------------------------------------------------------------------------------------------------------------------…
546	GC_00000008	EVERYTHING	wPipPEL	1319	8	34	8	0	0.898634578215599	0.599688623448834	0.719338701549826									X	Mobilome: prophages, transposons	COG5511	Phage capsid protein	--MLLKSFKQLFSKPKIKSSAW-DAAGSG--RRFFHFQPELGSINNLLSQSLETLRSRSRDMVRKNPYAANIIDTIVSNSIGTGIKPKSKAKDGEFRKKVQELWLKWTDEADSCGISDFYGLQALVCRSMIEGGECFVRLRTRKLEDRFSVPLQLQVLESE-HLDNKTNQTLGNGNVIRNGIEFNRLGQREAYYLFREHPGEGSFGESVRVPANDVLHIYKPLRPGQIRGEPWLSSILLKLYELDQYDDAELVRKKTAAMFAGFITRLDPEANILGEAQANEQGVALSGLEPGTMQLLDPGEDIKFSEPSDVGGSYEAFMRQQLRAIAIGTGITYEQLTGDLTGVNYSSIRAGLIEFRRRCAMLQHNIMVFQFCRPVWNRWLELAVLCGELRIDEKVAK…
547	GC_00000008	EVERYTHING	wPipPEL	258	8	34	8	0	0.898634578215599	0.599688623448834	0.719338701549826									X	Mobilome: prophages, transposons	COG5511	Phage capsid protein	--MLLKTFKQLFNKPKIKSSAW-DTAGSG--RRFFHFQPELGSINNLLSQSLETLRSRSRDMVRKNPYAANIIDTIVSNSIGTGIKPQSKAKNAEFRKKVQELWLKWTDEADSSGVSDFYGLQALVCRSMIEGGECFVRLRNRKLEDGFSVPLQLQVLESE-HLDNKSNQTLANGNIIRSGIEFNRLGQREAYYLFREHPGEGSFGESVRVPANDVLHIYKPLRPGQIRGEPWLSNILLKLYELDQYDDAELVRKKTAAMFAGFITRLDPEANILGEGESNEQGVALSGLEPGTMQLLDPGEDIKFSEPSDVGGSYEAFMRQQLRAIAIGTGITYEQLTGDLTGVNYSSIRAGLIEFRRRCAMLQHNIMVFQFCRPVWSRWLELAVLCGELRIDEKVAK…
548	GC_00000008	EVERYTHING	wPipPEL	318	8	34	8	0	0.898634578215599	0.599688623448834	0.719338701549826									X	Mobilome: prophages, transposons	COG5511	Phage capsid protein	--MLLKTFKQLFNKPKIKSSAW-DTAGSG--RRFFHFQPELGSINNLLSQSLETLRSRSRDMVRKNPYAANIIDTIVSNSIGTGIKPQSKAKNAEFRKKVQELWLKWTDEADSSGVSDFYGLQALVCRSMIEGGECFVRLRNRKLEDGFSVPLQLQVLESE-HLDNKSNQTLANGNIIRSGIEFNRLGQREAYYLFREHPGEGSFGESVRVPANDVLHIYKPLRPGQIRGEPWLSNILLKLYELDQYDDAELVRKKTAAMFAGFITRLDPEANILGEGESNEQGVALSGLEPGTMQLLDPGEDIKFSEPSDVGGSYEAFMRQQLRAIAIGTGITYEQLTGDLTGVNYSSIRAGLIEFRRRCAMLQHNIMVFQFCRPVWSRWLELAVLCGELRIDEKVAK…
549	GC_00000008	EVERYTHING	wPipPEL	331	8	34	8	0	0.898634578215599	0.599688623448834	0.719338701549826									X	Mobilome: prophages, transposons	COG5511	Phage capsid protein	--MLLKTFKQLFNKPKIKSSAW-DTAGSG--RRFFHFQPELGSINNLLSQSLETLRSRSRDMVRKNPYAANIIDTIVSNSIGTGIKPQSKAKNAEFRKKVQELWLKWTDEADSSGVSDFYGLQALVCRSMIEGGECFVRLRNRKLEDGFSVPLQLQVLESE-HLDNKSNQTLANGNIIRSGIEFNRLGQREAYYLFREHPGEGSFGESVRVPANDVLHIYKPLRPGQIRGEPWLSNILLKLYELDQYDDAELVRKKTAAMFAGFITRLDPEANILGEGESNEQGVALSGLEPGTMQLLDPGEDIKFSEPSDVGGSYEAFMRQQLRAIAIGTGITYEQLTGDLTGVNYSSIRAGLIEFRRRCAMLQHNIMVFQFCRPVWSRWLELAVLCGELRIDEKVAK…
550	GC_00000008	EVERYTHING	wPipPEL	380	8	34	8	0	0.898634578215599	0.599688623448834	0.719338701549826									X	Mobilome: prophages, transposons	COG5511	Phage capsid protein	--MI----------------------EGG--ECFVR------------------LRTRKLEDRFSVPLQLQVLE--------------------------------------------------------------------------------------SEHLDNKTNQTLGNGNVIRNGIEFNRLGQREAYYLFREHPGEGSFGESVRVPANDVLHIYKPLRPGQIRGEPWLSSILLKLYELDQYDDAELVRKKTAAMFAGFITRLDPEANILGEAQANEQGVALSGLEPGTMQLLDPGEDIKFSEPSDVGGSYEAFMRQQLRAIAIGTGITYEQLTGDLTGVNYSSIRAGLIEFRRRCSMLQHNIMVYQFCRPIWNRWLELALLSGKLSTTD---D…
551	GC_00000009	EVERYTHING	M11	1154	8	29	11	0	0.942048947214039	0.628228208166805	0.753779955450176	K07494	putative transposase	COG3335|COG3415	CRISPR-Cas system					X|V	Mobilome: prophages, transposons|Defense mechanisms	COG3335|COG3415	Transposase|CRISPR-associated protein Csa3, CARF domain (Csa3) (PDB:2WTE) (PUBMED:21093452)	MKIIATKEPQNLVYIDESGIDNTEDYPYGYCQKGQRFYALKSGKKIQRISMIAALNGRKIAVPLTFEGHCNMDIFNKWFEQFLTPILEPGQTVILDNATFHKSNKITELAKGVGAEILYLPPYSPDFNKIEHHWFAIKNRARKNIPLFTSFRHAVDSAFL
552	GC_00000009	EVERYTHING	M11	119	8	29	11	0	0.942048947214039	0.628228208166805	0.753779955450176									X	Mobilome: prophages, transposons	COG3335	Transposase	----------------------------------------------------------KIIAPLTFKGHCNMDIFNKWFEQFLTPILEPGQTVILDNATFHKSNKIC-----------------------------------------------------
553	GC_00000009	EVERYTHING	O03	338	8	29	11	0	0.942048947214039	0.628228208166805	0.753779955450176	K07494	putative transposase	COG3335|COG3415	CRISPR-Cas system					X|V	Mobilome: prophages, transposons|Defense mechanisms	COG3335|COG3415	Transposase|CRISPR-associated protein Csa3, CARF domain (Csa3) (PDB:2WTE) (PUBMED:21093452)	MKIIATKEPQNLVYIDESGIDNTEDYPYGYCQKGQRFYALKSGKKIQRISMIAALNGRKIAVPLTFEGHCNMDIFNKWFEQFLTPILEPGQTVILDNATFHKSNKITELAKGVGAEILYLPPYSPDFNKIEHHWFAIKNRARKNIPLFTSFRHAVDSAFL
554	GC_00000009	EVERYTHING	O03	173	8	29	11	0	0.942048947214039	0.628228208166805	0.753779955450176									X	Mobilome: prophages, transposons	COG3335	Transposase	----------------------------------------------------------KIIAPLTFKGHCNMDIFNKWFEQFLTPILEPGQTVILDNATFHKSNKIC-----------------------------------------------------
555	GC_00000009	EVERYTHING	O07	269	8	29	11	0	0.942048947214039	0.628228208166805	0.753779955450176	K07494	putative transposase	COG3335|COG3415	CRISPR-Cas system					X|V	Mobilome: prophages, transposons|Defense mechanisms	COG3335|COG3415	Transposase|CRISPR-associated protein Csa3, CARF domain (Csa3) (PDB:2WTE) (PUBMED:21093452)	MKIIATKEPQNLVYIDESGIDNTEDYPYGYCQKGQRFYALKSGKKIQRISMIAALNGRKIAVPLTFEGHCNMDIFNKWFEQFLTPILEPGQTVILDNATFHKSNKITELAKGVGAEILYLPPYSPDFNKIEHHWFAIKNRARKNIPLFTSFRHAVDSAFL
556	GC_00000009	EVERYTHING	O11	922	8	29	11	0	0.942048947214039	0.628228208166805	0.753779955450176	K07494	putative transposase	COG3335|COG3415	CRISPR-Cas system					X|V	Mobilome: prophages, transposons|Defense mechanisms	COG3335|COG3415	Transposase|CRISPR-associated protein Csa3, CARF domain (Csa3) (PDB:2WTE) (PUBMED:21093452)	MKIIATKEPQNLVYIDESGIDNTEDYPYGYCQKGQRFYALKSGKKIQRISMIAALNGRKIAVPLTFEGHCNMDIFNKWFEQFLTPILEPGQTVILDNATFHKSNKITELAKGVGAEILYLPPYSPDFNKIEHHWFAIKNRARKNIPLFTSFRHAVDSAFL
557	GC_00000009	EVERYTHING	O11	724	8	29	11	0	0.942048947214039	0.628228208166805	0.753779955450176									X	Mobilome: prophages, transposons	COG3335	Transposase	--------------------------------------------------MVAALSGRKIIAPLTFKGHCNMDIFNKWFEQFLTPILEPGQTVILDNATFHKSNKIC-----------------------------------------------------
558	GC_00000009	EVERYTHING	O11	723	8	29	11	0	0.942048947214039	0.628228208166805	0.753779955450176									X	Mobilome: prophages, transposons	COG3335	Transposase	#NAME?
559	GC_00000009	EVERYTHING	O12	971	8	29	11	0	0.942048947214039	0.628228208166805	0.753779955450176									X	Mobilome: prophages, transposons	COG3335	Transposase	--------------------------------------------------MVAALSGRKIIAPLTFKGHCNMDIFNKWFEQFLTPILEPGQTVILDNATFHKSNKIC-----------------------------------------------------
560	GC_00000009	EVERYTHING	O12	970	8	29	11	0	0.942048947214039	0.628228208166805	0.753779955450176									X	Mobilome: prophages, transposons	COG3335	Transposase	#NAME?
561	GC_00000009	EVERYTHING	wPipJHB	1082	8	29	11	0	0.942048947214039	0.628228208166805	0.753779955450176	K07494	putative transposase	COG3335|COG3415	CRISPR-Cas system					X|V	Mobilome: prophages, transposons|Defense mechanisms	COG3335|COG3415	Transposase|CRISPR-associated protein Csa3, CARF domain (Csa3) (PDB:2WTE) (PUBMED:21093452)	MKIIATKEPQNLVYIDESGIDNTEDYPYGYCQKGQRFYALKSGKKIQRISMIAALNGRKIAVPLTFEGHCNMDIFNKWFEQFLTPILEPGQTVILDNATFHKSNKITELAKGVGAEILYLPPYSPDFNKIEHHWFAIKNRARKNIPLFTSFRHAVDSAFL
562	GC_00000009	EVERYTHING	wPipJHB	657	8	29	11	0	0.942048947214039	0.628228208166805	0.753779955450176	K07494	putative transposase	COG3335|COG3415	CRISPR-Cas system					X|V	Mobilome: prophages, transposons|Defense mechanisms	COG3335|COG3415	Transposase|CRISPR-associated protein Csa3, CARF domain (Csa3) (PDB:2WTE) (PUBMED:21093452)	MKIIATKEPQNLVYIDESGIDNTEDYPYGYCQKGQRFYALKSGKKIQRISMIAALNGRKIAVPLTFEGHCNMDIFNKWFEQFLTPILEPGQTVILDNATFHKSNKIC-----------------------------------------------------
563	GC_00000009	EVERYTHING	wPipJHB	804	8	29	11	0	0.942048947214039	0.628228208166805	0.753779955450176	K07494	putative transposase	COG3335|COG3415	CRISPR-Cas system					X|V	Mobilome: prophages, transposons|Defense mechanisms	COG3335|COG3415	Transposase|CRISPR-associated protein Csa3, CARF domain (Csa3) (PDB:2WTE) (PUBMED:21093452)	MKIIATKEPQNLVYIDESGIDNTEDYPYGYCQKGQRFYALKSGKKIQRISMIAALNGRKIAVPLTFEGHCNMDIFNKWFEQFLTPILEPGQTVILDNATFHKSNKIC-----------------------------------------------------
564	GC_00000009	EVERYTHING	wPipJHB	1323	8	29	11	0	0.942048947214039	0.628228208166805	0.753779955450176	K07494	putative transposase	COG3335|COG3415	CRISPR-Cas system					X|V	Mobilome: prophages, transposons|Defense mechanisms	COG3335|COG3415	Transposase|CRISPR-associated protein Csa3, CARF domain (Csa3) (PDB:2WTE) (PUBMED:21093452)	MKIIATKEPQNLVYIDESGIDNTEDYPYGYCQKGQRFYALKSGKKIQRISMIAALNGRKIAVPLTFEGHCNMDIFNKWFEQFLTPILEPGQTVILDNATFHKSNKIC-----------------------------------------------------
565	GC_00000009	EVERYTHING	wPipJHB	1410	8	29	11	0	0.942048947214039	0.628228208166805	0.753779955450176	K07494	putative transposase	COG3335|COG3415	CRISPR-Cas system					X|V	Mobilome: prophages, transposons|Defense mechanisms	COG3335|COG3415	Transposase|CRISPR-associated protein Csa3, CARF domain (Csa3) (PDB:2WTE) (PUBMED:21093452)	MKIIATKEPQNLVYIDESGIDNTEDYPYGYCQKGQRFYALKSGKKIQRISMIAALNGRKIAVPLTFEGHCNMDIFNKWFEQFLTPILEPGQTVILDNATFHKSNKIC-----------------------------------------------------
566	GC_00000009	EVERYTHING	wPipJHB	625	8	29	11	0	0.942048947214039	0.628228208166805	0.753779955450176									X	Mobilome: prophages, transposons	COG3335	Transposase	--------------------------------------------------MVAALSGRKIIAPLTFKGHCNMDIFNKWFEQFLTPILEPGQTVILDNATFHKSNKIC-----------------------------------------------------
567	GC_00000009	EVERYTHING	wPipJHB	658	8	29	11	0	0.942048947214039	0.628228208166805	0.753779955450176									X	Mobilome: prophages, transposons	COG3335	Transposase	#NAME?
568	GC_00000009	EVERYTHING	wPipJHB	805	8	29	11	0	0.942048947214039	0.628228208166805	0.753779955450176									X	Mobilome: prophages, transposons	COG3335	Transposase	#NAME?
569	GC_00000009	EVERYTHING	wPipJHB	921	8	29	11	0	0.942048947214039	0.628228208166805	0.753779955450176									X	Mobilome: prophages, transposons	COG3335	Transposase	#NAME?
570	GC_00000009	EVERYTHING	wPipJHB	1409	8	29	11	0	0.942048947214039	0.628228208166805	0.753779955450176									X	Mobilome: prophages, transposons	COG3335	Transposase	#NAME?
571	GC_00000009	EVERYTHING	wPipJHB	1424	8	29	11	0	0.942048947214039	0.628228208166805	0.753779955450176									X	Mobilome: prophages, transposons	COG3335	Transposase	#NAME?
572	GC_00000009	EVERYTHING	wPipMOL	1193	8	29	11	0	0.942048947214039	0.628228208166805	0.753779955450176	K07494	putative transposase	COG3335|COG3415	CRISPR-Cas system					X|V	Mobilome: prophages, transposons|Defense mechanisms	COG3335|COG3415	Transposase|CRISPR-associated protein Csa3, CARF domain (Csa3) (PDB:2WTE) (PUBMED:21093452)	MKIIATKEPQNLVYIDESGIDNTEDYPYGYCQKGQRFYALKSGKKIQRISMIAALNGRKIAVPLTFEGHCNMDIFNKWFEQFLTPILEPGQTVILDNATFHKSNKITELAKGVGAEILYLPPYSPDFNKIEHHWFAIKNRARKNIPLFTSFRHAVDSAFL
573	GC_00000009	EVERYTHING	wPipMOL	1221	8	29	11	0	0.942048947214039	0.628228208166805	0.753779955450176									X	Mobilome: prophages, transposons	COG3335	Transposase	--------------------------------------------------MVAALSGRKIIAPLTFKGHCNMDIFNKWFEQFLTPILEPGQTVILDNATFHK----------------------------------------------------------
574	GC_00000009	EVERYTHING	wPipPEL	25	8	29	11	0	0.942048947214039	0.628228208166805	0.753779955450176	K07494	putative transposase	COG3335|COG3415	CRISPR-Cas system					X|V	Mobilome: prophages, transposons|Defense mechanisms	COG3335|COG3415	Transposase|CRISPR-associated protein Csa3, CARF domain (Csa3) (PDB:2WTE) (PUBMED:21093452)	MKIIATKEPQNLVYIDESGIDNTEDYPYGYCQKGQRFYALKSGKKIQRISMIAALNGRKIAVPLTFEGHCNMDIFNKWFEQFLTPILEPGQTVILDNATFHKSNKITELAKGVGAEILYLPPYSPDFNKIEHHWFAIKNRARKNIPLFTSFRHAVDSAFL
575	GC_00000009	EVERYTHING	wPipPEL	160	8	29	11	0	0.942048947214039	0.628228208166805	0.753779955450176	K07494	putative transposase	COG3335|COG3415	CRISPR-Cas system					X|V	Mobilome: prophages, transposons|Defense mechanisms	COG3335|COG3415	Transposase|CRISPR-associated protein Csa3, CARF domain (Csa3) (PDB:2WTE) (PUBMED:21093452)	MKIIATKEPQNLVYIDESGIDNTEDYPYGYCQKGQRFYALKSGKKIQRISMIAALNGRKIAVPLTFEGHCNMDIFNKWFEQFLTPILEPGQTVILDNATFHKSNKITELAKGVGAEILYLPPYSPDFNKIEHHWFAIKNRARKNIPLFTSFRHAVDSAFL
576	GC_00000009	EVERYTHING	wPipPEL	275	8	29	11	0	0.942048947214039	0.628228208166805	0.753779955450176	K07494	putative transposase	COG3335|COG3415	CRISPR-Cas system					X|V	Mobilome: prophages, transposons|Defense mechanisms	COG3335|COG3415	Transposase|CRISPR-associated protein Csa3, CARF domain (Csa3) (PDB:2WTE) (PUBMED:21093452)	MKIIATKEPQNLVYIDESGIDNTEDYPYGYCQKGQRFYALKSGKKIQRISMIAALNGRKIAVPLTFEGHCNMDIFNKWFEQFLTPILEPGQTVILDNATFHKSNKITELAKGVGAEILYLPPYSPDFNKIEHHWFAIKNRARKNIPLFTSFRHAVDSAFL
577	GC_00000009	EVERYTHING	wPipPEL	595	8	29	11	0	0.942048947214039	0.628228208166805	0.753779955450176	K07494	putative transposase	COG3335|COG3415	CRISPR-Cas system					X|V	Mobilome: prophages, transposons|Defense mechanisms	COG3335|COG3415	Transposase|CRISPR-associated protein Csa3, CARF domain (Csa3) (PDB:2WTE) (PUBMED:21093452)	MKIIATKEPQNLVYIDESGIDNTEDYPYGYCQKGQRFYALKSGKKIQRISMIAALNGRKIAVPLTFEGHCNMDIFNKWFEQFLTPILEPGQTVILDNATFHKSNKITELAKGVGAEILYLPPYSPDFNKIEHHWFAIKNRARKNIPLFTSFRHAVDSAFL
578	GC_00000009	EVERYTHING	wPipPEL	194	8	29	11	0	0.942048947214039	0.628228208166805	0.753779955450176									X	Mobilome: prophages, transposons	COG3335	Transposase	--------------------------------------------------MVAALSGRKIIAPLTFKGHCNMDIFNKWFEQFLTPILEPGQTVILDNATFHKSNKIC-----------------------------------------------------
579	GC_00000009	EVERYTHING	wPipPEL	193	8	29	11	0	0.942048947214039	0.628228208166805	0.753779955450176									X	Mobilome: prophages, transposons	COG3335	Transposase	#NAME?
580	GC_00000010	EVERYTHING	M11	608	7	28	12	0	0.992407809110629	0.960890878090367	0.976395077074993													MVQIESIAAMSKQDVMLEIGSKKVIAAKYSSGVYSDHYGACDLIERVDTKYNISTIYADRSKEVIQTVR
581	GC_00000010	EVERYTHING	O03	497	7	28	12	0	0.992407809110629	0.960890878090367	0.976395077074993													MVQIESIAAMSKQDVMLEIGSKKVIAAKYSSGVYSDHYGACDLIERVDTKYNISTIYADRSKEVIQTVR
582	GC_00000010	EVERYTHING	O07	1109	7	28	12	0	0.992407809110629	0.960890878090367	0.976395077074993													MVQIESIAAMSKQDVMLEIGSKKVIAAKYSSGVYSDHYGACDLIERVDTKYNISTIYADRSKEVIQTVR
583	GC_00000010	EVERYTHING	O11	104	7	28	12	0	0.992407809110629	0.960890878090367	0.976395077074993													MVQIESIAAMSKQDVMLEIGSKKVIAAKYSSGVYSDHYGACDLIERVDTKYNISTIYADRSKEVIQTVR
584	GC_00000010	EVERYTHING	O12	108	7	28	12	0	0.992407809110629	0.960890878090367	0.976395077074993													MVQIESIAAMSKQDVMLEIGSKKVIAAKYSSGVYSDHYGACDLIERVDTKYNISTIYADRSKEVIQTVR
585	GC_00000010	EVERYTHING	wPipJHB	413	7	28	12	0	0.992407809110629	0.960890878090367	0.976395077074993													MVQIESIAAMSKQDVMLEIGSKKVIAAKYSSGVYSDHYGACDLIERVDTKYNISTIYADRSKEVIQTVR
586	GC_00000010	EVERYTHING	wPipJHB	488	7	28	12	0	0.992407809110629	0.960890878090367	0.976395077074993													MVQIESIAAMSKQDVMLEIGSKKVIAAKYSSGVYSDHYGACDLIERVDTKYNISTIYADRSKEVIQTVR
587	GC_00000010	EVERYTHING	wPipJHB	600	7	28	12	0	0.992407809110629	0.960890878090367	0.976395077074993													MVQIESIAAMSKQDVMLEIGSKKVIAAKYSSGVYSDHYGACDLIERVDTKYNISTIYADRSKEVIQTVR
588	GC_00000010	EVERYTHING	wPipJHB	613	7	28	12	0	0.992407809110629	0.960890878090367	0.976395077074993													MVQIESIAAMSKQDVMLEIGSKKVIAAKYSSGVYSDHYGACDLIERVDTKYNISTIYADRSKEVIQTVR
589	GC_00000010	EVERYTHING	wPipJHB	811	7	28	12	0	0.992407809110629	0.960890878090367	0.976395077074993													MVQIESIAAMSKQDVMLEIGSKKVIAAKYSSGVYSDHYGACDLIERVDTKYNISTIYADRSKEVIQTVR
590	GC_00000010	EVERYTHING	wPipJHB	834	7	28	12	0	0.992407809110629	0.960890878090367	0.976395077074993													MVQIESIAAMSKQDVMLEIGSKKVIAAKYSSGVYSDHYGACDLIERVDTKYNISTIYADRSKEVIQTVR
591	GC_00000010	EVERYTHING	wPipJHB	1030	7	28	12	0	0.992407809110629	0.960890878090367	0.976395077074993													MVQIESIAAMSKQDVMLEIGSKKVIAAKYSSGVYSDHYGACDLIERVDTKYNISTIYADRSKEVIQTVR
592	GC_00000010	EVERYTHING	wPipJHB	1036	7	28	12	0	0.992407809110629	0.960890878090367	0.976395077074993													MVQIESIAAMSKQDVMLEIGSKKVIAAKYSSGVYSDHYGACDLIERVDTKYNISTIYADRSKEVIQTVR
593	GC_00000010	EVERYTHING	wPipJHB	1152	7	28	12	0	0.992407809110629	0.960890878090367	0.976395077074993													MVQIESIAAMSKQDVMLEIGSKKVIAAKYSSGVYSDHYGACDLIERVDTKYNISTIYADRSKEVIQTVR
594	GC_00000010	EVERYTHING	wPipJHB	1193	7	28	12	0	0.992407809110629	0.960890878090367	0.976395077074993													MVQIESIAAMSKQDVMLEIGSKKVIAAKYSSGVYSDHYGACDLIERVDTKYNISTIYADRSKEVIQTVR
595	GC_00000010	EVERYTHING	wPipJHB	1162	7	28	12	0	0.992407809110629	0.960890878090367	0.976395077074993													#NAME?
596	GC_00000010	EVERYTHING	wPipPEL	31	7	28	12	0	0.992407809110629	0.960890878090367	0.976395077074993													MVQIESIAAMSKQDVMLEIGSKKVIAAKYSSGVYSDHYGACDLIERVDTKYNISTIYADRSKEVIQTVR
597	GC_00000010	EVERYTHING	wPipPEL	55	7	28	12	0	0.992407809110629	0.960890878090367	0.976395077074993													MVQIESIAAMSKQDVMLEIGSKKVIAAKYSSGVYSDHYGACDLIERVDTKYNISTIYADRSKEVIQTVR
598	GC_00000010	EVERYTHING	wPipPEL	206	7	28	12	0	0.992407809110629	0.960890878090367	0.976395077074993													MVQIESIAAMSKQDVMLEIGSKKVIAAKYSSGVYSDHYGACDLIERVDTKYNISTIYADRSKEVIQTVR
599	GC_00000010	EVERYTHING	wPipPEL	219	7	28	12	0	0.992407809110629	0.960890878090367	0.976395077074993													MVQIESIAAMSKQDVMLEIGSKKVIAAKYSSGVYSDHYGACDLIERVDTKYNISTIYADRSKEVIQTVR
600	GC_00000010	EVERYTHING	wPipPEL	543	7	28	12	0	0.992407809110629	0.960890878090367	0.976395077074993													MVQIESIAAMSKQDVMLEIGSKKVIAAKYSSGVYSDHYGACDLIERVDTKYNISTIYADRSKEVIQTVR
601	GC_00000010	EVERYTHING	wPipPEL	549	7	28	12	0	0.992407809110629	0.960890878090367	0.976395077074993													MVQIESIAAMSKQDVMLEIGSKKVIAAKYSSGVYSDHYGACDLIERVDTKYNISTIYADRSKEVIQTVR
602	GC_00000010	EVERYTHING	wPipPEL	664	7	28	12	0	0.992407809110629	0.960890878090367	0.976395077074993													MVQIESIAAMSKQDVMLEIGSKKVIAAKYSSGVYSDHYGACDLIERVDTKYNISTIYADRSKEVIQTVR
603	GC_00000010	EVERYTHING	wPipPEL	705	7	28	12	0	0.992407809110629	0.960890878090367	0.976395077074993													MVQIESIAAMSKQDVMLEIGSKKVIAAKYSSGVYSDHYGACDLIERVDTKYNISTIYADRSKEVIQTVR
604	GC_00000010	EVERYTHING	wPipPEL	1137	7	28	12	0	0.992407809110629	0.960890878090367	0.976395077074993													MVQIESIAAMSKQDVMLEIGSKKVIAAKYSSGVYSDHYGACDLIERVDTKYNISTIYADRSKEVIQTVR
605	GC_00000010	EVERYTHING	wPipPEL	1213	7	28	12	0	0.992407809110629	0.960890878090367	0.976395077074993													MVQIESIAAMSKQDVMLEIGSKKVIAAKYSSGVYSDHYGACDLIERVDTKYNISTIYADRSKEVIQTVR
606	GC_00000010	EVERYTHING	wPipPEL	674	7	28	12	0	0.992407809110629	0.960890878090367	0.976395077074993													#NAME?
607	GC_00000010	EVERYTHING	wPipPEL	172	7	28	12	0	0.992407809110629	0.960890878090367	0.976395077074993													---------------MLEIGSKKVIAAKYSRGVYSDHYGTCDLIERVEAQYK-HTVW-----------R
608	GC_00000011	EVERYTHING	M11	545	8	28	5	0	0.947100266687896	0.629881517388503	0.756585724862788									L	Replication, recombination and repair	COG1961	Site-specific DNA recombinase SpoIVCA/DNA invertase PinE (SpoIVCA) (PDB:1GDT)	#NAME?
609	GC_00000011	EVERYTHING	M11	820	8	28	5	0	0.947100266687896	0.629881517388503	0.756585724862788	K06400	site-specific DNA recombinase							L	Replication, recombination and repair	COG1961	Site-specific DNA recombinase SpoIVCA/DNA invertase PinE (SpoIVCA) (PDB:1GDT)	MLKEVRCAIYTRKSNEDGLEQKFNSLDAQRVACEKYIKSREGWVALAKRYDDGGYSGKNLERPAIKELFEDVKGGEVDCVVVYTLDRLSRETKDSIEVTSFFRRHRVNFVAVTQIFDNNTPMGKFVQTVLSGAAQLEREMIVERVKNKIATSKEQGLWMGGTLPLGYDVKDKELIINGKEAKTVKHIFERYMELKSMAELARELNSQGYRTKARFDIFKKATVRRIITNPIYMGKIRHYEKEYEGKHEAIIEEEKWQKAQELIKNQPYRKVKYEEALLKGIIKCKSCDVNMTLTYSKKENKRYRYYICNNHLRGKSCESVNRTVVAGKVEKEVMKRAEDLYEKCG---EE-WKNLSFGKQKEVVKKLIKGVMVKEDGIEVSSEDKVEFIPIKKKGNKCT…
610	GC_00000011	EVERYTHING	M11	115	8	28	5	0	0.947100266687896	0.629881517388503	0.756585724862788									L	Replication, recombination and repair	COG1961	Site-specific DNA recombinase SpoIVCA/DNA invertase PinE (SpoIVCA) (PDB:1GDT)	---------------------------------------------------------------------------------------------------------------------------------------------------------------------------------------------------------------------------------------------------------------------------------------------------------------------------------------------------------------------------------------------------------------…
611	GC_00000011	EVERYTHING	M11	529	8	28	5	0	0.947100266687896	0.629881517388503	0.756585724862788									L	Replication, recombination and repair	COG1961	Site-specific DNA recombinase SpoIVCA/DNA invertase PinE (SpoIVCA) (PDB:1GDT)	---------------------------------------------------------------------------------------------------------------------------------------------------------------------------------------------------------------------------------------------------------------------------------------------------------------------------------------------------------------------------------------------------------------…
612	GC_00000011	EVERYTHING	O03	392	8	28	5	0	0.947100266687896	0.629881517388503	0.756585724862788									L	Replication, recombination and repair	COG1961	Site-specific DNA recombinase SpoIVCA/DNA invertase PinE (SpoIVCA) (PDB:1GDT)	-----------------------------------------------------------------------------------------------------------------------------------------------------------------------------------------------------------------------------------------------------------------------------------------------------------------------------------------------------------------------------------------------DKVEFIPIKKKGNKCT…
613	GC_00000011	EVERYTHING	O03	0	8	28	5	0	0.947100266687896	0.629881517388503	0.756585724862788									L	Replication, recombination and repair	COG1961	Site-specific DNA recombinase SpoIVCA/DNA invertase PinE (SpoIVCA) (PDB:1GDT)	-----------------------------------------------------------------------------------------------------------------------------------------------------------------------------------------------------------------------------------------------------------------------------------------------------------------------------------------------------------------------------------------------DKVEFIPIKKKGNKCT…
614	GC_00000011	EVERYTHING	O07	986	8	28	5	0	0.947100266687896	0.629881517388503	0.756585724862788	K06400	site-specific DNA recombinase							L	Replication, recombination and repair	COG1961	Site-specific DNA recombinase SpoIVCA/DNA invertase PinE (SpoIVCA) (PDB:1GDT)	MLKEVRCAIYTRKSNEDGLEQKFNSLDAQRVACEKYIKSREGWVALAKRYDDGGYSGKNLERPAIKELFEDVKGGEVDCVVVYTLDRLSRETKDSIEVTSFFRRHRVNFVAVTQIFDNNTPMGKFVQTVLSGAAQLEREMIVERVKNKIATSKEQGLWMGGTLPLGYDVKDKELIINGKEAKTVKHIFERYMELKSMAELARELNSQGYRTKARFDIFKKATVRRIITNPIYMGKIRHYEKEYEGKHEAIIEEEKWQKAQELIKNQPYRKVKYEEALLRGIIKCKSCDVNMTLTYAKKENKRYRYYVCNNHLRGKGCESENRNVIAGEVEKEVMRKTEQLYGKLGEKAEE-WKNLSFGKQKEVVKKLIKGVMVREDGIEVSLEDKVEFIPIKKKGNKCT…
615	GC_00000011	EVERYTHING	O07	573	8	28	5	0	0.947100266687896	0.629881517388503	0.756585724862788									L	Replication, recombination and repair	COG1961	Site-specific DNA recombinase SpoIVCA/DNA invertase PinE (SpoIVCA) (PDB:1GDT)	---------------------------------------------------------------------------------------------------------------------------------------------------------------------------------------------------------------------------------------------------------------------------------------------------------------------------------------------------------------------------------------------------------------…
616	GC_00000011	EVERYTHING	O07	307	8	28	5	0	0.947100266687896	0.629881517388503	0.756585724862788									L	Replication, recombination and repair	COG1961	Site-specific DNA recombinase SpoIVCA/DNA invertase PinE (SpoIVCA) (PDB:1GDT)	---------------------------------------------------------------------------------------------------------------------------------------------------------------------------------------------------------------------------------------------------------------------------------------------------------------------------------------------------------------------------------------------------------------…
617	GC_00000011	EVERYTHING	O11	783	8	28	5	0	0.947100266687896	0.629881517388503	0.756585724862788									L	Replication, recombination and repair	COG1961	Site-specific DNA recombinase SpoIVCA/DNA invertase PinE (SpoIVCA) (PDB:1GDT)	#NAME?
618	GC_00000011	EVERYTHING	O11	1033	8	28	5	0	0.947100266687896	0.629881517388503	0.756585724862788	K06400	site-specific DNA recombinase							L	Replication, recombination and repair	COG1961	Site-specific DNA recombinase SpoIVCA/DNA invertase PinE (SpoIVCA) (PDB:1GDT)	MLKEVRCAIYTRKSNEDGLEQKFNSLDAQRVACEKYIKSREGWVALAKRYDDGGYSGKNLERPAIKELFEDVKGGEVDCVVVYTLDRLSRETKDSIEVTSFFRRHRVNFVAVTQIFDNNTPMGKFVQTVLSGAAQLEREMIVERVKNKIATSKEQGLWMGGTLPLGYDVKDKELIINGKEAKTVKHIFERYMELKSMAELARELNSQGYRTKARFDIFKKATVRRIITNPIYMGKIRHYEKEYEGKHEAIIEEEKWQKAQELIKNQPYRKVKYEEALLKGIIKCKSCDVNMTLTYSKKENKRYRYYICNNHLRGKSCESVNRTVVAGKVEKEVMKRAEDLYEKCG---EE-WKNLSFGKQKEVVKKLIKGVMVKEDGIEVSSEDKVEFIPIKKKGNKCT…
619	GC_00000011	EVERYTHING	O11	886	8	28	5	0	0.947100266687896	0.629881517388503	0.756585724862788									L	Replication, recombination and repair	COG1961	Site-specific DNA recombinase SpoIVCA/DNA invertase PinE (SpoIVCA) (PDB:1GDT)	---------------------------------------------------------------------------------------------------------------------------------------------------------------------------------------------------------------------------------------------------------------------------------------------------------------------------------------------------------------------------------------------------------------…
620	GC_00000011	EVERYTHING	O11	365	8	28	5	0	0.947100266687896	0.629881517388503	0.756585724862788									L	Replication, recombination and repair	COG1961	Site-specific DNA recombinase SpoIVCA/DNA invertase PinE (SpoIVCA) (PDB:1GDT)	---------------------------------------------------------------------------------------------------------------------------------------------------------------------------------------------------------------------------------------------------------------------------------------------------------------------------------------------------------------------------------------------------------------…
621	GC_00000011	EVERYTHING	O12	225	8	28	5	0	0.947100266687896	0.629881517388503	0.756585724862788									L	Replication, recombination and repair	COG1961	Site-specific DNA recombinase SpoIVCA/DNA invertase PinE (SpoIVCA) (PDB:1GDT)	---------------------------------------------------------------------------------------------------------------------------------------------------------------------------------------------------------------------------------------------------------------------------------------------------------------------------------------------------------------------------------------------------------------…
622	GC_00000011	EVERYTHING	O12	610	8	28	5	0	0.947100266687896	0.629881517388503	0.756585724862788									L	Replication, recombination and repair	COG1961	Site-specific DNA recombinase SpoIVCA/DNA invertase PinE (SpoIVCA) (PDB:1GDT)	---------------------------------------------------------------------------------------------------------------------------------------------------------------------------------------------------------------------------------------------------------------------------------------------------------------------------------------------------------------------------------------------------------------…
623	GC_00000011	EVERYTHING	wPipJHB	1232	8	28	5	0	0.947100266687896	0.629881517388503	0.756585724862788									L	Replication, recombination and repair	COG1961	Site-specific DNA recombinase SpoIVCA/DNA invertase PinE (SpoIVCA) (PDB:1GDT)	#NAME?
624	GC_00000011	EVERYTHING	wPipJHB	1219	8	28	5	0	0.947100266687896	0.629881517388503	0.756585724862788	K06400	site-specific DNA recombinase							L	Replication, recombination and repair	COG1961	Site-specific DNA recombinase SpoIVCA/DNA invertase PinE (SpoIVCA) (PDB:1GDT)	MLKEVRCAIYTRKSNEDGLEQKFNSLDAQRVACEKYIKSREGWVALAKRYDDGGYSGKNLERPAIKELFEDVKAGEVDCVVVYTLDRLSRETKDSIEVTSFFRRHRVNFIAVTQIFDNNTPMGKFVQTVLSGAAQLEREMIVERVKNKIATSKEQGLWMGGTLPLGYDVKDKELIINGKEAKTVKHIFERYMELKSMAELARELNSQGYRTKARFDIFKKATVRRIITNPIYMGKIRHYEKEYEGKHEAIIEEEKWQKAQELIRNQPYRKAKYEEALLRGIIKCKSCDVNMTLTYSKKENKRYRYYICNNHLRGKSCESVNRTVVAGKVEKEVMKRAEDLYEKCG---EE-WKNLSFGKQKEVVKKLIKGVMVKEDGIEVSSEDKVEFIPIKKKGNKCT…
625	GC_00000011	EVERYTHING	wPipJHB	1355	8	28	5	0	0.947100266687896	0.629881517388503	0.756585724862788	K06400	site-specific DNA recombinase							L	Replication, recombination and repair	COG1961	Site-specific DNA recombinase SpoIVCA/DNA invertase PinE (SpoIVCA) (PDB:1GDT)	MLKEVRCAIYTRKSNEDGLEQKFNSLDAQRVACEKYIKSREGWVALAKRYDDGGYSGKNLERPAIKELFEDVKAGEVDCVVVYTLDRLSRETKDSIEVTSFFRRHRVNFIAVTQIFDNNTPMGKFVQTVLSGAAQLEREMIVERVKNKIATSKEQGLWMGGTLPLGYDVKDKELIINGKEAKTVKHIFERYMELKSMAELARELNSQGYRTKARFDIFKKATVRRIITNPIYMGKIRHYEKEYEGKHEAIIEEEKWQKAQELIRNQPYRKAKYEEALLRGIIKCKSCDVNMTLTYSKKENKRYRYYICNNHLRGKSCESVNRTVVAGKVEKEVMKRAEDLYEKCG---EE-WKNLSFGKQKEVVKKLIKGVMVKEDGIEVSSEDKVEFIPIKKKGNKCT…
626	GC_00000011	EVERYTHING	wPipJHB	1286	8	28	5	0	0.947100266687896	0.629881517388503	0.756585724862788	K06400	site-specific DNA recombinase							L	Replication, recombination and repair	COG1961	Site-specific DNA recombinase SpoIVCA/DNA invertase PinE (SpoIVCA) (PDB:1GDT)	MLKEVRCAIYTRKSNEDGLEQKFNSLDAQRVACEKYIKSREGWVALAKRYDDGGFSGKNLERPAIKGLFEDVKTGEVDCVVVYTLDRLSRETKDSIEVTSFFRRHRVNFIAVTQIFDNNTPMGKFVQTVLSGAAQLEREMIVERVKNKIATSKEQGLWMGGTLPLGYDVKDKELIINGKEAKTVKHIFERYMELKSMAELARELNSQGYRTKARFDIFKKATVRRIITNPIYMGKIRHYEKEYEGKHEAIIEEEKWQKAQELIRNQPYRKAKYEEALLRGIIKCKSCDVNMTLTYSKKENKRYRYYICNNHLRGKSCESVNRTVVAGKVEKEVMKRAEDLYEKCG---EE-WKNLSFGKQKEVVKKLIKGVMVKEDGIEVSSEDKVEFIPIKKKGKKCT…
627	GC_00000011	EVERYTHING	wPipMOL	1195	8	28	5	0	0.947100266687896	0.629881517388503	0.756585724862788									L	Replication, recombination and repair	COG1961	Site-specific DNA recombinase SpoIVCA/DNA invertase PinE (SpoIVCA) (PDB:1GDT)	#NAME?
628	GC_00000011	EVERYTHING	wPipMOL	1237	8	28	5	0	0.947100266687896	0.629881517388503	0.756585724862788									L	Replication, recombination and repair	COG1961	Site-specific DNA recombinase SpoIVCA/DNA invertase PinE (SpoIVCA) (PDB:1GDT)	-------------------------------------------------------------------------------------------------------------------------------------------------------------------------------------------------------------------------------------------------------------EKWQKAQELIKNQPYRKVKYEEALLKGIIKCKSCDVNMTLTYSKKENKRYRYYICNNHLRGKSCESVNRTVVAGKVEKEVMKRAEDLYEKCG---EE-WKNLSFGKQKEVVKKLIKGVMVKEDGIEVSSEDKVEFIPIKKKGNKCT…
629	GC_00000011	EVERYTHING	wPipMOL	1000	8	28	5	0	0.947100266687896	0.629881517388503	0.756585724862788									L	Replication, recombination and repair	COG1961	Site-specific DNA recombinase SpoIVCA/DNA invertase PinE (SpoIVCA) (PDB:1GDT)	--------------------------------------------------------------------------------------------------------------------------------------------------------------------------------------------------------------------------------------------------------------------------------------------------MTLTYAKKENKRYRYYVCNNHLRGKGCESENRNVIAGEVEKEVMRKTEQLYGKLGEKAEE-WKNLSFGKQKEVVKKLIKGVMVREDGIEVSLEDKVEFIPIKKKGKKCT…
630	GC_00000011	EVERYTHING	wPipMOL	1060	8	28	5	0	0.947100266687896	0.629881517388503	0.756585724862788									L	Replication, recombination and repair	COG1961	Site-specific DNA recombinase SpoIVCA/DNA invertase PinE (SpoIVCA) (PDB:1GDT)	---------------------------------------------------------------------------------------------------------------------------------------------------------------------------------------------------------------------------------------------------------------------------------------------------------------------------------------------------------------------------------------------------------------…
631	GC_00000011	EVERYTHING	wPipMOL	1150	8	28	5	0	0.947100266687896	0.629881517388503	0.756585724862788	K06400	site-specific DNA recombinase							L	Replication, recombination and repair	COG1961	Site-specific DNA recombinase SpoIVCA/DNA invertase PinE (SpoIVCA) (PDB:1GDT)	MLKEVRCAIYTRKSNEDGLEQKFNSLDAQRVACEKYIKSREGWVALAKRYDDGGYSGKNLERPAIKELFEDVKAGEVDCVVVYTLDRLSRETKDSIEVTSFFRRHRVNFIAVTQIFDNNTPMGKFVQTVLSGAAQLEREMIVERVKNKIATSKEQGLWMGGTLPLGYDVKDKELIINGKEAKTVKHIFERYMELKSMAELARELNSQGYRTKARFDIFKKATVRRIITNPIYMGKIRHYEKEY------------------------------------------------------------------------------------------------------------------------------------------------------------…
632	GC_00000011	EVERYTHING	wPipPEL	401	8	28	5	0	0.947100266687896	0.629881517388503	0.756585724862788									L	Replication, recombination and repair	COG1961	Site-specific DNA recombinase SpoIVCA/DNA invertase PinE (SpoIVCA) (PDB:1GDT)	#NAME?
633	GC_00000011	EVERYTHING	wPipPEL	413	8	28	5	0	0.947100266687896	0.629881517388503	0.756585724862788	K06400	site-specific DNA recombinase							L	Replication, recombination and repair	COG1961	Site-specific DNA recombinase SpoIVCA/DNA invertase PinE (SpoIVCA) (PDB:1GDT)	MLKEVRCAIYTRKSNEDGLEQKFNSLDAQRVACEKYIKSREGWVALAKRYDDGGYSGKNLERPAIKELFEDVKAGEVDCVVVYTLDRLSRETKDSIEVTSFFRRHRVNFIAVTQIFDNNTPMGKFVQTVLSGAAQLEREMIVERVKNKIATSKEQGLWMGGTLPLGYDVKDKELIINGKEAKTVKHIFERYMELKSMAELARELNSQGYRTKARFDIFKKATVRRIITNPIYMGKIRHYEKEYEGKHEAIIEEEKWQKAQELIRNQPYRKAKYEEALLRGIIKCKSCDVNMTLTYSKKENKRYRYYICNNHLRGKSCESVNRTVVAGKVEKEVMKRAEDLYEKCG---EE-WKNLSFGKQKEVVKKLIKGVMVKEDGIEVSSEDKVEFIPIKKKGNKCT…
634	GC_00000011	EVERYTHING	wPipPEL	303	8	28	5	0	0.947100266687896	0.629881517388503	0.756585724862788	K06400	site-specific DNA recombinase							L	Replication, recombination and repair	COG1961	Site-specific DNA recombinase SpoIVCA/DNA invertase PinE (SpoIVCA) (PDB:1GDT)	MLKEVRCAIYTRKSNEDGLEQKFNSLDAQRVACEKYIKSREGWVALAKRYDDGGYSGKNLERPAIKELFEDVKAGEVDCVVVYTLDRLSRETKDSIEVTSFFRRHRVNFIAVTQIFDNNTPMGKFVQTVLSGAAQLEREMIVERVKNKIATSKEQGLWMGGTLPLGYDVKDKELIINGKEAKTVKHIFERYMELKSMAELARELNSQGYRTKARFDIFKKATVRRIITNPIYMGKIRHYEKEYEGKHEAIIEEEKWQKAQELIRNQPYRKAKYEEALLRGIIKCKSCDVNMTLTYSKKENKRYRYYICNNHLRGKSCESVNRTVVAGKVEKEVMKRAEDLYEKCG---EE-WKNLSFGKQKEVVKKLIKGVMVKEDGIEVSSEDKVEFIPIKKKGNKCT…
635	GC_00000011	EVERYTHING	wPipPEL	348	8	28	5	0	0.947100266687896	0.629881517388503	0.756585724862788	K06400	site-specific DNA recombinase							L	Replication, recombination and repair	COG1961	Site-specific DNA recombinase SpoIVCA/DNA invertase PinE (SpoIVCA) (PDB:1GDT)	MLKEVRCAIYTRKSNEDGLEQKFNSLDAQRVACEKYIKSREGWVALAKRYDDGGFSGKNLERPAIKGLFEDVKTGEVDCVVVYTLDRLSRETKDSIEVTSFFRRHRVNFVAVTQIFDNNTPMGKFVQTVLSGAAQLEREMIVERVKNKIATSKEQGLWMGGTLPLGYDVKDKELIINEKEAKIVGHIFERYLELKSMAELARELNSQGYRTKS--DIFKKATVRRIITNPIYMGKIKHYEKEYEGKHEAIIEEEKWQKAQELIRNQPYRKAKYEEALLRGIIKCKSCDVNMTLTYAKKENKRYRYYVCNNHLRGKGCESENRNVIAGEVEKEVMRKTEQLYGKLGEKAEE-WKNLSFGKQKEVVKKLIKGVMVREDGIEVSLEDKVEFIPIKKKGKKCT…
636	GC_00000012	EVERYTHING	M11	205	7	27	7	0	0.886963233230424	0.665857494998452	0.760668769933484	K06900	uncharacterized protein							R	General function prediction only	COG3621	Patatin-like phospholipase/acyl hydrolase, includes sporulation protein CotR (PATA) (PDB:1OXW)	--------------------------------------------GIRGIIPAIILAEIEERTRKPIAEIFDLMAGTSTGGIVVAGLCKKDK---PQYSANDLVEFYREYGPYIFKSSFFRRSILSWFNCAQYPYKNIEFVLDKYFGDDTLQNTLNNVLLTSYDIQNNCPFFFKSWKEGN--IKLKDALRAATAAPTYFAPKYLKINHKEMVLVDGGVFANNPAACAYASGKRLFPNDDILLLSIGTGRTDRSIEYANSKRFGKIGWIKPLLNVMFASGLDCVNYQMNQVIGNRYVRIQSQLKLASADMDNITSKNIKSLQQEAKAMIEDNQKLIDKLC-DFIS-
637	GC_00000012	EVERYTHING	M11	1122	7	27	7	0	0.886963233230424	0.665857494998452	0.760668769933484	K06900	uncharacterized protein							R	General function prediction only	COG3621	Patatin-like phospholipase/acyl hydrolase, includes sporulation protein CotR (PATA) (PDB:1OXW)	MQFSPGVKHTVVLGQETQPDKSEQVNRINKYLIMKKYILSVDGGGIRGIIPAIILAEIEKRTRKRIAEIFHLMAGTSTGGIVIAGLCKKDKQGNPQYSANDLVEFYQKYGAYIFKSSFLRRSIFSWLNCAQYPHKNIEFVLDKYFGEDILKNTLSKVLITSYDINNNYPFFFKSWREDRNFIKLKDALRATTAAPTYFAPKYLKINQKEMVLVDGGVFANNPAACAYAS-------------------------------------------------------------------------------------------------------------------
638	GC_00000012	EVERYTHING	M11	312	7	27	7	0	0.886963233230424	0.665857494998452	0.760668769933484									R	General function prediction only	COG3621	Patatin-like phospholipase/acyl hydrolase, includes sporulation protein CotR (PATA) (PDB:1OXW)	---------------------------------------------------------------------------------------------------------------------------------------------------------------------------------------LKDALRATTAAPTYFAPKYLKINQKEMVLVDGGVFANNPAACAYASAKRLFPNDEIILLSIGTGRTDRSI--ANSRRLGKIGWIKPLLHVMFASSLDSVNYQLDQVIGDKYIRIQSQLKLASADMDNITSKNIKSLQQEAKAMIEDNQKVIEKFC-NIIS-
639	GC_00000012	EVERYTHING	M11	1032	7	27	7	0	0.886963233230424	0.665857494998452	0.760668769933484									R	General function prediction only	COG3621	Patatin-like phospholipase/acyl hydrolase, includes sporulation protein CotR (PATA) (PDB:1OXW)	---------------------------------------------------------------------------------------------------------------------------------------------------------------------------------------LKDALRATTAAPTYFAPKYLKINQKEMVLVDGGVFANNPAACAYASGKRLFPNDEIILLSIGTGRTDRSI--ANSRRFGKIGWIKPLLNVMFASSLDAVNYQLDQVIADKYIRIQSQLKIASPDMDNITSKNIKSLQQEAKAMVEGNQKVIDKFC-DIVS-
640	GC_00000012	EVERYTHING	M11	14	7	27	7	0	0.886963233230424	0.665857494998452	0.760668769933484									R	General function prediction only	COG3621	Patatin-like phospholipase/acyl hydrolase, includes sporulation protein CotR (PATA) (PDB:1OXW)	#NAME?
641	GC_00000012	EVERYTHING	M11	1151	7	27	7	0	0.886963233230424	0.665857494998452	0.760668769933484									R	General function prediction only	COG3621	Patatin-like phospholipase/acyl hydrolase, includes sporulation protein CotR (PATA) (PDB:1OXW)	---------------------------------MAKYILSVDGGGIRGIIPAIILAEIEKRTRRTIAEIFDLMAGTSTGGIIVAGLCKSNK---LQYSANDLVELYQEYGAYIFQSSFW---------------------------------------------------------------------------------------------------------------------------------------------------------------------------------------------------------------------------------
642	GC_00000012	EVERYTHING	M11	718	7	27	7	0	0.886963233230424	0.665857494998452	0.760668769933484									R	General function prediction only	COG3621	Patatin-like phospholipase/acyl hydrolase, includes sporulation protein CotR (PATA) (PDB:1OXW)	---------------------------------MTKYILSVDGGGIRGIIPAIILAEIESRTKKPISQIFDLMAGTSTGGIIVAGLCKSNK---LQYSANDLVELYQEYGAYIFQSSFW---------------------------------------------------------------------------------------------------------------------------------------------------------------------------------------------------------------------------------
643	GC_00000012	EVERYTHING	O03	341	7	27	7	0	0.886963233230424	0.665857494998452	0.760668769933484	K06900	uncharacterized protein							R	General function prediction only	COG3621	Patatin-like phospholipase/acyl hydrolase, includes sporulation protein CotR (PATA) (PDB:1OXW)	---------------------------------MAKYILSVDGGGIRGIIPAIILAEIEKRTRRTIAEIFDLVAGTSTGGIVVAGLCRKDERGNPQYSANDLVEFYQKYGAYIFKSSFLRRSIFSWLNCAQYPHKNIEFVLDKYFGDSTLADATNNLMLTSYDIKNNYPFFFKNWREDRNFIKLKDALRATTAAPTYFAPKYLKINHKEMVLVDGGVFANNPAACAYASAKRLFPNDEIILLSIGTGRTDRSI--ANSRRLGKIGWIKPLLHVMFASSLDSVNYQLDQVIGDKYIRIQSQLKLASADMDNITSKNIKSLQQEAKAMIEDNQKVIEKFC-NIIS-
644	GC_00000012	EVERYTHING	O07	272	7	27	7	0	0.886963233230424	0.665857494998452	0.760668769933484	K06900	uncharacterized protein							R	General function prediction only	COG3621	Patatin-like phospholipase/acyl hydrolase, includes sporulation protein CotR (PATA) (PDB:1OXW)	---------------------------------MAKYILSVDGGGIRGIIPAIILAEIEKRTRRTIAEIFDLVAGTSTGGIVVAGLCRKDERGNPQYSANDLVEFYQKYGAYIFKSSFLRRSIFSWLNCAQYPHKNIEFVLDKYFGDSTLADATNNLMLTSYDIKNNYPFFFKNWREDRNFIKLKDALRATTAAPTYFAPKYLKINHKEMVLVDGGVFANNPAACAYASAKRLFPNDEIILLSIGTGRTDRSI--ANSRRLGKIGWIKPLLHVMFASSLDSVNYQLDQVIGDKYIRIQSQLKLASADMDNITSKNIKSLQQEAKAMIEDNQKVIEKFC-NIIS-
645	GC_00000012	EVERYTHING	O07	938	7	27	7	0	0.886963233230424	0.665857494998452	0.760668769933484	K06900	uncharacterized protein							R	General function prediction only	COG3621	Patatin-like phospholipase/acyl hydrolase, includes sporulation protein CotR (PATA) (PDB:1OXW)	---------------------------------MIKYILSVDGGGIRGIIPAIILAEIEERTRKPIAEIFDLMAGTSTGGIVVAGLCKKDK---PQYSANDLVEFYREYGPYIFKSSFFRRSILSWFNCAQYPYKNIEFVLDKYFGDDTLQNTLNNVLLTSYDIQNNCPFFFKSWKEGN--IKLKDALRAATAAPTYFAPKYLKINHKEMVLVDGGVFANNPAACAYASGKRLFPNDDILLLSIGTGRTDRSIEYANSKRFGKIGWIKPLLNVMFASGLDCVNYQMNQVIGNRYVRIQSQLKLASADMDNITSKNIKSLQQEAKAMIEDNQKLIDKLC-DFIS-
646	GC_00000012	EVERYTHING	O07	670	7	27	7	0	0.886963233230424	0.665857494998452	0.760668769933484	K06900	uncharacterized protein							R	General function prediction only	COG3621	Patatin-like phospholipase/acyl hydrolase, includes sporulation protein CotR (PATA) (PDB:1OXW)	#NAME?
647	GC_00000012	EVERYTHING	O11	713	7	27	7	0	0.886963233230424	0.665857494998452	0.760668769933484	K06900	uncharacterized protein							R	General function prediction only	COG3621	Patatin-like phospholipase/acyl hydrolase, includes sporulation protein CotR (PATA) (PDB:1OXW)	#NAME?
648	GC_00000012	EVERYTHING	O11	947	7	27	7	0	0.886963233230424	0.665857494998452	0.760668769933484									R	General function prediction only	COG3621	Patatin-like phospholipase/acyl hydrolase, includes sporulation protein CotR (PATA) (PDB:1OXW)	--------------------------------------------------------------------------------------------------------------------------------------------------------------------------------------------------------------------------------------------------------TDRSIKYANSRKFGKIGWVKPLLNVMFASGLDCVDYQLEQVIDDKYIRIQSQLKVASTEMDNITLKNIKFLQQEAKAMIEDNQKVIEKFC-NIIS-
649	GC_00000012	EVERYTHING	O11	919	7	27	7	0	0.886963233230424	0.665857494998452	0.760668769933484									R	General function prediction only	COG3621	Patatin-like phospholipase/acyl hydrolase, includes sporulation protein CotR (PATA) (PDB:1OXW)	---------------------------------MAKYILSVDGGGIRGIIPAIILAEIEKRTRRTIAEIFDLMAGTSTGGIIVAGLCKSNK---LQYSANDLVELYQEYGAYIFQSSFW---------------------------------------------------------------------------------------------------------------------------------------------------------------------------------------------------------------------------------
650	GC_00000012	EVERYTHING	O11	944	7	27	7	0	0.886963233230424	0.665857494998452	0.760668769933484									R	General function prediction only	COG3621	Patatin-like phospholipase/acyl hydrolase, includes sporulation protein CotR (PATA) (PDB:1OXW)	---------------------------------MTKYILSVDGGGIRGIIPAIILAEIESRTKKPISQIFDLMAGTSTGGIIVAGLCKSNK---LQYSANDLVELYQEYGAYIFQSSFW---------------------------------------------------------------------------------------------------------------------------------------------------------------------------------------------------------------------------------
651	GC_00000012	EVERYTHING	wPipJHB	1384	7	27	7	0	0.886963233230424	0.665857494998452	0.760668769933484	K06900	uncharacterized protein							R	General function prediction only	COG3621	Patatin-like phospholipase/acyl hydrolase, includes sporulation protein CotR (PATA) (PDB:1OXW)	---------------------------------MIKYILSVDGGGIRGIIPAIILAEIEERTRKPIAEIFDLMAGTSTGGIVVAGLCKKDK---PQYSANDLVEFYREYGPYIFKSSFFRRSILSWFNCAQYPYKNIEFVLDKYFGDDTLQNTLNNVLLTSYDIQNNCPFFFKSWKEGN--IKLKDALRAATAAPTYFAPKYLKINHKEMVLVDGGVFANNPAACAYASGKRLFPNDDILLLSIGTGRTDRSIEYANSKRFGKIGWIKPLLNVMFASGLDCVNYQMNQVIGNRYVRIQSQLKLASADMDNITSKNIKSLQQEAKAMIEDNQKLIDKLC-DFIS-
652	GC_00000012	EVERYTHING	wPipJHB	946	7	27	7	0	0.886963233230424	0.665857494998452	0.760668769933484	K06900	uncharacterized protein							R	General function prediction only	COG3621	Patatin-like phospholipase/acyl hydrolase, includes sporulation protein CotR (PATA) (PDB:1OXW)	------------------------------------------------------------------------MAGTSTGGIVIAGLCKKDKQGNPQYSANDLVEFYQKYGAYIFKSSFLRRSIFSWLNCAQYPHKNIEFVLDKYFGEDILKNTLSKVLITSYDINNNYPFFFKSWREDRNFIKLKDALRATTAAPTYFAPKYLKINQKEMVLVDGGVFANNPAACAYASGKRLFPNDEIILLSIGTGRTDRSI--ANSRRFGKIGWIKPLLNVMFASSLDAVNYQLDQVIADKYIRIQSQLKIASPDMDNITSKNIKSLQQEAKAMVEGNQKVIDKFC-DIVS-
653	GC_00000012	EVERYTHING	wPipJHB	866	7	27	7	0	0.886963233230424	0.665857494998452	0.760668769933484	K06900	uncharacterized protein							R	General function prediction only	COG3621	Patatin-like phospholipase/acyl hydrolase, includes sporulation protein CotR (PATA) (PDB:1OXW)	MQFSPGVKQTVAFGQETHPDKSEQVNKINKYLTMAKYILSVDGGGIRGIIPAIILAEIEKRTRRTIAEIFDLMAGTSTGGIIVAGLCKSNK---LQYSANDLVELYQEYGAYIFQSSFWRKSIASWLSGSQYSYRNMEFILNKYFGESTMADVASNLLLTSYDIHNSCEFFFKSWKEKN--IKLKDALRATTAAPTYFTPKRLKISQTERVLIDGGVFANNPAACAYASAKRLFPNDEIILLSIGTGRTDRSIKYANSRKFGKIGWVKPLLNVMFASGLDCVDYQLEQVIDDKYIRIQSQLKIASPDMDNITSKNIKSLQQEAKAMIEDNQKVIEKFCIDILNI
654	GC_00000012	EVERYTHING	wPipJHB	1448	7	27	7	0	0.886963233230424	0.665857494998452	0.760668769933484	K06900	uncharacterized protein							R	General function prediction only	COG3621	Patatin-like phospholipase/acyl hydrolase, includes sporulation protein CotR (PATA) (PDB:1OXW)	#NAME?
655	GC_00000012	EVERYTHING	wPipJHB	1325	7	27	7	0	0.886963233230424	0.665857494998452	0.760668769933484	K06900	uncharacterized protein							R	General function prediction only	COG3621	Patatin-like phospholipase/acyl hydrolase, includes sporulation protein CotR (PATA) (PDB:1OXW)	---------------------------------MAKYILSVDGGGIRGIIPAIILAEIEKRTRRTIAEIFDLVAGTSTGGIVVAGLCRKDERGNPQYSANDLVEFYQKYGAYIFKSSFLRRSIFSWLNCAQYPHKNIEFVLDKYFGDSTLADATNNLMLTSYDIKNNYPFFFKNWREDRNFIKLKDALRATTAAPTYFAPKYLKINHKEMVLVDGGVFANNPAACAYASAKRLFPNDEIILLS---------------------------------------------------------LELAG-QIEDIANSEIRKNRLDKTTITCD-------VCLRV---
656	GC_00000012	EVERYTHING	wPipMOL	1047	7	27	7	0	0.886963233230424	0.665857494998452	0.760668769933484	K06900	uncharacterized protein							R	General function prediction only	COG3621	Patatin-like phospholipase/acyl hydrolase, includes sporulation protein CotR (PATA) (PDB:1OXW)	---------------------------------MAKYILSVDGGGIRGIIPAIILAEIEKRTRRTIAEIFDLVAGTSTGGIVVAGLCRKDERGNPQYSANDLVEFYQKYGAYIFKSSFLRRSIFSWLNCAQYPHKNIEFVLDKYFGDSTLADATNNLMLTSYDIKNNYPFFFKNWREDRNFIKLKDALRATTAAPTYFAPKYLKINHKEMVLVDGGVFANNPAACAYASAKRLFPNDEIILLSIGTGRTDRSI--ANSRRLGKIGWIKPLLHVMFASSLDSVNYQLDQVIGDKYIRIQSQLKLASADMDNITSKNIKSLQQEAKAMIEDNQKVIEKFC-NIIS-
657	GC_00000012	EVERYTHING	wPipMOL	1176	7	27	7	0	0.886963233230424	0.665857494998452	0.760668769933484	K06900	uncharacterized protein							R	General function prediction only	COG3621	Patatin-like phospholipase/acyl hydrolase, includes sporulation protein CotR (PATA) (PDB:1OXW)	---------------------------------MIKYILSVDGGGIRGIIPAIILAEIEERTRKPIAEIFDLMAGTSTGGIVVAGLCKKDK---PQYSANDLVEFYREYGPYIFKSSFFRRSILSWFNCAQYPYKNIEFVLDKYFGDDTLQNTLNNVLLTSYDIQNNCPFFFKSWKEGN--IKLKDALRAATAAPTYFAPKYLKINHKEMVLVDGGVFANNPAACAYASGKRLFPNDDILLLSIGTGRTDRSIEYANSKRFGKIGWIKPLLNVMFASGLDCVNYQMNQVIGNRYVRIQSQLKLASADMDNITSKNIKSLQQEAKAMIEDNQKLIDKLC-DFIS-
658	GC_00000012	EVERYTHING	wPipMOL	1212	7	27	7	0	0.886963233230424	0.665857494998452	0.760668769933484	K06900	uncharacterized protein							R	General function prediction only	COG3621	Patatin-like phospholipase/acyl hydrolase, includes sporulation protein CotR (PATA) (PDB:1OXW)	----------------------------------------------------------------------DLMAGTSTGGIIVAGLCKSNK---LQYSANDLVELYQEYGAYIFQSSFWRKSIASWLSGSQYSYRNMEFILNKYFGESTMADVASNLLLTSYDIHNSCEFFFKSWKEKN--IKLKDALRATTAAPTYFTPKRLKISQTERVLIDGGVFANNPAACAYASAKRLFPNDEIILLSIGTGRTDRSIKYANSRKFGKIGWVKPLLNVMFASGLDCVDYQLEQVIDDKYIRIQSQLKVASTEMDNITLKNIKFLQQEAKAMIEDNQKVIEKFCI-----
659	GC_00000012	EVERYTHING	wPipMOL	1206	7	27	7	0	0.886963233230424	0.665857494998452	0.760668769933484									R	General function prediction only	COG3621	Patatin-like phospholipase/acyl hydrolase, includes sporulation protein CotR (PATA) (PDB:1OXW)	---------------------------------MTKYILSVDGGGIRGIIPAIILAEIESRTKKPISQIF----------------------------------------------------------------------------------------------------------------------------------------------------------------------------------------------------------------------------------------------------------------------------------
660	GC_00000012	EVERYTHING	wPipPEL	278	7	27	7	0	0.886963233230424	0.665857494998452	0.760668769933484	K06900	uncharacterized protein							R	General function prediction only	COG3621	Patatin-like phospholipase/acyl hydrolase, includes sporulation protein CotR (PATA) (PDB:1OXW)	---------------------------------MAKYILSVDGGGIRGIIPAIILAEIEKRTRRTIAEIFDLVAGTSTGGIVVAGLCRKDERGNPQYSANDLVEFYQKYGAYIFKSSFLRRSIFSWLNCAQYPHKNIEFVLDKYFGDSTLADATNNLMLTSYDIKNNYPFFFKNWREDRNFIKLKDALRATTAAPTYFAPKYLKINHKEMVLVDGGVFANNPAACAYASAKRLFPNDEIILLSIGTGRTDRSI--ANSRRLGKIGWIKPLLHVMFASSLDSVNYQLDQVIGDKYIRIQSQLKLASADMDNITSKNIKSLQQEAKAMIEDNQKVIEKFC-NIIS-
661	GC_00000012	EVERYTHING	wPipPEL	458	7	27	7	0	0.886963233230424	0.665857494998452	0.760668769933484	K06900	uncharacterized protein							R	General function prediction only	COG3621	Patatin-like phospholipase/acyl hydrolase, includes sporulation protein CotR (PATA) (PDB:1OXW)	------------------------------------------------------------------------MAGTSTGGIVIAGLCKKDKQGNPQYSANDLVEFYQKYGAYIFKSSFLRRSIFSWLNCAQYPHKNIEFVLDKYFGEDILKNTLSKVLITSYDINNNYPFFFKSWREDRNFIKLKDALRATTAAPTYFAPKYLKINQKEMVLVDGGVFANNPAACAYASGKRLFPNDEIILLSIGTGRTDRSI--ANSRRFGKIGWIKPLLNVMFASSLDAVNYQLDQVIADKYIRIQSQLKIASPDMDNITSKNIKSLQQEAKAMVEGNQKVIDKFC-DIVS-
662	GC_00000012	EVERYTHING	wPipPEL	1352	7	27	7	0	0.886963233230424	0.665857494998452	0.760668769933484	K06900	uncharacterized protein							R	General function prediction only	COG3621	Patatin-like phospholipase/acyl hydrolase, includes sporulation protein CotR (PATA) (PDB:1OXW)	MQFSPGVKQTVAFGQETHPDKSEQVNKINKYLTMAKYILSVDGGGIRGIIPAIILAEIEKRTRRTIAEIFDLMAGTSTGGIIVAGLCKSNK---LQYSANDLVELYQEYGAYIFQSSFWRKSIASWLSGSQYSYRNMEFILNKYFGESTMADVASNLLLTSYDIHNSCEFFFKSWKEKN--IKLKDALRATTAAPTYFTPKRLKISQTERVLIDGGVFANNPAACAYASAKRLFPNDEIILLSIGTGRTDRSIKYANSRKFGKIGWVKPLLNVMFASGLDCVDYQLEQVIDDKYIRIQSQLKIASPDMDNITSKNIKSLQQEAKAMIEDNQKVIEKFCIDILNI
663	GC_00000013	EVERYTHING	M11	414	8	26	5	0	0.980257084013919	0.720099476888775	0.830275989925544			COG0050	Translation factors					J	Translation, ribosomal structure and biogenesis	COG0050	Translation elongation factor EF-Tu, a GTPase (TufA) (PDB:1EFU)	-MTAIVEAFGKPHVNVGTIGHVDHGKTTLTAAITKHYGNFVAYDQI---------------------------------------------------------------------------------------------------------------------------------------------------------------------------------------------------------------------------------------------------------------------------------------------------------------------------------------------------------
664	GC_00000013	EVERYTHING	M11	1141	8	26	5	0	0.980257084013919	0.720099476888775	0.830275989925544			COG0050	Translation factors					J	Translation, ribosomal structure and biogenesis	COG0050	Translation elongation factor EF-Tu, a GTPase (TufA) (PDB:1EFU)	-MTAIVEAFGKPHVNVGTIGHVDHGKTTLTAAITKHYGNFVAYDQI---------------------------------------------------------------------------------------------------------------------------------------------------------------------------------------------------------------------------------------------------------------------------------------------------------------------------------------------------------
665	GC_00000013	EVERYTHING	M11	723	8	26	5	0	0.980257084013919	0.720099476888775	0.830275989925544	K02358	elongation factor Tu	COG0050	Translation factors					J	Translation, ribosomal structure and biogenesis	COG0050	Translation elongation factor EF-Tu, a GTPase (TufA) (PDB:1EFU)	IMTAIVEAFGKPHVNVGTIGHVDHGKTTLTAAITKHYGNFVAYDQIDKAPEERKRGITIATAHVEYQTEKRHYAHVDCPGHADYVKNMIVGAAQMDAAILVVSGVDGPMPQTREHILLAKQVGVGYIVVYINKADVADADMIDLVEMEVRELLSKYGFPGDEVPMIVGSALKALEDDSSEYGKKSIDKLMEKLDEYVAVPPRPIDLPFLLPIEDVFSISGRGTVVTGRIEKGEIKTGDEIEIIGLKATQKTICTGVEMFKKLLDKGSAGLNVGILLRGTKREEVERGQVLAKPGTITPHKKFNAEVYILKKEEGGRHTPFFGNYQPQFYLRTTDVTGSIKLLDGKEMVMPGDNVSIEVELQVPIAMDKGLRFAIREGGRTVGSGVVSEIL-
666	GC_00000013	EVERYTHING	M11	725	8	26	5	0	0.980257084013919	0.720099476888775	0.830275989925544			COG0050	Translation factors					J	Translation, ribosomal structure and biogenesis	COG0050	Translation elongation factor EF-Tu, a GTPase (TufA) (PDB:1EFU)	#NAME?
667	GC_00000013	EVERYTHING	M11	736	8	26	5	0	0.980257084013919	0.720099476888775	0.830275989925544			COG0050	Translation factors					J	Translation, ribosomal structure and biogenesis	COG0050	Translation elongation factor EF-Tu, a GTPase (TufA) (PDB:1EFU)	#NAME?
668	GC_00000013	EVERYTHING	O03	570	8	26	5	0	0.980257084013919	0.720099476888775	0.830275989925544			COG0050	Translation factors					J	Translation, ribosomal structure and biogenesis	COG0050	Translation elongation factor EF-Tu, a GTPase (TufA) (PDB:1EFU)	-MTAIVEAFGKPHVNVGTIGHVDHGKTTLTAAITKHYGNFVAYDQI---------------------------------------------------------------------------------------------------------------------------------------------------------------------------------------------------------------------------------------------------------------------------------------------------------------------------------------------------------
669	GC_00000013	EVERYTHING	O03	695	8	26	5	0	0.980257084013919	0.720099476888775	0.830275989925544			COG0050	Translation factors					J	Translation, ribosomal structure and biogenesis	COG0050	Translation elongation factor EF-Tu, a GTPase (TufA) (PDB:1EFU)	-MTAIVEAFGKPHVNVGTIGHVDHGKTTLTAAITKHYGNFVAYDQI---------------------------------------------------------------------------------------------------------------------------------------------------------------------------------------------------------------------------------------------------------------------------------------------------------------------------------------------------------
670	GC_00000013	EVERYTHING	O03	306	8	26	5	0	0.980257084013919	0.720099476888775	0.830275989925544			COG0050	Translation factors					J	Translation, ribosomal structure and biogenesis	COG0050	Translation elongation factor EF-Tu, a GTPase (TufA) (PDB:1EFU)	#NAME?
671	GC_00000013	EVERYTHING	O03	783	8	26	5	0	0.980257084013919	0.720099476888775	0.830275989925544			COG0050	Translation factors					J	Translation, ribosomal structure and biogenesis	COG0050	Translation elongation factor EF-Tu, a GTPase (TufA) (PDB:1EFU)	#NAME?
672	GC_00000013	EVERYTHING	O07	406	8	26	5	0	0.980257084013919	0.720099476888775	0.830275989925544			COG0050	Translation factors					J	Translation, ribosomal structure and biogenesis	COG0050	Translation elongation factor EF-Tu, a GTPase (TufA) (PDB:1EFU)	-MTAIVEAFGKPHVNVGTIGHVDHGKTTLTAAITKHYGNFVAYDQI---------------------------------------------------------------------------------------------------------------------------------------------------------------------------------------------------------------------------------------------------------------------------------------------------------------------------------------------------------
673	GC_00000013	EVERYTHING	O07	1001	8	26	5	0	0.980257084013919	0.720099476888775	0.830275989925544			COG0050	Translation factors					J	Translation, ribosomal structure and biogenesis	COG0050	Translation elongation factor EF-Tu, a GTPase (TufA) (PDB:1EFU)	-MTAIVEAFGKPHVNVGTIGHVDHGKTTLTAAITKHYGNFVAYDQI---------------------------------------------------------------------------------------------------------------------------------------------------------------------------------------------------------------------------------------------------------------------------------------------------------------------------------------------------------
674	GC_00000013	EVERYTHING	O07	1024	8	26	5	0	0.980257084013919	0.720099476888775	0.830275989925544			COG0050	Translation factors					J	Translation, ribosomal structure and biogenesis	COG0050	Translation elongation factor EF-Tu, a GTPase (TufA) (PDB:1EFU)	#NAME?
675	GC_00000013	EVERYTHING	O07	1073	8	26	5	0	0.980257084013919	0.720099476888775	0.830275989925544			COG0050	Translation factors					J	Translation, ribosomal structure and biogenesis	COG0050	Translation elongation factor EF-Tu, a GTPase (TufA) (PDB:1EFU)	#NAME?
676	GC_00000013	EVERYTHING	O11	89	8	26	5	0	0.980257084013919	0.720099476888775	0.830275989925544			COG0050	Translation factors					J	Translation, ribosomal structure and biogenesis	COG0050	Translation elongation factor EF-Tu, a GTPase (TufA) (PDB:1EFU)	-MTAIVEAFGKPHVNVGTIGHVDHGKTTLTAAITKHYGNFVAYDQI---------------------------------------------------------------------------------------------------------------------------------------------------------------------------------------------------------------------------------------------------------------------------------------------------------------------------------------------------------
677	GC_00000013	EVERYTHING	O11	264	8	26	5	0	0.980257084013919	0.720099476888775	0.830275989925544			COG0050	Translation factors					J	Translation, ribosomal structure and biogenesis	COG0050	Translation elongation factor EF-Tu, a GTPase (TufA) (PDB:1EFU)	-MTAIVEAFGKPHVNVGTIGHVDHGKTTLTAAITKHYGNFVAYDQI---------------------------------------------------------------------------------------------------------------------------------------------------------------------------------------------------------------------------------------------------------------------------------------------------------------------------------------------------------
678	GC_00000013	EVERYTHING	O11	28	8	26	5	0	0.980257084013919	0.720099476888775	0.830275989925544			COG0050	Translation factors					J	Translation, ribosomal structure and biogenesis	COG0050	Translation elongation factor EF-Tu, a GTPase (TufA) (PDB:1EFU)	#NAME?
679	GC_00000013	EVERYTHING	O11	1154	8	26	5	0	0.980257084013919	0.720099476888775	0.830275989925544			COG0050	Translation factors					J	Translation, ribosomal structure and biogenesis	COG0050	Translation elongation factor EF-Tu, a GTPase (TufA) (PDB:1EFU)	#NAME?
680	GC_00000013	EVERYTHING	O12	502	8	26	5	0	0.980257084013919	0.720099476888775	0.830275989925544			COG0050	Translation factors					J	Translation, ribosomal structure and biogenesis	COG0050	Translation elongation factor EF-Tu, a GTPase (TufA) (PDB:1EFU)	-MTAIVEAFGKPHVNVGTIGHVDHGKTTLTAAITKHYGNFVAYDQI---------------------------------------------------------------------------------------------------------------------------------------------------------------------------------------------------------------------------------------------------------------------------------------------------------------------------------------------------------
681	GC_00000013	EVERYTHING	O12	562	8	26	5	0	0.980257084013919	0.720099476888775	0.830275989925544			COG0050	Translation factors					J	Translation, ribosomal structure and biogenesis	COG0050	Translation elongation factor EF-Tu, a GTPase (TufA) (PDB:1EFU)	-MTAIVEAFGKPHVNVGTIGHVDHGKTTLTAAITKHYGNFVAYDQI---------------------------------------------------------------------------------------------------------------------------------------------------------------------------------------------------------------------------------------------------------------------------------------------------------------------------------------------------------
682	GC_00000013	EVERYTHING	O12	588	8	26	5	0	0.980257084013919	0.720099476888775	0.830275989925544			COG0050	Translation factors					J	Translation, ribosomal structure and biogenesis	COG0050	Translation elongation factor EF-Tu, a GTPase (TufA) (PDB:1EFU)	#NAME?
683	GC_00000013	EVERYTHING	O12	694	8	26	5	0	0.980257084013919	0.720099476888775	0.830275989925544			COG0050	Translation factors					J	Translation, ribosomal structure and biogenesis	COG0050	Translation elongation factor EF-Tu, a GTPase (TufA) (PDB:1EFU)	#NAME?
684	GC_00000013	EVERYTHING	wPipJHB	453	8	26	5	0	0.980257084013919	0.720099476888775	0.830275989925544	K02358	elongation factor Tu	COG0050	Translation factors					J	Translation, ribosomal structure and biogenesis	COG0050	Translation elongation factor EF-Tu, a GTPase (TufA) (PDB:1EFU)	#NAME?
685	GC_00000013	EVERYTHING	wPipJHB	1056	8	26	5	0	0.980257084013919	0.720099476888775	0.830275989925544	K02358	elongation factor Tu	COG0050	Translation factors					J	Translation, ribosomal structure and biogenesis	COG0050	Translation elongation factor EF-Tu, a GTPase (TufA) (PDB:1EFU)	-MTAIVEAFGKPHVNVGTIGHVDHGKTTLTAAITKHYGNFVAYDQIDKAPEERKRGITIATAHVEYQTEKRHYAHVDCPGHADYVKNMIVGAAQMDAAILVVSGVDGPMPQTREHILLAKQVGVGYIVVYINKADVADADMIDLVEMEVRELLSKYGFPGDEVPMIVGSALKALEDDSSEYGKKSIDKLMEKLDEYVAVPPRPIDLPFLLPIEDVFSISGRGTVVTGRIEKGEIKTGDEIEIIGLKATQKTICTGVEMFKKLLDKGSAGLNVGILLRGTKREEVERGQVLAKPGTITPHKKFNAEVYILKKEEGGRHTPFFGNYQPQFYLRTTDVTGSIKLLDGKEMVMPGDNVSIEVELQVPIAMDKGLRFAIREGGRTVGSGVVSEILE
686	GC_00000013	EVERYTHING	wPipMOL	1178	8	26	5	0	0.980257084013919	0.720099476888775	0.830275989925544	K02358	elongation factor Tu	COG0050	Translation factors					J	Translation, ribosomal structure and biogenesis	COG0050	Translation elongation factor EF-Tu, a GTPase (TufA) (PDB:1EFU)	---------------VGTIGHVDHGKTTLTAAITKHYGNFVAYDQIDKAPEERKRGITIATAHVEYQTEKRHYAHVDCPGHADYVKNMIVGAAQMDAAILVVSGVDGPMPQTREHILLAKQVGVGYIVVYINKADVADADMIDLVEMEVRELLSKYGFPGDEVPMIVGSALKALEDDSSEYGKKSIDKLMEKLDEYVAVPPRPIDLPFLLPIEDVFSISGRGTVVTGRIEKGEIKTGDEIEIIGLKATQKTICTGVEMFKKLLDKGSAGLNVGILLRGTKREEVERGQVLAKPGTITPHKKFNAEVYILKKEEGGRHTPFFGNYQPQFYLRTTDVTGSIKLLDGKEMVMPGDNVSIEVELQVPIAMDKGLRFAIREGGRTVGSGVVSEIL-
687	GC_00000013	EVERYTHING	wPipPEL	569	8	26	5	0	0.980257084013919	0.720099476888775	0.830275989925544	K02358	elongation factor Tu	COG0050	Translation factors					J	Translation, ribosomal structure and biogenesis	COG0050	Translation elongation factor EF-Tu, a GTPase (TufA) (PDB:1EFU)	-MTAIVEAFGKPHVNVGTIGHVDHGKTTLTAAITKHYGNFVAYDQIDKAPEERKRGITIATAHVEYQTEKRHYAHVDCPGHADYVKNMIVGAAQMDAAILVVSGVDGPMPQTREHILLAKQVGVGYIVVYINKADVADADMIDLVEMEVRELLSKYGFPGDEVPMIVGSALKALEDDSSEYGKKSIDKLMEKLDEYVAVPPRPIDLPFLLPIEDVFSISGRGTVVTGRIEKGEIKTGDEIEIIGLKATQKTICTGVEMFKKLLDKGSAGLNVGILLRGTKREEVERGQVLAKPGTITPHKKFNAEVYILKKEEGGRHTPFFGNYQPQFYLRTTDVTGSIKLLDGKEMVMPGDNVSIEVELQVPIAMDKGLRFAIREGGRTVGSGVVSEILE
688	GC_00000013	EVERYTHING	wPipPEL	1177	8	26	5	0	0.980257084013919	0.720099476888775	0.830275989925544	K02358	elongation factor Tu	COG0050	Translation factors					J	Translation, ribosomal structure and biogenesis	COG0050	Translation elongation factor EF-Tu, a GTPase (TufA) (PDB:1EFU)	-MTAIVEAFGKPHVNVGTIGHVDHGKTTLTAAITKHYGNFVAYDQIDKAPEERKRGITIATAHVEYQTEKRHYAHVDCPGHADYVKNMIVGAAQMDAAILVVSGVDGPMPQTREHILLAKQVGVGYIVVYINKADVADADMIDLVEMEVRELLSKYGFPGDEVPMIVGSALKALEDDSSEYGKKSIDKLMEKLDEYVAVPPRPIDLPFLLPIEDVFSISGRGTVVTGRIEKGEIKTGDEIEIIGLKATQKTICTGVEMFKKLLDKGSAGLNVGILLRGTKREEVERGQVLAKPGTITPHKKFNAEVYILKKEEGGRHTPFFGNYQPQFYLRTTDVTGSIKLLDGKEMVMPGDNVSIEVELQVPIAMDKGLRFAIREGGRTVGSGVVSEILE
689	GC_00000014	EVERYTHING	M11	442	6	25	5	0	0.920282551807059	0.869029793735676	0.893922135134935									X	Mobilome: prophages, transposons	COG4540	Phage P2 baseplate assembly protein gpV (gpV) (PDB:3AQJ)	MLDHSFAISELNRKLANIIRIGVVKEIDYEKAKVRVKIGEFLTDWLPWITSKAGKDRDWSPPDIDEQVVILSPLGELSLGVVLPGIYQQKYSAPENKKEINSVKFQDGTRLLYDKEKHHLEIEVMDKVTLKAGESSIEMTKSGIKLKADKINLN
690	GC_00000014	EVERYTHING	M11	1080	6	25	5	0	0.920282551807059	0.869029793735676	0.893922135134935									X	Mobilome: prophages, transposons	COG4540	Phage P2 baseplate assembly protein gpV (gpV) (PDB:3AQJ)	MLEHSFAISELNRKLANIIRIGLVKEVDYEKAKVRVKIGEFLTDYLPWITSKAGKDRDWSPPDIGEQVMIFSPLGELSLGVVLAGIYQEKYPTLENKKEINSVKFQDGTRLLYDKEKHHLEIEVVDKITLKAGGSSIEMTKSGIKLKAERIDLN
691	GC_00000014	EVERYTHING	M11	933	6	25	5	0	0.920282551807059	0.869029793735676	0.893922135134935									X	Mobilome: prophages, transposons	COG4540	Phage P2 baseplate assembly protein gpV (gpV) (PDB:3AQJ)	MLENNFAIAELQRKVANIIRIGVVKEVDYEKAKVRVKIGELLTDFLPWITSRAGEERSWLPPSINEQVVILSPLGELSLGVVLAGIYQQKYSAPENKKEVSSLTFQDGTKLSYDKDKHHLEIEVVDKITL------------------------
692	GC_00000014	EVERYTHING	M11	127	6	25	5	0	0.920282551807059	0.869029793735676	0.893922135134935									X	Mobilome: prophages, transposons	COG4540	Phage P2 baseplate assembly protein gpV (gpV) (PDB:3AQJ)	#NAME?
693	GC_00000014	EVERYTHING	M11	136	6	25	5	0	0.920282551807059	0.869029793735676	0.893922135134935									X	Mobilome: prophages, transposons	COG4540	Phage P2 baseplate assembly protein gpV (gpV) (PDB:3AQJ)	#NAME?
694	GC_00000014	EVERYTHING	O07	174	6	25	5	0	0.920282551807059	0.869029793735676	0.893922135134935									X	Mobilome: prophages, transposons	COG4540	Phage P2 baseplate assembly protein gpV (gpV) (PDB:3AQJ)	MLDHSFAISELNRKLANVIRIGVVKEIDYEKAKVRVKIGEFLTDYLPWITSKAGKDRDWSPPGIDEQVVILSPLGELSLGVVLPGIYQQKYSAPENKKEVSSLTFQDGTKLSYDKDKHHLEIEVVDKITLKAGGSSIEMTKSEIKLKADKIELN
695	GC_00000014	EVERYTHING	O07	739	6	25	5	0	0.920282551807059	0.869029793735676	0.893922135134935									X	Mobilome: prophages, transposons	COG4540	Phage P2 baseplate assembly protein gpV (gpV) (PDB:3AQJ)	MLESNFAISELQRKLANIVRIGLVKEVDYEKAKVRIKIGEFLTDYLPWITSKAGKDRDWSPPDIGEQVMIFSPLGELSLGVVLAGIYQEKYPTLENKKEINSVKFQDGTRLLYDKEKHHLEIEVVDKITLKAGGSSIEMTKSGIKLKAERIDLN
696	GC_00000014	EVERYTHING	O07	487	6	25	5	0	0.920282551807059	0.869029793735676	0.893922135134935									X	Mobilome: prophages, transposons	COG4540	Phage P2 baseplate assembly protein gpV (gpV) (PDB:3AQJ)	MLENNFAIAELQRKVANIIRIGVVKEVDYEKAKVRVKIGELLTDFLPWITSRAGEERSWLPPSINEQVVILSPLGELSLGVVLAGIYQQKYSAPENKKEVSSLTFQDGTKLSYDKDKHHLEIEVVDKITLKAGESSIEMTKSGIKLKADKINLN
697	GC_00000014	EVERYTHING	O11	226	6	25	5	0	0.920282551807059	0.869029793735676	0.893922135134935									X	Mobilome: prophages, transposons	COG4540	Phage P2 baseplate assembly protein gpV (gpV) (PDB:3AQJ)	MLDHSFAISELNSKLANITRIGVVKAIDDEKAKVRVKIGEFLTDWLPWITSKAGKDRDWSPPDIDEQVVILSPLGELSLGVVLPGIYQQKYSAPENKKEINSVKFQDGTRLLYDKEKHHLEIEVMDKVTLKAGESSIEMTKSGIKLKADKINLN
698	GC_00000014	EVERYTHING	O11	100	6	25	5	0	0.920282551807059	0.869029793735676	0.893922135134935									X	Mobilome: prophages, transposons	COG4540	Phage P2 baseplate assembly protein gpV (gpV) (PDB:3AQJ)	MLEHSFAISELNRKLANIIRIGLVKEVDYEKAKVRVKIGEFLTDYLPWITSKAGKDRDWSPPDIGEQVMIFSPLGELSLGVVLAGIYQEKYPTLENKKEINSVKFQDGTRLLYDKEKHHLEIEVVDKITLKAGGSSIEMTKSGIKLKAERIDLN
699	GC_00000014	EVERYTHING	O11	90	6	25	5	0	0.920282551807059	0.869029793735676	0.893922135134935									X	Mobilome: prophages, transposons	COG4540	Phage P2 baseplate assembly protein gpV (gpV) (PDB:3AQJ)	#NAME?
700	GC_00000014	EVERYTHING	O11	548	6	25	5	0	0.920282551807059	0.869029793735676	0.893922135134935									X	Mobilome: prophages, transposons	COG4540	Phage P2 baseplate assembly protein gpV (gpV) (PDB:3AQJ)	#NAME?
701	GC_00000014	EVERYTHING	wPipJHB	903	6	25	5	0	0.920282551807059	0.869029793735676	0.893922135134935									X	Mobilome: prophages, transposons	COG4540	Phage P2 baseplate assembly protein gpV (gpV) (PDB:3AQJ)	MLDHSFAISELNRKLANVIRIGVVKEIDYEKAKVRVKIGEFLTDWLPWITSKAGKDRDWSPPDIDEQVVILSPLGELSLGVVLPGIYQQKYSAPENKKEINSVKFQDGTRLLYDKEKHHLEIEVMDKVTLKAGESSIEMTKSGIKLKADKINLN
702	GC_00000014	EVERYTHING	wPipJHB	1296	6	25	5	0	0.920282551807059	0.869029793735676	0.893922135134935									X	Mobilome: prophages, transposons	COG4540	Phage P2 baseplate assembly protein gpV (gpV) (PDB:3AQJ)	MLDHSFAISELNRKLANVIRIGVVKEIDYEKAKVRVKIGEFLTDWLPWITSKAGKDRDWSPPDIDEQVVILSPLGELSLGVVLPGIYQQKYSAPENKKEINSVKFQDGTRLLYDKEKHHLEIEVMDKVTLKAGESSIEMTKSGIKLKADKINLN
703	GC_00000014	EVERYTHING	wPipJHB	1347	6	25	5	0	0.920282551807059	0.869029793735676	0.893922135134935									X	Mobilome: prophages, transposons	COG4540	Phage P2 baseplate assembly protein gpV (gpV) (PDB:3AQJ)	MLDHSFAISELNRKLANVIRIGVVKEIDYEKAKVRVKIGEFLTDWLPWITSKAGKDRDWSPPDIDEQVVILSPLGELSLGVVLPGIYQQKYSAPENKKEINSVKFQDGTRLLYDKEKHHLEIEVMDKVTLKAGESSIEMTKSGIKLKADKINLN
704	GC_00000014	EVERYTHING	wPipJHB	1480	6	25	5	0	0.920282551807059	0.869029793735676	0.893922135134935									X	Mobilome: prophages, transposons	COG4540	Phage P2 baseplate assembly protein gpV (gpV) (PDB:3AQJ)	MLENNFAIAELQRKVANIIRIGVVKEVDYEKAKVRVKIGELLTDFLPWITSRAGEERSWLPPSINEQVVILSPLGELSLGVVLAGIYQQKYSAPENKKEVSSLTFQDGTKLSYDKDKHHLEIEVVDKITLKAGESSIEMTKSGIKLKADKINLN
705	GC_00000014	EVERYTHING	wPipMOL	1107	6	25	5	0	0.920282551807059	0.869029793735676	0.893922135134935									X	Mobilome: prophages, transposons	COG4540	Phage P2 baseplate assembly protein gpV (gpV) (PDB:3AQJ)	MLDHSFAISELNRKLANVIRIGVVKEIDYEKAKVRVKIGEFLTDWLPWITSKAGKDRDWSPPDIDEQVVILSPLGELSLGVVLPGIYQQKYSAPENKKEINSVKFQDGTRLLYDKEKHHLEIEVMDKVTLKAGESSIEMTKSGIKLKADKINLN
706	GC_00000014	EVERYTHING	wPipMOL	1113	6	25	5	0	0.920282551807059	0.869029793735676	0.893922135134935									X	Mobilome: prophages, transposons	COG4540	Phage P2 baseplate assembly protein gpV (gpV) (PDB:3AQJ)	MLEHSFAISELNRKLANIIRIGLVKEVDYEKAKVRVKIGEFLTDYLPWITSKAGKDRDWSPPDIGEQVMIFSPLGELSLGVVLAGIYQEKYPTLENKKEINSVKFQDGTRLLYDKEKHHLEIEVVDKITLKAGGSSIEMTKSGIKLKAERIDLN
707	GC_00000014	EVERYTHING	wPipMOL	1015	6	25	5	0	0.920282551807059	0.869029793735676	0.893922135134935									X	Mobilome: prophages, transposons	COG4540	Phage P2 baseplate assembly protein gpV (gpV) (PDB:3AQJ)	MLESNFAISELQRKLANIVRIGLVKEVDYEKAKVRIKIGEFLTDWLPWITSKAGKDRNWSPPGIDEQVVILSPLGELSLGVVLPGIYQQKYSAPENKKEVSSLTFQDGTKLSYDKDKHHLEIEVVDKITLKAGESSIEMTKSGIKLKAERIDLN
708	GC_00000014	EVERYTHING	wPipMOL	1123	6	25	5	0	0.920282551807059	0.869029793735676	0.893922135134935									X	Mobilome: prophages, transposons	COG4540	Phage P2 baseplate assembly protein gpV (gpV) (PDB:3AQJ)	MLENNFAIAELQRKVANIIRIGVVKEVDYEKAKVRVKIGELLTDFLPWITSRAGEERSWLPPSINEQVVILSPLGELSLGVVLAGIYQQKYSAPENKKEVSSLTFQDGTKLSYDKDKHHLEIEVVDKITLKAGESSIEMTKSGIKLKADKINLN
709	GC_00000014	EVERYTHING	wPipPEL	251	6	25	5	0	0.920282551807059	0.869029793735676	0.893922135134935									X	Mobilome: prophages, transposons	COG4540	Phage P2 baseplate assembly protein gpV (gpV) (PDB:3AQJ)	MLDHSFAISELNRKLANVIRIGVVKEIDYEKAKVRVKIGEFLTDWLPWITSKAGKDRDWSPPDIDEQVVILSPLGELSLGVVLPGIYQQKYSAPENKKEINSVKFQDGTRLLYDKEKHHLEIEVMDKVTLKAGESSIEMTKSGIKLKADKINLN
710	GC_00000014	EVERYTHING	wPipPEL	338	6	25	5	0	0.920282551807059	0.869029793735676	0.893922135134935									X	Mobilome: prophages, transposons	COG4540	Phage P2 baseplate assembly protein gpV (gpV) (PDB:3AQJ)	MLDHSFAISELNRKLANVIRIGVVKEIDYEKAKVRVKIGEFLTDWLPWITSKAGKDRDWSPPDIDEQVVILSPLGELSLGVVLPGIYQQKYSAPENKKEINSVKFQDGTRLLYDKEKHHLEIEVMDKVTLKAGESSIEMTKSGIKLKADKINLN
711	GC_00000014	EVERYTHING	wPipPEL	311	6	25	5	0	0.920282551807059	0.869029793735676	0.893922135134935									X	Mobilome: prophages, transposons	COG4540	Phage P2 baseplate assembly protein gpV (gpV) (PDB:3AQJ)	MLESNFAISELQRKLANIVRIGLVKEVDYEKAKVRIKIGEFLTDWLPWITSKAGKDRNWSPPGIDEQVVILSPLGELSLGVVLPGIYQQKYSAPENKKEVSSLTFQDGTKLSYDKDKHHLEIEVVDKITLKAGESSIEMTKSGIKLKAERIDLN
712	GC_00000014	EVERYTHING	wPipPEL	421	6	25	5	0	0.920282551807059	0.869029793735676	0.893922135134935									X	Mobilome: prophages, transposons	COG4540	Phage P2 baseplate assembly protein gpV (gpV) (PDB:3AQJ)	MLESNFAISELQRKLANIVRIGLVKEVDYEKAKVRIKIGEFLTDWLPWITSKAGKDRNWSPPGIDEQVVILSPLGELSLGVVLPGIYQQKYSAPENKKEVSSLTFQDGTKLSYDKDKHHLEIEVVDKITLKAGESSIEMTKSGIKLKAERIDLN
713	GC_00000014	EVERYTHING	wPipPEL	1312	6	25	5	0	0.920282551807059	0.869029793735676	0.893922135134935									X	Mobilome: prophages, transposons	COG4540	Phage P2 baseplate assembly protein gpV (gpV) (PDB:3AQJ)	MLENNFAIAELQRKVANIIRIGVVKEVDYEKAKVRVKIGELLTDFLPWITSRAGEERSWLPPSINEQVVILSPLGELSLGVVLAGIYQQKYSAPENKKEVSSLTFQDGTKLSYDKDKHHLEIEVVDKITLKAGESSIEMTKSGIKLKADKINLN
714	GC_00000015	EVERYTHING	M11	814	7	25	6	0	0.887544834935859	0.618992457318123	0.729332836540679	K21511	capsid assembly protease [EC:3.4.21.-]							O	Posttranslational modification, protein turnover, chaperones	COG0616	Periplasmic serine protease, ClpP class (SppA) (PDB:3BEZ)	------MWINKPVMVERRSFELLSLYNSKQPIFKNLKH-FHINPKGIAIIRIYGVLTKKTEAFDHILDMTSYENIHEEIESALEDKSIETILLDIDSPGGEVNGVFDLADFIYESRTKKRIIAIANDDAYSAAYAIASSAEKVFVSRTSGVGSIGVIASHIDQSRFDEKQGIKYTTVFAGSRKNDLNPHEPMTSESLESLQKEVGRLYEMFLQLIARNRGLSIEKIRSTEAGLYFGEKAVEIG-------------------------------------------------------------------------------------------------------------------
715	GC_00000015	EVERYTHING	M11	153	7	25	6	0	0.887544834935859	0.618992457318123	0.729332836540679	K21511	capsid assembly protease [EC:3.4.21.-]							O	Posttranslational modification, protein turnover, chaperones	COG0616	Periplasmic serine protease, ClpP class (SppA) (PDB:3BEZ)	MKILQTNWLCRPMMIEQKSFDLLSLYNGKQPIFKKIKHAVNQNIEKTAVIEIHGILTKKPGAFDVFLGMTSYEQIEEQITQALADSSIETIILEIDSPGGEVNGIFDLADFIYESRAKKRIVALANDDAYSAAYAIASSAEKVFVSRTSGVGSIGVIASHIDQSGFDEKQGIKYTTIFAGSRKNDLNPHEPMTSESLESLQKEVDRLYEMFVQLIARNRNLSIEAIKSTEAGLY----------------------------------------------------------------------------------------------------------------------------
716	GC_00000015	EVERYTHING	M11	809	7	25	6	0	0.887544834935859	0.618992457318123	0.729332836540679	K21511	capsid assembly protease [EC:3.4.21.-]							O	Posttranslational modification, protein turnover, chaperones	COG0616	Periplasmic serine protease, ClpP class (SppA) (PDB:3BEZ)	MEILQTNWLCRPMMIEQKSFDLLSLYKGKQPILKNIKHTVNQNIEKTAVIAIHGILTKKPGAFDDFLGMTSYEKIQEEIEEALSNKDIETILLDIDSPGGEVNGIFDLADFIYESRAKKRIIAIANDDAYSAAYAIASSAEKVFVSRTSGVGSIGVIASHIDQSGFDEKCGIKYTTVFAGSRKNDLNPHEPMTSESLESLQKEVDRLYEMFVQLIARNRNLSIEAIKSTEAGLY----------------------------------------------------------------------------------------------------------------------------
717	GC_00000015	EVERYTHING	O07	493	7	25	6	0	0.887544834935859	0.618992457318123	0.729332836540679	K21511	capsid assembly protease [EC:3.4.21.-]							O	Posttranslational modification, protein turnover, chaperones	COG0616	Periplasmic serine protease, ClpP class (SppA) (PDB:3BEZ)	MEILQTNWLCRPMMIEQKSFDLLSLYNGKQPIFKKIKHAVNQNIEKTAVIEIHGILTKKPGAFDVFLGMTSYEQIEEQITQALADSSIETIILEIDSPGGEVNGIFDLADFIYESRAKKRIIAIANDDAYSAAYAIASSAEKVFVSRTSGVGSIGVIASHIDQSGFDEKCGIKYTTVFAGSRKNDLNPHEPMTSESLESLQKEVDRLYEMFVQLIARNRNLSIEAIKSTEAGLYFGEKAVEIGLADGVTTFFEFINNHRSVSM--TT-----NELTEEN---CRREILEIIRLCNISKMPEKIGEFIEQGSSVEQAREVLMELLAERTKKTEILSAIPQNAGEELMMQVAKSRCI---
718	GC_00000015	EVERYTHING	O07	627	7	25	6	0	0.887544834935859	0.618992457318123	0.729332836540679									O	Posttranslational modification, protein turnover, chaperones	COG0616	Periplasmic serine protease, ClpP class (SppA) (PDB:3BEZ)	#NAME?
719	GC_00000015	EVERYTHING	O07	600	7	25	6	0	0.887544834935859	0.618992457318123	0.729332836540679									O	Posttranslational modification, protein turnover, chaperones	COG0616	Periplasmic serine protease, ClpP class (SppA) (PDB:3BEZ)	---------------------------------------------------------------------------------------------------------------------------------------------------------------------------------------NDLNPHEPMTSESLESLQKEVGRLYEMFLQLIARNRGLSIEKIRSTEAGLYFGEKAVEIGVADGVTTFFEFINNHKSRSVSMTT-----NELTEEN---CRREILEIIRLCNVSKMPEKIGEFIEQSVSVEQAREVLMELLAERTKKTEILSAVPQNSQEDLMTHVARSRRS---
720	GC_00000015	EVERYTHING	O11	684	7	25	6	0	0.887544834935859	0.618992457318123	0.729332836540679									O	Posttranslational modification, protein turnover, chaperones	COG0616	Periplasmic serine protease, ClpP class (SppA) (PDB:3BEZ)	MKILQTNWLCRPMMIEQKSFDLLSLYNGKQPIFKNIKHAVNQNIEKTAVIAIHGILTKKPGAFDDFLGMTSYEKIQEEIEEALSNKDIETILLDIDSPGGEVNGIFDLADFIYESRAKKRIIAIANDDAYSAAYAIASSAEKV-----------------------------------------------------------------------------------------------------------------------------------------------------------------------------------------------------------------------
721	GC_00000015	EVERYTHING	O11	970	7	25	6	0	0.887544834935859	0.618992457318123	0.729332836540679									O	Posttranslational modification, protein turnover, chaperones	COG0616	Periplasmic serine protease, ClpP class (SppA) (PDB:3BEZ)	MEILQTNWLCRPMMIEQKSFDLLSLYKGKQPILKNIKHTVNQNIEKTAVIAIHGILTKKPGAFDVFLGMTSYEQIEEQITQALADSSIETIILEIDS---------------------------------------------------------------------------------------------------------------------------------------------------------------------------------------------------------------------------------------------------------------------
722	GC_00000015	EVERYTHING	O12	513	7	25	6	0	0.887544834935859	0.618992457318123	0.729332836540679									O	Posttranslational modification, protein turnover, chaperones	COG0616	Periplasmic serine protease, ClpP class (SppA) (PDB:3BEZ)	MEILQTNWLCRPMMIEQKSFDLLSLYNGKQPIFKKIKHAVNQNIEKTAVIEIHGILTKKPGAFDVFLGMTSYEQIEEQITQALADSSIETIILEIDSPGGEVNGIFDLADFIYESRAKKRIIAIANDDAYSAAYAIASSAEKV-----------------------------------------------------------------------------------------------------------------------------------------------------------------------------------------------------------------------
723	GC_00000015	EVERYTHING	wPipJHB	1302	7	25	6	0	0.887544834935859	0.618992457318123	0.729332836540679	K21511	capsid assembly protease [EC:3.4.21.-]							O	Posttranslational modification, protein turnover, chaperones	COG0616	Periplasmic serine protease, ClpP class (SppA) (PDB:3BEZ)	------MWINKPVMVERRSFELLSLYNSKQPIFKNLKH-FHINPKGIAIIRIYGVLTKKTEAFDHILDMTSYENIHEEIESALEDKSIETILLDIDSPGGEVNGVFDLADFIYGVRGKKRIIAIANDDAYSAAYAIASSAEKVFVCRTSGVGSIGVIASHIDQSGFDEKQGIKYTTIFAGKRKNDLNPHEPMTSESLESLQKEVDRLYEMFVQLIARNRGLSIEKIRSTEAGLYFGEKAVEIGLADGVTTFFEFINKGENTMNKQTTTDLEIDDLETDNLTKYRTEIVELIRLCNLSRMPEKIGEFIEQGVSIEQAREVLMELLAERTKKTEILSAIPQNSQEDLMTQVAKSRCI---
724	GC_00000015	EVERYTHING	wPipJHB	1341	7	25	6	0	0.887544834935859	0.618992457318123	0.729332836540679	K21511	capsid assembly protease [EC:3.4.21.-]							O	Posttranslational modification, protein turnover, chaperones	COG0616	Periplasmic serine protease, ClpP class (SppA) (PDB:3BEZ)	------MWINKPVMVERRSFELLSLYNSKQPIFKNLKH-FHINPKGIAIIRIYGVLTKKTEAFDHILDMTSYENIHEEIESALEDKSIETILLDIDSPGGEVNGVFDLADFIYGVRGKKRIIAIANDDAYSAAYAIASSAEKVFVCRTSGVGSIGVIASHIDQSGFDEKQGIKYTTIFAGKRKNDLNPHEPMTSESLESLQKEVDRLYEMFVQLIARNRGLSIEKIRSTEAGLYFGEKAVEIGLADGVTTFFEFINKGENTMNKQTTTDLEIDDLETDNLTKYRTEIVELIRLCNLSRMPEKIGEFIEQGVSIEQAREVLMELLAERTKKTEILSAIPQNSQEDLMTQVAKSRCI---
725	GC_00000015	EVERYTHING	wPipJHB	896	7	25	6	0	0.887544834935859	0.618992457318123	0.729332836540679	K21511	capsid assembly protease [EC:3.4.21.-]							O	Posttranslational modification, protein turnover, chaperones	COG0616	Periplasmic serine protease, ClpP class (SppA) (PDB:3BEZ)	MEILQTNWLCRPMMIEQKSFDLLSLYNGKQPIFKKIKHAVNQNIEKTAVIAIHGILTKKPGAFDVFLGMTSYEQIEEQITQALADSSIETIILEIDSPGGEVNGIFDLADFIYESRAKKRIIAIANDDAYSAAYAIASSAEKVFVSRTSGVGSIGVIASHIDQSGFDEKCGIKYTTVFAGSRKNDLNPHEPMTSESLESLQKEVDRLYEMFVQLIARNRNLSIEAIKSTEAGLYFGEKAVEIGLADGMTILSSINKNRSITMNEQTT-----NDLETDNLTKYRTEVLELIRLCNLSKMPEKIGEFIEQSVSVEQAREVLMELLAERTKKTEILSAIPQNSGEELMMQVAKSRAQSNI
726	GC_00000015	EVERYTHING	wPipJHB	1255	7	25	6	0	0.887544834935859	0.618992457318123	0.729332836540679									O	Posttranslational modification, protein turnover, chaperones	COG0616	Periplasmic serine protease, ClpP class (SppA) (PDB:3BEZ)	MKILQTNWLCRPMMIEQKSFDLLSLYNGKQPIFKNIKHAVNQNIEKTAVIAIHGILTKKPGAFDDFLGMTSYEKIQEEIEEALSNKDIETILLDIDSPGGEVNGIFDLADFIYESRAKKRIIAIANDDAYSAAYAIASSAEKVFVSRTSNLS-----------YGLENR---------------------------------------------------------------------------------------------------------------------------------------------------------------------------------------------
727	GC_00000015	EVERYTHING	wPipJHB	1486	7	25	6	0	0.887544834935859	0.618992457318123	0.729332836540679									O	Posttranslational modification, protein turnover, chaperones	COG0616	Periplasmic serine protease, ClpP class (SppA) (PDB:3BEZ)	MEILQTNWLCRPMMIEQKSFDLLSLYNGKQPIFKKIKHAVNQNIEKTAVIEIHGILTKKPGAFDVFLG--------------------------------------------------------------------------------------------------------------------------------------------------------------------------------------------------------------------------------------------------------------------------------------------------
728	GC_00000015	EVERYTHING	wPipJHB	1485	7	25	6	0	0.887544834935859	0.618992457318123	0.729332836540679													--------------------------------------------------------------------MTSYEQIEEQITQALADSSIETIILE------------------------------------------------------------------------------------------------------------------------------------------------------------------------------------------------------------------------------------------------------------------------
729	GC_00000015	EVERYTHING	wPipMOL	1247	7	25	6	0	0.887544834935859	0.618992457318123	0.729332836540679									O	Posttranslational modification, protein turnover, chaperones	COG0616	Periplasmic serine protease, ClpP class (SppA) (PDB:3BEZ)	--------------------------------------------------------------------------------------------------------------------------------------------------------------------------------------------HEPMTSESLESLQKEVDRLYEMFVQLIARNRGLSIEKIRSTEAGLYFGEKAVEIGLADGVTTFFEFINKGENTMNKQTTTDLEIDDLETDNLTKYRTEIVELIRLCNLSRMPEKIGEFIEQGVSIEQAREVLMELLAERTKKTEILSAIPQNSQEDLMTQVAKSRCI---
730	GC_00000015	EVERYTHING	wPipMOL	1224	7	25	6	0	0.887544834935859	0.618992457318123	0.729332836540679	K21511	capsid assembly protease [EC:3.4.21.-]							O	Posttranslational modification, protein turnover, chaperones	COG0616	Periplasmic serine protease, ClpP class (SppA) (PDB:3BEZ)	MEILQTNWLCRPMMIEQKSFDLLSLYNGKQPIFKKIKHAVNQNIEKTAVIEIHGILTKKPGAFDVFLGMTSYEQIEEQITQALADSSIETIILEIDSPGGEVNGIFDLADFIYESRAKKRIIAIANDDAYSAAYAIASSAEKVFVSRTSGVGSIGVIASHIDQSGFDEKCGIKYTTVFAGSRKNDLNPHEPMTSESLESLQKEVDRLYEMFVQLIA----------------------------------------------------------------------------------------------------------------------------------------------
731	GC_00000015	EVERYTHING	wPipMOL	1200	7	25	6	0	0.887544834935859	0.618992457318123	0.729332836540679									O	Posttranslational modification, protein turnover, chaperones	COG0616	Periplasmic serine protease, ClpP class (SppA) (PDB:3BEZ)	------------------------------------------------------------------------------------------------------------------------------------------------------------------------------------------------------------------------RNRNLSIEAIKSTEAGLYFGEKAVEIGLADGVTTFFEFINNHRSVSM--TT-----NELTEEN---CRREILEIIRLCNISKMPEKIGEFIEQGSSVEQAREVLMELLAERTKKTEILSAIPQNAGEELMMQVAKSRCI---
732	GC_00000015	EVERYTHING	wPipMOL	1012	7	25	6	0	0.887544834935859	0.618992457318123	0.729332836540679									O	Posttranslational modification, protein turnover, chaperones	COG0616	Periplasmic serine protease, ClpP class (SppA) (PDB:3BEZ)	#NAME?
733	GC_00000015	EVERYTHING	wPipPEL	257	7	25	6	0	0.887544834935859	0.618992457318123	0.729332836540679	K21511	capsid assembly protease [EC:3.4.21.-]							O	Posttranslational modification, protein turnover, chaperones	COG0616	Periplasmic serine protease, ClpP class (SppA) (PDB:3BEZ)	------MWINKPVMVERRSFELLSLYNSKQPIFKNLKH-FHINPKGIAIIRIYGVLTKKTEAFDHILDMTSYENIHEEIESALEDKSIETILLDIDSPGGEVNGVFDLADFIYGVRGKKRIIAIANDDAYSAAYAIASSAEKVFVCRTSGVGSIGVIASHIDQSGFDEKQGIKYTTIFAGKRKNDLNPHEPMTSESLESLQKEVDRLYEMFVQLIARNRGLSIEKIRSTEAGLYFGEKAVEIGLADGVTTFFEFINKGENTMNKQTTTDLEIDDLETDNLTKYRTEIVELIRLCNLSRMPEKIGEFIEQGVSIEQAREVLMELLAERTKKTEILSAIPQNSQEDLMTQVAKSRCI---
734	GC_00000015	EVERYTHING	wPipPEL	317	7	25	6	0	0.887544834935859	0.618992457318123	0.729332836540679	K21511	capsid assembly protease [EC:3.4.21.-]							O	Posttranslational modification, protein turnover, chaperones	COG0616	Periplasmic serine protease, ClpP class (SppA) (PDB:3BEZ)	------MWINKPVMVERRSFELLSLYNSKQPIFKNLKH-FHINPKGIAIIRIYGVLTKKTEAFDHILDMTSYENIHEEIESALEDKSIETILLDIDSPGGEVNGVFDLADFIYGVRGKKRIIAIANDDAYSAAYAIASSAEKVFVCRTSGVGSIGVIASHIDQSGFDEKQGIKYTTIFAGKRKNDLNPHEPMTSESLESLQKEVDRLYEMFVQLIARNRGLSIEKIRSTEAGLYFGEKAVEIGLADGVTTFFEFINKGENTMNKQTTTDLEIDDLETDNLTKYRTEIVELIRLCNLSRMPEKIGEFIEQGVSIEQAREVLMELLAERTKKTEILSAIPQNSQEDLMTQVAKSRCI---
735	GC_00000015	EVERYTHING	wPipPEL	332	7	25	6	0	0.887544834935859	0.618992457318123	0.729332836540679	K21511	capsid assembly protease [EC:3.4.21.-]							O	Posttranslational modification, protein turnover, chaperones	COG0616	Periplasmic serine protease, ClpP class (SppA) (PDB:3BEZ)	------MWINKPVMVERRSFELLSLYNSKQPIFKNLKH-FHINPKGIAIIRIYGVLTKKTEAFDHILDMTSYENIHEEIESALEDKSIETILLDIDSPGGEVNGVFDLADFIYGVRGKKRIIAIANDDAYSAAYAIASSAEKVFVCRTSGVGSIGVIASHIDQSGFDEKQGIKYTTIFAGKRKNDLNPHEPMTSESLESLQKEVDRLYEMFVQLIARNRGLSIEKIRSTEAGLYFGEKAVEIGLADGVTTFFEFINKGENTMNKQTTTDLEIDDLETDNLTKYRTEIVELIRLCNLSRMPEKIGEFIEQGVSIEQAREVLMELLAERTKKTEILSAIPQNSQEDLMTQVAKSRCI---
736	GC_00000015	EVERYTHING	wPipPEL	428	7	25	6	0	0.887544834935859	0.618992457318123	0.729332836540679	K21511	capsid assembly protease [EC:3.4.21.-]							O	Posttranslational modification, protein turnover, chaperones	COG0616	Periplasmic serine protease, ClpP class (SppA) (PDB:3BEZ)	MEILQTNWLCRPMMIEQKSFDLLSLYKGKQPILKNIKHTVNQNIEKTAVIAIHGILTKKPGAFDVFLGMTSYEQIEEQITQALADSSIETIILEIDSPGGEVNGIFDLADFIYESRAKKRIIAIANDDAYSAAYAIASSAEKVFVSRTSGVGSIGVIASHIDQSGFDEKCGIKYTTVFAGSRKNDLNPHEPMTSESLESLQKEVDRLYEMFVQLIARNRNLSIEAIKSTEAGLYFGEKAVEIGLADGMTILSSINKNRSITMNEQTT-----NDLETDNLTKYRTEVLELIRLCNLSKMPEKIGEFIEQSVSVEQAREVLMELLAERTKKTEILSAIPQNSGEELMMQVAKSRAQSNI
737	GC_00000015	EVERYTHING	wPipPEL	1318	7	25	6	0	0.887544834935859	0.618992457318123	0.729332836540679	K21511	capsid assembly protease [EC:3.4.21.-]							O	Posttranslational modification, protein turnover, chaperones	COG0616	Periplasmic serine protease, ClpP class (SppA) (PDB:3BEZ)	MEILQTNWLCRPMMIEQKSFDLLSLYNGKQPIFKKIKHAVNQNIEKTAVIEIHGILTKKPGAFDVFLGMTSYEQIEEQITQALADSSIETIILEIDSPGGEVNGIFDLADFIYESRAKKRIIAIANDDAYSAAYAIASSAEKVFVSRTSGVGSIGVIASHIDQSGFDEKCGIKYTTVFAGSRKNDLNPHEPMTSESLESLQKEVDRLYEMFVQLIARNRNLSIEAIKSTEAGLYFGEKAVEIGLADGVTTFFEFINNHRSVSM--TT-----NELTEEN---CRREILEIIRLCNISKMPEKIGEFIEQGSSVEQAREVLMELLAERTKKTEILSAIPQNAGEELMMQVAKSRCI---
738	GC_00000015	EVERYTHING	wPipPEL	379	7	25	6	0	0.887544834935859	0.618992457318123	0.729332836540679									O	Posttranslational modification, protein turnover, chaperones	COG0616	Periplasmic serine protease, ClpP class (SppA) (PDB:3BEZ)	MKILQTNWLCRPMMIEQKSFDLLSLYNGKQPIFKNIKHAVNQNIEKTAVIAIHGILTKKPGAFDDFLGMTSYEKIQEEIEEALSNKDIETILLDIDSPGGEVNGIFDLADFIYESRAKKRIIAIANDDAYSAAYAIASSAEKVFVSRTSDLS-----------YGLENR---------------------------------------------------------------------------------------------------------------------------------------------------------------------------------------------
739	GC_00000016	EVERYTHING	M11	105	6	25	7	0	0.969864841798178	0.61818510673955	0.75508456305422									X	Mobilome: prophages, transposons	COG5525	Phage terminase, large subunit GpA (gpA1)	---------------------------------------------------------------------------------------------------------------------------------------------------------------------------------------------------------------------------------------------------------------------------------------------------------------------------------------------------------------------------------------------------------------…
740	GC_00000016	EVERYTHING	M11	141	6	25	7	0	0.969864841798178	0.61818510673955	0.75508456305422	K21512	terminase, large subunit [EC:3.1.21.4]							X	Mobilome: prophages, transposons	COG5525	Phage terminase, large subunit GpA (gpA1)	------FSEGLRPDPELKVSEWANEYRVLAPTAASEPGKWRTERTPYLKEIMDSLSPSSPAEKVVFMKGAQIGGTEAGNNWIGYIIDQTPGPMLVVQPTVEMGKRWSKGRFAPLIESTPCLKSKVKDPRSRDSGNTVQSKEFPGGIVVITGANSSVGLRSMPVKYLFLDEIDAYPGDSGGEGDPVLLSIARTNTFARRKIFLVSTPTIHGISRIEKEFEATDKRYFFVPCPYCNYYQVLKWPQIKWENNDSRTAHYVCTECSGKIENHQKTEMLERGEWRPTNRVKGEKKGFHLSSLYSPVGWYSWTQAVEDFLHAKESEQLLKVWINTTLGETWVDKGEVPDWKQLFNRREFFPVGTVPRREVVLTAGVDVQKDRLEVEVVAWGKRRENWSIDYRVFE…
741	GC_00000016	EVERYTHING	M11	254	6	25	7	0	0.969864841798178	0.61818510673955	0.75508456305422									X	Mobilome: prophages, transposons	COG5525	Phage terminase, large subunit GpA (gpA1)	MIYATSFSEGLRPDPELKVSEWANEYRVLAPTAASEPGKWRTERTPYLKEIM-----------------------------------------------------------------------------------------------------------------------------------------------------------------------------------------------------------------------------------------------------------------------------------------------------------------------------------------------------------…
742	GC_00000016	EVERYTHING	M11	360	6	25	7	0	0.969864841798178	0.61818510673955	0.75508456305422									X	Mobilome: prophages, transposons	COG5525	Phage terminase, large subunit GpA (gpA1)	MIYARAFSEGLRPDPELKVSEWANEYRVLAPTAASEPGKWRTERTPYLKEIM-----------------------------------------------------------------------------------------------------------------------------------------------------------------------------------------------------------------------------------------------------------------------------------------------------------------------------------------------------------…
743	GC_00000016	EVERYTHING	O07	685	6	25	7	0	0.969864841798178	0.61818510673955	0.75508456305422	K21512	terminase, large subunit [EC:3.1.21.4]							X	Mobilome: prophages, transposons	COG5525	Phage terminase, large subunit GpA (gpA1)	MIYATSFSEGLKPDPELKVSEWANEYRVLAATAASEPGKWRTERTPYLKEIMDSLSPSSPVEKVVFMKGAQIGGTEAGNNWIGYIIDQTPGPMLVVQPTVEMGKRWSKGRFAPLIESTPCLKSKVKDPRSRDSGNTVQSKEFPGGIVVITGANSSVGLRSMPVKYLFLDEIDAYPGDSGGEGDPVLLSIARTNTFARRKIFLVSTPTIHGISRIEKEFEATDKRYFFVPCPHCNYYQILKWSQIKWEDKNPSTAHYICIECGEKIENHQKTEMLERGEWRPTNRVKGEKKGFHLSSLYSPVGWYSWTQAVEDFLHAKESEQLLKVWINTTLGETWVDKGEVPDWKQLFNRREFFPVGTVPKGEVVLTAGVDVQKDRLEVEVVAWGKSRESWSIDYRVFE…
744	GC_00000016	EVERYTHING	O11	468	6	25	7	0	0.969864841798178	0.61818510673955	0.75508456305422									X	Mobilome: prophages, transposons	COG5525	Phage terminase, large subunit GpA (gpA1)	---------------------------------------------------------------------------------------------------------------------------------------------------------------------------------------------------------------------------------------------------------------------------------------------------------------------------------------------------------------------------------------------------------------…
745	GC_00000016	EVERYTHING	O11	833	6	25	7	0	0.969864841798178	0.61818510673955	0.75508456305422	K21512	terminase, large subunit [EC:3.1.21.4]							X	Mobilome: prophages, transposons	COG5525	Phage terminase, large subunit GpA (gpA1)	------FSEGLRPDPELKVSEWANEYRVLAPTAASEPGKWRTERTPYLKEIMDSLSPSSPAEKVVFMKGAQIGGTEAGNNWIGYIIDQTPGPMLVVQPTVEMGKRWSKGRFAPLIESTPCLKSKVKDPRSRDSGNTVQSKEFPGGIVVITGANSSVGLRSMPVKYLFLDEIDAYPGDSGGEGDPVLLSIARTNTFARRKIFLVSTPTIHGISRIEKEFEATDKRYFFVPCPYCNYYQVLKWPQIKWENNDSRTAHYVCTECSGKIENHQKTEMLERGEWRPTNRVKGEKKGFHLSSLYSPVGWYSWTPAVEDFLHAKESEQLLKVWINTTLGETWVDKGEVPDWKQLFNRREFFPVGTVPRREVVLTAGVDVQKDRLEVEVVAWGKRRENWSIDYRVFE…
746	GC_00000016	EVERYTHING	O11	383	6	25	7	0	0.969864841798178	0.61818510673955	0.75508456305422									X	Mobilome: prophages, transposons	COG5525	Phage terminase, large subunit GpA (gpA1)	MIYATSFSEGLRPDPELKVSEWANEYRVLAPTAASEPGKWRTERTPYLKEIM-----------------------------------------------------------------------------------------------------------------------------------------------------------------------------------------------------------------------------------------------------------------------------------------------------------------------------------------------------------…
747	GC_00000016	EVERYTHING	O11	1109	6	25	7	0	0.969864841798178	0.61818510673955	0.75508456305422									X	Mobilome: prophages, transposons	COG5525	Phage terminase, large subunit GpA (gpA1)	MIYARAFSEGLRPDPELKVSEWANEYRVLAPTAASEPGKWRTERTPYLKEIM-----------------------------------------------------------------------------------------------------------------------------------------------------------------------------------------------------------------------------------------------------------------------------------------------------------------------------------------------------------…
748	GC_00000016	EVERYTHING	wPipJHB	753	6	25	7	0	0.969864841798178	0.61818510673955	0.75508456305422									X	Mobilome: prophages, transposons	COG5525	Phage terminase, large subunit GpA (gpA1)	---------------------------------------------------------------------------------------------------------------------------------------------------------------------------------------------------------------------------------------------------------------------------------------------------------------------------------------------------------------------------------------------------------------…
749	GC_00000016	EVERYTHING	wPipJHB	1491	6	25	7	0	0.969864841798178	0.61818510673955	0.75508456305422									X	Mobilome: prophages, transposons	COG5525	Phage terminase, large subunit GpA (gpA1)	#NAME?
750	GC_00000016	EVERYTHING	wPipJHB	1305	6	25	7	0	0.969864841798178	0.61818510673955	0.75508456305422	K21512	terminase, large subunit [EC:3.1.21.4]							X	Mobilome: prophages, transposons	COG5525	Phage terminase, large subunit GpA (gpA1)	#NAME?
751	GC_00000016	EVERYTHING	wPipJHB	1336	6	25	7	0	0.969864841798178	0.61818510673955	0.75508456305422	K21512	terminase, large subunit [EC:3.1.21.4]							X	Mobilome: prophages, transposons	COG5525	Phage terminase, large subunit GpA (gpA1)	#NAME?
752	GC_00000016	EVERYTHING	wPipJHB	1257	6	25	7	0	0.969864841798178	0.61818510673955	0.75508456305422									X	Mobilome: prophages, transposons	COG5525	Phage terminase, large subunit GpA (gpA1)	MIYATSFSEGLKPDPELKVSEWANEYRVLAPTAASEPGKWRTERTPYLKEIMDSLSPSSPTEKIVFMKGAQIGGTEAGNNWIGYIIDQTPGPMLVVQPTVEMGKRWSKGRFAPLIESTPCLKSKVKDPRSRDSGNTVQSKEFPGGIVVITGANSSVGLRSMPVKYLFLDEIDAYPGDSGG---------------------------------------------------------------------------------------------------------------------------------------------------------------------------------------------------------------------------…
753	GC_00000016	EVERYTHING	wPipJHB	1306	6	25	7	0	0.969864841798178	0.61818510673955	0.75508456305422	K21512	terminase, large subunit [EC:3.1.21.4]							X	Mobilome: prophages, transposons	COG5525	Phage terminase, large subunit GpA (gpA1)	MIYARAFSEGLRPDPELKVSEWANEYRVLAPTAASEPGKWRTERTPYLKEIMDSLSPSSPAEKVVFMKGAQIGGTEAGNNWIGYIIDQTPGPMLVVQPTVEMGKRWSKGRFAPLIESTPCLKSKVKDPRSRDSGNTVQSKEFPGGIVVITGANSSVGLRSMPVKYLFLDEIDAYPGDSGGEGDPVLLSIARTNTFARRKIFLVSTPTIHGISRIEKEFEATDKRYFFVPCPHCNYYQVLKWSQIKWENNDSRTAHYVCTECSGKIENHQKTEMLERGEWRATEAKEREKKGFHLSSLYSPVGWYSWQQAVEDFLHAKK---------------------------------------------------------------------------------…
754	GC_00000016	EVERYTHING	wPipJHB	1335	6	25	7	0	0.969864841798178	0.61818510673955	0.75508456305422									X	Mobilome: prophages, transposons	COG5525	Phage terminase, large subunit GpA (gpA1)	---------------------------------------------------------------------------------IGYIIDQTPGPMLVVQPTVEMGKRWSKGRFAPLIESTPCLKSKVKDPRSRDSGNTVQSKEFPGGIVVITGANSSVGLRSMPVKYLFLDEIDAYPGDSGGEGDPVLLSIARTNTFARRKIFLVSTPTIHGISRIEKEFEATDKRYFFVPCPHCNYYQVLKWSQIKWENNDSRTAHYVCTECSGKIENHQKTEMLERGEWRATEAKEGEKKGFHLSSLYSPVGW------------------------------------------------------------------------------------------------…
755	GC_00000016	EVERYTHING	wPipMOL	1158	6	25	7	0	0.969864841798178	0.61818510673955	0.75508456305422									X	Mobilome: prophages, transposons	COG5525	Phage terminase, large subunit GpA (gpA1)	---------------------------------------------------------------------------------------------------------------------------------------------------------------------------------------------------------------------------------------------------------------------------------------------------------------------------------------------------------------------------------------------------------------…
756	GC_00000016	EVERYTHING	wPipMOL	1136	6	25	7	0	0.969864841798178	0.61818510673955	0.75508456305422	K21512	terminase, large subunit [EC:3.1.21.4]							X	Mobilome: prophages, transposons	COG5525	Phage terminase, large subunit GpA (gpA1)	------------PDPELKVSEWANEYRVLASTAASEPGKWRTERTPYLKEIMDSLSPSLPAEKVVFMKGAQIGGTEAGNNWIGYIIDQTPGPMLVVQPTVEMGKRWSKGRFAPLIESTPCLKSKVKDPRSRDSGNTVQSKEFPGGIVVITGANSSVGLRSMPVKYLFLDEIDAYPGDSGGEGDPVLLSIARTNTFARRKIFLVSTPTIHGISRIEKEFEATDKRYFFVPCPHCNYYQVLKWSQIKWENNDSRTAHYVCTECSGKIENHQKTEMLERGEWRATEAKEGEKKGFHLSSLYSPVGWYSWTQAVEDFLHTKESEQLLKVWINTTLGETWVDKGEVPDWKQLFNRREFFQIGTVPRREVVLTAGVDVQKDRLEVEVVAWGKSRESWSIDYRVFE…
757	GC_00000016	EVERYTHING	wPipMOL	1233	6	25	7	0	0.969864841798178	0.61818510673955	0.75508456305422									X	Mobilome: prophages, transposons	COG5525	Phage terminase, large subunit GpA (gpA1)	MIYATSFSEGLKPDPELKVSEWANEYRVLAPTAASEPGKWRTERTPYLKEIMDSLSPSSPTEKIVFMKGAQIGGTEAGNNWIGYIIDQTPGPMLVVQPTVEMGKRWSKGRFAPLIESTPCLKSKVKDPRSRDSGNTVQSKEFPGGIVVITGANSSVGLRSMPVKYLFLDEIDAYPGDSGG---------------------------------------------------------------------------------------------------------------------------------------------------------------------------------------------------------------------------…
758	GC_00000016	EVERYTHING	wPipPEL	1377	6	25	7	0	0.969864841798178	0.61818510673955	0.75508456305422									X	Mobilome: prophages, transposons	COG5525	Phage terminase, large subunit GpA (gpA1)	---------------------------------------------------------------------------------------------------------------------------------------------------------------------------------------------------------------------------------------------------------------------------------------------------------------------------------------------------------------------------------------------------------------…
759	GC_00000016	EVERYTHING	wPipPEL	329	6	25	7	0	0.969864841798178	0.61818510673955	0.75508456305422	K21512	terminase, large subunit [EC:3.1.21.4]							X	Mobilome: prophages, transposons	COG5525	Phage terminase, large subunit GpA (gpA1)	#NAME?
760	GC_00000016	EVERYTHING	wPipPEL	260	6	25	7	0	0.969864841798178	0.61818510673955	0.75508456305422	K21512	terminase, large subunit [EC:3.1.21.4]							X	Mobilome: prophages, transposons	COG5525	Phage terminase, large subunit GpA (gpA1)	MIYARAFSEGLRPDPELKVSEWANEYRVLAPTAASEPGKWRTERTPYLKEIMDSLSPSSPAEKVVFMKGAQIGGTEAGNNWIGYIIDQTPGPMLVVQPTVEMGKRWSKGRFAPLIESTPCLKSKVKDPRSRDSGNTVQSKEFPGGIVVITGANSSVGLRSMPVKYLFLDEIDAYPGDSGGEGDPVLLSIARTNTFARRKIFLVSTPTIHGISRIEKEFEATDKRYFFVPCPHCNYYQVLKWSQIKWENNDSRTAHYVCTECSGKIENHQKTEMLERGEWRATEAKEGEKKGFHLSSLYSPVGWYSWQQAVEDFLHAKESEQLLKVWINTTLGETWVDKGEVPDWKQLFNRREFFPVGTVPKGEVVLTAGVDVQKDRLEVEVVAWGKSRESWSIDYRVFE…
761	GC_00000016	EVERYTHING	wPipPEL	320	6	25	7	0	0.969864841798178	0.61818510673955	0.75508456305422	K21512	terminase, large subunit [EC:3.1.21.4]							X	Mobilome: prophages, transposons	COG5525	Phage terminase, large subunit GpA (gpA1)	MIYARAFSEGLRPDPELKVSEWANEYRVLAPTAASEPGKWRTERTPYLKEIMDSLSPSSPAEKVVFMKGAQIGGTEAGNNWIGYIIDQTPGPMLVVQPTVEMGKRWSKGRFAPLIESTPCLKSKVKDPRSRDSGNTVQSKEFPGGIVVITGANSSVGLRSMPVKYLFLDEIDAYPGDSGGEGDPVLLSIARTNTFARRKIFLVSTPTIHGISRIEKEFEATDKRYFFVPCPHCNYYQVLKWSQIKWENNDSRTAHYVCTECSGKIENHQKTEMLERGEWRATEAKEGEKKGFHLSSLYSPVGWYSWQQAVEDFLHAKESEQLLKVWINTTLGETWVDKGEVPDWKQLFNRREFFPVGTVPKGEVVLTAGVDVQKDRLEVEVVAWGKSRESWSIDYRVFE…
762	GC_00000016	EVERYTHING	wPipPEL	1322	6	25	7	0	0.969864841798178	0.61818510673955	0.75508456305422	K21512	terminase, large subunit [EC:3.1.21.4]							X	Mobilome: prophages, transposons	COG5525	Phage terminase, large subunit GpA (gpA1)	MIYARAFSEGLRPDPELKVSEWANEYRVLAPTAASEPGKWRTERTPYLKEIMDSLSPSSPAEKVVFMKGAQIGGTEAGNNWIGYIIDQTPGPMLVVQPTVEMGKRWSKGRFAPLIESTPCLKSKVKDPRSRDSGNTVQSKEFPGGIVVITGANSSVGLRSMPVKYLFLDEIDAYPGDSGGEGDPVLLSIARTNTFARRKIFLVSTPTIHGISRIEKEFEATDKRYFFVPCPHCNYYQVLKWSQIKWENNDSRTAHYVCTECSGKIENHQKTEMLERGEWRATEAKEGEKKGFHLSSLYSPVGWYSWQQAVEDFLHAKESEQLLKVWINTTLGETWVDKGEVPDWKQLFNRREFFPVGTVPKGEVVLTAGVDVQKDRLEVEVVAWGKSRESWSIDYRVFE…
763	GC_00000016	EVERYTHING	wPipPEL	377	6	25	7	0	0.969864841798178	0.61818510673955	0.75508456305422									X	Mobilome: prophages, transposons	COG5525	Phage terminase, large subunit GpA (gpA1)	MIYATSFSEGLKPDPELKVSEWANEYRVLAPTAASEPGKWRTERTPYLKEIMDSLSPSSPTEKIVFMKGAQIGGTEAGNNWIGYIIDQTPGPMLVVQPTVEMGKRWSKGRFAPLIESTPCLKSKVKDPRSRDSGNTVQSKEFPGGIVVITGANSSVGLRSMPVKYLFLDEIDAYPGDSGG---------------------------------------------------------------------------------------------------------------------------------------------------------------------------------------------------------------------------…
764	GC_00000017	EVERYTHING	M11	441	6	24	5	0	0.85836638500891	0.977477745395429	0.914058034498756									U	Intracellular trafficking, secretion, and vesicular transport	COG4104	Zn-binding Pro-Ala-Ala-Arg (PAAR) domain, involved in Type VI secretion (PAAR) (PDB:4JIV)	MNKSVVRVGDHCAEATPHFCVSGSNNVFVNGKPVCRKGDNFTEGRALTEGSKTVFANGYSIGRVGDIVSCGFKVIKGSESVFAK--
765	GC_00000017	EVERYTHING	M11	1081	6	24	5	0	0.85836638500891	0.977477745395429	0.914058034498756									U	Intracellular trafficking, secretion, and vesicular transport	COG4104	Zn-binding Pro-Ala-Ala-Arg (PAAR) domain, involved in Type VI secretion (PAAR) (PDB:4JIV)	MNKGIVRLGDYCGEAIPHFCISGSNNVFVNGKSICRQGESFSEGKVMIQGSKTVFANGLSVGRVGDIVSCGFKVIKGSESVFAK--
766	GC_00000017	EVERYTHING	M11	128	6	24	5	0	0.85836638500891	0.977477745395429	0.914058034498756									U	Intracellular trafficking, secretion, and vesicular transport	COG4104	Zn-binding Pro-Ala-Ala-Arg (PAAR) domain, involved in Type VI secretion (PAAR) (PDB:4JIV)	MNKSVVRVGDHCAEATSHFCISGSNNVFVNGKSVCRKGDNFTESRVLTEGSKTVFTNGYGIGRVGDSISCGSKVMSGSNNVFSG--
767	GC_00000017	EVERYTHING	M11	137	6	24	5	0	0.85836638500891	0.977477745395429	0.914058034498756									U	Intracellular trafficking, secretion, and vesicular transport	COG4104	Zn-binding Pro-Ala-Ala-Arg (PAAR) domain, involved in Type VI secretion (PAAR) (PDB:4JIV)	MNKGIVRLGDYCGEAIPHFCISGSNNVFVNGKSICRQGDSFSEGKVMIQGSKIVFANGLSVGRVGDIVSCGFKVIRGSSDVFTEPV
768	GC_00000017	EVERYTHING	O07	740	6	24	5	0	0.85836638500891	0.977477745395429	0.914058034498756									U	Intracellular trafficking, secretion, and vesicular transport	COG4104	Zn-binding Pro-Ala-Ala-Arg (PAAR) domain, involved in Type VI secretion (PAAR) (PDB:4JIV)	MNKGIVRLGDYCGEAIPHFCISGSNNVFVNGKSICRQGDSFSEGKVMIQGSKTVFANGLSVGRVGDIVSCGFKVIKGSESVFAK--
769	GC_00000017	EVERYTHING	O07	486	6	24	5	0	0.85836638500891	0.977477745395429	0.914058034498756									U	Intracellular trafficking, secretion, and vesicular transport	COG4104	Zn-binding Pro-Ala-Ala-Arg (PAAR) domain, involved in Type VI secretion (PAAR) (PDB:4JIV)	MNKSVVRVGDHCAEATSHFCISGSNNVFVNGKSVCRKGDNFTESRVLTEGSKTVFTNGYGIGRVGDSISCGSKVMSGSNNVFSG--
770	GC_00000017	EVERYTHING	O07	175	6	24	5	0	0.85836638500891	0.977477745395429	0.914058034498756									U	Intracellular trafficking, secretion, and vesicular transport	COG4104	Zn-binding Pro-Ala-Ala-Arg (PAAR) domain, involved in Type VI secretion (PAAR) (PDB:4JIV)	MNKSVVRLGDYCIEATPHFCISGSNNVFVNGKSICRQGDSFSEGKVMIQGSKTVFANGLGIGRVGDIVSCGFKVIRGSSDVFTEPV
771	GC_00000017	EVERYTHING	O11	225	6	24	5	0	0.85836638500891	0.977477745395429	0.914058034498756									U	Intracellular trafficking, secretion, and vesicular transport	COG4104	Zn-binding Pro-Ala-Ala-Arg (PAAR) domain, involved in Type VI secretion (PAAR) (PDB:4JIV)	MNKSVVRVGDHCAEATPHFCVSGSNNVFVNGKPVCRKGDNFTEGRALTEGSKTVFANGYSIGRVGDIVSCGFKVIKGSESVFAK--
772	GC_00000017	EVERYTHING	O11	101	6	24	5	0	0.85836638500891	0.977477745395429	0.914058034498756									U	Intracellular trafficking, secretion, and vesicular transport	COG4104	Zn-binding Pro-Ala-Ala-Arg (PAAR) domain, involved in Type VI secretion (PAAR) (PDB:4JIV)	MNKGIVRLGDYCGEAIPHFCISGSNNVFVNGKSICRQGESFSEGKVMIQGSKTVFANGLSVGRVGDIVSCGFKVIKGSESVFAK--
773	GC_00000017	EVERYTHING	O11	91	6	24	5	0	0.85836638500891	0.977477745395429	0.914058034498756									U	Intracellular trafficking, secretion, and vesicular transport	COG4104	Zn-binding Pro-Ala-Ala-Arg (PAAR) domain, involved in Type VI secretion (PAAR) (PDB:4JIV)	MNKSVVRVGDHCAEATSHFCISGSNNVFVNGKSVCRKGDNFTESRVLTEGSKTVFTNGYGIGRVGDSISCGSKVMSGSNNVFSG--
774	GC_00000017	EVERYTHING	O11	549	6	24	5	0	0.85836638500891	0.977477745395429	0.914058034498756									U	Intracellular trafficking, secretion, and vesicular transport	COG4104	Zn-binding Pro-Ala-Ala-Arg (PAAR) domain, involved in Type VI secretion (PAAR) (PDB:4JIV)	MNKGIVRLGDYCGEAIPHFCISGSNNVFVNGKSICRQGDSFSEGKVMIQGSKIVFANGLSVGRVGDIVSCGFKVIRGSSDVFTEPV
775	GC_00000017	EVERYTHING	wPipJHB	904	6	24	5	0	0.85836638500891	0.977477745395429	0.914058034498756									U	Intracellular trafficking, secretion, and vesicular transport	COG4104	Zn-binding Pro-Ala-Ala-Arg (PAAR) domain, involved in Type VI secretion (PAAR) (PDB:4JIV)	MNKSVVRVGDHCAEATPHFCVSGSNNVFVNGKPVCRKGDNFTEGRALTEGSKTVFANGYSIGRVGDIVSCGFKVIKGSESVFAK--
776	GC_00000017	EVERYTHING	wPipJHB	1295	6	24	5	0	0.85836638500891	0.977477745395429	0.914058034498756									U	Intracellular trafficking, secretion, and vesicular transport	COG4104	Zn-binding Pro-Ala-Ala-Arg (PAAR) domain, involved in Type VI secretion (PAAR) (PDB:4JIV)	MNKSVVRVGDHCAEATPHFCVSGSNNVFVNGKPVCRKGDNFTEGRALTEGSKTVFANGYSIGRVGDIVSCGFKVIKGSESVFAK--
777	GC_00000017	EVERYTHING	wPipJHB	1348	6	24	5	0	0.85836638500891	0.977477745395429	0.914058034498756									U	Intracellular trafficking, secretion, and vesicular transport	COG4104	Zn-binding Pro-Ala-Ala-Arg (PAAR) domain, involved in Type VI secretion (PAAR) (PDB:4JIV)	MNKSVVRVGDHCAEATPHFCVSGSNNVFVNGKPVCRKGDNFTEGRALTEGSKTVFANGYSIGRVGDIVSCGFKVIKGSESVFAK--
778	GC_00000017	EVERYTHING	wPipJHB	1479	6	24	5	0	0.85836638500891	0.977477745395429	0.914058034498756									U	Intracellular trafficking, secretion, and vesicular transport	COG4104	Zn-binding Pro-Ala-Ala-Arg (PAAR) domain, involved in Type VI secretion (PAAR) (PDB:4JIV)	MNKSVVRVGDHCAEATSHFCISGSNNVFVNGKSVCRKGDNFTESRVLTEGSKTVFTNGYGIGRVGDSISCGSKVMSGSNNVFSG--
779	GC_00000017	EVERYTHING	wPipMOL	1106	6	24	5	0	0.85836638500891	0.977477745395429	0.914058034498756									U	Intracellular trafficking, secretion, and vesicular transport	COG4104	Zn-binding Pro-Ala-Ala-Arg (PAAR) domain, involved in Type VI secretion (PAAR) (PDB:4JIV)	MNKSVVRVGDHCAEATPHFCVSGSNNVFVNGKPVCRKGDNFTEGRALTEGSKTVFANGYSIGRVGDIVSCGFKVIKGSESVFAK--
780	GC_00000017	EVERYTHING	wPipMOL	1112	6	24	5	0	0.85836638500891	0.977477745395429	0.914058034498756									U	Intracellular trafficking, secretion, and vesicular transport	COG4104	Zn-binding Pro-Ala-Ala-Arg (PAAR) domain, involved in Type VI secretion (PAAR) (PDB:4JIV)	MNKGIVRLGDYCGEAIPHFCISGSNNVFVNGKSICRQGESFSEGKVMIQGSKTVFANGLSVGRVGDIVSCGFKVIKGSESVFAK--
781	GC_00000017	EVERYTHING	wPipMOL	1122	6	24	5	0	0.85836638500891	0.977477745395429	0.914058034498756									U	Intracellular trafficking, secretion, and vesicular transport	COG4104	Zn-binding Pro-Ala-Ala-Arg (PAAR) domain, involved in Type VI secretion (PAAR) (PDB:4JIV)	MNKSVVRVGDHCAEATSHFCISGSNNVFVNGKSVCRKGDNFTESRVLTEGSKTVFTNGYGIGRVGDSISCGSKVMSGSNNVFSG--
782	GC_00000017	EVERYTHING	wPipMOL	1016	6	24	5	0	0.85836638500891	0.977477745395429	0.914058034498756									U	Intracellular trafficking, secretion, and vesicular transport	COG4104	Zn-binding Pro-Ala-Ala-Arg (PAAR) domain, involved in Type VI secretion (PAAR) (PDB:4JIV)	MNKGIVRLGDYCGEAIPHFCISGSNNVFVNGKSICRQGDSFSEGKVMIQGSKIVFANGLSVGRVGDIVSCGFKVIRGSSDVFTEPV
783	GC_00000017	EVERYTHING	wPipPEL	250	6	24	5	0	0.85836638500891	0.977477745395429	0.914058034498756									U	Intracellular trafficking, secretion, and vesicular transport	COG4104	Zn-binding Pro-Ala-Ala-Arg (PAAR) domain, involved in Type VI secretion (PAAR) (PDB:4JIV)	MNKSVVRVGDHCAEATPHFCVSGSNNVFVNGKPVCRKGDNFTEGRALTEGSKTVFANGYSIGRVGDIVSCGFKVIKGSESVFAK--
784	GC_00000017	EVERYTHING	wPipPEL	339	6	24	5	0	0.85836638500891	0.977477745395429	0.914058034498756									U	Intracellular trafficking, secretion, and vesicular transport	COG4104	Zn-binding Pro-Ala-Ala-Arg (PAAR) domain, involved in Type VI secretion (PAAR) (PDB:4JIV)	MNKSVVRVGDHCAEATPHFCVSGSNNVFVNGKPVCRKGDNFTEGRALTEGSKTVFANGYSIGRVGDIVSCGFKVIKGSESVFAK--
785	GC_00000017	EVERYTHING	wPipPEL	310	6	24	5	0	0.85836638500891	0.977477745395429	0.914058034498756									U	Intracellular trafficking, secretion, and vesicular transport	COG4104	Zn-binding Pro-Ala-Ala-Arg (PAAR) domain, involved in Type VI secretion (PAAR) (PDB:4JIV)	MNKGIVRLGDYCGEAIPHFCISGSNNVFVNGKSICRQGESFSEGKVMIQGSKTVFANGLSVGRVGDIVSCGFKVIKGSESVFAK--
786	GC_00000017	EVERYTHING	wPipPEL	420	6	24	5	0	0.85836638500891	0.977477745395429	0.914058034498756									U	Intracellular trafficking, secretion, and vesicular transport	COG4104	Zn-binding Pro-Ala-Ala-Arg (PAAR) domain, involved in Type VI secretion (PAAR) (PDB:4JIV)	MNKGIVRLGDYCGEAIPHFCISGSNNVFVNGKSICRQGESFSEGKVMIQGSKTVFANGLSVGRVGDIVSCGFKVIKGSESVFAK--
787	GC_00000017	EVERYTHING	wPipPEL	1311	6	24	5	0	0.85836638500891	0.977477745395429	0.914058034498756									U	Intracellular trafficking, secretion, and vesicular transport	COG4104	Zn-binding Pro-Ala-Ala-Arg (PAAR) domain, involved in Type VI secretion (PAAR) (PDB:4JIV)	MNKSVVRVGDHCAEATSHFCISGSNNVFVNGKSVCRKGDNFTESRVLTEGSKTVFTNGYGIGRVGDSISCGSKVMSGSNNVFSG--
788	GC_00000018	EVERYTHING	M11	443	6	23	5	0	0.868868276209898	0.8318034110707	0.849931943158489													MNWQDLHKAICTKLKEEISAIQTCEIYPAIRKELLAPAVFVELSGFEKGHDPGTEELALKARFEARIVIDSTIENAPVIVRTLAAEVARVVNKNTWNVENVSPGEFISAEIDGFRPELDAYLVWVVDWVHEIHIGKSVWSETGIKPHIIEIGNVHVGS
789	GC_00000018	EVERYTHING	M11	934	6	23	5	0	0.868868276209898	0.8318034110707	0.849931943158489													MNFKDLHNAICTTLKREIPAIQTCEIYPSIRKELLAPALFVELVSLESGKDPGTEELALRAKFEARIVVDGTVEDSSVVVRSLAAEVARVVNKNTWNVKNISPAEFLSAEPDGFRPELDAYLVWMVDWSHQLHLGKSVWEEGKIKPHKIAVGEMYVGK
790	GC_00000018	EVERYTHING	M11	1079	6	23	5	0	0.868868276209898	0.8318034110707	0.849931943158489													#NAME?
791	GC_00000018	EVERYTHING	M11	401	6	23	5	0	0.868868276209898	0.8318034110707	0.849931943158489													MNLKDLHDKICTTLKREIPAIQTCEIYPSIRKELLAP-------------------------------------------------------------------------------------------------------------------------
792	GC_00000018	EVERYTHING	M11	1188	6	23	5	0	0.868868276209898	0.8318034110707	0.849931943158489													MNLKDLHDKICTTLKREIPAIQTCEIYPSIRKELLAP-------------------------------------------------------------------------------------------------------------------------
793	GC_00000018	EVERYTHING	O07	173	6	23	5	0	0.868868276209898	0.8318034110707	0.849931943158489													MNWQDLHKAICTKLKEEISAIQTCEIYPAIRKELLAPAVFVELSGFEKGHDPGTEELALKARFEARIVIDSTIENAPVIVRTLAAEVARVVNKNTWNVENVSPGEFISAEIDGFRPELDAYLVWVVDWVHEIHIGKSVWSETGIKPHIIEIGNVHVGS
794	GC_00000018	EVERYTHING	O07	488	6	23	5	0	0.868868276209898	0.8318034110707	0.849931943158489													MNLKDLHDKICTTLKREIPAIQTCEIYPSIRKELLAPALFVELVSLESGKDPGTEELALRAKFEARIVVDGTVEDSSVVVRSLAAEVARVVNKNTWNVKNISPAEFLSAEPDGFRPELDAYLVWMVDWSHQLHLGKSVWEEGKIKPHKIAVGEMYAGK
795	GC_00000018	EVERYTHING	O07	738	6	23	5	0	0.868868276209898	0.8318034110707	0.849931943158489													#NAME?
796	GC_00000018	EVERYTHING	O11	227	6	23	5	0	0.868868276209898	0.8318034110707	0.849931943158489													MNWQDLHKAICTKLKEEISAIQTCEIYPAIRKELLAPAVFVELSGFEKGHDPGTEELALKARFEARIVIDSTIENAPVIVRTLAAEVARVVNKNTWNVENVSPGEFISAEIDGFRPELDAYLVWVVDWVHEIHIGKSVWSETGIKPHIIEIGNVHVGS
797	GC_00000018	EVERYTHING	O11	99	6	23	5	0	0.868868276209898	0.8318034110707	0.849931943158489													#NAME?
798	GC_00000018	EVERYTHING	wPipJHB	902	6	23	5	0	0.868868276209898	0.8318034110707	0.849931943158489													MNWQDLHKAICTKLKEEISAIQTCEIYPAIRKELLAPAVFVELSGFEKGHDPGTEELALKARFEARIVIDSTIENAPVIVRTLAAEVARVVNKNTWNVENVSPGEFISAEIDGFRPELDAYLVWVVDWVHEIHIGKSVWSETGIKPHIIEIGNVHVGS
799	GC_00000018	EVERYTHING	wPipJHB	1346	6	23	5	0	0.868868276209898	0.8318034110707	0.849931943158489													MNWQDLHKAICTKLKEEISAIQTCEIYPAIRKELLAPAVFVELSGFEKGHDPGTEELALKARFEARIVIDSTIENAPVIVRTLAAEVARVVNKNTWNVENVSPGEFISAEIDGFRPELDAYLVWVVDWVHEIHIGKSVWSETGIKPHIIEIGNVHVGS
800	GC_00000018	EVERYTHING	wPipJHB	1297	6	23	5	0	0.868868276209898	0.8318034110707	0.849931943158489													MNLKDLHDKICTTLKREIPAIQTCEIYPSIRKELLAPALFVELVSLESGKDPGTEELALKARFEARIVIDSTIENAPIIVRSLASEVAKVVNKNTWNVKNVSPGEFISGGGDDFRPELDAYLVWLVEWTHEVHVGKSVWSETGIKPHIIEIGNVHVGS
801	GC_00000018	EVERYTHING	wPipJHB	1481	6	23	5	0	0.868868276209898	0.8318034110707	0.849931943158489													MNFKDLHNAICTTLKREIPAIQTCEIYPSIRKELLAPALFVELVSLESGKDPGTEELALRAKFEARIVVDGTVEDSSVVVRSLAAEVARVVNKNTWNVKNISPAEFLSAEPDGFRPELDAYLVWMVDWSHQLHLGKSVWEEGKIKPHKIAVGEMYVGK
802	GC_00000018	EVERYTHING	wPipMOL	1108	6	23	5	0	0.868868276209898	0.8318034110707	0.849931943158489													MNWQDLHKAICTKLKEEISAIQTCEIYPAIRKELLAPAVFVELSGFEKGHDPGTEELALKARFEARIVIDSTIENAPVIVRTLAAEVARVVNKNTWNVENVSPGEFISAEIDGFRPELDAYLVWVVDWVHEIHIGKSVWSETGIKPHIIEIGNVHVGS
803	GC_00000018	EVERYTHING	wPipMOL	1124	6	23	5	0	0.868868276209898	0.8318034110707	0.849931943158489													MNFKDLHNAICTTLKREIPAIQTCEIYPSIRKELLAPALFVELVSLESGKDPGTEELALRAKFEARIVVDGTVEDSSVVVRSLAAEVARVVNKNTWNVKNISPAEFLSAEPDGFRPELDAYLVWMVDWSHQLHLGKSVWEEGKIKPHKIAVGEMYVGK
804	GC_00000018	EVERYTHING	wPipMOL	1014	6	23	5	0	0.868868276209898	0.8318034110707	0.849931943158489													#NAME?
805	GC_00000018	EVERYTHING	wPipMOL	1114	6	23	5	0	0.868868276209898	0.8318034110707	0.849931943158489													#NAME?
806	GC_00000018	EVERYTHING	wPipPEL	252	6	23	5	0	0.868868276209898	0.8318034110707	0.849931943158489													MNWQDLHKAICTKLKEEISAIQTCEIYPAIRKELLAPAVFVELSGFEKGHDPGTEELALKARFEARIVIDSTIENAPVIVRTLAAEVARVVNKNTWNVENVSPGEFISAEIDGFRPELDAYLVWVVDWVHEIHIGKSVWSETGIKPHIIEIGNVHVGS
807	GC_00000018	EVERYTHING	wPipPEL	337	6	23	5	0	0.868868276209898	0.8318034110707	0.849931943158489													MNWQDLHKAICTKLKEEISAIQTCEIYPAIRKELLAPAVFVELSGFEKGHDPGTEELALKARFEARIVIDSTIENAPVIVRTLAAEVARVVNKNTWNVENVSPGEFISAEIDGFRPELDAYLVWVVDWVHEIHIGKSVWSETGIKPHIIEIGNVHVGS
808	GC_00000018	EVERYTHING	wPipPEL	312	6	23	5	0	0.868868276209898	0.8318034110707	0.849931943158489													MNLKDLHDKICTTLKREIPAIQTCEIYPSIRKELLAPALFVELVSLESGKDPGTEELALKARFEARIVTDSTIENAPIIVRTLAAEVARVVNKNTWNVENVSPGEFISTEIDGFRPELDAYLLWLVEWSHQLHLGKSIWTENKIKPHTITIGE-NVRE
809	GC_00000018	EVERYTHING	wPipPEL	422	6	23	5	0	0.868868276209898	0.8318034110707	0.849931943158489													MNLKDLHDKICTTLKREIPAIQTCEIYPSIRKELLAPALFVELVSLESGKDPGTEELALKARFEARIVTDSTIENAPIIVRTLAAEVARVVNKNTWNVENVSPGEFISTEIDGFRPELDAYLLWLVEWSHQLHLGKSIWTENKIKPHTITIGE-NVRE
810	GC_00000018	EVERYTHING	wPipPEL	1313	6	23	5	0	0.868868276209898	0.8318034110707	0.849931943158489													MNFKDLHNAICTTLKREIPAIQTCEIYPSIRKELLAPALFVELVSLESGKDPGTEELALRAKFEARIVVDGTVEDSSVVVRSLAAEVARVVNKNTWNVKNISPAEFLSAEPDGFRPELDAYLVWMVDWSHQLHLGKSVWEEGKIKPHKIAVGEMYVGK
811	GC_00000019	EVERYTHING	M11	816	6	23	6	0	0.915368551755277	0.669302952333375	0.773231389069843									X	Mobilome: prophages, transposons	COG4385	Bacteriophage P2-related tail formation protein (gpI)	-------------------------DPSCIRGFKFSLKEETLPWLIEEYELGEILRWVKDKRRAIVEGVKFQRLRGTPESLKIALKWANIEDITIIEEPPGKHFFELQIGIKDVPNDFFVDAVVELAKLSLPARSRLMRIFNDHYNVDRFILDESFFGSLLSDYSGIKIEKDGPVLSFGRKNTFELKSLNPNFKFSTFRIHYEQAFSNDIYRLNVAVLGETEAHTKDYKGIYERSHQWYNLKALYPLSQSLLPEIKFAKAQIVLSDSWKLGEINGCFPVSSVEEKGNKFVLGNDKLSGQRWNLKHKPILERFSIIHRYKVENYTDQKVRKYVLAEHNIYYKNDLYSEQKDSIHELEKHILVFYPGVLKWHEHRHLHRSWKNSQVISIIS
812	GC_00000019	EVERYTHING	M11	140	6	23	6	0	0.915368551755277	0.669302952333375	0.773231389069843									X	Mobilome: prophages, transposons	COG4385	Bacteriophage P2-related tail formation protein (gpI)	---MLLPPNATKQEKALVDATDYKVDPSCIRGFKFSLKEETLPWLIEEYELGEILRWVKDKRRAIVEGVKFQ-----------------------------------------------------------------------------------------------------------------------------------------------------------------------------------------------------------------------------------------------------------------------------------------------------------------------------
813	GC_00000019	EVERYTHING	M11	101	6	23	6	0	0.915368551755277	0.669302952333375	0.773231389069843									X	Mobilome: prophages, transposons	COG4385	Bacteriophage P2-related tail formation protein (gpI)	---MLLPPNATKQEKALVDATDYRVDPSRIRGFKFRLEERILPWLIEEY-----------------------------------------------------------------------------------------------------------------------------------CKLFRGSAQ--------------------------------------------------------------------------------------------------------------------------------------------------------------------------------------------------------
814	GC_00000019	EVERYTHING	O07	237	6	23	6	0	0.915368551755277	0.669302952333375	0.773231389069843									X	Mobilome: prophages, transposons	COG4385	Bacteriophage P2-related tail formation protein (gpI)	-MKSLLPPNATKQEQALVNAIDYKVDPSRIRGFKFSLGEKILPWLIEEYGLEEILRWVKDKRRAIVEGVKFQRLRGTPESLKIALKWANIEDITIIEEPPGKHFFELQIGIRDVPNNFFVDAVVELAKLSLPARSRLMRIFNDYYNEQRFILDESLFGDLLSDYSGVKIEKDGPVLSFGRVNFFRSSGPVIRIIENYLRDHYERALSNDIYRLDVAILGETEPHTRDYKGIYERDHLWYNLKALYPLPQSLLPSIKFAKAQIVLSDSCDLGDINTCFPVSSVEERGNKFVLGNDKLSGQRWNLKHKPILERFSCV--IHIGYYN-----KNVRSNRNLYL-------------------------------------------------
815	GC_00000019	EVERYTHING	O07	830	6	23	6	0	0.915368551755277	0.669302952333375	0.773231389069843									X	Mobilome: prophages, transposons	COG4385	Bacteriophage P2-related tail formation protein (gpI)	#NAME?
816	GC_00000019	EVERYTHING	O07	655	6	23	6	0	0.915368551755277	0.669302952333375	0.773231389069843									X	Mobilome: prophages, transposons	COG4385	Bacteriophage P2-related tail formation protein (gpI)	---MLLPPNATKQEKALVDATDYRVDPSRIRGFKFRLEERILPWLIEEY-----------------------------------------------------------------------------------------------------------------------------------CKLFRGSAQ--------------------------------------------------------------------------------------------------------------------------------------------------------------------------------------------------------
817	GC_00000019	EVERYTHING	O11	1029	6	23	6	0	0.915368551755277	0.669302952333375	0.773231389069843									X	Mobilome: prophages, transposons	COG4385	Bacteriophage P2-related tail formation protein (gpI)	-------------------------DPSCIRGFKFSLKEETLPWLIEEYELGEILRWVKDKRRAIVEGVKFQRLRGTPESLKIALKWANIEDITIIEEPPGKHFFELQIGIKDVPNDFFVDAVVELAKLSLPARSRLMRIFNDHYNVDRFILDESFFGSLLSDYSGIKIEKDGPVLSFGRKNTFELKSLNPNFKFSTFRIHYEQAFSNDIYRLNVAVLGETEAHTKDYKGIYERSHQWYNLKALYPLSQSLLPEIKFAKAQIVLSDSWKLGEINGCFPVSSVEEKGNKFVLGNDKLSGQRWNLKHKPILERFSIIHRYKVENYTDQKVRKYVLAEHNIYYKNDLYSEQKDSIHELEKHILVFYPGVLKWHEHRHLHRSWKNSQVISIIS
818	GC_00000019	EVERYTHING	O11	552	6	23	6	0	0.915368551755277	0.669302952333375	0.773231389069843									X	Mobilome: prophages, transposons	COG4385	Bacteriophage P2-related tail formation protein (gpI)	---MLLPPNATKQEKALVDATDYKVDPSCIRGFKFSLKEETLPWLIEEYELGEILRWVKDKRRAIVEGVKFQ-----------------------------------------------------------------------------------------------------------------------------------------------------------------------------------------------------------------------------------------------------------------------------------------------------------------------------
819	GC_00000019	EVERYTHING	wPipJHB	907	6	23	6	0	0.915368551755277	0.669302952333375	0.773231389069843									X	Mobilome: prophages, transposons	COG4385	Bacteriophage P2-related tail formation protein (gpI)	---MLLPPNATKQEQALVDAIDYKVDPSCIRRFKFSLKEETLPWIIEEYGLEEILRWVKDRRKAVIEGVKFQRLRGTPASLKIALKWANIEDIKIIEEPPGKHFFELQVGIKEVPNDFFVDAVVELAKLSLPVRSRLMRIFNDYYNVQRFILDESLFGDLLSDYSGVKIEKDGPVLSFGRVNFFRSSGPVIRIIENYLRDHYERALSNDIYRLDVAVLGETEAHTKDYKGIYERSHQWYNLKALYPLSQSLLPEIKFAKAQIVLSDSWKLGEINGCFPVSSVEEKGNKFVLGNDKLSGQRWNLKHKPILERFSIIHRYKVENYTDQKVRKYVLAEHNIYYKNDLYSEQKDSIHELEKHILVFYPGVLKWHEHRHLHRSWKNSQVISIIS
820	GC_00000019	EVERYTHING	wPipJHB	1292	6	23	6	0	0.915368551755277	0.669302952333375	0.773231389069843									X	Mobilome: prophages, transposons	COG4385	Bacteriophage P2-related tail formation protein (gpI)	---MLLPPNATKQEQALVDAIDYKVDPSCIRRFKFSLKEETLPWIIEEYGLEEILRWVKDRRKAVIEGVKFQRLRGTPASLKIALKWANIEDIKIIEEPPGKHFFELQVGIKEVPNDFFVDAVVELAKLSLPVRSRLMRIFNDYYNVQRFILDESLFGDLLSDYSGVKIEKDGPVLSFGRVNFFRSSGPVIRIIENYLRDHYERALSNDIYRLDVAVLGETEAHTKDYKGIYERSHQWYNLKALYPLSQSLLPEIKFAKAQIVLSDSWKLGEINGCFPVSSVEEKGNKFVLGNDKLSGQRWNLKHKPILERFSIIHRYKVENYTDQKVRKYVLAEHNIYYKNDLYSEQKDSIHELEKHILVFYPGVLKWHEHRHLHRSWKNSQVISIIS
821	GC_00000019	EVERYTHING	wPipJHB	1351	6	23	6	0	0.915368551755277	0.669302952333375	0.773231389069843									X	Mobilome: prophages, transposons	COG4385	Bacteriophage P2-related tail formation protein (gpI)	---MLLPPNATKQEQALVDAIDYKVDPSCIRRFKFSLKEETLPWIIEEYGLEEILRWVKDRRKAVIEGVKFQRLRGTPASLKIALKWANIEDIKIIEEPPGKHFFELQVGIKEVPNDFFVDAVVELAKLSLPVRSRLMRIFNDYYNVQRFILDESLFGDLLSDYSGVKIEKDGPVLSFGRVNFFRSSGPVIRIIENYLRDHYERALSNDIYRLDVAVLGETEAHTKDYKGIYERSHQWYNLKALYPLSQSLLPEIKFAKAQIVLSDSWKLGEINGCFPVSSVEEKGNKFVLGNDKLSGQRWNLKHKPILERFSIIHRYKVENYTDQKVRKYVLAEHNIYYKNDLYSEQKDSIHELEKHILVFYPGVLKWHEHRHLHRSWKNSQVISIIS
822	GC_00000019	EVERYTHING	wPipJHB	1215	6	23	6	0	0.915368551755277	0.669302952333375	0.773231389069843									X	Mobilome: prophages, transposons	COG4385	Bacteriophage P2-related tail formation protein (gpI)	---------------------------------------------------------------------------------------------------------------------FFVDAVVELAKLSLPVRSRLMRIFNDYYNVQRFILDESLFGDLLSDYSGVKIEKDGPVLSFGRVNFFRSSGPVIRIIENYLRDHYERALSNDIYRLDVAVLGETEAHTKDYKGIYERSHQWYNLKALYPLSQSLLPEIKFAKAQIVLSDSWKLGEINGCFPVSSVEEKGNKFVLGNDKLSGQRWNLKHKPILERFSIIHRYKVENYTDQKVRKYVLAEHNIYYKNDLYSEQKDSIHELEKHILVFYPGVLKWHEHRHLHRSWKNSQVISIIS
823	GC_00000019	EVERYTHING	wPipJHB	1495	6	23	6	0	0.915368551755277	0.669302952333375	0.773231389069843									X	Mobilome: prophages, transposons	COG4385	Bacteriophage P2-related tail formation protein (gpI)	---MLLPPNATKQEKALVDATDYRVDPSRIRGFKFRLEERILPWLIEEY-----------------------------------------------------------------------------------------------------------------------------------CKLFRGSAQ--------------------------------------------------------------------------------------------------------------------------------------------------------------------------------------------------------
824	GC_00000019	EVERYTHING	wPipMOL	1003	6	23	6	0	0.915368551755277	0.669302952333375	0.773231389069843									X	Mobilome: prophages, transposons	COG4385	Bacteriophage P2-related tail formation protein (gpI)	--VMLLPPNATKQEQALVDAIDYKVDPSCIRRFKFSLKEETLPWIIEEYGLEEILRWVKDRRKAVVEGVKFQRLRGTPASLKIALKWANIEDITIIEEPPGKHFFELQIGIRDVPNNFFVDAVVELAKLSLPARSRLMRIFNDYYNEQRFILDESLFGDLLSDYSGVKIEKDGPVLSFGRVNFFRSSGPVIRIIENYLRDHYERALSNDIYRLDVAVLGETEAHTKDYKGIYERSHQWYNLKALYPLSQSLLPEIKFAKAQIVLSDSWKLGEINGCFPVSSIEEEGNKFLLGSDKLSGQYWNLKHKPILERFSITHAYKAENYTDQKITKYALAEHNIHFESELDSEQKDSIHELEKHILVFYPGVLKWHEHRHLHRSWKDSRIISLIS
825	GC_00000019	EVERYTHING	wPipMOL	1171	6	23	6	0	0.915368551755277	0.669302952333375	0.773231389069843									X	Mobilome: prophages, transposons	COG4385	Bacteriophage P2-related tail formation protein (gpI)	-----------------------------------------------EYELGEILRWVKDKRRAIVEGVKFQRLRGTPESLKIALKWANIEDITIIEEPPGKHFFELQIGIKDVPNDFFVDAVVELAKLSLPARSRLMRIFNDHYNVDRFILDESFFGSLLSDYSGIKIEKDGPVLSFGRKNTFELKSLNPNFKFSTFRIHYEQAFSNDIYRLDVAVLGETEAHTKDYKGIYERSHQWYNLKALYPLSQSLLPEIKFAKAQIVLSDSWKLGEINGCFPVSSVEEKGNKFVLGNDKLSGQYWNLKHKPILERFSIIHRYKVENYTDQKVRKYVLAEHNIYYKNDLYSEQKDSIHELEKHILVFYPGVLKWHEHRHLHRSWKNSQVISIIS
826	GC_00000019	EVERYTHING	wPipMOL	994	6	23	6	0	0.915368551755277	0.669302952333375	0.773231389069843									X	Mobilome: prophages, transposons	COG4385	Bacteriophage P2-related tail formation protein (gpI)	-MKSLLPPNATKQEKVLVEAIDYKVNPSCIREFKFSLKDEILPWLIEEYELGEILRWIKDKRKAVVEGVKFQRLRGTPASLKIALKWANIEDITIIEEPSGKHFFELQIGIKDVPNDFFVDAVVELAKLSLPARSRLMRIFNDHYNVDRFILDESFFGNLLSDYSGIKIEKDGPVLSFGRVNFFRSSGPVIRIIENYLRDHYERALSNDIYRLDVAILGETEPHTRDYKGIYERDHLWYNLKALYPLPQSLLPSIKFAKAQIVLSDSCDLGDINTCFPVSSVEERGNKFVLGNDKLSGQRWNLKHKPILERFSCV--IHIGYYN-----KNVRSNRNLYL-------------------------------------------------
827	GC_00000019	EVERYTHING	wPipMOL	1019	6	23	6	0	0.915368551755277	0.669302952333375	0.773231389069843									X	Mobilome: prophages, transposons	COG4385	Bacteriophage P2-related tail formation protein (gpI)	---MLLPPNATKQEKALVDATDYKVDPSCIRGFKFSLKEETLPWLI-------------------------------------------------------------------------------------------------------------------------------------------------------------------------------------------------------------------------------------------------------------------------------------------------------------------------------------------------------
828	GC_00000019	EVERYTHING	wPipMOL	1217	6	23	6	0	0.915368551755277	0.669302952333375	0.773231389069843									X	Mobilome: prophages, transposons	COG4385	Bacteriophage P2-related tail formation protein (gpI)	-MKSLLPPNATKQEKALVDATDYKVDPSCIRGFKFSLKEETLPWLI-------------------------------------------------------------------------------------------------------------------------------------------------------------------------------------------------------------------------------------------------------------------------------------------------------------------------------------------------------
829	GC_00000019	EVERYTHING	wPipMOL	1050	6	23	6	0	0.915368551755277	0.669302952333375	0.773231389069843									X	Mobilome: prophages, transposons	COG4385	Bacteriophage P2-related tail formation protein (gpI)	VELMLLPPNATKQEKALVDATDYRVDPSRIRGFKFRLEERILPWLIEEY-----------------------------------------------------------------------------------------------------------------------------------CKLFRGSAQ--------------------------------------------------------------------------------------------------------------------------------------------------------------------------------------------------------
830	GC_00000019	EVERYTHING	wPipPEL	307	6	23	6	0	0.915368551755277	0.669302952333375	0.773231389069843									X	Mobilome: prophages, transposons	COG4385	Bacteriophage P2-related tail formation protein (gpI)	---MLLPPNATKQEQALVDAIDYKVDPSCIRRFKFSLKEETLPWIIEEYGLEEILRWVKDRRKAVIEGVKFQRLRGTPASLKIALKWANIEDIKIIEEPPGKHFFELQVGIKEVPNDFFVDAVVELAKLSLPVRSRLMRIFNDYYNVQRFILDESLFGDLLSDYSGVKIEKDGPVLSFGRVNFFRSSGPVIRIIENYLRDHYERALSNDIYRLDVAVLGETEAHTKDYKGIYERSHQWYNLKALYPLSQSLLPEIKFAKAQIVLSDSWKLGEINGCFPVSSVEEKGNKFVLGNDKLSGQRWNLKHKPILERFSIIHRYKVENYTDQKVRKYVLAEHNIYYKNDLYSEQKDSIHELEKHILVFYPGVLKWHEHRHLHRSWKNSQVISIIS
831	GC_00000019	EVERYTHING	wPipPEL	342	6	23	6	0	0.915368551755277	0.669302952333375	0.773231389069843									X	Mobilome: prophages, transposons	COG4385	Bacteriophage P2-related tail formation protein (gpI)	---MLLPPNATKQEQALVDAIDYKVDPSCIRRFKFSLKEETLPWIIEEYGLEEILRWVKDRRKAVIEGVKFQRLRGTPASLKIALKWANIEDIKIIEEPPGKHFFELQVGIKEVPNDFFVDAVVELAKLSLPVRSRLMRIFNDYYNVQRFILDESLFGDLLSDYSGVKIEKDGPVLSFGRVNFFRSSGPVIRIIENYLRDHYERALSNDIYRLDVAVLGETEAHTKDYKGIYERSHQWYNLKALYPLSQSLLPEIKFAKAQIVLSDSWKLGEINGCFPVSSVEEKGNKFVLGNDKLSGQRWNLKHKPILERFSIIHRYKVENYTDQKVRKYVLAEHNIYYKNDLYSEQKDSIHELEKHILVFYPGVLKWHEHRHLHRSWKNSQVISIIS
832	GC_00000019	EVERYTHING	wPipPEL	417	6	23	6	0	0.915368551755277	0.669302952333375	0.773231389069843									X	Mobilome: prophages, transposons	COG4385	Bacteriophage P2-related tail formation protein (gpI)	---MLLPPNATKQEQALVDAIDYKVDPSCIRRFKFSLKEETLPWIIEEYGLEEILRWVKDRRKAVIEGVKFQRLRGTPASLKIALKWANIEDIKIIEEPPGKHFFELQVGIKEVPNDFFVDAVVELAKLSLPVRSRLMRIFNDYYNVQRFILDESLFGDLLSDYSGVKIEKDGPVLSFGRVNFFRSSGPVIRIIENYLRDHYERALSNDIYRLDVAVLGETEAHTKDYKGIYERSHQWYNLKALYPLSQSLLPEIKFAKAQIVLSDSWKLGEINGCFPVSSVEEKGNKFVLGNDKLSGQRWNLKHKPILERFSIIHRYKVENYTDQKVRKYVLAEHNIYYKNDLYSEQKDSIHELEKHILVFYPGVLKWHEHRHLHRSWKNSQVISIIS
833	GC_00000019	EVERYTHING	wPipPEL	247	6	23	6	0	0.915368551755277	0.669302952333375	0.773231389069843									X	Mobilome: prophages, transposons	COG4385	Bacteriophage P2-related tail formation protein (gpI)	---MLLPPNATKQEKALVDATDYRVDPSRIRGFKFRLEERILPWLIEEY-----------------------------------------------------------------------------------------------------------------------------------CKLFRGSAQ--------------------------------------------------------------------------------------------------------------------------------------------------------------------------------------------------------
834	GC_00000020	EVERYTHING	M11	15	7	22	5	0	0.847395326910044	0.696102396182355	0.764334030106632									K	Transcription	COG1396	Transcriptional regulator, contains XRE-family HTH domain (HipB) (PDB:1ADR)	MFISVKIVNNNTKNISPARYKIAQNVRSWRLKQKYALKDLVDKTGIKYHTLLRYEQGACGIPIEKLKVIAEGLSIHVRNLFPRRKALRESGCFDESKIEWMYNFIA------KTRGR---KAIYALTKSIGAEEENNVKAARIKIAKNILKAGFTNDIIYRAVGLSTEEYSDKESIHYTSQNGGQEIKKWRIIRGYTQEELAKKLNVGPSQIHHYEQGSVKILSERLWEIAEKLSVNAEDLIREKDCYE--DDEGEKELLSLARELKKINNQESRDELDIWVEFLSQRKQVYKEKIYKAEAIKVANNLRMLDVSIDAISKITDLSIEELENYAFKT
835	GC_00000020	EVERYTHING	M11	1030	7	22	5	0	0.847395326910044	0.696102396182355	0.764334030106632									K	Transcription	COG1396	Transcriptional regulator, contains XRE-family HTH domain (HipB) (PDB:1ADR)	#NAME?
836	GC_00000020	EVERYTHING	M11	811	7	22	5	0	0.847395326910044	0.696102396182355	0.764334030106632									K	Transcription	COG1396	Transcriptional regulator, contains XRE-family HTH domain (HipB) (PDB:1ADR)	-----------------------------------------------------------------------------------------------------------------------------------------IKAARIRIARNLVKAGFDTEIIYRATGLSTEEYADKERY---EPNGGQEIKKWRIIRGYTQEELAKKLNIGPSQIHHYEQGSVTILSERLWEIAKELSVDAEDLIKEYKESDCKDGEGENELLSLAREYKKIDNQESRDELNIWVEFLLQRKQIYKEKIYKTEEMKVANNLLQLGFSTDVISKIVTTFLIR--------
837	GC_00000020	EVERYTHING	O07	669	7	22	5	0	0.847395326910044	0.696102396182355	0.764334030106632									K	Transcription	COG1396	Transcriptional regulator, contains XRE-family HTH domain (HipB) (PDB:1ADR)	MFISVKIVNNNTKNISPARYKIAQNVRSWRLKQKYALKDLVDKTGIKYHTLLRYEQGACGIPIEKLKVIAEGLSIHVRNLFPRRKALRESGCFDESKIEWMYNFIA------KTRGR---KAIYALTKSIGAEEENNVKAARIKIAKNILKAGFTNDIIYRAVGLSTEEYSDKESIHYTSQNGGQEIKKWRIIRGYTQEELAKKLNVGPSQIHHYEQGSVKILSERLWEIAEKLSVNAEDLIREKDCYE--DDEGEKELLSLARELKKINNQESRDELDIWVEFLSQRKQVYKEKIYKAEAIKVANNLRMLDVSIDAISKITDLSIEELENYAFKT
838	GC_00000020	EVERYTHING	O07	1113	7	22	5	0	0.847395326910044	0.696102396182355	0.764334030106632									K	Transcription	COG1396	Transcriptional regulator, contains XRE-family HTH domain (HipB) (PDB:1ADR)	----------------------AQKVRSWRLKQKYTLKDLAGKANINYHTLLRYEQGTCGIPIEKLKILAGALSIPIRNLFPKRKVLRENSCFDKAKEQAMYNLMQGYIQIGERELR---KVVYALTQSIQAEKESNIKAARIRIARNLVKAGFDTEIIYRATGLSTEEYADKERY---EPNGGQEIKKWRIIRGYTQEELAKKLNIGPSQIHHYEQGSVTILSERLWEIAKELSVDAEDLIKEYKESDCKDGEGENELLSLAREYKKIDNQESRDELNIWVEFLLQRKQIYKEKIYKTEEMKVANNLLQLGFSTDVISKIVTTFLIR--------
839	GC_00000020	EVERYTHING	O07	658	7	22	5	0	0.847395326910044	0.696102396182355	0.764334030106632									K	Transcription	COG1396	Transcriptional regulator, contains XRE-family HTH domain (HipB) (PDB:1ADR)	-------MAKHTTTIS-LRYQIAQKVRNWRLKGKYTLKDLVGKANINYHTLLRYEQGTCGIPTEKLKVIAEALSIPIRNLFPRRKVLREDSCFDKSKTQEMYNFIE------RTGGS---KTIYALTKSVRAEEESNIKAARIRIAKNLVKAGFDNDIIYRATGLSTEEYADKERY---EPNGGQEIKKWRIIKGYTQSKKA--------------------------------------------------------------------------------------------------------------------------------------
840	GC_00000020	EVERYTHING	O11	714	7	22	5	0	0.847395326910044	0.696102396182355	0.764334030106632									K	Transcription	COG1396	Transcriptional regulator, contains XRE-family HTH domain (HipB) (PDB:1ADR)	MFISVKIVNNNTKNISPARYKIAQNVRSWRLKQKYALKDLVDKTGIKYHTLLRYEQGACGIPIEKLKVIAEGLSIHVRNLFPRRKALRESGCFDESKIEWMYNFIA------KTRGR---KAIYALTKSIGAEEENNVKAARIKIAKNILKAGFTNDIIYRAVGLSTEEYSDKESIHYTSQNGGQEIKKWRIIRGYTQEELAKKLNVGPSQIHHYEQGSVKILSERLWEIAEKLSVNAEDLIREKDCYE--DDEGEKELLSLARELKKINNQESRDELDIWVEFLSQRKQVYKEKIYKAEAIKVANNLRMLDVSIDAISKITDLSIEELENYAFKT
841	GC_00000020	EVERYTHING	O11	453	7	22	5	0	0.847395326910044	0.696102396182355	0.764334030106632									K	Transcription	COG1396	Transcriptional regulator, contains XRE-family HTH domain (HipB) (PDB:1ADR)	-----------------------------------------------------------------------------------------------------------------------------------------IKAARIRIARNLVKAGFDTEIIYRATGLSTEEYADKERY---EPNGGQEIKKWRIIRGYTQEELAKKLNIGPSQIHHYEQGSVTILSERLWEIAKELSVDAEDLIKEYKESDCKDGEGENELLSLAREYKKIDNQESRDELNIWVEFLLQRKQIYKEKIYKTEEMKVANNLLQLGFSTDVISKIVTTFLIR--------
842	GC_00000020	EVERYTHING	O12	921	7	22	5	0	0.847395326910044	0.696102396182355	0.764334030106632									K	Transcription	COG1396	Transcriptional regulator, contains XRE-family HTH domain (HipB) (PDB:1ADR)	-------MAKHTTTIS-LRYQIAQKVRNWRLKGKYTLKDLVGKANINYHTLLRYEQGTCGIPTEKLKVIAEALSIPIRNLFPRRKVLREDSCFDKSKTQEMYNFIE------RTGGS---KTIYALTKSVRAEEESNIKAARIRIAKNLVKAGFDNDIIYRATGLSTEEYADKERY---EPNGGQEIKKWRIIKGYTQSKKA--------------------------------------------------------------------------------------------------------------------------------------
843	GC_00000020	EVERYTHING	wPipJHB	865	7	22	5	0	0.847395326910044	0.696102396182355	0.764334030106632									K	Transcription	COG1396	Transcriptional regulator, contains XRE-family HTH domain (HipB) (PDB:1ADR)	MFISVKIVNNNTKNISPARYKIAQNVRSWRLKQKYALKDLVDKTGIKYHTLLRYEQGACGIPIEKLKVIAEGLSIHVRNLFPRRKALRESGCFDESKIEWMYNFIA------KTRGR---KAIYALTKSIGAEEENNVKAARIKIAKNILKAGFTNDIIYRAVGLSTEEYSDKESIHYTSQNGGQEIKKWRIIRGYTQEELAKKLNVGPSQIHHYEQGSVKILSERLWEIAEKLSVNAEDLIREKDCYE--DDEGEKELLSLARELKKINNQESRDELDIWVEFLSQRKQVYKEKIYKAEAIKVANNLRMLDVSIDAISKITDLSIEELENYAFKT
844	GC_00000020	EVERYTHING	wPipJHB	948	7	22	5	0	0.847395326910044	0.696102396182355	0.764334030106632									K	Transcription	COG1396	Transcriptional regulator, contains XRE-family HTH domain (HipB) (PDB:1ADR)	MFISVKIVNNNTKNISPARYKIAQNVRSWRLKQKYALKDLVDKTGIKYHTLLRYEQGACGIPIEKLKVIAEGLSIHVRNLFPRRKALRESGCFDESKIEWMYNFIA------KTRGR---KAIYALTKSIGAEEENNVKAARIKIAKNILKAGFTNDIIYRAVGLSTEEYSDKESIHYTSQNGGQEIKKWRIIRGYTQEELAKKLNVGPSQIHHYEQGSVKILSERLWEIAEKLSVNAEDLIREKDCYE--DDEGEKELLSLARELKKINNQESRDELDIWVEFLSQRKQVYKEKIYKAEAIKVANNLRMLDVSIDAISKITDLSIEELENYAFKT
845	GC_00000020	EVERYTHING	wPipJHB	1361	7	22	5	0	0.847395326910044	0.696102396182355	0.764334030106632									K	Transcription	COG1396	Transcriptional regulator, contains XRE-family HTH domain (HipB) (PDB:1ADR)	-------MAKHTTTIS-LRYQIAQKVRNWRLKGKYTLKDLVGKANINYHTLLRYEQGTCGIPTEKLKVIAEALSIPIRNLFPRRKVLREDSCFDKSKTQEMYNFIE------RTGGS---KTIYALTKSVRAEEESNIKAARIRIAKNLVKAGFDNDIIYRATGLSTEEYADKERY---EPNGGQEIKKWRIIRGYTQSKKA--------------------------------------------------------------------------------------------------------------------------------------
846	GC_00000020	EVERYTHING	wPipJHB	861	7	22	5	0	0.847395326910044	0.696102396182355	0.764334030106632									K	Transcription	COG1396	Transcriptional regulator, contains XRE-family HTH domain (HipB) (PDB:1ADR)	-----------MANIS-IRYQIAQKVRSWRLKRKYTLKVLIDKTSINYHTLLRYEQGTCGIPIEKLKILAGALSIPIRNLFPKRKVLRENSCFDKAKEQAMYNLMQGYIQIGERELR---KVVYALTQSIQAEKESNIKAARIRIARNLVKAGFDTEIIYRATGLSTEEYADKERY---EPNGGQEIKKWRIIRGYTQSKKA--------------------------------------------------------------------------------------------------------------------------------------
847	GC_00000020	EVERYTHING	wPipJHB	952	7	22	5	0	0.847395326910044	0.696102396182355	0.764334030106632									K	Transcription	COG1396	Transcriptional regulator, contains XRE-family HTH domain (HipB) (PDB:1ADR)	-----------MANIS-IRYQIAQKVRSWRLKRKYTLKVLIDKTSINYHTLLRYEQGTCGIPIEKLKILAGALSIPIRNLFPKRKVLRENSCFDKAKEQAMYNLMQGYIQIGERELR---KVVYALTQSIQAEKESNIKAARIRIARNLVKAGFDTEIIYRATGLSTEEYADKERY---EPNGGQEIKKWRIIRGYTQSKKA--------------------------------------------------------------------------------------------------------------------------------------
848	GC_00000020	EVERYTHING	wPipMOL	1087	7	22	5	0	0.847395326910044	0.696102396182355	0.764334030106632									K	Transcription	COG1396	Transcriptional regulator, contains XRE-family HTH domain (HipB) (PDB:1ADR)	MFISVKIVNNNTKNISPARYKIAQNVRSWRLKQKYALKDLVDKTGIKYHTLLRYEQGACGIPIEKLKVIAEGLSIHVRNLFPRRKALRESGCFDESKIEWMYNFIA------KTRGR---KAIYALTKSIGAEEENNVKAARIKIAKNILKAGFTNDIIYRAVGLSTEEYSDKESIHYTSQNGGQEIKKWRIIRGYTQEELAKKLNVGPSQIHHYEQGSVKILSERLWEIAEKLSVNAEDLIREKDCYE--DDEGEKELLSLARELKKINNQESRDELDIWVEFLSQRKQVYKEKIYKAEAIKVANNLRMLDVSIDAISKITDLSIEELENYAFKT
849	GC_00000020	EVERYTHING	wPipMOL	1092	7	22	5	0	0.847395326910044	0.696102396182355	0.764334030106632									K	Transcription	COG1396	Transcriptional regulator, contains XRE-family HTH domain (HipB) (PDB:1ADR)	-----------MANIS-IRYQIAQKVRSWRLKRKYTLKVLIDKTSINYHTLLRYEQGTCGIPVEKLKIIAESLSIPIRNLFPRQKVLKENSCFDKAKTEEMYNFIE------KTGGR---KAIYMLTKSVRAEEESNIKAARIRIARNLVKAGFDTEIIYRATGLSTEEYADKERY---EPNGGQEIKKWRIIRGYTQSKKA--------------------------------------------------------------------------------------------------------------------------------------
850	GC_00000020	EVERYTHING	wPipMOL	1183	7	22	5	0	0.847395326910044	0.696102396182355	0.764334030106632									K	Transcription	COG1396	Transcriptional regulator, contains XRE-family HTH domain (HipB) (PDB:1ADR)	-------MAKHTTTIS-LRYQIAQKVRNWRLKGKYTLKDLVGKANINYHTLLRYEQGTCGIPTEKLKVIAEALSIPIRNLFPRRKVLREDSCFDKSKTQEMYNFIE------RTGGS---KTIYALTKSVRAEEESNIKAARIRIAKNLVKAGFDNDIIYRATGLSTEEYADKERY---EPNGGQEIKKWRIIKGYTQSKKA--------------------------------------------------------------------------------------------------------------------------------------
851	GC_00000020	EVERYTHING	wPipPEL	460	7	22	5	0	0.847395326910044	0.696102396182355	0.764334030106632									K	Transcription	COG1396	Transcriptional regulator, contains XRE-family HTH domain (HipB) (PDB:1ADR)	MFISVKIVNNNTKNISPARYKIAQNVRSWRLKQKYALKDLVDKTGIKYHTLLRYEQGACGIPIEKLKVIAEGLSIHVRNLFPRRKALRESGCFDESKIEWMYNFIA------KTRGR---KAIYALTKSIGAEEENNVKAARIKIAKNILKAGFTNDIIYRAVGLSTEEYSDKESIHYTSQNGGQEIKKWRIIRGYTQEELAKKLNVGPSQIHHYEQGSVKILSERLWEIAEKLSVNAEDLIREKDCYE--DDEGEKELLSLARELKKINNQESRDELDIWVEFLSQRKQVYKEKIYKAEAIKVANNLRMLDVSIDAISKITDLSIEELENYAFKT
852	GC_00000020	EVERYTHING	wPipPEL	1353	7	22	5	0	0.847395326910044	0.696102396182355	0.764334030106632									K	Transcription	COG1396	Transcriptional regulator, contains XRE-family HTH domain (HipB) (PDB:1ADR)	MFISVKIVNNNTKNISPARYKIAQNVRSWRLKQKYALKDLVDKTGIKYHTLLRYEQGACGIPIEKLKVIAEGLSIHVRNLFPRRKALRESGCFDESKIEWMYNFIA------KTRGR---KAIYALTKSIGAEEENNVKAARIKIAKNILKAGFTNDIIYRAVGLSTEEYSDKESIHYTSQNGGQEIKKWRIIRGYTQEELAKKLNVGPSQIHHYEQGSVKILSERLWEIAEKLSVNAEDLIREKDCYE--DDEGEKELLSLARELKKINNQESRDELDIWVEFLSQRKQVYKEKIYKAEAIKVANNLRMLDVSIDAISKITDLSIEELENYAFKT
853	GC_00000020	EVERYTHING	wPipPEL	296	7	22	5	0	0.847395326910044	0.696102396182355	0.764334030106632									K	Transcription	COG1396	Transcriptional regulator, contains XRE-family HTH domain (HipB) (PDB:1ADR)	-----------MANIS-IRYQIAQKVRSWRLKRKYTLKVLIDKTSINYHTLLRYEQGTCGIPIEKLKILAGALSIPIRNLFPKRKVLRENSCFDKAKEQAMYNLMQGYIQIGERELR---KVVYALTQSIQAEKESNIKAARIRIARNLVKAGFDTEIIYRATGLSTEEYADKERY---EPNGGQEIKKWRIIRGYTQSKKA--------------------------------------------------------------------------------------------------------------------------------------
854	GC_00000020	EVERYTHING	wPipPEL	464	7	22	5	0	0.847395326910044	0.696102396182355	0.764334030106632									K	Transcription	COG1396	Transcriptional regulator, contains XRE-family HTH domain (HipB) (PDB:1ADR)	-----------MANIS-IRYQIAQKVRSWRLKRKYTLKVLIDKTSINYHTLLRYEQGTCGIPIEKLKILAGALSIPIRNLFPKRKVLRENSCFDKAKEQAMYNLMQGYIQIGERELR---KVVYALTQSIQAEKESNIKAARIRIARNLVKAGFDTEIIYRATGLSTEEYADKERY---EPNGGQEIKKWRIIRGYTQSKKA--------------------------------------------------------------------------------------------------------------------------------------
855	GC_00000020	EVERYTHING	wPipPEL	1357	7	22	5	0	0.847395326910044	0.696102396182355	0.764334030106632									K	Transcription	COG1396	Transcriptional regulator, contains XRE-family HTH domain (HipB) (PDB:1ADR)	-----------MANIS-IRYQIAQKVRSWRLKRKYTLKVLIDKTSINYHTLLRYEQGTCGIPIEKLKILAGALSIPIRNLFPKRKVLRENSCFDKAKEQAMYNLMQGYIQIGERELR---KVVYALTQSIQAEKESNIKAARIRIARNLVKAGFDTEIIYRATGLSTEEYADKERY---EPNGGQEIKKWRIIRGYTQSKKA--------------------------------------------------------------------------------------------------------------------------------------
856	GC_00000021	EVERYTHING	M11	7	7	20	6	0	0.906493346286102	0.759203210121111	0.826336172463803													MLQDFLTDFNNAKLQSSLIPKGTIVKVKMAIKPGGYENWFTKSYDTGSIYLNAEFTVIEGPYAKCKIYQIIGIKSGKSEGK-EDTWGESGRSMIRSILESARNIHTNDTSEKAVLARKINSIADLNGLEFTAKVGIEANNTYGDRNRIATVITPEQEKNSDADW-IPF
857	GC_00000021	EVERYTHING	M11	863	7	20	6	0	0.906493346286102	0.759203210121111	0.826336172463803													MLSDFLTDFNTAKLQSNLIPKGTIVKVKMAIKPGDYENWFTKSYTTGSIYLNVEFTVTEGPYAKRKIFQVIGIKSGKARVEGEDTWGEMGRSMLRSILESARNIHPHDTSEKAVVARKIN------------------------------------------------
858	GC_00000021	EVERYTHING	M11	385	7	20	6	0	0.906493346286102	0.759203210121111	0.826336172463803													#NAME?
859	GC_00000021	EVERYTHING	O03	9	7	20	6	0	0.906493346286102	0.759203210121111	0.826336172463803													MLSDFLTDFNTAKLQSNLIPKGTIVKVKMAIKPGDYENWFTKSYTTGSIYLNVEFTVTEGPYAKRKIFQVIGIKSGKARVEGEDTWGEMGRSMLRSILESARNIHPHDTSEKAVVARKINSIADLNGLEFMAKVGIEADNRYGDRNRIDTIITPNE--TQKDDW-IPF
860	GC_00000021	EVERYTHING	O07	764	7	20	6	0	0.906493346286102	0.759203210121111	0.826336172463803													MLQDFLTDFNNAKLQSSLIPKGTIVKVKMAIKPGGYENWFTKSYDTGSIYLNAEFTVIEGPYAKCKIYQIIGIKSGKSEGK-EDTWGESGRSMIRSILESARNIHTNDTSEKAVLARKINSIADLNGLEFTAKVGIEANNTYGDRNRIATVITPEQEKNSDADW-IPF
861	GC_00000021	EVERYTHING	O07	32	7	20	6	0	0.906493346286102	0.759203210121111	0.826336172463803													MLSDFLTDFNTAKLQSNLIPKGTIVKVKMAIKPGDYENWFTKSYTTGSIYLNVEFTVTEGPYAKRKIFQVIGIKSGKARVEGEDTWGEMGRSMLRSILESARNIHPHDTSEKAVVARKINSIADLNGLEFMAKVGIEADNRYGDRNRIDTIITPNE--TQKDDW-IPF
862	GC_00000021	EVERYTHING	O11	731	7	20	6	0	0.906493346286102	0.759203210121111	0.826336172463803													MLQDFLTDFNNAKLQSSLIPKGTIVKVKMAIKPGGYENWFTKSYDTGSIYLNAEFTVIEGPYAKCKIYQIIGIKSGKSEGK-EDTWGESGRSMIRSILESARNIHTNDTSEKAVLARKINSIADLNGLEFTAKVGIEANNTYGDRNRIATVITPEQEKNSDADW-IPF
863	GC_00000021	EVERYTHING	O11	587	7	20	6	0	0.906493346286102	0.759203210121111	0.826336172463803													#NAME?
864	GC_00000021	EVERYTHING	wPipJHB	917	7	20	6	0	0.906493346286102	0.759203210121111	0.826336172463803													MLQDFLTDFNNAKLQSSLIPKGTIVKVKMAIKPGGYENWFTKSYDTGSIYLNAEFTVIEGPYAKCKIYQIIGIKSGKSEGK-EDTWGESGRSMIRSILESARNIHTNDTSEKAVLARKINSIADLNGLEFTAKVGIEANNTYGDRNRIATVITPEQEKNSDADW-IPF
865	GC_00000021	EVERYTHING	wPipJHB	1421	7	20	6	0	0.906493346286102	0.759203210121111	0.826336172463803													MLQDFLTDFNNAKLQSSLIPKGTIVKVKMAIKPGGYENWFTKSYDTGSIYLNAEFTVIEGPYAKCKIYQIIGIKSGKSEGK-EDTWGESGRSMIRSILESARNIHTNDTSEKAVLARKINSIADLNGLEFTAKVGIEANNTYGDRNRIATVITPEQEKNSDADW-IPF
866	GC_00000021	EVERYTHING	wPipJHB	884	7	20	6	0	0.906493346286102	0.759203210121111	0.826336172463803													MLSDFLTDFNNAKLQSNLIPKGTIVKVKMAIKPGGYENWFTKSYTTGSIYLNAEFTVTEGPYAKRKIFQIIGVKSGKASVEGEDTWGESGRSMLRSILESARNIHAHDTSEKAVIARKINSIADFNGLEFTAKVGIEAD-RYGEKNKIATVITPEQNKNVENDWVVPF
867	GC_00000021	EVERYTHING	wPipJHB	1321	7	20	6	0	0.906493346286102	0.759203210121111	0.826336172463803													MLSDFLTDFNNAKLQSNLIPKGTIVKVKMAIKPGGYENWFTKSYTTGSIYLNAEFTVTEGPYAKRKIFQIIGVKSGKASVEGEDTWGESGRSMLRSILESARNIHAHDTSEKAVIARKINSIADFNGLEFTAKVGIEAD-RYGEKNKIATVITPE---NTELDW-IPF
868	GC_00000021	EVERYTHING	wPipJHB	1413	7	20	6	0	0.906493346286102	0.759203210121111	0.826336172463803													#NAME?
869	GC_00000021	EVERYTHING	wPipJHB	1414	7	20	6	0	0.906493346286102	0.759203210121111	0.826336172463803													MLQDFLTDFNNAKLQSSLIPKGTIVKVKMAIKPGGYENWFTKSYDTGSIYLNAEFTVIEGPYANVRF---------------------------------------------------------------------------------------------TNNW---Y
870	GC_00000021	EVERYTHING	wPipMOL	1081	7	20	6	0	0.906493346286102	0.759203210121111	0.826336172463803													MLQDFLTDFNNAKLQSSLIPKGTIVKVKMAIKPGGYENWFTKSYDTGSIYLNAEFTVIEGPYAKCKIYQIIGIKSGKSEGK-EDTWGESGRSMIRSILESARNIHTNDTSEKAVLARKINSIADLNGLEFTAKVGIEANNTYGDRNRIATVITPEQEKNSDADW-IPF
871	GC_00000021	EVERYTHING	wPipMOL	1191	7	20	6	0	0.906493346286102	0.759203210121111	0.826336172463803													MLSDFLTDFNTAKLQSNLIPKGTIVKVKMAIKPGDYENWFTKSYTTGSIYLNVEFTVTEGPYAKRKIFQVIGIKSGKARVEGEDTW----------------------------------------------------------------------------------
872	GC_00000021	EVERYTHING	wPipMOL	1244	7	20	6	0	0.906493346286102	0.759203210121111	0.826336172463803													#NAME?
873	GC_00000021	EVERYTHING	wPipPEL	1331	7	20	6	0	0.906493346286102	0.759203210121111	0.826336172463803													MLQDFLTDFNNAKLQSSLIPKGTIVKVKMAIKPGGYENWFTKSYDTGSIYLNAEFTVIEGPYAKCKIYQIIGIKSGKSEGK-EDTWGESGRSMIRSILESARNIHTNDTSEKAVLARKINSIADLNGLEFTAKVGIEANNTYGDRNRIATVITPEQEKNSDADW-IPF
874	GC_00000021	EVERYTHING	wPipPEL	273	7	20	6	0	0.906493346286102	0.759203210121111	0.826336172463803													MLSDFLTDFNNAKLQSNLIPKGTIVKVKMAIKPGGYENWFTKSYTTGSIYLNAEFTVTEGPYAKRKIFQVIGIKSGKASVEGEDTWGESGRSMLRSILESARNIHAHDTSEKAVIARKINSIADFNGLEFTAKVGIEAD-RYGEKNKIATVITPE---NTELDW-IPF
875	GC_00000021	EVERYTHING	wPipPEL	439	7	20	6	0	0.906493346286102	0.759203210121111	0.826336172463803													MLSDFLTDFNNAKLQSNLIPKGTIVKVKMAIKPGGYENWFTKSYTTGSIYLNAEFTVTEGQYAKRKIFQVIGIKSGKASVEGEDTWGESGRSMLRSILESARNIHAHDTSEKAVIARKINSIADFNGLEFTAKVGIEAD-RYGEKNKIATVITPEQNKNVENDWVVPF
876	GC_00000022	EVERYTHING	M11	13	7	20	5	0	0.960374901257499	0.67956962015818	0.795931323693336									L	Replication, recombination and repair	COG0817	Holliday junction resolvasome RuvABC endonuclease subunit RuvC (RuvC) (PDB:1HJR)	--------------MSTLTLDLGKQTGWAILTDGVIESGSKSFHGSRFSGGGMCFLNFRN------------------------------------------------------------------------------------------------------------
877	GC_00000022	EVERYTHING	M11	251	7	20	5	0	0.960374901257499	0.67956962015818	0.795931323693336									L	Replication, recombination and repair	COG0817	Holliday junction resolvasome RuvABC endonuclease subunit RuvC (RuvC) (PDB:1HJR)	--------------MSTLTLDLGKQTGWAILTDGVIESGSKSFHGSRFSGGGMCFLNFRN------------------------------------------------------------------------------------------------------------
878	GC_00000022	EVERYTHING	M11	399	7	20	5	0	0.960374901257499	0.67956962015818	0.795931323693336	K01159	crossover junction endodeoxyribonuclease RuvC [EC:3.1.22.4]							L	Replication, recombination and repair	COG0817	Holliday junction resolvasome RuvABC endonuclease subunit RuvC (RuvC) (PDB:1HJR)	#NAME?
879	GC_00000022	EVERYTHING	O03	15	7	20	5	0	0.960374901257499	0.67956962015818	0.795931323693336	K01159	crossover junction endodeoxyribonuclease RuvC [EC:3.1.22.4]							L	Replication, recombination and repair	COG0817	Holliday junction resolvasome RuvABC endonuclease subunit RuvC (RuvC) (PDB:1HJR)	--------------MSTLTLDLGKQTGWAILTDGIIESGSKSFHGSRFSGGGMCFLNFRNWLNSLKDISAVYFEEVRRHLGTDAAHCYGGFLAVLSAWCEENNIPYQGVNVKTIKRFIAGNGNASKSEVIEAIREKGFLPRDDNEADALALMFYI---SKDINK----
880	GC_00000022	EVERYTHING	O03	860	7	20	5	0	0.960374901257499	0.67956962015818	0.795931323693336									L	Replication, recombination and repair	COG0817	Holliday junction resolvasome RuvABC endonuclease subunit RuvC (RuvC) (PDB:1HJR)	--------------MSILTLDLGKQTGWAILTDGVIESGSKSFHGSRFSGGGMCFLNFRNWLNSLKDI----------------------------------------------------------------------------------------------------
881	GC_00000022	EVERYTHING	O07	26	7	20	5	0	0.960374901257499	0.67956962015818	0.795931323693336									L	Replication, recombination and repair	COG0817	Holliday junction resolvasome RuvABC endonuclease subunit RuvC (RuvC) (PDB:1HJR)	--------------MSTLTLDLGKQTGWAILTDGVIESGSKSFHGSRFSGGGMCFLNFRNWLNSLKDI----------------------------------------------------------------------------------------------------
882	GC_00000022	EVERYTHING	O07	756	7	20	5	0	0.960374901257499	0.67956962015818	0.795931323693336									L	Replication, recombination and repair	COG0817	Holliday junction resolvasome RuvABC endonuclease subunit RuvC (RuvC) (PDB:1HJR)	--------------MSILTLDLGKQTGWAILTDGVIESGSKSFHGSRFSGGGMCFLNFRNWLNSLKDI----------------------------------------------------------------------------------------------------
883	GC_00000022	EVERYTHING	O07	416	7	20	5	0	0.960374901257499	0.67956962015818	0.795931323693336	K01159	crossover junction endodeoxyribonuclease RuvC [EC:3.1.22.4]							L	Replication, recombination and repair	COG0817	Holliday junction resolvasome RuvABC endonuclease subunit RuvC (RuvC) (PDB:1HJR)	#NAME?
884	GC_00000022	EVERYTHING	O11	737	7	20	5	0	0.960374901257499	0.67956962015818	0.795931323693336									L	Replication, recombination and repair	COG0817	Holliday junction resolvasome RuvABC endonuclease subunit RuvC (RuvC) (PDB:1HJR)	--------------MSTLTLDLGKQTGWAILTDGVIESGSKSFHGSRFSGGGMCFLNFRN------------------------------------------------------------------------------------------------------------
885	GC_00000022	EVERYTHING	O11	448	7	20	5	0	0.960374901257499	0.67956962015818	0.795931323693336	K01159	crossover junction endodeoxyribonuclease RuvC [EC:3.1.22.4]							L	Replication, recombination and repair	COG0817	Holliday junction resolvasome RuvABC endonuclease subunit RuvC (RuvC) (PDB:1HJR)	#NAME?
886	GC_00000022	EVERYTHING	O12	846	7	20	5	0	0.960374901257499	0.67956962015818	0.795931323693336									L	Replication, recombination and repair	COG0817	Holliday junction resolvasome RuvABC endonuclease subunit RuvC (RuvC) (PDB:1HJR)	--------------MSILTLDLGKQTGWAILTDGVIESGSESFHTSRFSGGGMCFLNFRNWLNSLKEISVVYFEEVRRHLGTDAAHCYGGFLAVLSAWCEEH------------------------------------------------------------------
887	GC_00000022	EVERYTHING	wPipJHB	1312	7	20	5	0	0.960374901257499	0.67956962015818	0.795931323693336									L	Replication, recombination and repair	COG0817	Holliday junction resolvasome RuvABC endonuclease subunit RuvC (RuvC) (PDB:1HJR)	--------------MSTLTLDLGKQTGWAILTDGVIESGSESFHTSRFSGGGMCFLNFRNWLNSLKEISVVYFEEVRRHLGTDAAHCYGGFLAVLSAWCEETSCA---------------------------------VPRC--------------------------
888	GC_00000022	EVERYTHING	wPipJHB	1475	7	20	5	0	0.960374901257499	0.67956962015818	0.795931323693336	K01159	crossover junction endodeoxyribonuclease RuvC [EC:3.1.22.4]							L	Replication, recombination and repair	COG0817	Holliday junction resolvasome RuvABC endonuclease subunit RuvC (RuvC) (PDB:1HJR)	--------------MSTLTLDLGKQTGWAILTDGVIESGSESFHTSRFSGGGMCFLNFRNWLNSLKEISVVYFEEVRRHLGTDAAHCYGGFLAVLSAWCEEHHVPYKGVNVKTIKRFIAGNGNASKSEVIEAVKEKGFLPRDDNESDALALIFYVMNFSKD-------
889	GC_00000022	EVERYTHING	wPipJHB	909	7	20	5	0	0.960374901257499	0.67956962015818	0.795931323693336	K01159	crossover junction endodeoxyribonuclease RuvC [EC:3.1.22.4]							L	Replication, recombination and repair	COG0817	Holliday junction resolvasome RuvABC endonuclease subunit RuvC (RuvC) (PDB:1HJR)	MLLLRLPPNKYLTEMSILTLDLGKQTGWAILTDGVIESGSESFHTSRFSGGGMCFLNFRNWLNSLKEISVVYFEEVRRHLGTDAAHCYGGFLAVLSAWCEEHHVPYKGVNVKTIKRFIAGNGNASKSEVIEAVKEKGFLPRDDNESDALALIFYVMNFSKDFNTLKIP
890	GC_00000022	EVERYTHING	wPipJHB	892	7	20	5	0	0.960374901257499	0.67956962015818	0.795931323693336	K01159	crossover junction endodeoxyribonuclease RuvC [EC:3.1.22.4]							L	Replication, recombination and repair	COG0817	Holliday junction resolvasome RuvABC endonuclease subunit RuvC (RuvC) (PDB:1HJR)	#NAME?
891	GC_00000022	EVERYTHING	wPipJHB	1311	7	20	5	0	0.960374901257499	0.67956962015818	0.795931323693336	K01159	crossover junction endodeoxyribonuclease RuvC [EC:3.1.22.4]							L	Replication, recombination and repair	COG0817	Holliday junction resolvasome RuvABC endonuclease subunit RuvC (RuvC) (PDB:1HJR)	#NAME?
892	GC_00000022	EVERYTHING	wPipPEL	264	7	20	5	0	0.960374901257499	0.67956962015818	0.795931323693336	K01159	crossover junction endodeoxyribonuclease RuvC [EC:3.1.22.4]							L	Replication, recombination and repair	COG0817	Holliday junction resolvasome RuvABC endonuclease subunit RuvC (RuvC) (PDB:1HJR)	#NAME?
893	GC_00000022	EVERYTHING	wPipPEL	324	7	20	5	0	0.960374901257499	0.67956962015818	0.795931323693336	K01159	crossover junction endodeoxyribonuclease RuvC [EC:3.1.22.4]							L	Replication, recombination and repair	COG0817	Holliday junction resolvasome RuvABC endonuclease subunit RuvC (RuvC) (PDB:1HJR)	#NAME?
894	GC_00000022	EVERYTHING	wPipPEL	432	7	20	5	0	0.960374901257499	0.67956962015818	0.795931323693336	K01159	crossover junction endodeoxyribonuclease RuvC [EC:3.1.22.4]							L	Replication, recombination and repair	COG0817	Holliday junction resolvasome RuvABC endonuclease subunit RuvC (RuvC) (PDB:1HJR)	#NAME?
895	GC_00000022	EVERYTHING	wPipPEL	1326	7	20	5	0	0.960374901257499	0.67956962015818	0.795931323693336	K01159	crossover junction endodeoxyribonuclease RuvC [EC:3.1.22.4]							L	Replication, recombination and repair	COG0817	Holliday junction resolvasome RuvABC endonuclease subunit RuvC (RuvC) (PDB:1HJR)	#NAME?
896	GC_00000023	EVERYTHING	M11	861	7	19	5	0	0.928329329691665	0.775321931155519	0.844954721880033													--MKIINSKERAKMVTGVKMVIFGPYGIGKTSLLKTLDESTTLCFDFEAGLLAVQDWKGDSTEIRTWNEARDIACLIGGPNPALRSDQAYSQKHYEHVCSKHKDLLSEVSKYRSIFIDSITVASRLCFSWARMQPEAFSDRSGREDKRAAYGLLAQEMMAWLNQFQHIRDKDIIIVGTLGQYLDDCNRSTWLPQCEGAKTASEIPGIVDEVISMVGIKKDDGTEKRSFVCQTINTWGYPAKDRSGCLNMVEEPHLGKLLTKIKAKAFATAA------
897	GC_00000023	EVERYTHING	M11	9	7	19	5	0	0.928329329691665	0.775321931155519	0.844954721880033													MTLKIINSEQRVKMVTGVKIVIFGPYGIGKTSLLKTLNEP-TLCLDFEAGLLAVQDWQGDSISIRTWNQARDIACLIGGPNPALKSDSAYSQRHYEHVFSKYKDL--EFSKYSCIFIDSITVASRLCLLWAKMQPEAFSDRNGKQDMRAAYGLLAQEMMAWLNQFQHIPNKDIITVGTLGQYLDDFNRPTWLPQCEGAKTASEIPGIVDEVISMVSIKKDDGTEVRSFVCHTINSWGYPAKDRSGCLDMVEEPHLGKLLTKIKTKTFSTSTQFMPHN
898	GC_00000023	EVERYTHING	M11	377	7	19	5	0	0.928329329691665	0.775321931155519	0.844954721880033													--MKIINSKERAKMVTGVKMVIFGPYGIGKTSLLKTLDESTTLCFDFEA------------------------------------------------------------------------------------------------------------------------------------------------------------------------------------------------------------------------------------
899	GC_00000023	EVERYTHING	M11	407	7	19	5	0	0.928329329691665	0.775321931155519	0.844954721880033													--MKIINSKERAKMVTGVKMVIFGPYGIGKTSLLKTLDESTTLCFDFEA------------------------------------------------------------------------------------------------------------------------------------------------------------------------------------------------------------------------------------
900	GC_00000023	EVERYTHING	O03	11	7	19	5	0	0.928329329691665	0.775321931155519	0.844954721880033													--MKIINSKERAKMVTGVKMVIFGPYGIGKTSLLKTLDESTTLCLDFEAGLLAVQDWKGDSTEIRTWNEARDIACLIGGPNPALRSDQAYSQKHYEHVCSKHKDLLSEVSKYRSIFIDSITVASRLCFSWARMQPEAFSDRSGREDKRAAYGLLAQEMMAWLNQFQHIRDKDIIIVGTLGQYLDDCNRSTWLPQCEGAKTASEIPGIVDEVISMVGIKKDDGTEKRSFVCQTINTWGYPAKDRSGCLNMVEEPHLGKLLTKIKAKAFATAA------
901	GC_00000023	EVERYTHING	O07	30	7	19	5	0	0.928329329691665	0.775321931155519	0.844954721880033													--MKIINSKERAKMVTGVKMVIFGPYGIGKTSLLKTLDESTTLCLDFEAGLLAVQDWKGDSTEIRTWNEARDIACLIGGPNPALRSDQAYSQKHYEHVCSKHKDLLSEVSKYRSIFIDSITVASRLCFSWARMQPEAFSDRSGREDKRAAYGLLAQEMMAWLNQFQHIRDKDIIIVGTLGQYLDDCNRSTWLPQCEGAKTASEIPGIVDEVISMVGIKKDDGTEKRSFVCQTINTWGYPAKDRSGCLNMVEEPHLGKLLTKIKAKAFATAA------
902	GC_00000023	EVERYTHING	O07	762	7	19	5	0	0.928329329691665	0.775321931155519	0.844954721880033													MTLKIINSEQRVKMVTGVKIVIFGPYGIGKTSLLKTLNEP-TLCLDFEAGLLAVQDWQGDSISIRTWNQARDIACLIGGPNPALKSDSAYSQRHYEHVFSKYKDL--EFSKYSCIFIDSITVASRLCLLWAKMQPEAFSDRNGKQDMRAAYGLLAQEMMAWLNQFQHIPNKDIITVGTLGQYLDDFNRPTWLPQCEGAKTASEIPGIVDEVISMVSIKKDDGTEVRSFVCHTINSWGYPAKDRSGCLDMVEEPHLGKLLTKIKTKTFSTSTQFMPHN
903	GC_00000023	EVERYTHING	O11	733	7	19	5	0	0.928329329691665	0.775321931155519	0.844954721880033													MTLKIINSEQRVKMVTGVKIVIFGPYGIGKTSLLKTLNEP-TLCLDFEAGLLAVQDWQGDSISIRTWNQARDIACLIGGPNPALKSDSAYSQRHYEHVFSKYKDL--EFSKYSCIFIDSITVASRLCLLWAKMQPEAFSDRNGKQDMRAAYGLLAQEMMAWLNQFQHIPNKDIITVGTLGQYLDDFNRPTWLPQCEGAKTASEIPGIVDEVISMVSIKKDDGTEVRSFVCHTINSWGYPAKDRSGCLDMVEEPHLGKLLTKIKTKTFSTSTQFMPHN
[truncated: 9,115 more rows]
