# Supplementary material for: Wolbachia populations across organs of individual Culex pipiens: highly conserved intra-individual core pangenome with inter-individual polymorphisms
Source: ISME Commun. 2024 Jun 11;4(1):ycae078. doi: 10.1093/ismeco/ycae078 (PMC11195471; doi:10.1093/ismeco/ycae078)
Supplement: Table_S6_GCs_wSCG_WO_ycae078 [file table_s6_gcs_wscg_wo_ycae078.xlsx]

## Sheet: Sheet 1
Supplementary Table 6 – Single-copy Core Genes from Wolbachia. wSCGs identified among the unique GCs computed during the pangenomic analysis performed on all reconstructed Wolbachia MAGs and selected Wolbachia reference genomes. Table reports for each unique GC: gene cluster id (gene_cluster_id), wSCG info (1=wSCG), prophage WO regions assignment (WO_assignmnent, WO_pct_alignment), cid genes assi…
gene_cluster_id	wSCG	WO_assignmnent	WO_pct_alignment	cid_genes_from_Bonneau_et_al._2018	cid_Bonneau_pct_alignment	MLST_and_wsp_genes_from_PubMLST	MLST_wsp_pct_alignment
GC_00000001	0	WOPip1	98.7952
GC_00000002	0	WOPip1	99.8855
GC_00000003	0	WOPip1
GC_00000004	0	WOPip1	99.7375
GC_00000005	0	WOPip1
GC_00000006	0	WOPip1	98.1982
GC_00000007	0	WOPip1	99.8198
GC_00000008	0	WOPip1	99.8855
GC_00000009	0	WOPip1	99.793
GC_00000010	0	WOPip1
GC_00000011	0	WOPip1	93.565
GC_00000012	0	WOPip1	99.8918
GC_00000013	0
GC_00000014	0	WOPip1	99.7849
GC_00000015	0	WOPip1	99.9045
GC_00000016	0	WOPip1
GC_00000017	0	WOPip1	99.6078
GC_00000018	0	WOPip1	99.7904
GC_00000019	0	WOPip2	99.9139
GC_00000020	0	WOPip4	99.6997
GC_00000021	0	WOPip1	99.8761
GC_00000022	0	WOPip1	99.7849
GC_00000023	0	WOPip1	99.8765
GC_00000024	0	WOPip1	99.7024
GC_00000025	0	WOPip1	99.9716	cidB_I(a/2)	99.9716
GC_00000026	0	WOPip1	99.5098
GC_00000027	0	WOPip1	99.7992
GC_00000028	0	WOPip4	99.8016
GC_00000029	0	WOPip1
GC_00000030	0	WOPip1	99.8788
GC_00000031	0	WOPip1	99.9442
GC_00000032	0	WOPip1	99.7024
GC_00000033	0	WOPip1	99.5556
GC_00000034	0	WOPip1	99.9189
GC_00000035	0	WOPip1	99.9005
GC_00000036	0
GC_00000037	0	WOPip4	99.8942
GC_00000038	0	WOPip5
GC_00000039	0	WOPip4	99.4872
GC_00000040	0
GC_00000041	0	WOPip4	99.8945
GC_00000042	0	WOPip4	99.5238
GC_00000043	0	WOPip5	99.912
GC_00000044	0
GC_00000045	0	WOPip1	99.7312
GC_00000046	0	WOPip4	99.8914
GC_00000047	0	WOPip1	99.9162
GC_00000048	0	WOPip5
GC_00000049	0
GC_00000050	0	WOPip4	99.9564
GC_00000051	0
GC_00000052	0	WOPip4	99.7126
GC_00000053	0	WOPip4	99.8188
GC_00000054	0	WOPip1	99.8914
GC_00000055	0
GC_00000056	0	WOPip4	99.9152
GC_00000057	0	WOPip1	99.8855
GC_00000058	0	WOPip1	99.7904
GC_00000059	0	WOPip1	99.9339	cidA_I(gamma/2)	97.5529
GC_00000060	0	WOPip5	99.9292
GC_00000061	0	WOPip4	99.8904
GC_00000062	0	WOPip4	99.9272
GC_00000063	0	WOPip5	99.8004
GC_00000064	0	WOPip4	99.6454
GC_00000065	0	WOPip1	99.7967
GC_00000066	0
GC_00000067	0	WOPip3
GC_00000068	0	WOPip1	99.8028
GC_00000069	0	WOPip2	99.7778
GC_00000070	0
GC_00000071	0
GC_00000072	0	WOPip1	99.8855
GC_00000073	0
GC_00000074	0	WOPip2	99.9879
GC_00000075	0	WOPip1
GC_00000076	0	WOPip4	99.9179
GC_00000077	0
GC_00000078	0	WOPip5	99.7636
GC_00000079	0	WOPip4	99.8737
GC_00000080	0
GC_00000081	0
GC_00000082	0
GC_00000083	0	WOPip2	99.8594
GC_00000084	0
GC_00000085	0
GC_00000086	0	WOPip1
GC_00000087	0
GC_00000088	0	WOPip2	99.7685
GC_00000089	0
GC_00000090	0
GC_00000091	0
GC_00000092	0
GC_00000093	0
GC_00000094	0
GC_00000095	0
GC_00000096	0
GC_00000097	0		38.5289
GC_00000098	0
GC_00000099	0
GC_00000100	0	WOPip4	99.9197
GC_00000101	0
GC_00000102	0
GC_00000103	0
GC_00000104	0
GC_00000105	0
GC_00000106	0
GC_00000107	0
GC_00000108	0
GC_00000109	0
GC_00000110	0					coxA_3	25.8543
GC_00000111	0
GC_00000112	0
GC_00000113	0
GC_00000114	0
GC_00000115	0
GC_00000116	0
GC_00000117	0
GC_00000118	0
GC_00000119	0	WOPip5	99.9428
GC_00000120	0	WOPip4	99.9014
GC_00000121	0	WOPip1	99.8907
GC_00000122	0	WOPip1	99.9256
GC_00000123	0	WOPip1	99.8478
GC_00000124	0
GC_00000125	0	WOPip4	99.8978
GC_00000126	0	WOPip4	99.6078
GC_00000127	0
GC_00000128	0
GC_00000129	0	WOPip1	99.9321
GC_00000130	0
GC_00000131	0	WOPip5	99.7863
GC_00000132	0
GC_00000133	1
GC_00000134	1		8.43373
GC_00000135	1
GC_00000136	1
GC_00000137	1
GC_00000138	1
GC_00000139	1
GC_00000140	1
GC_00000141	1
GC_00000142	1
GC_00000143	1	WOPip1	99.8855
GC_00000144	1
GC_00000145	1
GC_00000146	1
GC_00000147	1		7.36434
GC_00000148	1
GC_00000149	1
GC_00000150	1
GC_00000151	0	WOPip1	99.8208
GC_00000152	1
GC_00000153	1
GC_00000154	1
GC_00000155	1
GC_00000156	1
GC_00000157	1
GC_00000158	1
GC_00000159	1
GC_00000160	1
GC_00000161	1
GC_00000162	1
GC_00000163	1
GC_00000164	1
GC_00000165	1
GC_00000166	1
GC_00000167	1
GC_00000168	1
GC_00000169	1
GC_00000170	1
GC_00000171	1
GC_00000172	1
GC_00000173	1
GC_00000174	1
GC_00000175	1
GC_00000176	1
GC_00000177	1
GC_00000178	1
GC_00000179	1
GC_00000180	1
GC_00000181	1	WOPip1	99.8073
GC_00000182	1
GC_00000183	1
GC_00000184	1
GC_00000185	1
GC_00000186	1
GC_00000187	1
GC_00000188	1
GC_00000189	1
GC_00000190	1
GC_00000191	1
GC_00000192	1
GC_00000193	1
GC_00000194	1
GC_00000195	1
GC_00000196	1
GC_00000197	1
GC_00000198	1
GC_00000199	1
GC_00000200	1
GC_00000201	1
GC_00000202	1
GC_00000203	1
GC_00000204	1
GC_00000205	1
GC_00000206	1		7.32436
GC_00000207	1
GC_00000208	1
GC_00000209	1
GC_00000210	1
GC_00000211	1
GC_00000212	1
GC_00000213	1
GC_00000214	1
GC_00000215	1
GC_00000216	1
GC_00000217	1
GC_00000218	1
GC_00000219	1
GC_00000220	1
GC_00000221	1
GC_00000222	1
GC_00000223	1
GC_00000224	1
GC_00000225	1
GC_00000226	1
GC_00000227	1
GC_00000228	1
GC_00000229	1
GC_00000230	1
GC_00000231	1
GC_00000232	1	WOPip1	99.9193
GC_00000233	1
GC_00000234	1
GC_00000235	1
GC_00000236	1
GC_00000237	1
GC_00000238	1
GC_00000239	1
GC_00000240	1
GC_00000241	1
GC_00000242	1
GC_00000243	1
GC_00000244	1
GC_00000245	1
GC_00000246	1
GC_00000247	1
GC_00000248	1
GC_00000249	1
GC_00000250	1
GC_00000251	1
GC_00000252	1
GC_00000253	1
GC_00000254	1
GC_00000255	1
GC_00000256	1
GC_00000257	1
GC_00000258	1
GC_00000259	1
GC_00000260	1
GC_00000261	1
GC_00000262	1
GC_00000263	1
GC_00000264	1
GC_00000265	1
GC_00000266	1
GC_00000267	1
GC_00000268	1
GC_00000269	1
GC_00000270	1
GC_00000271	1
GC_00000272	1
GC_00000273	1
GC_00000274	1
GC_00000275	1
GC_00000276	1
GC_00000277	1
GC_00000278	1
GC_00000279	1
GC_00000280	1
GC_00000281	1
GC_00000282	1	WOPip4	99.7849
GC_00000283	1
GC_00000284	1
GC_00000285	1
GC_00000286	1	WOPip1	99.8855
GC_00000287	1
GC_00000288	1
GC_00000289	1
GC_00000290	1		66.1765
GC_00000291	1
GC_00000292	1
GC_00000293	1
GC_00000294	1
GC_00000295	1
GC_00000296	1
GC_00000297	1
GC_00000298	1
GC_00000299	1
GC_00000300	1
GC_00000301	1
GC_00000302	1
GC_00000303	1
GC_00000304	1
GC_00000305	1
GC_00000306	1
GC_00000307	1
GC_00000308	1
GC_00000309	1
GC_00000310	1
GC_00000311	1
GC_00000312	1
GC_00000313	1	WOPip1	99.8855
GC_00000314	1
GC_00000315	1
GC_00000316	1
GC_00000317	1
GC_00000318	1
GC_00000319	1
GC_00000320	1
GC_00000321	1
GC_00000322	1
GC_00000323	1
GC_00000324	1
GC_00000325	1
GC_00000326	1
GC_00000327	1
GC_00000328	1		1.65563
GC_00000329	1
GC_00000330	1
GC_00000331	1
GC_00000332	1
GC_00000333	1
GC_00000334	1
GC_00000335	1
GC_00000336	1
GC_00000337	1
GC_00000338	0	WOPip4	99.9195
GC_00000339	1
GC_00000340	1
GC_00000341	1
GC_00000342	1
GC_00000343	1
GC_00000344	1
GC_00000345	1
GC_00000346	1
GC_00000347	1
GC_00000348	1
GC_00000349	1
GC_00000350	1
GC_00000351	1
GC_00000352	1
GC_00000353	1
GC_00000354	1
GC_00000355	1
GC_00000356	1
GC_00000357	1
GC_00000358	1
GC_00000359	1
GC_00000360	1
GC_00000361	1
GC_00000362	1
GC_00000363	1
GC_00000364	1
GC_00000365	1
GC_00000366	1
GC_00000367	1
GC_00000368	1	WOPip4	99.9873
GC_00000369	1
GC_00000370	1
GC_00000371	1
GC_00000372	1
GC_00000373	1
GC_00000374	1
GC_00000375	1	WOPip5	99.7636
GC_00000376	1
GC_00000377	1
GC_00000378	1
GC_00000379	1
GC_00000380	1
GC_00000381	1
GC_00000382	1
GC_00000383	1
GC_00000384	1
GC_00000385	1
GC_00000386	1
GC_00000387	1
GC_00000388	1
GC_00000389	1
GC_00000390	1
GC_00000391	1
GC_00000392	1
GC_00000393	1
GC_00000394	1	WOPip1	99.8855
GC_00000395	1
GC_00000396	1
GC_00000397	1
GC_00000398	1
GC_00000399	1
GC_00000400	1
GC_00000401	1
GC_00000402	1
GC_00000403	1
GC_00000404	1
GC_00000405	1
GC_00000406	1
GC_00000407	1
GC_00000408	1
GC_00000409	1
GC_00000410	1
GC_00000411	1	WOPip1	99.8855
GC_00000412	1
GC_00000413	1
GC_00000414	1
GC_00000415	1
GC_00000416	1
GC_00000417	1
GC_00000418	1
GC_00000419	1
GC_00000420	1
GC_00000421	1
GC_00000422	1
GC_00000423	1
GC_00000424	1
GC_00000425	1
GC_00000426	1		22.5989
GC_00000427	1
GC_00000428	1
GC_00000429	1
GC_00000430	1
GC_00000431	1
GC_00000432	1
GC_00000433	1	WOPip4	99.6212
GC_00000434	1
GC_00000435	1
GC_00000436	1
GC_00000437	1
GC_00000438	1
GC_00000439	1
GC_00000440	1
GC_00000441	1
GC_00000442	1		53.5519
GC_00000443	1
GC_00000444	1
GC_00000445	1					hcpA_3	59.7841
GC_00000446	1
GC_00000447	1
GC_00000448	1
GC_00000449	1
GC_00000450	1
GC_00000451	1
GC_00000452	1
GC_00000453	0
GC_00000454	1	WOPip2	99.9253
GC_00000455	1
GC_00000456	1
GC_00000457	1
GC_00000458	1
GC_00000459	1
GC_00000460	1
GC_00000461	1
GC_00000462	1
GC_00000463	1
GC_00000464	1
GC_00000465	1					wsp_577	74.5269
GC_00000466	1
GC_00000467	1
GC_00000468	1
GC_00000469	1
GC_00000470	1					ftsZ_22	36.6245
GC_00000471	1
GC_00000472	1
GC_00000473	1
GC_00000474	1
GC_00000475	1
GC_00000476	1
GC_00000477	1
GC_00000478	1
GC_00000479	1
GC_00000480	1
GC_00000481	1
GC_00000482	1
GC_00000483	1
GC_00000484	1
GC_00000485	1
GC_00000486	1
GC_00000487	1
GC_00000488	1
GC_00000489	1
GC_00000490	1
GC_00000491	1
GC_00000492	1
GC_00000493	1
GC_00000494	1
GC_00000495	1					fbpA_4	47.3625
GC_00000496	1
GC_00000497	1
GC_00000498	1
GC_00000499	1
GC_00000500	1
GC_00000501	1
GC_00000502	1
GC_00000503	1
GC_00000504	1
GC_00000505	1
GC_00000506	1
GC_00000507	1
GC_00000508	1
GC_00000509	1
GC_00000510	1
GC_00000511	1		17.5809
GC_00000512	1
GC_00000513	1
GC_00000514	1
GC_00000515	1
GC_00000516	1
GC_00000517	1
GC_00000518	1
GC_00000519	1
GC_00000520	1
GC_00000521	1
GC_00000522	1
GC_00000523	1
GC_00000524	1
GC_00000525	1
GC_00000526	1
GC_00000527	1
GC_00000528	1
GC_00000529	1
GC_00000530	1
GC_00000531	1
GC_00000532	1
GC_00000533	1
GC_00000534	1
GC_00000535	1
GC_00000536	1
GC_00000537	1
GC_00000538	1
GC_00000539	1
GC_00000540	1
GC_00000541	1
GC_00000542	1
GC_00000543	1
GC_00000544	1
GC_00000545	1
GC_00000546	1
GC_00000547	1
GC_00000548	1		3.36336
GC_00000549	1
GC_00000550	1
GC_00000551	1
GC_00000552	1
GC_00000553	1
GC_00000554	1
GC_00000555	1
GC_00000556	1
GC_00000557	1
GC_00000558	1
GC_00000559	1
GC_00000560	1
GC_00000561	1
GC_00000562	1
GC_00000563	1
GC_00000564	1
GC_00000565	1	WOPip3	99.6169
GC_00000566	1
GC_00000567	1
GC_00000568	1
GC_00000569	1
GC_00000570	1
GC_00000571	1
GC_00000572	1
GC_00000573	1
GC_00000574	1	WOPip2	99.9545
GC_00000575	1
GC_00000576	1
GC_00000577	1
GC_00000578	1
GC_00000579	1
GC_00000580	1
GC_00000581	1
GC_00000582	1
GC_00000583	1
GC_00000584	1
GC_00000585	1
GC_00000586	1
GC_00000587	1
GC_00000588	1
GC_00000589	1	WOPip1	99.8855
GC_00000590	1
GC_00000591	1
GC_00000592	1	WOPip1	99.8855
GC_00000593	1
GC_00000594	1	WOPip1	99.8855
GC_00000595	1
GC_00000596	1
GC_00000597	1
GC_00000598	1
GC_00000599	1
GC_00000600	1
GC_00000601	1
GC_00000602	1
GC_00000603	1
GC_00000604	1
GC_00000605	1
GC_00000606	1
GC_00000607	1
GC_00000608	1
GC_00000609	1
GC_00000610	1
GC_00000611	1
GC_00000612	1	WOPip2	99.9717
GC_00000613	1					gatB_4	25.879
GC_00000614	1
GC_00000615	1
GC_00000616	1
GC_00000617	1
GC_00000618	1
GC_00000619	1
GC_00000620	1
GC_00000621	1
GC_00000622	1
GC_00000623	1
GC_00000624	1		21.2044
GC_00000625	1
GC_00000626	1
GC_00000627	1
GC_00000628	1
GC_00000629	1
GC_00000630	1
GC_00000631	1
GC_00000632	1
GC_00000633	1
GC_00000634	1
GC_00000635	1
GC_00000636	1
GC_00000637	1
GC_00000638	1
GC_00000639	1
GC_00000640	1
GC_00000641	1
GC_00000642	1
GC_00000643	1
GC_00000644	1	WOPip1	99.8855
GC_00000645	1
GC_00000646	1
GC_00000647	1
GC_00000648	1
GC_00000649	1
GC_00000650	1
GC_00000651	1
GC_00000652	1
GC_00000653	1
GC_00000654	1
GC_00000655	1	WOPip4	99.9875
GC_00000656	1
GC_00000657	1
GC_00000658	1
GC_00000659	1
GC_00000660	1
GC_00000661	1
GC_00000662	1
GC_00000663	1
GC_00000664	1
GC_00000665	1
GC_00000666	1
GC_00000667	1
GC_00000668	1
GC_00000669	1
GC_00000670	1
GC_00000671	1
GC_00000672	1
GC_00000673	1
GC_00000674	1
GC_00000675	1
GC_00000676	1
GC_00000677	1
GC_00000678	1
GC_00000679	1
GC_00000680	1
GC_00000681	1
GC_00000682	1
GC_00000683	1
GC_00000684	1
GC_00000685	1
GC_00000686	1
GC_00000687	1
GC_00000688	1
GC_00000689	1
GC_00000690	1
GC_00000691	1
GC_00000692	1
GC_00000693	1
GC_00000694	1
GC_00000695	1
GC_00000696	1	WOPip1	99.8855
GC_00000697	1
GC_00000698	1
GC_00000699	1
GC_00000700	1
GC_00000701	1
GC_00000702	1
GC_00000703	1
GC_00000704	1
GC_00000705	1
GC_00000706	1
GC_00000707	1
GC_00000708	1
GC_00000709	1
GC_00000710	1
GC_00000711	1
GC_00000712	1
GC_00000713	1
GC_00000714	1
GC_00000715	1
GC_00000716	1
GC_00000717	1
GC_00000718	1
GC_00000719	1
GC_00000720	1
GC_00000721	1
GC_00000722	1
GC_00000723	1
GC_00000724	1
GC_00000725	1
GC_00000726	1
GC_00000727	1
GC_00000728	1	WOPip1	99.8855
GC_00000729	1
GC_00000730	1
GC_00000731	1
GC_00000732	1
GC_00000733	1
GC_00000734	1
GC_00000735	1
GC_00000736	1
GC_00000737	1
GC_00000738	1
GC_00000739	1
GC_00000740	1
GC_00000741	1
GC_00000742	1
GC_00000743	1
GC_00000744	1
GC_00000745	1
GC_00000746	1	WOPip5	90.9524
GC_00000747	1
GC_00000748	1	WOPip1	99.7567
GC_00000749	1
GC_00000750	1
GC_00000751	1
GC_00000752	1
GC_00000753	1
GC_00000754	1
GC_00000755	1
GC_00000756	1
GC_00000757	1
GC_00000758	1
GC_00000759	1	WOPip1	99.9193
GC_00000760	1
GC_00000761	1
GC_00000762	1
GC_00000763	1
GC_00000764	1
GC_00000765	1
GC_00000766	1
GC_00000767	1	WOPip5	99.7636
GC_00000768	1
GC_00000769	1
GC_00000770	1
GC_00000771	1
GC_00000772	1
GC_00000773	1
GC_00000774	1
GC_00000775	1
GC_00000776	1
GC_00000777	1
GC_00000778	1
GC_00000779	1
GC_00000780	1
GC_00000781	1
GC_00000782	1
GC_00000783	1
GC_00000784	1
GC_00000785	1
GC_00000786	1
GC_00000787	1
GC_00000788	1
GC_00000789	1
GC_00000790	1
GC_00000791	1
GC_00000792	1
GC_00000793	1
GC_00000794	1
GC_00000795	1
GC_00000796	1
GC_00000797	1
GC_00000798	1	WOPip1	99.8855
GC_00000799	1
GC_00000800	1
GC_00000801	1
GC_00000802	1
GC_00000803	1
GC_00000804	1	WOPip1	99.8855
GC_00000805	1
GC_00000806	1
GC_00000807	1
GC_00000808	1
GC_00000809	1
GC_00000810	1
GC_00000811	1
GC_00000812	1
GC_00000813	1
GC_00000814	1
GC_00000815	1
GC_00000816	1
GC_00000817	1
GC_00000818	1
GC_00000819	1
GC_00000820	1
GC_00000821	1
GC_00000822	1
GC_00000823	1
GC_00000824	1
GC_00000825	1
GC_00000826	1
GC_00000827	1
GC_00000828	1
GC_00000829	1
GC_00000830	1
GC_00000831	1
GC_00000832	1
GC_00000833	1
GC_00000834	1
GC_00000835	1
GC_00000836	1
GC_00000837	1
GC_00000838	1
GC_00000839	1
GC_00000840	1
GC_00000841	1
GC_00000842	1
GC_00000843	1
GC_00000844	1
GC_00000845	1
GC_00000846	1
GC_00000847	1
GC_00000848	1
GC_00000849	1
GC_00000850	1		59.3137
GC_00000851	1
GC_00000852	1
GC_00000853	1
GC_00000854	1
GC_00000855	1
GC_00000856	1
GC_00000857	1
GC_00000858	1
GC_00000859	1
GC_00000860	1
GC_00000861	1
GC_00000862	1
GC_00000863	1
GC_00000864	1
GC_00000865	1
GC_00000866	1
GC_00000867	1
GC_00000868	1
GC_00000869	1
GC_00000870	1
GC_00000871	1
GC_00000872	1
GC_00000873	1
GC_00000874	1
GC_00000875	1
GC_00000876	1
GC_00000877	1
GC_00000878	1
GC_00000879	1
GC_00000880	1
GC_00000881	1
GC_00000882	1
GC_00000883	1
GC_00000884	1
GC_00000885	1
GC_00000886	1
GC_00000887	1
GC_00000888	1
GC_00000889	1
GC_00000890	1
GC_00000891	1
GC_00000892	1
GC_00000893	1
GC_00000894	1
GC_00000895	1
GC_00000896	1
GC_00000897	1
GC_00000898	1
GC_00000899	1
GC_00000900	1
GC_00000901	1
GC_00000902	1
GC_00000903	1
GC_00000904	1	WOPip1	99.9193
GC_00000905	1
GC_00000906	1
GC_00000907	1
GC_00000908	1
GC_00000909	1
GC_00000910	1		79.3249
GC_00000911	1
GC_00000912	1
GC_00000913	1
GC_00000914	1
GC_00000915	1	WOPip4	99.7567
GC_00000916	1
GC_00000917	1
GC_00000918	1
GC_00000919	1
GC_00000920	1
GC_00000921	1
GC_00000922	1
GC_00000923	1
GC_00000924	1
GC_00000925	1
GC_00000926	1
GC_00000927	1
GC_00000928	1
GC_00000929	1
GC_00000930	1
GC_00000931	1	WOPip1	99.8855
GC_00000932	1
GC_00000933	1
GC_00000934	1
GC_00000935	1
GC_00000936	1
GC_00000937	1
GC_00000938	1
GC_00000939	1
GC_00000940	1
GC_00000941	1
GC_00000942	1
GC_00000943	1
GC_00000944	1
GC_00000945	1
GC_00000946	1
GC_00000947	1
GC_00000948	1
GC_00000949	1	WOPip1	99.8308
GC_00000950	1
GC_00000951	1
GC_00000952	1
GC_00000953	1
GC_00000954	1
GC_00000955	1
GC_00000956	1
GC_00000957	1
GC_00000958	1
GC_00000959	1
GC_00000960	1
GC_00000961	1
GC_00000962	1
GC_00000963	1
GC_00000964	1
GC_00000965	1
GC_00000966	1
GC_00000967	1	WOPip2	99.9486
GC_00000968	1
GC_00000969	1
GC_00000970	1
GC_00000971	1
GC_00000972	1
GC_00000973	1
GC_00000974	1
GC_00000975	1	WOPip4	99.8945
GC_00000976	1
GC_00000977	1
GC_00000978	1
GC_00000979	1
GC_00000980	1
GC_00000981	1
GC_00000982	1
GC_00000983	1
GC_00000984	1
GC_00000985	1
GC_00000986	1
GC_00000987	1
GC_00000988	1
GC_00000989	1
GC_00000990	1
GC_00000991	1
GC_00000992	1
GC_00000993	1
GC_00000994	1
GC_00000995	1
GC_00000996	1
GC_00000997	1
GC_00000998	1
GC_00000999	1
GC_00001000	1
GC_00001001	1
GC_00001002	1
GC_00001003	1
GC_00001004	1
GC_00001005	1
GC_00001006	1
GC_00001007	1
GC_00001008	1
GC_00001009	1
GC_00001010	1
GC_00001011	1
GC_00001012	1
GC_00001013	1
GC_00001014	1
GC_00001015	1
GC_00001016	1
GC_00001017	0
GC_00001018	1
GC_00001019	1
GC_00001020	1
GC_00001021	1
GC_00001022	1
GC_00001023	1
GC_00001024	0	WOPip5	99.7849
GC_00001025	1
GC_00001026	1
GC_00001027	1
GC_00001028	0
GC_00001029	0	WOPip5	99.7636
GC_00001030	0
GC_00001031	0
GC_00001032	0
GC_00001033	0
GC_00001034	0	WOPip1	99.7375
GC_00001035	0
GC_00001036	0	WOPip1	99.8855
GC_00001037	0
GC_00001038	0		2.00501
GC_00001039	0
GC_00001040	0
GC_00001041	0
GC_00001042	0
GC_00001043	0		13.5135
GC_00001044	0	WOPip1	99.8855
GC_00001045	0
GC_00001046	0
GC_00001047	0
GC_00001048	0
GC_00001049	0
GC_00001050	0
GC_00001051	0
GC_00001052	0
GC_00001053	0
GC_00001054	0	WOPip1	99.8855
GC_00001055	0	WOPip5	99.2063
GC_00001056	0	WOPip1	99.8911
GC_00001057	0	WOPip4	99.9181
GC_00001058	0	WOPip1	99.881
GC_00001059	0	WOPip5	99.6124
GC_00001060	0	WOPip5	99.9496
GC_00001061	0
GC_00001062	0
GC_00001063	0	WOPip5	99.5025
GC_00001064	0
GC_00001065	0	WOPip5	99.9527
GC_00001066	0
GC_00001067	0
GC_00001068	0
GC_00001069	0	WOPip5	99.8028
GC_00001070	0
GC_00001071	0	WOPip5	99.6997
GC_00001072	0
GC_00001073	0	WOPip4	99.9058
GC_00001074	0	WOPip1	99.8308
GC_00001075	0	WOPip1	99.798
GC_00001076	0	WOPip1
GC_00001077	0	WOPip4	99.8505
GC_00001078	0
GC_00001079	0	WOPip1	99.8855
GC_00001080	0	WOPip1	99.7354
GC_00001081	0
GC_00001082	0
GC_00001083	0
GC_00001084	0	WOPip1	99.9058
GC_00001085	0	WOPip1	99.8217
GC_00001086	0	WOPip1	99.8855
GC_00001087	0
GC_00001088	0
GC_00001089	0
GC_00001090	0
GC_00001091	0	WOPip4	99.5434
GC_00001092	0	WOPip2	99.6885
GC_00001093	0
GC_00001094	0
GC_00001095	0
GC_00001096	0
GC_00001097	0	WOPip1	99.8855
GC_00001098	0
GC_00001099	0	WOPip1	99.931
GC_00001100	0
GC_00001101	0
GC_00001102	0	WOPip4	99.8932
GC_00001103	0	WOPip3	99.6942
GC_00001104	0	WOPip5	99.6416
GC_00001105	0
GC_00001106	0	WOPip5	99.697
GC_00001107	0
GC_00001108	0
GC_00001109	0
GC_00001110	0	WOPip4	99.9514
GC_00001111	0
GC_00001112	0
GC_00001113	0
GC_00001114	0
GC_00001115	0
GC_00001116	0	WOPip1	99.8981
GC_00001117	0
GC_00001118	0	WOPip1	99.8826
GC_00001119	0	WOPip2	99.9139
GC_00001120	0
GC_00001121	0
GC_00001122	0	WOPip1	99.9256
GC_00001123	0
GC_00001124	0
GC_00001125	0	WOPip5	99.697
GC_00001126	0
GC_00001127	0
GC_00001128	0
GC_00001129	0	WOPip3	99.9578
GC_00001130	0	WOPip5	99.8942
GC_00001131	0	WOPip4	99.8761
GC_00001132	0
GC_00001133	0
GC_00001134	0	WOPip3	99.2593
GC_00001135	0	WOPip3	99.8971
GC_00001136	0	WOPip1	99.9283
GC_00001137	0		33.6634
GC_00001138	0	WOPip1	99.8855
GC_00001139	0
GC_00001140	0
GC_00001141	0
GC_00001142	0
GC_00001143	0
GC_00001144	0	WOPip1	99.8855
GC_00001145	0
GC_00001146	0	WOPip1	99.8855
GC_00001147	0
GC_00001148	0
GC_00001149	0
GC_00001150	0
GC_00001151	0	WOPip1	99.8855
GC_00001152	0
GC_00001153	0
GC_00001154	0
GC_00001155	0
GC_00001156	0
GC_00001157	0
GC_00001158	0
GC_00001159	0
GC_00001160	0
GC_00001161	0
GC_00001162	0
GC_00001163	0
GC_00001164	0
GC_00001165	0
GC_00001166	0
GC_00001167	0
GC_00001168	0
GC_00001169	0
GC_00001170	0
GC_00001171	0
GC_00001172	0
GC_00001173	0
GC_00001174	0
GC_00001175	0
GC_00001176	0
GC_00001177	0
GC_00001178	0
GC_00001179	0
GC_00001180	0
GC_00001181	0
GC_00001182	0
GC_00001183	0
GC_00001184	0
GC_00001185	0
GC_00001186	0
GC_00001187	0
GC_00001188	0
GC_00001189	0
GC_00001190	0
GC_00001191	0
GC_00001192	0
GC_00001193	0
GC_00001194	0
GC_00001195	0
GC_00001196	0
GC_00001197	0
GC_00001198	0
GC_00001199	0
GC_00001200	0
GC_00001201	0
GC_00001202	0
GC_00001203	0
GC_00001204	0
GC_00001205	0
