# Supplementary material for: Wolbachia populations across organs of individual Culex pipiens: highly conserved intra-individual core pangenome with inter-individual polymorphisms
Source: ISME Commun. 2024 Jun 11;4(1):ycae078. doi: 10.1093/ismeco/ycae078 (PMC11195471; doi:10.1093/ismeco/ycae078)
Supplement: Table_S7_raw_SNV_table_with_SCG_ycae078 [file table_s7_raw_snv_table_with_scg_ycae078.xlsx]

## Sheet: M11
Supplementary Table 7 – Raw SNV tables. Table reports for each SNV position: unique identifier of the SNV (entry_id), unique position identifier of the SNV (unique_pos_identifier), nucleotide position of the SNV in the split and the contig (pos, pos_in_contig), name of the split where SNV is occurring (split_name), sample where the SNV has been identified (sample_id), unique gene caller identifie…
gene_cluster_id	entry_id	corresponding_gene_call	unique_pos_identifier	pos	pos_in_contig	contig_name	split_name	sample_id	in_noncoding_gene_call	in_coding_gene_call	base_pos_in_codon	codon_order_in_gene	codon_number	gene_length	gene_coverage	non_outlier_gene_coverage	non_outlier_gene_coverage_std	coverage	mean_normalized_coverage	cov_outlier_in_split	cov_outlier_in_contig	A	C	G	N	T	reference	consensus	competing_nts	departure_from_reference	departure_from_consensus	n2n1ratio	entropy	unique_id	bin_name	genome_name	num_genomes_gene_cluster_has_hits	num_genes_in_gene_cluster	max_num_paralogs	SCG	functional_homogeneity_index	geometric_homogeneity_index	combined_homogeneity_index	KOfam_ACC	KOfam	COG20_PATHWAY_ACC	COG20_PATHWAY	KEGG_Class_ACC	KEGG_Class
GC_00000001	p_00000882	601	882	13951	13951	Culex_M11_000000102210	Culex_M11_000000102210_split_00001	O11_filter20	0	1	2	21	22	66	116.727272727273	116.727272727273	69.0176844826734	22	0.188473520249221	1	1	1	1	6	0	14	T	T	GT	0.363636363636364	0.363636363636364	0.428571428571429	0.922980661086409	6	EVERYTHING	M11	8	185	40	0	0.769457152026535	0.700536180347097	0.733380978471564
GC_00000001	p_00005069	335	5069	3	3	Culex_M11_000000188651	Culex_M11_000000188651_split_00001	O11_filter20	0	1	3	0	1	105	126.019047619048	126.019047619048	67.0215290147421	24	0.190447400241838	1	1	2	0	12	0	10	G	G	GT	0.5	0.5	0.833333333333333	0.918427784993098	16	EVERYTHING	M11	8	185	40	0	0.769457152026535	0.700536180347097	0.733380978471564
GC_00000001	p_00002786	335	2786	2	2	Culex_M11_000000188651	Culex_M11_000000188651_split_00001	O11_filter20	0	1	2	0	1	105	126.019047619048	126.019047619048	67.0215290147421	24	0.190447400241838	1	1	13	1	2	0	8	A	A	AT	0.458333333333333	0.458333333333333	0.615384615384615	1.03779681611634	16	EVERYTHING	M11	8	185	40	0	0.769457152026535	0.700536180347097	0.733380978471564
GC_00000001	p_00001152	821	1152	2	2	Culex_M11_000000103704	Culex_M11_000000103704_split_00001	O11_filter20	0	1	3	21	22	66	92.969696969697	88.0322580645161	38.8765489233737	29	0.311929595827901	1	1	0	12	6	0	11	G	C	CT	0.793103448275862	0.586206896551724	0.916666666666667	1.05880325710349	7	EVERYTHING	M11	8	185	40	0	0.769457152026535	0.700536180347097	0.733380978471564
GC_00000001	p_00003321	601	3321	13952	13952	Culex_M11_000000102210	Culex_M11_000000102210_split_00001	O12_filter20	0	1	3	21	22	66	49.3636363636364	49.3636363636364	21.9632174352983	11	0.222836095764273	1	1	3	3	3	0	2	C	A	AC	0.727272727272727	0.727272727272727	1	1.3730039128772	6	EVERYTHING	M11	8	185	40	0	0.769457152026535	0.700536180347097	0.733380978471564
GC_00000001	p_00003185	523	3185	1542	1542	Culex_M11_000000071280	Culex_M11_000000071280_split_00001	O07_filter20	0	1	1	130	131	393	263.356234096692	251.706896551724	22.8518531812386	190	0.721456245954067	0	0	0	40	0	0	150	T	T	CT	0.210526315789474	0.210526315789474	0.266666666666667	0.514653165428929	20	EVERYTHING	M11	8	185	40	0	0.769457152026535	0.700536180347097	0.733380978471564	K07493	putative transposase
GC_00000001	p_00001751	1234	1751	3	3	Culex_M11_000000007916	Culex_M11_000000007916_split_00001	M11_filter20	0	1	3	20	21	66	33.5454545454545	16.5588235294118	1.28775172229351	15	0.447154471544715	1	1	11	4	0	0	0	A	A	AC	0.266666666666667	0.266666666666667	0.363636363636364	0.579915171418101	11	EVERYTHING	M11	8	185	40	0	0.769457152026535	0.700536180347097	0.733380978471564
GC_00000001	p_00001301	1004	1301	1	1	Culex_M11_000000142047	Culex_M11_000000142047_split_00001	M11_filter20	0	1	1	0	1	96	78.3645833333333	66.8658536585366	29.1450377297966	16	0.204173866808454	1	1	1	0	10	0	5	G	G	GT	0.375	0.375	0.5	0.830523691482846	19	EVERYTHING	M11	8	185	40	0	0.769457152026535	0.700536180347097	0.733380978471564
GC_00000001	p_00002786	335	2786	2	2	Culex_M11_000000188651	Culex_M11_000000188651_split_00001	O03_filter20	0	1	2	0	1	105	90.047619047619	90.047619047619	51.8819871397498	14	0.155473294553146	1	1	4	0	8	0	2	A	G	AG	0.714285714285714	0.428571428571429	0.5	0.955699891112534	16	EVERYTHING	M11	8	185	40	0	0.769457152026535	0.700536180347097	0.733380978471564
GC_00000001	p_00001302	1004	1302	3	3	Culex_M11_000000142047	Culex_M11_000000142047_split_00001	O12_filter20	0	1	3	0	1	96	77.4270833333333	77.4270833333333	37.1401469638053	22	0.284138302166016	1	1	7	0	14	0	1	G	G	AG	0.363636363636364	0.363636363636364	0.5	0.79248910526737	19	EVERYTHING	M11	8	185	40	0	0.769457152026535	0.700536180347097	0.733380978471564
GC_00000001	p_00004825	31	4825	4	4	Culex_M11_000000188880	Culex_M11_000000188880_split_00001	O11_filter20	0	1	2	1	2	105	235.857142857143	231.796116504854	117.531929908537	46	0.195033313143549	1	1	36	0	0	0	10	A	A	AT	0.217391304347826	0.217391304347826	0.277777777777778	0.52358633748126	14	EVERYTHING	M11	8	185	40	0	0.769457152026535	0.700536180347097	0.733380978471564
GC_00000001	p_00001301	1004	1301	1	1	Culex_M11_000000142047	Culex_M11_000000142047_split_00001	O12_filter20	0	1	1	0	1	96	77.4270833333333	77.4270833333333	37.1401469638053	15	0.193730660567738	1	1	1	0	8	0	6	G	G	GT	0.466666666666667	0.466666666666667	0.75	0.882310924515076	19	EVERYTHING	M11	8	185	40	0	0.769457152026535	0.700536180347097	0.733380978471564
GC_00000001	p_00004857	95	4857	5070	5070	Culex_M11_000000103354	Culex_M11_000000103354_split_00001	O11_filter20	0	1	3	21	22	66	108.348484848485	108.348484848485	60.1970230876362	32	0.295343308628164	1	1	12	14	6	0	0	C	C	AC	0.5625	0.5625	0.857142857142857	1.04335342694229	1	EVERYTHING	M11	8	185	40	0	0.769457152026535	0.700536180347097	0.733380978471564
GC_00000001	p_00001153	821	1153	3	3	Culex_M11_000000103704	Culex_M11_000000103704_split_00001	M11_filter20	0	1	2	21	22	66	52.6363636363636	52.6363636363636	25.1001849345091	17	0.322970639032815	1	1	9	4	4	0	0	A	A	AC	0.470588235294118	0.470588235294118	0.444444444444444	1.01760298611592	7	EVERYTHING	M11	8	185	40	0	0.769457152026535	0.700536180347097	0.733380978471564
GC_00000001	p_00001153	821	1153	3	3	Culex_M11_000000103704	Culex_M11_000000103704_split_00001	O11_filter20	0	1	2	21	22	66	92.969696969697	88.0322580645161	38.8765489233737	33	0.354954367666232	1	1	13	14	1	0	5	A	C	AC	0.606060606060606	0.575757575757576	0.928571428571429	1.12261865771545	7	EVERYTHING	M11	8	185	40	0	0.769457152026535	0.700536180347097	0.733380978471564
GC_00000001	p_00007062	1211	7062	61	61	Culex_M11_000000103603	Culex_M11_000000103603_split_00001	O12_filter20	0	1	3	1	2	66	37.2272727272727	34.1774193548387	19.9584440805005	76	2.04151404151404	1	1	71	1	1	0	3	A	A	AT	0.0657894736842105	0.0657894736842105	0.0422535211267606	0.30512665428715	10	EVERYTHING	M11	8	185	40	0	0.769457152026535	0.700536180347097	0.733380978471564
GC_00000001	p_00003321	601	3321	13952	13952	Culex_M11_000000102210	Culex_M11_000000102210_split_00001	O11_filter20	0	1	3	21	22	66	116.727272727273	116.727272727273	69.0176844826734	20	0.171339563862928	1	1	2	13	1	0	4	C	C	CT	0.35	0.35	0.307692307692308	0.981941600924019	6	EVERYTHING	M11	8	185	40	0	0.769457152026535	0.700536180347097	0.733380978471564
GC_00000001	p_00000882	601	882	13951	13951	Culex_M11_000000102210	Culex_M11_000000102210_split_00001	O12_filter20	0	1	2	21	22	66	49.3636363636364	49.3636363636364	21.9632174352983	15	0.303867403314917	1	1	3	3	0	0	9	T	T	AT	0.4	0.4	0.333333333333333	0.950270539233235	6	EVERYTHING	M11	8	185	40	0	0.769457152026535	0.700536180347097	0.733380978471564
GC_00000001	p_00004574	1211	4574	4	4	Culex_M11_000000103603	Culex_M11_000000103603_split_00001	O03_filter20	0	1	3	20	21	66	66.469696969697	61.7377049180328	33.3967219552391	21	0.315933439708229	1	1	13	5	3	0	0	A	A	AC	0.380952380952381	0.380952380952381	0.384615384615385	0.916552529381765	10	EVERYTHING	M11	8	185	40	0	0.769457152026535	0.700536180347097	0.733380978471564
GC_00000001	p_00000881	601	881	13950	13950	Culex_M11_000000102210	Culex_M11_000000102210_split_00001	M11_filter20	0	1	1	21	22	66	61.6969696969697	61.6969696969697	26.026775081064	19	0.307956777996071	1	1	12	0	7	0	0	A	A	AG	0.368421052631579	0.368421052631579	0.583333333333333	0.658109987543114	6	EVERYTHING	M11	8	185	40	0	0.769457152026535	0.700536180347097	0.733380978471564
GC_00000001	p_00001935	31	1935	39	39	Culex_M11_000000188880	Culex_M11_000000188880_split_00001	O03_filter20	0	1	1	13	14	105	70.3619047619048	64.4845360824742	34.6505718856309	48	0.682187330806714	1	1	1	2	1	0	44	T	T	CT	0.0833333333333334	0.0833333333333333	0.0454545454545455	0.373479380626154	14	EVERYTHING	M11	8	185	40	0	0.769457152026535	0.700536180347097	0.733380978471564
GC_00000001	p_00001934	31	1934	3	3	Culex_M11_000000188880	Culex_M11_000000188880_split_00001	O11_filter20	0	1	1	1	2	105	235.857142857143	231.796116504854	117.531929908537	42	0.178073894609328	1	1	21	3	6	0	12	A	A	AT	0.5	0.5	0.571428571428571	1.17099712611621	14	EVERYTHING	M11	8	185	40	0	0.769457152026535	0.700536180347097	0.733380978471564
GC_00000001	p_00001987	95	1987	5069	5069	Culex_M11_000000103354	Culex_M11_000000103354_split_00001	O11_filter20	0	1	2	21	22	66	108.348484848485	108.348484848485	60.1970230876362	35	0.323031743812054	1	1	2	0	6	0	27	T	T	GT	0.228571428571429	0.228571428571429	0.222222222222222	0.666078159814982	1	EVERYTHING	M11	8	185	40	0	0.769457152026535	0.700536180347097	0.733380978471564
GC_00000001	p_00005654	1004	5654	4	4	Culex_M11_000000142047	Culex_M11_000000142047_split_00001	O11_filter20	0	1	1	1	2	96	153.375	153.375	97.9448452361498	26	0.169519152404238	1	1	5	0	21	0	0	G	G	AG	0.192307692307692	0.192307692307692	0.238095238095238	0.489551893622929	19	EVERYTHING	M11	8	185	40	0	0.769457152026535	0.700536180347097	0.733380978471564
GC_00000001	p_00001987	95	1987	5069	5069	Culex_M11_000000103354	Culex_M11_000000103354_split_00001	O12_filter20	0	1	2	21	22	66	53.7878787878788	53.7878787878788	28.8215592450971	13	0.24169014084507	1	1	4	1	1	0	7	T	T	AT	0.461538461538462	0.461538461538462	0.571428571428571	1.09059947377948	1	EVERYTHING	M11	8	185	40	0	0.769457152026535	0.700536180347097	0.733380978471564
GC_00000001	p_00003180	522	3180	919	919	Culex_M11_000000071280	Culex_M11_000000071280_split_00001	O03_filter20	0	1	3	6	7	264	420.541666666667	414.170305676856	36.6957488392865	348	0.827504210839195	0	0	1	0	225	0	122	G	G	GT	0.353448275862069	0.353448275862069	0.542222222222222	0.666245129333521	21	EVERYTHING	M11	8	185	40	0	0.769457152026535	0.700536180347097	0.733380978471564	K07493	putative transposase
GC_00000001	p_00005098	361	5098	3	3	Culex_M11_000000140433	Culex_M11_000000140433_split_00001	O12_filter20	0	1	2	21	22	66	65.9393939393939	65.9393939393939	32.6579512745499	12	0.181985294117647	1	1	4	0	5	0	3	A	G	AG	0.666666666666667	0.583333333333333	0.8	1.0775563270668	4	EVERYTHING	M11	8	185	40	0	0.769457152026535	0.700536180347097	0.733380978471564
GC_00000001	p_00003186	523	3186	1543	1543	Culex_M11_000000071280	Culex_M11_000000071280_split_00001	O07_filter20	0	1	2	130	131	393	263.356234096692	251.706896551724	22.8518531812386	190	0.721456245954067	0	0	38	0	152	0	0	G	G	AG	0.2	0.2	0.25	0.500402423538188	20	EVERYTHING	M11	8	185	40	0	0.769457152026535	0.700536180347097	0.733380978471564	K07493	putative transposase
GC_00000001	p_00001933	31	1933	2	2	Culex_M11_000000188880	Culex_M11_000000188880_split_00001	O03_filter20	0	1	3	0	1	105	70.3619047619048	64.4845360824742	34.6505718856309	14	0.198971304818625	1	1	3	0	6	0	5	G	G	GT	0.571428571428571	0.571428571428571	0.833333333333333	1.06094424079075	14	EVERYTHING	M11	8	185	40	0	0.769457152026535	0.700536180347097	0.733380978471564
GC_00000001	p_00004824	31	4824	0	0	Culex_M11_000000188880	Culex_M11_000000188880_split_00001	O11_filter20	0	1	1	0	1	105	235.857142857143	231.796116504854	117.531929908537	20	0.0847970926711084	1	1	10	3	4	0	3	A	A	AG	0.5	0.5	0.4	1.23759716823256	14	EVERYTHING	M11	8	185	40	0	0.769457152026535	0.700536180347097	0.733380978471564
GC_00000001	p_00001302	1004	1302	3	3	Culex_M11_000000142047	Culex_M11_000000142047_split_00001	M11_filter20	0	1	3	0	1	96	78.3645833333333	66.8658536585366	29.1450377297966	25	0.31902166688821	1	1	5	0	18	0	2	G	G	AG	0.28	0.28	0.277777777777778	0.760468802251347	19	EVERYTHING	M11	8	185	40	0	0.769457152026535	0.700536180347097	0.733380978471564
GC_00000001	p_00000880	601	880	13948	13948	Culex_M11_000000102210	Culex_M11_000000102210_split_00001	M11_filter20	0	1	2	20	21	66	61.6969696969697	61.6969696969697	26.026775081064	20	0.324165029469548	1	1	16	0	2	0	2	A	A	AG	0.2	0.2	0.125	0.639031859650177	6	EVERYTHING	M11	8	185	40	0	0.769457152026535	0.700536180347097	0.733380978471564
GC_00000001	p_00001198	867	1198	2	2	Culex_M11_000000189090	Culex_M11_000000189090_split_00001	M11_filter20	0	1	3	21	22	66	46.7878787878788	46.7878787878788	24.3270115188827	10	0.213730569948187	1	1	2	0	6	0	2	G	G	AG	0.4	0.4	0.333333333333333	0.950270539233235	8	EVERYTHING	M11	8	185	40	0	0.769457152026535	0.700536180347097	0.733380978471564
GC_00000001	p_00002785	335	2785	1	1	Culex_M11_000000188651	Culex_M11_000000188651_split_00001	O03_filter20	0	1	1	0	1	105	90.047619047619	90.047619047619	51.8819871397498	11	0.122157588577472	1	1	7	0	0	0	4	A	A	AT	0.363636363636364	0.363636363636364	0.571428571428571	0.655481773901393	16	EVERYTHING	M11	8	185	40	0	0.769457152026535	0.700536180347097	0.733380978471564
GC_00000001	p_00002785	335	2785	1	1	Culex_M11_000000188651	Culex_M11_000000188651_split_00001	O11_filter20	0	1	1	0	1	105	126.019047619048	126.019047619048	67.0215290147421	20	0.158706166868198	1	1	6	2	1	0	11	A	T	AT	0.7	0.45	0.545454545454545	1.07004731469048	16	EVERYTHING	M11	8	185	40	0	0.769457152026535	0.700536180347097	0.733380978471564
GC_00000001	p_00001152	821	1152	2	2	Culex_M11_000000103704	Culex_M11_000000103704_split_00001	M11_filter20	0	1	3	21	22	66	52.6363636363636	52.6363636363636	25.1001849345091	15	0.284974093264249	1	1	0	0	5	0	10	G	T	GT	0.666666666666667	0.333333333333333	0.5	0.636514168294813	7	EVERYTHING	M11	8	185	40	0	0.769457152026535	0.700536180347097	0.733380978471564
GC_00000001	p_00001986	95	1986	5068	5068	Culex_M11_000000103354	Culex_M11_000000103354_split_00001	O03_filter20	0	1	1	21	22	66	47.9545454545455	47.9545454545455	28.0018569828924	13	0.271090047393365	1	1	9	1	2	0	1	A	A	AG	0.307692307692308	0.307692307692308	0.222222222222222	0.937155853065701	1	EVERYTHING	M11	8	185	40	0	0.769457152026535	0.700536180347097	0.733380978471564
GC_00000001	p_00001153	821	1153	3	3	Culex_M11_000000103704	Culex_M11_000000103704_split_00001	O03_filter20	0	1	2	21	22	66	59.4242424242424	66.6964285714286	21.5256654475346	18	0.302906680265171	1	1	13	3	0	0	2	A	A	AC	0.277777777777778	0.277777777777778	0.230769230769231	0.777789931555932	7	EVERYTHING	M11	8	185	40	0	0.769457152026535	0.700536180347097	0.733380978471564
GC_00000001	p_00000796	523	796	1360	1360	Culex_M11_000000071280	Culex_M11_000000071280_split_00001	M11_filter20	0	1	2	69	70	393	241.625954198473	229.833333333333	39.2528645290681	262	1.08432060152276	0	0	0	217	0	0	45	C	C	CT	0.17175572519084	0.17175572519084	0.207373271889401	0.45865924514299	20	EVERYTHING	M11	8	185	40	0	0.769457152026535	0.700536180347097	0.733380978471564	K07493	putative transposase
GC_00000001	p_00001199	867	1199	3	3	Culex_M11_000000189090	Culex_M11_000000189090_split_00001	O03_filter20	0	1	2	21	22	66	42.7575757575758	32.9607843137255	14.1045963643253	15	0.350815024805103	1	1	4	7	3	0	1	A	C	AC	0.733333333333333	0.533333333333333	0.571428571428571	1.21055784417747	8	EVERYTHING	M11	8	185	40	0	0.769457152026535	0.700536180347097	0.733380978471564
GC_00000001	p_00005097	361	5097	2	2	Culex_M11_000000140433	Culex_M11_000000140433_split_00001	O12_filter20	0	1	3	21	22	66	65.9393939393939	65.9393939393939	32.6579512745499	12	0.181985294117647	1	1	0	3	8	0	1	G	G	CG	0.333333333333333	0.333333333333333	0.375	0.823959216501082	4	EVERYTHING	M11	8	185	40	0	0.769457152026535	0.700536180347097	0.733380978471564
GC_00000001	p_00001011	717	1011	7014	7014	Culex_M11_000000051908	Culex_M11_000000051908_split_00001	O11_filter20	0	1	2	0	1	105	190.885714285714	190.885714285714	96.4725783181259	28	0.146684628049693	1	1	6	3	0	0	19	T	T	AT	0.321428571428571	0.321428571428571	0.31578947368421	0.832535428548953	18	EVERYTHING	M11	8	185	40	0	0.769457152026535	0.700536180347097	0.733380978471564
GC_00000001	p_00000131	68	131	2	2	Culex_M11_000000076073	Culex_M11_000000076073_split_00001	O12_filter20	0	1	2	0	1	105	54.9714285714286	55.4615384615385	25.0410904917847	11	0.20010395010395	1	1	5	0	6	0	0	A	G	AG	0.545454545454545	0.454545454545454	0.833333333333333	0.689009238476659	15	EVERYTHING	M11	8	185	40	0	0.769457152026535	0.700536180347097	0.733380978471564
GC_00000001	p_00000131	68	131	2	2	Culex_M11_000000076073	Culex_M11_000000076073_split_00001	M11_filter20	0	1	2	0	1	105	61	59.7378640776699	29.3300472742159	11	0.180327868852459	1	1	4	0	7	0	0	A	G	AG	0.636363636363636	0.363636363636364	0.571428571428571	0.655481773901393	15	EVERYTHING	M11	8	185	40	0	0.769457152026535	0.700536180347097	0.733380978471564
GC_00000001	p_00001301	1004	1301	1	1	Culex_M11_000000142047	Culex_M11_000000142047_split_00001	O03_filter20	0	1	1	0	1	96	67.375	67.375	36.1752821919424	12	0.178107606679035	1	1	0	0	6	0	6	G	G	GT	0.5	0.5	1	0.693147180559945	19	EVERYTHING	M11	8	185	40	0	0.769457152026535	0.700536180347097	0.733380978471564
GC_00000001	p_00004049	1004	4049	2	2	Culex_M11_000000142047	Culex_M11_000000142047_split_00001	O03_filter20	0	1	2	0	1	96	67.375	67.375	36.1752821919424	12	0.178107606679035	1	1	5	0	5	0	2	A	A	AG	0.583333333333333	0.583333333333333	1	1.02818385933293	19	EVERYTHING	M11	8	185	40	0	0.769457152026535	0.700536180347097	0.733380978471564
GC_00000001	p_00005070	335	5070	4	4	Culex_M11_000000188651	Culex_M11_000000188651_split_00001	O11_filter20	0	1	1	1	2	105	126.019047619048	126.019047619048	67.0215290147421	26	0.206318016928658	1	1	20	3	0	0	3	A	A	AC	0.230769230769231	0.230769230769231	0.15	0.70016118405654	16	EVERYTHING	M11	8	185	40	0	0.769457152026535	0.700536180347097	0.733380978471564
GC_00000001	p_00005069	335	5069	3	3	Culex_M11_000000188651	Culex_M11_000000188651_split_00001	O12_filter20	0	1	3	0	1	105	44.6952380952381	44.1730769230769	27.0279208582007	11	0.246111229490731	1	1	0	0	4	0	7	G	T	GT	0.636363636363636	0.363636363636364	0.571428571428571	0.655481773901393	16	EVERYTHING	M11	8	185	40	0	0.769457152026535	0.700536180347097	0.733380978471564
GC_00000001	p_00005517	821	5517	6	6	Culex_M11_000000103704	Culex_M11_000000103704_split_00001	O11_filter20	0	1	2	20	21	66	92.969696969697	88.0322580645161	38.8765489233737	37	0.397979139504563	1	1	0	0	4	0	33	T	T	GT	0.108108108108108	0.108108108108108	0.121212121212121	0.34254150797197	7	EVERYTHING	M11	8	185	40	0	0.769457152026535	0.700536180347097	0.733380978471564
GC_00000001	p_00001152	821	1152	2	2	Culex_M11_000000103704	Culex_M11_000000103704_split_00001	O03_filter20	0	1	3	21	22	66	59.4242424242424	66.6964285714286	21.5256654475346	14	0.235594084650688	1	1	0	0	10	0	4	G	G	GT	0.285714285714286	0.285714285714286	0.4	0.598269588585257	7	EVERYTHING	M11	8	185	40	0	0.769457152026535	0.700536180347097	0.733380978471564
GC_00000001	p_00001302	1004	1302	3	3	Culex_M11_000000142047	Culex_M11_000000142047_split_00001	O11_filter20	0	1	3	0	1	96	153.375	153.375	97.9448452361498	23	0.149959250203749	1	1	2	0	10	0	11	G	T	GT	0.565217391304348	0.521739130434783	0.909090909090909	0.927277116283827	19	EVERYTHING	M11	8	185	40	0	0.769457152026535	0.700536180347097	0.733380978471564
GC_00000001	p_00004573	1211	4573	3	3	Culex_M11_000000103603	Culex_M11_000000103603_split_00001	O11_filter20	0	1	1	21	22	66	81.3939393939394	81.3939393939394	48.6561462646772	19	0.23343261355175	1	1	0	2	3	0	14	T	T	GT	0.263157894736842	0.263157894736842	0.214285714285714	0.753442461180238	10	EVERYTHING	M11	8	185	40	0	0.769457152026535	0.700536180347097	0.733380978471564
GC_00000001	p_00004571	1211	4571	1	1	Culex_M11_000000103603	Culex_M11_000000103603_split_00001	O11_filter20	0	1	3	21	22	66	81.3939393939394	81.3939393939394	48.6561462646772	14	0.172002978406552	1	1	0	6	2	0	6	G	C	CT	0.857142857142857	0.571428571428571	1	1.00424247305408	10	EVERYTHING	M11	8	185	40	0	0.769457152026535	0.700536180347097	0.733380978471564
GC_00000001	p_00005223	523	5223	1342	1342	Culex_M11_000000071280	Culex_M11_000000071280_split_00001	O11_filter20	0	1	2	63	64	393	661.526717557252	483.613636363636	42.1058276624566	493	0.745245788137549	0	0	18	2	7	0	466	T	T	AT	0.0547667342799188	0.0547667342799189	0.0386266094420601	0.25684819524109	20	EVERYTHING	M11	8	185	40	0	0.769457152026535	0.700536180347097	0.733380978471564	K07493	putative transposase
GC_00000001	p_00005224	523	5224	1355	1355	Culex_M11_000000071280	Culex_M11_000000071280_split_00001	O11_filter20	0	1	3	67	68	393	661.526717557252	483.613636363636	42.1058276624566	585	0.88431802446342	1	1	21	13	3	0	548	T	T	AT	0.0632478632478632	0.0632478632478632	0.0383211678832117	0.292271664406713	20	EVERYTHING	M11	8	185	40	0	0.769457152026535	0.700536180347097	0.733380978471564	K07493	putative transposase
GC_00000001	p_00000794	523	794	1357	1357	Culex_M11_000000071280	Culex_M11_000000071280_split_00001	M11_filter20	0	1	2	68	69	393	241.625954198473	229.833333333333	39.2528645290681	236	0.976716267020504	0	0	15	0	221	0	0	G	G	AG	0.0635593220338984	0.0635593220338983	0.0678733031674208	0.236650830229184	20	EVERYTHING	M11	8	185	40	0	0.769457152026535	0.700536180347097	0.733380978471564	K07493	putative transposase
GC_00000001	p_00005225	523	5225	1356	1356	Culex_M11_000000071280	Culex_M11_000000071280_split_00001	O11_filter20	0	1	1	68	69	393	661.526717557252	483.613636363636	42.1058276624566	580	0.876759750750058	1	1	3	537	31	0	9	C	C	CG	0.0741379310344827	0.0741379310344828	0.0577281191806331	0.319742865346792	20	EVERYTHING	M11	8	185	40	0	0.769457152026535	0.700536180347097	0.733380978471564	K07493	putative transposase
GC_00000001	p_00000794	523	794	1357	1357	Culex_M11_000000071280	Culex_M11_000000071280_split_00001	O11_filter20	0	1	2	68	69	393	661.526717557252	483.613636363636	42.1058276624566	584	0.882806369720748	1	1	34	10	530	0	10	G	G	AG	0.0924657534246576	0.0924657534246575	0.0641509433962264	0.392892809598263	20	EVERYTHING	M11	8	185	40	0	0.769457152026535	0.700536180347097	0.733380978471564	K07493	putative transposase
GC_00000001	p_00003982	929	3982	2	2	Culex_M11_000000103629	Culex_M11_000000103629_split_00001	O11_filter20	0	1	2	21	22	66	119.409090909091	119.409090909091	50.0051443634544	43	0.360106585458698	1	1	19	10	1	0	13	A	A	AT	0.558139534883721	0.558139534883721	0.68421052631579	1.14923422776094	9	EVERYTHING	M11	8	185	40	0	0.769457152026535	0.700536180347097	0.733380978471564
GC_00000001	p_00001302	1004	1302	3	3	Culex_M11_000000142047	Culex_M11_000000142047_split_00001	O03_filter20	0	1	3	0	1	96	67.375	67.375	36.1752821919424	13	0.192949907235622	1	1	1	0	6	0	6	G	G	GT	0.538461538461538	0.538461538461538	1	0.911017539712563	19	EVERYTHING	M11	8	185	40	0	0.769457152026535	0.700536180347097	0.733380978471564
GC_00000001	p_00000882	601	882	13951	13951	Culex_M11_000000102210	Culex_M11_000000102210_split_00001	M11_filter20	0	1	2	21	22	66	61.6969696969697	61.6969696969697	26.026775081064	19	0.307956777996071	1	1	2	1	2	0	14	T	T	AT	0.263157894736842	0.263157894736842	0.142857142857143	0.853944698279419	6	EVERYTHING	M11	8	185	40	0	0.769457152026535	0.700536180347097	0.733380978471564
GC_00000001	p_00003244	544	3244	1	1	Culex_M11_000000189778	Culex_M11_000000189778_split_00001	O11_filter20	0	1	2	21	22	66	101.712121212121	101.712121212121	54.3693221073203	18	0.176970058096231	1	1	9	3	3	0	3	A	A	AC	0.5	0.5	0.333333333333333	1.242453324894	5	EVERYTHING	M11	8	185	40	0	0.769457152026535	0.700536180347097	0.733380978471564
GC_00000001	p_00004049	1004	4049	2	2	Culex_M11_000000142047	Culex_M11_000000142047_split_00001	O11_filter20	0	1	2	0	1	96	153.375	153.375	97.9448452361498	18	0.117359413202934	1	1	10	5	3	0	0	A	A	AC	0.444444444444444	0.444444444444444	0.5	0.980989682445315	19	EVERYTHING	M11	8	185	40	0	0.769457152026535	0.700536180347097	0.733380978471564
GC_00000001	p_00001934	31	1934	3	3	Culex_M11_000000188880	Culex_M11_000000188880_split_00001	O03_filter20	0	1	1	1	2	105	70.3619047619048	64.4845360824742	34.6505718856309	14	0.198971304818625	1	1	3	3	6	0	2	A	G	AG	0.785714285714286	0.571428571428571	0.5	1.30130555043691	14	EVERYTHING	M11	8	185	40	0	0.769457152026535	0.700536180347097	0.733380978471564
GC_00000001	p_00004049	1004	4049	2	2	Culex_M11_000000142047	Culex_M11_000000142047_split_00001	O12_filter20	0	1	2	0	1	96	77.4270833333333	77.4270833333333	37.1401469638053	18	0.232476792681286	1	1	8	1	0	0	9	A	T	AT	0.555555555555556	0.5	0.888888888888889	0.867563228481461	19	EVERYTHING	M11	8	185	40	0	0.769457152026535	0.700536180347097	0.733380978471564
GC_00000001	p_00001198	867	1198	2	2	Culex_M11_000000189090	Culex_M11_000000189090_split_00001	O03_filter20	0	1	3	21	22	66	42.7575757575758	32.9607843137255	14.1045963643253	13	0.304039688164422	1	1	0	5	2	0	6	G	T	CT	0.846153846153846	0.538461538461538	0.833333333333333	1.01233083910317	8	EVERYTHING	M11	8	185	40	0	0.769457152026535	0.700536180347097	0.733380978471564
GC_00000001	p_00003186	523	3186	1543	1543	Culex_M11_000000071280	Culex_M11_000000071280_split_00001	O03_filter20	0	1	2	130	131	393	526.4631043257	526.4631043257	95.1280069024543	349	0.66291445142581	0	0	86	0	263	0	0	G	G	AG	0.246418338108882	0.246418338108883	0.326996197718631	0.558365968218032	20	EVERYTHING	M11	8	185	40	0	0.769457152026535	0.700536180347097	0.733380978471564	K07493	putative transposase
GC_00000001	p_00001750	1234	1750	1	1	Culex_M11_000000007916	Culex_M11_000000007916_split_00001	O03_filter20	0	1	2	21	22	66	59.1060606060606	53.1333333333333	28.6475517666383	13	0.21994360420405	1	1	5	6	0	0	2	A	C	AC	0.615384615384615	0.538461538461538	0.833333333333333	1.01233083910317	11	EVERYTHING	M11	8	185	40	0	0.769457152026535	0.700536180347097	0.733380978471564
GC_00000001	p_00001751	1234	1751	3	3	Culex_M11_000000007916	Culex_M11_000000007916_split_00001	O11_filter20	0	1	3	20	21	66	115.772727272727	113.969230769231	57.5988699757661	45	0.3886925795053	1	1	14	23	1	0	7	A	C	AC	0.688888888888889	0.488888888888889	0.608695652173913	1.08033936478429	11	EVERYTHING	M11	8	185	40	0	0.769457152026535	0.700536180347097	0.733380978471564
GC_00000001	p_00001750	1234	1750	1	1	Culex_M11_000000007916	Culex_M11_000000007916_split_00001	M11_filter20	0	1	2	21	22	66	33.5454545454545	16.5588235294118	1.28775172229351	10	0.29810298102981	1	1	6	1	1	0	2	A	A	AT	0.4	0.4	0.333333333333333	1.08889997534522	11	EVERYTHING	M11	8	185	40	0	0.769457152026535	0.700536180347097	0.733380978471564
GC_00000001	p_00004826	31	4826	5	5	Culex_M11_000000188880	Culex_M11_000000188880_split_00001	O11_filter20	0	1	3	1	2	105	235.857142857143	231.796116504854	117.531929908537	50	0.211992731677771	1	1	0	0	46	0	4	G	G	GT	0.08	0.08	0.0869565217391304	0.278769371768587	14	EVERYTHING	M11	8	185	40	0	0.769457152026535	0.700536180347097	0.733380978471564
GC_00000001	p_00001932	31	1932	1	1	Culex_M11_000000188880	Culex_M11_000000188880_split_00001	O03_filter20	0	1	2	0	1	105	70.3619047619048	64.4845360824742	34.6505718856309	13	0.184759068760152	1	1	8	0	2	0	3	A	A	AT	0.384615384615385	0.384615384615385	0.375	0.925129083572082	14	EVERYTHING	M11	8	185	40	0	0.769457152026535	0.700536180347097	0.733380978471564
GC_00000001	p_00000795	523	795	1358	1358	Culex_M11_000000071280	Culex_M11_000000071280_split_00001	O11_filter20	0	1	3	68	69	393	661.526717557252	483.613636363636	42.1058276624566	589	0.89036464343411	1	1	15	0	67	0	507	T	T	GT	0.139219015280136	0.139219015280136	0.132149901380671	0.469784014998857	20	EVERYTHING	M11	8	185	40	0	0.769457152026535	0.700536180347097	0.733380978471564	K07493	putative transposase
GC_00000001	p_00000795	523	795	1358	1358	Culex_M11_000000071280	Culex_M11_000000071280_split_00001	M11_filter20	0	1	3	68	69	393	241.625954198473	229.833333333333	39.2528645290681	252	1.04293431902189	0	0	1	0	31	0	220	T	T	GT	0.126984126984127	0.126984126984127	0.140909090909091	0.398271692525078	20	EVERYTHING	M11	8	185	40	0	0.769457152026535	0.700536180347097	0.733380978471564	K07493	putative transposase
GC_00000001	p_00005222	523	5222	1341	1341	Culex_M11_000000071280	Culex_M11_000000071280_split_00001	O11_filter20	0	1	1	63	64	393	661.526717557252	483.613636363636	42.1058276624566	499	0.754315716593584	0	0	20	7	2	0	470	T	T	AT	0.0581162324649298	0.0581162324649299	0.0425531914893617	0.26730213305309	20	EVERYTHING	M11	8	185	40	0	0.769457152026535	0.700536180347097	0.733380978471564	K07493	putative transposase
GC_00000001	p_00001301	1004	1301	1	1	Culex_M11_000000142047	Culex_M11_000000142047_split_00001	O11_filter20	0	1	1	0	1	96	153.375	153.375	97.9448452361498	18	0.117359413202934	1	1	1	1	10	0	6	G	G	GT	0.444444444444444	0.444444444444444	0.6	1.01390466093457	19	EVERYTHING	M11	8	185	40	0	0.769457152026535	0.700536180347097	0.733380978471564
GC_00000001	p_00005283	544	5283	2	2	Culex_M11_000000189778	Culex_M11_000000189778_split_00001	O11_filter20	0	1	1	21	22	66	101.712121212121	101.712121212121	54.3693221073203	21	0.206465067778936	1	1	0	2	6	0	13	T	T	GT	0.380952380952381	0.380952380952381	0.461538461538462	0.878751350890652	5	EVERYTHING	M11	8	185	40	0	0.769457152026535	0.700536180347097	0.733380978471564
GC_00000001	p_00001986	95	1986	5068	5068	Culex_M11_000000103354	Culex_M11_000000103354_split_00001	O11_filter20	0	1	1	21	22	66	108.348484848485	108.348484848485	60.1970230876362	35	0.323031743812054	1	1	14	3	18	0	0	A	G	AG	0.6	0.485714285714286	0.777777777777778	0.919081457982302	1	EVERYTHING	M11	8	185	40	0	0.769457152026535	0.700536180347097	0.733380978471564
GC_00000001	p_00004573	1211	4573	3	3	Culex_M11_000000103603	Culex_M11_000000103603_split_00001	O03_filter20	0	1	1	21	22	66	66.469696969697	61.7377049180328	33.3967219552391	20	0.300888990198313	1	1	0	3	3	0	14	T	T	CT	0.3	0.3	0.214285714285714	0.818808456222877	10	EVERYTHING	M11	8	185	40	0	0.769457152026535	0.700536180347097	0.733380978471564
GC_00000001	p_00004571	1211	4571	1	1	Culex_M11_000000103603	Culex_M11_000000103603_split_00001	O03_filter20	0	1	3	21	22	66	66.469696969697	61.7377049180328	33.3967219552391	14	0.210622293138819	1	1	0	7	3	0	4	G	C	CT	0.785714285714286	0.5	0.571428571428571	1.03460123291018	10	EVERYTHING	M11	8	185	40	0	0.769457152026535	0.700536180347097	0.733380978471564
GC_00000001	p_00005098	361	5098	3	3	Culex_M11_000000140433	Culex_M11_000000140433_split_00001	O11_filter20	0	1	2	21	22	66	122.166666666667	122.166666666667	59.0111913713891	27	0.221009549795362	1	1	18	4	2	0	3	A	A	AC	0.333333333333333	0.333333333333333	0.222222222222222	0.99013315068082	4	EVERYTHING	M11	8	185	40	0	0.769457152026535	0.700536180347097	0.733380978471564
GC_00000001	p_00000132	68	132	4	4	Culex_M11_000000076073	Culex_M11_000000076073_split_00001	O03_filter20	0	1	1	1	2	105	112.314285714286	112.314285714286	50.4638133971763	27	0.240396845586365	1	1	21	0	0	0	6	A	A	AT	0.222222222222222	0.222222222222222	0.285714285714286	0.529706199057654	15	EVERYTHING	M11	8	185	40	0	0.769457152026535	0.700536180347097	0.733380978471564
GC_00000001	p_00000132	68	132	4	4	Culex_M11_000000076073	Culex_M11_000000076073_split_00001	O11_filter20	0	1	1	1	2	105	161.495238095238	161.495238095238	88.4970942551787	40	0.247685321696055	1	1	35	5	0	0	0	A	A	AC	0.125	0.125	0.142857142857143	0.376770161256437	15	EVERYTHING	M11	8	185	40	0	0.769457152026535	0.700536180347097	0.733380978471564
GC_00000001	p_00003246	544	3246	4	4	Culex_M11_000000189778	Culex_M11_000000189778_split_00001	O11_filter20	0	1	2	20	21	66	101.712121212121	101.712121212121	54.3693221073203	24	0.235960077461642	1	1	0	2	4	0	18	T	T	GT	0.25	0.25	0.222222222222222	0.721463686692512	5	EVERYTHING	M11	8	185	40	0	0.769457152026535	0.700536180347097	0.733380978471564
GC_00000001	p_00003181	522	3181	928	928	Culex_M11_000000071280	Culex_M11_000000071280_split_00001	O07_filter20	0	1	3	9	10	264	227.984848484848	243.349282296651	13.2143720498367	175	0.767594869409185	0	0	175	0	0	0	0	G	A	AA	1	0	0	0	21	EVERYTHING	M11	8	185	40	0	0.769457152026535	0.700536180347097	0.733380978471564	K07493	putative transposase
GC_00000001	p_00001932	31	1932	1	1	Culex_M11_000000188880	Culex_M11_000000188880_split_00001	O11_filter20	0	1	2	0	1	105	235.857142857143	231.796116504854	117.531929908537	37	0.156874621441551	1	1	15	6	9	0	7	A	A	AG	0.594594594594595	0.594594594594595	0.6	1.31989893774383	14	EVERYTHING	M11	8	185	40	0	0.769457152026535	0.700536180347097	0.733380978471564
GC_00000001	p_00001933	31	1933	2	2	Culex_M11_000000188880	Culex_M11_000000188880_split_00001	O11_filter20	0	1	3	0	1	105	235.857142857143	231.796116504854	117.531929908537	42	0.178073894609328	1	1	2	0	22	0	18	G	G	GT	0.476190476190476	0.476190476190476	0.818181818181818	0.846814380732563	14	EVERYTHING	M11	8	185	40	0	0.769457152026535	0.700536180347097	0.733380978471564
GC_00000001	p_00003245	544	3245	3	3	Culex_M11_000000189778	Culex_M11_000000189778_split_00001	O03_filter20	0	1	3	20	21	66	58.8939393939394	58.8939393939394	29.6295965813253	23	0.390532544378698	1	1	15	8	0	0	0	A	A	AC	0.347826086956522	0.347826086956522	0.533333333333333	0.646090505060809	5	EVERYTHING	M11	8	185	40	0	0.769457152026535	0.700536180347097	0.733380978471564
GC_00000001	p_00003246	544	3246	4	4	Culex_M11_000000189778	Culex_M11_000000189778_split_00001	O03_filter20	0	1	2	20	21	66	58.8939393939394	58.8939393939394	29.6295965813253	23	0.390532544378698	1	1	0	4	3	0	16	T	T	CT	0.304347826086957	0.304347826086957	0.25	0.82234491739348	5	EVERYTHING	M11	8	185	40	0	0.769457152026535	0.700536180347097	0.733380978471564
GC_00000001	p_00003181	522	3181	928	928	Culex_M11_000000071280	Culex_M11_000000071280_split_00001	O03_filter20	0	1	3	9	10	264	420.541666666667	414.170305676856	36.6957488392865	367	0.872684038442485	0	0	364	0	3	0	0	G	A	AG	0.991825613079019	0.00817438692098093	0.00824175824175824	0.047433115940734	21	EVERYTHING	M11	8	185	40	0	0.769457152026535	0.700536180347097	0.733380978471564	K07493	putative transposase
GC_00000001	p_00003183	522	3183	936	936	Culex_M11_000000071280	Culex_M11_000000071280_split_00001	O03_filter20	0	1	2	12	13	264	420.541666666667	414.170305676856	36.6957488392865	376	0.894085009412464	0	0	374	2	0	0	0	G	A	AC	1	0.00531914893617021	0.0053475935828877	0.0331583918096955	21	EVERYTHING	M11	8	185	40	0	0.769457152026535	0.700536180347097	0.733380978471564	K07493	putative transposase
GC_00000001	p_00003183	522	3183	936	936	Culex_M11_000000071280	Culex_M11_000000071280_split_00001	O07_filter20	0	1	2	12	13	264	227.984848484848	243.349282296651	13.2143720498367	179	0.78513989499568	0	0	179	0	0	0	0	G	A	AA	1	0	0	0	21	EVERYTHING	M11	8	185	40	0	0.769457152026535	0.700536180347097	0.733380978471564	K07493	putative transposase
GC_00000001	p_00003184	522	3184	940	940	Culex_M11_000000071280	Culex_M11_000000071280_split_00001	O07_filter20	0	1	3	13	14	264	227.984848484848	243.349282296651	13.2143720498367	173	0.758822356615937	0	0	0	173	0	0	0	T	C	CC	1	0	0	0	21	EVERYTHING	M11	8	185	40	0	0.769457152026535	0.700536180347097	0.733380978471564	K07493	putative transposase
GC_00000001	p_00005613	929	5613	5	5	Culex_M11_000000103629	Culex_M11_000000103629_split_00001	O12_filter20	0	1	2	20	21	66	26.8787878787879	26.8787878787879	13.2178886494381	10	0.372040586245772	1	1	0	0	4	0	6	T	T	GT	0.4	0.4	0.666666666666667	0.673011667009257	9	EVERYTHING	M11	8	185	40	0	0.769457152026535	0.700536180347097	0.733380978471564
GC_00000001	p_00003981	929	3981	1	1	Culex_M11_000000103629	Culex_M11_000000103629_split_00001	O03_filter20	0	1	3	21	22	66	47.6969696969697	47.6969696969697	23.8384523197099	12	0.251588310038119	1	1	0	4	6	0	2	G	G	CG	0.5	0.5	0.666666666666667	1.01140426470735	9	EVERYTHING	M11	8	185	40	0	0.769457152026535	0.700536180347097	0.733380978471564
GC_00000001	p_00003982	929	3982	2	2	Culex_M11_000000103629	Culex_M11_000000103629_split_00001	O03_filter20	0	1	2	21	22	66	47.6969696969697	47.6969696969697	23.8384523197099	12	0.251588310038119	1	1	4	2	5	0	1	A	G	AG	0.666666666666667	0.583333333333333	0.8	1.2366848691405	9	EVERYTHING	M11	8	185	40	0	0.769457152026535	0.700536180347097	0.733380978471564
GC_00000001	p_00003983	929	3983	3	3	Culex_M11_000000103629	Culex_M11_000000103629_split_00001	O03_filter20	0	1	1	21	22	66	47.6969696969697	47.6969696969697	23.8384523197099	12	0.251588310038119	1	1	2	2	2	0	6	T	T	AT	0.5	0.5	0.333333333333333	1.242453324894	9	EVERYTHING	M11	8	185	40	0	0.769457152026535	0.700536180347097	0.733380978471564
GC_00000001	p_00003981	929	3981	1	1	Culex_M11_000000103629	Culex_M11_000000103629_split_00001	O11_filter20	0	1	3	21	22	66	119.409090909091	119.409090909091	50.0051443634544	39	0.326608298439284	1	1	4	21	9	0	5	G	C	CG	0.769230769230769	0.461538461538462	0.428571428571429	1.16862935395355	9	EVERYTHING	M11	8	185	40	0	0.769457152026535	0.700536180347097	0.733380978471564
GC_00000001	p_00003321	601	3321	13952	13952	Culex_M11_000000102210	Culex_M11_000000102210_split_00001	O03_filter20	0	1	3	21	22	66	52.1818181818182	52.1818181818182	29.8048750796308	11	0.210801393728223	1	1	7	3	1	0	0	C	A	AC	0.727272727272727	0.363636363636364	0.428571428571429	0.859967281035505	6	EVERYTHING	M11	8	185	40	0	0.769457152026535	0.700536180347097	0.733380978471564
GC_00000001	p_00004856	95	4856	5037	5037	Culex_M11_000000103354	Culex_M11_000000103354_split_00001	O11_filter20	0	1	3	10	11	66	108.348484848485	108.348484848485	60.1970230876362	92	0.849112012305971	1	1	4	0	1	0	87	T	T	AT	0.0543478260869565	0.0543478260869565	0.0459770114942529	0.238319188272645	1	EVERYTHING	M11	8	185	40	0	0.769457152026535	0.700536180347097	0.733380978471564
GC_00000001	p_00003983	929	3983	3	3	Culex_M11_000000103629	Culex_M11_000000103629_split_00001	O11_filter20	0	1	1	21	22	66	119.409090909091	119.409090909091	50.0051443634544	48	0.401979444232965	1	1	1	8	15	0	24	T	T	GT	0.5	0.5	0.625	1.0893348176095	9	EVERYTHING	M11	8	185	40	0	0.769457152026535	0.700536180347097	0.733380978471564
GC_00000001	p_00001199	867	1199	3	3	Culex_M11_000000189090	Culex_M11_000000189090_split_00001	M11_filter20	0	1	2	21	22	66	46.7878787878788	46.7878787878788	24.3270115188827	13	0.277849740932642	1	1	8	0	2	0	3	A	A	AT	0.384615384615385	0.384615384615385	0.375	0.925129083572082	8	EVERYTHING	M11	8	185	40	0	0.769457152026535	0.700536180347097	0.733380978471564
GC_00000001	p_00001198	867	1198	2	2	Culex_M11_000000189090	Culex_M11_000000189090_split_00001	O11_filter20	0	1	3	21	22	66	99.6212121212121	99.6212121212121	53.4000809077571	18	0.180684410646388	1	1	2	0	13	0	3	G	G	GT	0.277777777777778	0.277777777777778	0.230769230769231	0.777789931555932	8	EVERYTHING	M11	8	185	40	0	0.769457152026535	0.700536180347097	0.733380978471564
GC_00000001	p_00001985	95	1985	5067	5067	Culex_M11_000000103354	Culex_M11_000000103354_split_00001	O11_filter20	0	1	3	20	21	66	108.348484848485	108.348484848485	60.1970230876362	35	0.323031743812054	1	1	0	9	2	0	24	T	T	CT	0.314285714285714	0.314285714285714	0.375	0.771502133332369	1	EVERYTHING	M11	8	185	40	0	0.769457152026535	0.700536180347097	0.733380978471564
GC_00000001	p_00001199	867	1199	3	3	Culex_M11_000000189090	Culex_M11_000000189090_split_00001	O11_filter20	0	1	2	21	22	66	99.6212121212121	99.6212121212121	53.4000809077571	19	0.190722433460076	1	1	11	2	3	0	3	A	A	AG	0.421052631578947	0.421052631578947	0.272727272727273	1.13629076369746	8	EVERYTHING	M11	8	185	40	0	0.769457152026535	0.700536180347097	0.733380978471564
GC_00000001	p_00003185	523	3185	1542	1542	Culex_M11_000000071280	Culex_M11_000000071280_split_00001	O03_filter20	0	1	1	130	131	393	526.4631043257	526.4631043257	95.1280069024543	350	0.664813919768004	0	0	0	88	0	0	262	T	T	CT	0.251428571428571	0.251428571428571	0.33587786259542	0.563899155456346	20	EVERYTHING	M11	8	185	40	0	0.769457152026535	0.700536180347097	0.733380978471564	K07493	putative transposase
GC_00000001	p_00004572	1211	4572	2	2	Culex_M11_000000103603	Culex_M11_000000103603_split_00001	O03_filter20	0	1	2	21	22	66	66.469696969697	61.7377049180328	33.3967219552391	18	0.270800091178482	1	1	10	4	0	0	4	A	A	AC	0.444444444444444	0.444444444444444	0.4	0.995026990179521	10	EVERYTHING	M11	8	185	40	0	0.769457152026535	0.700536180347097	0.733380978471564
GC_00000001	p_00000132	68	132	4	4	Culex_M11_000000076073	Culex_M11_000000076073_split_00001	M11_filter20	0	1	1	1	2	105	61	59.7378640776699	29.3300472742159	11	0.180327868852459	1	1	5	0	0	0	6	A	T	AT	0.545454545454545	0.454545454545454	0.833333333333333	0.689009238476659	15	EVERYTHING	M11	8	185	40	0	0.769457152026535	0.700536180347097	0.733380978471564
GC_00000001	p_00002366	155	2366	4	4	Culex_M11_000000201739	Culex_M11_000000201739_split_00001	O03_filter20	0	1	1	21	22	66	49.7272727272727	49.7272727272727	23.8267391521079	14	0.281535648994516	1	1	0	4	0	0	10	T	T	CT	0.285714285714286	0.285714285714286	0.4	0.598269588585257	2	EVERYTHING	M11	8	185	40	0	0.769457152026535	0.700536180347097	0.733380978471564
GC_00000001	p_00000881	601	881	13950	13950	Culex_M11_000000102210	Culex_M11_000000102210_split_00001	O11_filter20	0	1	1	21	22	66	116.727272727273	116.727272727273	69.0176844826734	22	0.188473520249221	1	1	15	0	7	0	0	A	A	AG	0.318181818181818	0.318181818181818	0.466666666666667	0.625491359725573	6	EVERYTHING	M11	8	185	40	0	0.769457152026535	0.700536180347097	0.733380978471564
GC_00000001	p_00000882	601	882	13951	13951	Culex_M11_000000102210	Culex_M11_000000102210_split_00001	O03_filter20	0	1	2	21	22	66	52.1818181818182	52.1818181818182	29.8048750796308	11	0.210801393728223	1	1	2	0	6	0	3	T	G	GT	0.727272727272727	0.454545454545454	0.5	0.994923632571775	6	EVERYTHING	M11	8	185	40	0	0.769457152026535	0.700536180347097	0.733380978471564
GC_00000001	p_00001962	68	1962	1	1	Culex_M11_000000076073	Culex_M11_000000076073_split_00001	O03_filter20	0	1	1	0	1	105	112.314285714286	112.314285714286	50.4638133971763	23	0.204782498092089	1	1	6	0	0	0	17	A	T	AT	0.739130434782609	0.260869565217391	0.352941176470588	0.573964491393324	15	EVERYTHING	M11	8	185	40	0	0.769457152026535	0.700536180347097	0.733380978471564
GC_00000001	p_00005882	1234	5882	0	0	Culex_M11_000000007916	Culex_M11_000000007916_split_00001	O11_filter20	0	1	3	21	22	66	115.772727272727	113.969230769231	57.5988699757661	32	0.276403612092658	1	1	1	11	0	0	20	G	T	CT	1	0.375	0.55	0.769126731804042	11	EVERYTHING	M11	8	185	40	0	0.769457152026535	0.700536180347097	0.733380978471564
GC_00000001	p_00001750	1234	1750	1	1	Culex_M11_000000007916	Culex_M11_000000007916_split_00001	O11_filter20	0	1	2	21	22	66	115.772727272727	113.969230769231	57.5988699757661	38	0.328229289360031	1	1	3	27	5	0	3	A	C	CG	0.921052631578947	0.289473684210526	0.185185185185185	0.910574089297542	11	EVERYTHING	M11	8	185	40	0	0.769457152026535	0.700536180347097	0.733380978471564
GC_00000001	p_00005883	1234	5883	2	2	Culex_M11_000000007916	Culex_M11_000000007916_split_00001	O11_filter20	0	1	1	21	22	66	115.772727272727	113.969230769231	57.5988699757661	41	0.354142127993718	1	1	0	1	6	0	34	T	T	GT	0.170731707317073	0.170731707317073	0.176470588235294	0.527064392257532	11	EVERYTHING	M11	8	185	40	0	0.769457152026535	0.700536180347097	0.733380978471564
GC_00000001	p_00001751	1234	1751	3	3	Culex_M11_000000007916	Culex_M11_000000007916_split_00001	O03_filter20	0	1	3	20	21	66	59.1060606060606	53.1333333333333	28.6475517666383	16	0.270699820558831	1	1	8	7	0	0	1	A	A	AC	0.5	0.5	0.875	0.881532261188164	11	EVERYTHING	M11	8	185	40	0	0.769457152026535	0.700536180347097	0.733380978471564
GC_00000001	p_00004583	1234	4583	4	4	Culex_M11_000000007916	Culex_M11_000000007916_split_00001	O03_filter20	0	1	2	20	21	66	59.1060606060606	53.1333333333333	28.6475517666383	16	0.270699820558831	1	1	0	0	9	0	7	T	G	GT	0.5625	0.4375	0.777777777777778	0.685314207276458	11	EVERYTHING	M11	8	185	40	0	0.769457152026535	0.700536180347097	0.733380978471564
GC_00000001	p_00000335	155	335	2	2	Culex_M11_000000201739	Culex_M11_000000201739_split_00001	M11_filter20	0	1	3	21	22	66	44.3939393939394	44.3939393939394	22.5037901103272	13	0.29283276450512	1	1	0	0	4	0	9	G	T	GT	0.692307692307692	0.307692307692308	0.444444444444444	0.617241769730342	2	EVERYTHING	M11	8	185	40	0	0.769457152026535	0.700536180347097	0.733380978471564
GC_00000001	p_00003243	544	3243	0	0	Culex_M11_000000189778	Culex_M11_000000189778_split_00001	O12_filter20	0	1	3	21	22	66	53.5606060606061	54.1846153846154	18.4914885265896	13	0.242715700141443	1	1	1	6	6	0	0	G	C	CG	0.538461538461538	0.538461538461538	1	0.911017539712563	5	EVERYTHING	M11	8	185	40	0	0.769457152026535	0.700536180347097	0.733380978471564
GC_00000001	p_00001010	717	1010	7013	7013	Culex_M11_000000051908	Culex_M11_000000051908_split_00001	M11_filter20	0	1	3	0	1	105	60.0380952380952	60.0380952380952	30.5249074908387	10	0.166560913705584	1	1	4	6	0	0	0	C	C	AC	0.4	0.4	0.666666666666667	0.673011667009257	18	EVERYTHING	M11	8	185	40	0	0.769457152026535	0.700536180347097	0.733380978471564
GC_00000001	p_00003184	522	3184	940	940	Culex_M11_000000071280	Culex_M11_000000071280_split_00001	O03_filter20	0	1	3	13	14	264	420.541666666667	414.170305676856	36.6957488392865	393	0.934509065689091	1	1	0	393	0	0	0	T	C	CC	1	0	0	0	21	EVERYTHING	M11	8	185	40	0	0.769457152026535	0.700536180347097	0.733380978471564	K07493	putative transposase
GC_00000001	p_00003182	522	3182	934	934	Culex_M11_000000071280	Culex_M11_000000071280_split_00001	O07_filter20	0	1	3	11	12	264	227.984848484848	243.349282296651	13.2143720498367	176	0.771981125805808	0	0	0	176	0	0	0	A	C	CC	1	0	0	0	21	EVERYTHING	M11	8	185	40	0	0.769457152026535	0.700536180347097	0.733380978471564	K07493	putative transposase
GC_00000001	p_00003245	544	3245	3	3	Culex_M11_000000189778	Culex_M11_000000189778_split_00001	O11_filter20	0	1	3	20	21	66	101.712121212121	101.712121212121	54.3693221073203	21	0.206465067778936	1	1	14	3	1	0	3	A	A	AC	0.333333333333333	0.333333333333333	0.214285714285714	0.971261659312838	5	EVERYTHING	M11	8	185	40	0	0.769457152026535	0.700536180347097	0.733380978471564
GC_00000001	p_00000335	155	335	2	2	Culex_M11_000000201739	Culex_M11_000000201739_split_00001	O11_filter20	0	1	3	21	22	66	119.636363636364	119.636363636364	62.2148370600874	24	0.200607902735562	1	1	4	2	10	0	8	G	G	GT	0.583333333333333	0.583333333333333	0.8	1.2366848691405	2	EVERYTHING	M11	8	185	40	0	0.769457152026535	0.700536180347097	0.733380978471564
GC_00000001	p_00002470	241	2470	8201	8201	Culex_M11_000000165994	Culex_M11_000000165994_split_00001	O11_filter20	0	1	3	21	22	66	107.151515151515	107.151515151515	52.6400706986499	40	0.373303167420814	1	1	7	27	6	0	0	C	C	AC	0.325	0.325	0.259259259259259	0.854891373092126	3	EVERYTHING	M11	8	185	40	0	0.769457152026535	0.700536180347097	0.733380978471564
GC_00000001	p_00000131	68	131	2	2	Culex_M11_000000076073	Culex_M11_000000076073_split_00001	O03_filter20	0	1	2	0	1	105	112.314285714286	112.314285714286	50.4638133971763	27	0.240396845586365	1	1	15	0	4	0	8	A	A	AT	0.444444444444444	0.444444444444444	0.533333333333333	0.969856762506129	15	EVERYTHING	M11	8	185	40	0	0.769457152026535	0.700536180347097	0.733380978471564
GC_00000001	p_00000132	68	132	4	4	Culex_M11_000000076073	Culex_M11_000000076073_split_00001	O12_filter20	0	1	1	1	2	105	54.9714285714286	55.4615384615385	25.0410904917847	16	0.291060291060291	1	1	9	1	0	0	6	A	A	AT	0.4375	0.4375	0.666666666666667	0.864740096527637	15	EVERYTHING	M11	8	185	40	0	0.769457152026535	0.700536180347097	0.733380978471564
GC_00000001	p_00003182	522	3182	934	934	Culex_M11_000000071280	Culex_M11_000000071280_split_00001	O03_filter20	0	1	3	11	12	264	420.541666666667	414.170305676856	36.6957488392865	377	0.896462895075795	0	0	0	376	0	0	1	A	C	CT	1	0.0026525198938992	0.00265957446808511	0.0183843972236067	21	EVERYTHING	M11	8	185	40	0	0.769457152026535	0.700536180347097	0.733380978471564	K07493	putative transposase
GC_00000001	p_00003180	522	3180	919	919	Culex_M11_000000071280	Culex_M11_000000071280_split_00001	O07_filter20	0	1	3	6	7	264	227.984848484848	243.349282296651	13.2143720498367	155	0.679869741476706	0	0	0	0	101	0	54	G	G	GT	0.348387096774194	0.348387096774194	0.534653465346535	0.646442467142227	21	EVERYTHING	M11	8	185	40	0	0.769457152026535	0.700536180347097	0.733380978471564	K07493	putative transposase
GC_00000001	p_00001012	717	1012	7015	7015	Culex_M11_000000051908	Culex_M11_000000051908_split_00001	O12_filter20	0	1	1	0	1	105	62.4571428571429	46.8809523809524	24.4999537229421	17	0.272186642268984	1	1	5	8	4	0	0	T	C	AC	1	0.529411764705882	0.625	1.05510161816864	18	EVERYTHING	M11	8	185	40	0	0.769457152026535	0.700536180347097	0.733380978471564
GC_00000001	p_00006636	717	6636	7012	7012	Culex_M11_000000051908	Culex_M11_000000051908_split_00001	O12_filter20	0	1	1	1	2	105	62.4571428571429	46.8809523809524	24.4999537229421	18	0.288197621225984	1	1	0	0	7	0	11	T	T	GT	0.388888888888889	0.388888888888889	0.636363636363636	0.668248477664539	18	EVERYTHING	M11	8	185	40	0	0.769457152026535	0.700536180347097	0.733380978471564
GC_00000001	p_00001011	717	1011	7014	7014	Culex_M11_000000051908	Culex_M11_000000051908_split_00001	M11_filter20	0	1	2	0	1	105	60.0380952380952	60.0380952380952	30.5249074908387	10	0.166560913705584	1	1	2	0	2	0	6	T	T	AT	0.4	0.4	0.333333333333333	0.950270539233235	18	EVERYTHING	M11	8	185	40	0	0.769457152026535	0.700536180347097	0.733380978471564
GC_00000001	p_00000131	68	131	2	2	Culex_M11_000000076073	Culex_M11_000000076073_split_00001	O11_filter20	0	1	2	0	1	105	161.495238095238	161.495238095238	88.4970942551787	38	0.235301055611252	1	1	33	0	0	0	5	A	A	AT	0.131578947368421	0.131578947368421	0.151515151515152	0.389377236290482	15	EVERYTHING	M11	8	185	40	0	0.769457152026535	0.700536180347097	0.733380978471564
GC_00000001	p_00005097	361	5097	2	2	Culex_M11_000000140433	Culex_M11_000000140433_split_00001	O11_filter20	0	1	3	21	22	66	122.166666666667	122.166666666667	59.0111913713891	27	0.221009549795362	1	1	2	3	14	0	8	G	G	GT	0.481481481481482	0.481481481481482	0.571428571428571	1.13789367433112	4	EVERYTHING	M11	8	185	40	0	0.769457152026535	0.700536180347097	0.733380978471564
GC_00000001	p_00003244	544	3244	1	1	Culex_M11_000000189778	Culex_M11_000000189778_split_00001	O12_filter20	0	1	2	21	22	66	53.5606060606061	54.1846153846154	18.4914885265896	23	0.429420084865629	1	1	8	12	1	0	2	A	C	AC	0.652173913043478	0.478260869565217	0.666666666666667	1.05546349888504	5	EVERYTHING	M11	8	185	40	0	0.769457152026535	0.700536180347097	0.733380978471564
GC_00000001	p_00002470	241	2470	8201	8201	Culex_M11_000000165994	Culex_M11_000000165994_split_00001	O12_filter20	0	1	3	21	22	66	55.6515151515151	55.6515151515151	27.0445717536936	17	0.305472365913422	1	1	6	7	4	0	0	C	C	AC	0.588235294117647	0.588235294117647	0.857142857142857	1.0733836203365	3	EVERYTHING	M11	8	185	40	0	0.769457152026535	0.700536180347097	0.733380978471564
GC_00000001	p_00001320	1019	1320	13944	13944	Culex_M11_000000142047	Culex_M11_000000142047_split_00001	O12_filter20	0	1	2	82	83	1239	2837.7619047619	2932.25396825397	127.517537414265	3284	1.15725001258537	1	1	2	3	1657	0	1622	G	G	GT	0.495432399512789	0.495432399512789	0.978877489438745	0.70445826876161	12	EVERYTHING	M11	8	185	40	0	0.769457152026535	0.700536180347097	0.733380978471564	K07493	putative transposase
GC_00000001	p_00005612	929	5612	4	4	Culex_M11_000000103629	Culex_M11_000000103629_split_00001	O11_filter20	0	1	3	20	21	66	119.409090909091	119.409090909091	50.0051443634544	50	0.418728587742672	1	1	42	5	3	0	0	A	A	AC	0.16	0.16	0.119047619047619	0.54551999750662	9	EVERYTHING	M11	8	185	40	0	0.769457152026535	0.700536180347097	0.733380978471564
GC_00000001	p_00001012	717	1012	7015	7015	Culex_M11_000000051908	Culex_M11_000000051908_split_00001	M11_filter20	0	1	1	0	1	105	60.0380952380952	60.0380952380952	30.5249074908387	10	0.166560913705584	1	1	4	2	0	0	4	T	A	AT	0.6	0.6	1	1.05492016798614	18	EVERYTHING	M11	8	185	40	0	0.769457152026535	0.700536180347097	0.733380978471564
GC_00000001	p_00001010	717	1010	7013	7013	Culex_M11_000000051908	Culex_M11_000000051908_split_00001	O11_filter20	0	1	3	0	1	105	190.885714285714	190.885714285714	96.4725783181259	29	0.151923364765754	1	1	15	14	0	0	0	C	A	AC	0.517241379310345	0.482758620689655	0.933333333333333	0.692552532360723	18	EVERYTHING	M11	8	185	40	0	0.769457152026535	0.700536180347097	0.733380978471564
GC_00000001	p_00005985	95	5985	5066	5066	Culex_M11_000000103354	Culex_M11_000000103354_split_00001	O12_filter20	0	1	2	20	21	66	53.7878787878788	53.7878787878788	28.8215592450971	13	0.24169014084507	1	1	6	7	0	0	0	A	C	AC	0.538461538461538	0.461538461538462	0.857142857142857	0.690185676018804	1	EVERYTHING	M11	8	185	40	0	0.769457152026535	0.700536180347097	0.733380978471564
GC_00000001	p_00002469	241	2469	8200	8200	Culex_M11_000000165994	Culex_M11_000000165994_split_00001	O11_filter20	0	1	2	21	22	66	107.151515151515	107.151515151515	52.6400706986499	41	0.382635746606335	1	1	2	6	2	0	31	T	T	CT	0.24390243902439	0.24390243902439	0.193548387096774	0.787309898981195	3	EVERYTHING	M11	8	185	40	0	0.769457152026535	0.700536180347097	0.733380978471564
GC_00000001	p_00005613	929	5613	5	5	Culex_M11_000000103629	Culex_M11_000000103629_split_00001	O11_filter20	0	1	2	20	21	66	119.409090909091	119.409090909091	50.0051443634544	50	0.418728587742672	1	1	0	0	4	0	46	T	T	GT	0.08	0.08	0.0869565217391304	0.278769371768587	9	EVERYTHING	M11	8	185	40	0	0.769457152026535	0.700536180347097	0.733380978471564
GC_00000001	p_00005280	543	5280	8662	8662	Culex_M11_000000136413	Culex_M11_000000136413_split_00001	O11_filter20	0	1	3	45	46	216	493.208333333333	461.659863945578	20.2442556221703	477	0.967136943482301	0	0	17	1	6	0	453	T	T	AT	0.050314465408805	0.050314465408805	0.0375275938189846	0.235830292758072	22	EVERYTHING	M11	8	185	40	0	0.769457152026535	0.700536180347097	0.733380978471564	K07493	putative transposase
GC_00000001	p_00000796	523	796	1360	1360	Culex_M11_000000071280	Culex_M11_000000071280_split_00001	O11_filter20	0	1	2	69	70	393	661.526717557252	483.613636363636	42.1058276624566	602	0.910016155088853	1	1	4	491	6	0	101	C	C	CT	0.184385382059801	0.184385382059801	0.205702647657841	0.544980081176056	20	EVERYTHING	M11	8	185	40	0	0.769457152026535	0.700536180347097	0.733380978471564	K07493	putative transposase
GC_00000001	p_00001320	1019	1320	13944	13944	Culex_M11_000000142047	Culex_M11_000000142047_split_00001	O11_filter20	0	1	2	82	83	1239	7196.24535916061	7450.24588235294	136.683213008544	7744	1.07611672664025	1	1	2	17	3966	0	3759	G	G	GT	0.487861570247934	0.487861570247934	0.947806354009077	0.709110639212343	12	EVERYTHING	M11	8	185	40	0	0.769457152026535	0.700536180347097	0.733380978471564	K07493	putative transposase
GC_00000001	p_00002469	241	2469	8200	8200	Culex_M11_000000165994	Culex_M11_000000165994_split_00001	O03_filter20	0	1	2	21	22	66	74.0454545454545	74.0454545454545	38.2838013921791	23	0.310620012277471	1	1	0	2	5	0	16	T	T	GT	0.304347826086957	0.304347826086957	0.3125	0.796585369010589	3	EVERYTHING	M11	8	185	40	0	0.769457152026535	0.700536180347097	0.733380978471564
GC_00000001	p_00002470	241	2470	8201	8201	Culex_M11_000000165994	Culex_M11_000000165994_split_00001	O03_filter20	0	1	3	21	22	66	74.0454545454545	74.0454545454545	38.2838013921791	20	0.270104358502149	1	1	3	12	3	0	2	C	C	AC	0.4	0.4	0.25	1.10588987902476	3	EVERYTHING	M11	8	185	40	0	0.769457152026535	0.700536180347097	0.733380978471564
GC_00000001	p_00005655	1004	5655	5	5	Culex_M11_000000142047	Culex_M11_000000142047_split_00001	O11_filter20	0	1	2	1	2	96	153.375	153.375	97.9448452361498	26	0.169519152404238	1	1	22	0	0	0	4	A	A	AT	0.153846153846154	0.153846153846154	0.181818181818182	0.429323021930616	19	EVERYTHING	M11	8	185	40	0	0.769457152026535	0.700536180347097	0.733380978471564
GC_00000001	p_00003246	544	3246	4	4	Culex_M11_000000189778	Culex_M11_000000189778_split_00001	O12_filter20	0	1	2	20	21	66	53.5606060606061	54.1846153846154	18.4914885265896	25	0.466760961810467	1	1	0	0	9	0	16	T	T	GT	0.36	0.36	0.5625	0.653418194793702	5	EVERYTHING	M11	8	185	40	0	0.769457152026535	0.700536180347097	0.733380978471564
GC_00000001	p_00001962	68	1962	1	1	Culex_M11_000000076073	Culex_M11_000000076073_split_00001	O11_filter20	0	1	1	0	1	105	161.495238095238	161.495238095238	88.4970942551787	35	0.216724656484048	1	1	10	2	1	0	22	A	T	AT	0.714285714285714	0.371428571428571	0.454545454545454	0.914917225348177	15	EVERYTHING	M11	8	185	40	0	0.769457152026535	0.700536180347097	0.733380978471564
GC_00000001	p_00001963	68	1963	3	3	Culex_M11_000000076073	Culex_M11_000000076073_split_00001	O03_filter20	0	1	3	0	1	105	112.314285714286	112.314285714286	50.4638133971763	27	0.240396845586365	1	1	0	0	14	0	13	G	G	GT	0.481481481481482	0.481481481481482	0.928571428571429	0.692461152611233	15	EVERYTHING	M11	8	185	40	0	0.769457152026535	0.700536180347097	0.733380978471564
GC_00000001	p_00000336	155	336	3	3	Culex_M11_000000201739	Culex_M11_000000201739_split_00001	O11_filter20	0	1	2	21	22	66	119.636363636364	119.636363636364	62.2148370600874	29	0.242401215805471	1	1	18	5	4	0	2	A	A	AC	0.379310344827586	0.379310344827586	0.277777777777778	1.05676641585196	2	EVERYTHING	M11	8	185	40	0	0.769457152026535	0.700536180347097	0.733380978471564
GC_00000001	p_00005654	1004	5654	4	4	Culex_M11_000000142047	Culex_M11_000000142047_split_00001	O12_filter20	0	1	1	1	2	96	77.4270833333333	77.4270833333333	37.1401469638053	24	0.309969056908382	1	1	1	6	17	0	0	G	G	CG	0.291666666666667	0.291666666666667	0.352941176470588	0.723254511001112	19	EVERYTHING	M11	8	185	40	0	0.769457152026535	0.700536180347097	0.733380978471564
GC_00000001	p_00001987	95	1987	5069	5069	Culex_M11_000000103354	Culex_M11_000000103354_split_00001	O03_filter20	0	1	2	21	22	66	47.9545454545455	47.9545454545455	28.0018569828924	13	0.271090047393365	1	1	3	1	1	0	8	T	T	AT	0.384615384615385	0.384615384615385	0.375	1.03176711135054	1	EVERYTHING	M11	8	185	40	0	0.769457152026535	0.700536180347097	0.733380978471564
GC_00000001	p_00001011	717	1011	7014	7014	Culex_M11_000000051908	Culex_M11_000000051908_split_00001	O12_filter20	0	1	2	0	1	105	62.4571428571429	46.8809523809524	24.4999537229421	17	0.272186642268984	1	1	9	0	0	0	8	T	A	AT	0.529411764705882	0.470588235294118	0.888888888888889	0.691416077617118	18	EVERYTHING	M11	8	185	40	0	0.769457152026535	0.700536180347097	0.733380978471564
GC_00000001	p_00002468	241	2468	8199	8199	Culex_M11_000000165994	Culex_M11_000000165994_split_00001	O03_filter20	0	1	1	21	22	66	74.0454545454545	74.0454545454545	38.2838013921791	23	0.310620012277471	1	1	13	0	10	0	0	A	A	AG	0.434782608695652	0.434782608695652	0.769230769230769	0.684616277801305	3	EVERYTHING	M11	8	185	40	0	0.769457152026535	0.700536180347097	0.733380978471564
GC_00000001	p_00002469	241	2469	8200	8200	Culex_M11_000000165994	Culex_M11_000000165994_split_00001	O12_filter20	0	1	2	21	22	66	55.6515151515151	55.6515151515151	27.0445717536936	17	0.305472365913422	1	1	4	0	0	0	13	T	T	AT	0.235294117647059	0.235294117647059	0.307692307692308	0.545594573969184	3	EVERYTHING	M11	8	185	40	0	0.769457152026535	0.700536180347097	0.733380978471564
GC_00000001	p_00001320	1019	1320	13944	13944	Culex_M11_000000142047	Culex_M11_000000142047_split_00001	M11_filter20	0	1	2	82	83	1239	2554.61581920904	2692.90374873354	182.738650102451	3004	1.17591067017275	1	1	1	1	1521	0	1481	G	G	GT	0.493675099866844	0.493675099866844	0.973701512163051	0.698593899216584	12	EVERYTHING	M11	8	185	40	0	0.769457152026535	0.700536180347097	0.733380978471564	K07493	putative transposase
GC_00000001	p_00000336	155	336	3	3	Culex_M11_000000201739	Culex_M11_000000201739_split_00001	M11_filter20	0	1	2	21	22	66	44.3939393939394	44.3939393939394	22.5037901103272	15	0.337883959044369	1	1	10	5	0	0	0	A	A	AC	0.333333333333333	0.333333333333333	0.5	0.636514168294813	2	EVERYTHING	M11	8	185	40	0	0.769457152026535	0.700536180347097	0.733380978471564
GC_00000001	p_00002366	155	2366	4	4	Culex_M11_000000201739	Culex_M11_000000201739_split_00001	O12_filter20	0	1	1	21	22	66	43.3333333333333	43.3333333333333	20.7534833391185	17	0.392307692307692	1	1	0	5	0	0	12	T	T	CT	0.294117647058823	0.294117647058824	0.416666666666667	0.605797499372304	2	EVERYTHING	M11	8	185	40	0	0.769457152026535	0.700536180347097	0.733380978471564
GC_00000001	p_00001985	95	1985	5067	5067	Culex_M11_000000103354	Culex_M11_000000103354_split_00001	O03_filter20	0	1	3	20	21	66	47.9545454545455	47.9545454545455	28.0018569828924	13	0.271090047393365	1	1	0	1	3	0	9	T	T	GT	0.307692307692308	0.307692307692308	0.333333333333333	0.79026796807459	1	EVERYTHING	M11	8	185	40	0	0.769457152026535	0.700536180347097	0.733380978471564
GC_00000001	p_00003245	544	3245	3	3	Culex_M11_000000189778	Culex_M11_000000189778_split_00001	O12_filter20	0	1	3	20	21	66	53.5606060606061	54.1846153846154	18.4914885265896	24	0.448090523338048	1	1	10	10	0	0	4	A	A	AC	0.583333333333333	0.583333333333333	1	1.02818385933293	5	EVERYTHING	M11	8	185	40	0	0.769457152026535	0.700536180347097	0.733380978471564
GC_00000001	p_00001010	717	1010	7013	7013	Culex_M11_000000051908	Culex_M11_000000051908_split_00001	O12_filter20	0	1	3	0	1	105	62.4571428571429	46.8809523809524	24.4999537229421	18	0.288197621225984	1	1	4	14	0	0	0	C	C	AC	0.222222222222222	0.222222222222222	0.285714285714286	0.529706199057654	18	EVERYTHING	M11	8	185	40	0	0.769457152026535	0.700536180347097	0.733380978471564
GC_00000001	p_00001985	95	1985	5067	5067	Culex_M11_000000103354	Culex_M11_000000103354_split_00001	O12_filter20	0	1	3	20	21	66	53.7878787878788	53.7878787878788	28.8215592450971	13	0.24169014084507	1	1	0	0	4	0	9	T	T	GT	0.307692307692308	0.307692307692308	0.444444444444444	0.617241769730342	1	EVERYTHING	M11	8	185	40	0	0.769457152026535	0.700536180347097	0.733380978471564
GC_00000001	p_00001320	1019	1320	13944	13944	Culex_M11_000000142047	Culex_M11_000000142047_split_00001	O07_filter20	0	1	2	82	83	1239	1994.70863599677	2094.97847358121	93.4389590424999	2160	1.08286491621902	1	1	1	0	807	0	1352	G	T	GT	0.626388888888889	0.374074074074074	0.59689349112426	0.664650432520349	12	EVERYTHING	M11	8	185	40	0	0.769457152026535	0.700536180347097	0.733380978471564	K07493	putative transposase
GC_00000001	p_00002468	241	2468	8199	8199	Culex_M11_000000165994	Culex_M11_000000165994_split_00001	O11_filter20	0	1	1	21	22	66	107.151515151515	107.151515151515	52.6400706986499	44	0.410633484162896	1	1	31	0	13	0	0	A	A	AG	0.295454545454545	0.295454545454545	0.419354838709677	0.606963611508272	3	EVERYTHING	M11	8	185	40	0	0.769457152026535	0.700536180347097	0.733380978471564
GC_00000001	p_00003164	486	3164	10273	10273	Culex_M11_000000017663	Culex_M11_000000017663_split_00001	O11_filter20	0	1	1	0	1	105	206.638095238095	202.368932038835	123.058592902767	25	0.120984467898788	1	1	15	0	0	0	10	T	A	AT	0.6	0.4	0.666666666666667	0.673011667009257	17	EVERYTHING	M11	8	185	40	0	0.769457152026535	0.700536180347097	0.733380978471564
GC_00000001	p_00003163	486	3163	10271	10271	Culex_M11_000000017663	Culex_M11_000000017663_split_00001	O11_filter20	0	1	3	0	1	105	206.638095238095	202.368932038835	123.058592902767	31	0.150020740194497	1	1	12	16	0	0	3	C	C	AC	0.483870967741935	0.483870967741935	0.75	0.934757003862668	17	EVERYTHING	M11	8	185	40	0	0.769457152026535	0.700536180347097	0.733380978471564
GC_00000001	p_00003243	544	3243	0	0	Culex_M11_000000189778	Culex_M11_000000189778_split_00001	O03_filter20	0	1	3	21	22	66	58.8939393939394	58.8939393939394	29.6295965813253	11	0.186776434268073	1	1	0	10	0	0	1	G	C	CT	1	0.0909090909090909	0.1	0.304636097349238	5	EVERYTHING	M11	8	185	40	0	0.769457152026535	0.700536180347097	0.733380978471564
GC_00000001	p_00001963	68	1963	3	3	Culex_M11_000000076073	Culex_M11_000000076073_split_00001	O11_filter20	0	1	3	0	1	105	161.495238095238	161.495238095238	88.4970942551787	39	0.241493188653653	1	1	10	0	13	0	16	G	T	GT	0.666666666666667	0.58974358974359	0.8125	1.08069979657126	15	EVERYTHING	M11	8	185	40	0	0.769457152026535	0.700536180347097	0.733380978471564
GC_00000001	p_00000775	486	775	10272	10272	Culex_M11_000000017663	Culex_M11_000000017663_split_00001	O11_filter20	0	1	2	0	1	105	206.638095238095	202.368932038835	123.058592902767	28	0.135502604046642	1	1	6	4	0	0	18	T	T	AT	0.357142857142857	0.357142857142857	0.333333333333333	0.892117870818816	17	EVERYTHING	M11	8	185	40	0	0.769457152026535	0.700536180347097	0.733380978471564
GC_00000001	p_00003162	486	3162	10270	10270	Culex_M11_000000017663	Culex_M11_000000017663_split_00001	O03_filter20	0	1	1	1	2	105	100.790476190476	100.790476190476	55.7235857113947	20	0.198431446659737	1	1	4	0	1	0	15	T	T	AT	0.25	0.25	0.266666666666667	0.687435750503355	17	EVERYTHING	M11	8	185	40	0	0.769457152026535	0.700536180347097	0.733380978471564
GC_00000001	p_00000775	486	775	10272	10272	Culex_M11_000000017663	Culex_M11_000000017663_split_00001	M11_filter20	0	1	2	0	1	105	42.7047619047619	42.7047619047619	25.0298579070692	12	0.28099910793934	1	1	0	5	0	0	7	T	T	CT	0.416666666666667	0.416666666666667	0.714285714285714	0.679193265991526	17	EVERYTHING	M11	8	185	40	0	0.769457152026535	0.700536180347097	0.733380978471564
GC_00000001	p_00001012	717	1012	7015	7015	Culex_M11_000000051908	Culex_M11_000000051908_split_00001	O11_filter20	0	1	1	0	1	105	190.885714285714	190.885714285714	96.4725783181259	21	0.11001347103727	1	1	10	1	0	0	10	T	A	AT	0.523809523809524	0.523809523809524	1	0.85158425391957	18	EVERYTHING	M11	8	185	40	0	0.769457152026535	0.700536180347097	0.733380978471564
GC_00000001	p_00005672	1019	5672	13589	13589	Culex_M11_000000142047	Culex_M11_000000142047_split_00001	O11_filter20	0	1	3	200	201	1239	7196.24535916061	7450.24588235294	136.683213008544	7529	1.04624003549515	1	1	7143	52	14	0	320	A	A	AT	0.0512684287421968	0.0512684287421968	0.0447991040179197	0.230215591395238	12	EVERYTHING	M11	8	185	40	0	0.769457152026535	0.700536180347097	0.733380978471564	K07493	putative transposase
GC_00000001	p_00000775	486	775	10272	10272	Culex_M11_000000017663	Culex_M11_000000017663_split_00001	O03_filter20	0	1	2	0	1	105	100.790476190476	100.790476190476	55.7235857113947	16	0.15874515732779	1	1	2	4	1	0	9	T	T	CT	0.4375	0.4375	0.444444444444444	1.10343290963819	17	EVERYTHING	M11	8	185	40	0	0.769457152026535	0.700536180347097	0.733380978471564
GC_00000001	p_00000335	155	335	2	2	Culex_M11_000000201739	Culex_M11_000000201739_split_00001	O12_filter20	0	1	3	21	22	66	43.3333333333333	43.3333333333333	20.7534833391185	13	0.3	1	1	1	4	5	0	3	G	G	CG	0.615384615384615	0.615384615384615	0.8	1.26585675187274	2	EVERYTHING	M11	8	185	40	0	0.769457152026535	0.700536180347097	0.733380978471564
GC_00000001	p_00001320	1019	1320	13944	13944	Culex_M11_000000142047	Culex_M11_000000142047_split_00001	O03_filter20	0	1	2	82	83	1239	3723.34866828087	3967.03238866397	186.21994897518	4372	1.17421181562849	1	1	2	3	558	0	3809	G	T	GT	0.872369624885636	0.128774016468436	0.146495143082174	0.391360112207477	12	EVERYTHING	M11	8	185	40	0	0.769457152026535	0.700536180347097	0.733380978471564	K07493	putative transposase
GC_00000001	p_00000336	155	336	3	3	Culex_M11_000000201739	Culex_M11_000000201739_split_00001	O12_filter20	0	1	2	21	22	66	43.3333333333333	43.3333333333333	20.7534833391185	16	0.369230769230769	1	1	11	2	1	0	2	A	A	AC	0.3125	0.3125	0.181818181818182	0.950748927050915	2	EVERYTHING	M11	8	185	40	0	0.769457152026535	0.700536180347097	0.733380978471564
GC_00000001	p_00003244	544	3244	1	1	Culex_M11_000000189778	Culex_M11_000000189778_split_00001	O03_filter20	0	1	2	21	22	66	58.8939393939394	58.8939393939394	29.6295965813253	18	0.305634165165938	1	1	2	6	7	0	3	A	G	CG	0.888888888888889	0.611111111111111	0.857142857142857	1.27625736423618	5	EVERYTHING	M11	8	185	40	0	0.769457152026535	0.700536180347097	0.733380978471564
GC_00000001	p_00003162	486	3162	10270	10270	Culex_M11_000000017663	Culex_M11_000000017663_split_00001	O11_filter20	0	1	1	1	2	105	206.638095238095	202.368932038835	123.058592902767	31	0.150020740194497	1	1	3	0	1	0	27	T	T	AT	0.129032258064516	0.129032258064516	0.111111111111111	0.45710229325543	17	EVERYTHING	M11	8	185	40	0	0.769457152026535	0.700536180347097	0.733380978471564
GC_00000001	p_00003164	486	3164	10273	10273	Culex_M11_000000017663	Culex_M11_000000017663_split_00001	O03_filter20	0	1	1	0	1	105	100.790476190476	100.790476190476	55.7235857113947	12	0.119058867995842	1	1	7	2	0	0	3	T	A	AT	0.75	0.416666666666667	0.428571428571429	0.959614793912049	17	EVERYTHING	M11	8	185	40	0	0.769457152026535	0.700536180347097	0.733380978471564
GC_00000001	p_00003163	486	3163	10271	10271	Culex_M11_000000017663	Culex_M11_000000017663_split_00001	O03_filter20	0	1	3	0	1	105	100.790476190476	100.790476190476	55.7235857113947	16	0.15874515732779	1	1	2	9	0	0	5	C	C	CT	0.4375	0.4375	0.555555555555556	0.947057152282508	17	EVERYTHING	M11	8	185	40	0	0.769457152026535	0.700536180347097	0.733380978471564
GC_00000002	p_00002529	248	2529	522	522	Culex_M11_000000148684	Culex_M11_000000148684_split_00001	O11_filter20	0	1	3	121	122	873	23372.3768613975	24928.8586810229	1552.19240170146	24032	1.02822233881108	1	1	22448	142	77	0	1365	A	A	AT	0.0659121171770972	0.0659121171770972	0.0608071988595866	0.275325870911199	186	EVERYTHING	M11	5	108	54	0	0.994358683175314	0.880485879820162	0.93396412405901
GC_00000002	p_00002526	248	2526	516	516	Culex_M11_000000148684	Culex_M11_000000148684_split_00001	O11_filter20	0	1	3	123	124	873	23372.3768613975	24928.8586810229	1552.19240170146	24308	1.04003115062499	1	1	18	33	22801	0	1456	G	G	GT	0.0619960506829027	0.0619960506829027	0.0638568483838428	0.242953290347793	186	EVERYTHING	M11	5	108	54	0	0.994358683175314	0.880485879820162	0.93396412405901
GC_00000002	p_00002529	248	2529	522	522	Culex_M11_000000148684	Culex_M11_000000148684_split_00001	O03_filter20	0	1	3	121	122	873	11671.3241695304	12175.1070911722	1062.57939182418	11305	0.968613315489369	1	1	10687	62	27	0	529	A	A	AT	0.0546660769570986	0.0546660769570986	0.049499391784411	0.239395233039932	186	EVERYTHING	M11	5	108	54	0	0.994358683175314	0.880485879820162	0.93396412405901
GC_00000002	p_00005014	248	5014	521	521	Culex_M11_000000148684	Culex_M11_000000148684_split_00001	O11_filter20	0	1	1	122	123	873	23372.3768613975	24928.8586810229	1552.19240170146	24058	1.02933476311239	1	1	22758	102	61	0	1137	A	A	AT	0.0540360794746031	0.054036079474603	0.0499604534669127	0.235111172362482	186	EVERYTHING	M11	5	108	54	0	0.994358683175314	0.880485879820162	0.93396412405901
GC_00000002	p_00002530	248	2530	523	523	Culex_M11_000000148684	Culex_M11_000000148684_split_00001	O03_filter20	0	1	2	121	122	873	11671.3241695304	12175.1070911722	1062.57939182418	11314	0.969384436218197	1	1	10670	69	29	0	546	A	A	AT	0.0569206293088209	0.0569206293088209	0.0511715089034677	0.247944440683045	186	EVERYTHING	M11	5	108	54	0	0.994358683175314	0.880485879820162	0.93396412405901
GC_00000002	p_00002530	248	2530	523	523	Culex_M11_000000148684	Culex_M11_000000148684_split_00001	O11_filter20	0	1	2	121	122	873	23372.3768613975	24928.8586810229	1552.19240170146	24013	1.02740941336012	1	1	22350	161	99	0	1403	A	A	AT	0.0692541539999167	0.0692541539999167	0.0627740492170022	0.288925228721908	186	EVERYTHING	M11	5	108	54	0	0.994358683175314	0.880485879820162	0.93396412405901
GC_00000002	p_00002528	248	2528	519	519	Culex_M11_000000148684	Culex_M11_000000148684_split_00001	O11_filter20	0	1	3	122	123	873	23372.3768613975	24928.8586810229	1552.19240170146	24170	1.03412674471803	1	1	22	37	22497	0	1614	G	G	GT	0.0692180388911874	0.0692180388911874	0.0717428990532071	0.263786155148543	186	EVERYTHING	M11	5	108	54	0	0.994358683175314	0.880485879820162	0.93396412405901
GC_00000002	p_00002527	248	2527	518	518	Culex_M11_000000148684	Culex_M11_000000148684_split_00001	O11_filter20	0	1	1	123	124	873	23372.3768613975	24928.8586810229	1552.19240170146	24213	1.0359665233702	1	1	42	42	22632	0	1497	G	G	GT	0.0652955024160575	0.0652955024160575	0.0661452810180276	0.25725840670156	186	EVERYTHING	M11	5	108	54	0	0.994358683175314	0.880485879820162	0.93396412405901
GC_00000002	p_00002528	248	2528	519	519	Culex_M11_000000148684	Culex_M11_000000148684_split_00001	O03_filter20	0	1	3	122	123	873	11671.3241695304	12175.1070911722	1062.57939182418	11308	0.968870355732312	1	1	10	16	10660	0	622	G	G	GT	0.057304563141139	0.057304563141139	0.0583489681050657	0.230663983240171	186	EVERYTHING	M11	5	108	54	0	0.994358683175314	0.880485879820162	0.93396412405901
GC_00000002	p_00002528	248	2528	519	519	Culex_M11_000000148684	Culex_M11_000000148684_split_00001	O12_filter20	0	1	3	122	123	873	8215.07216494845	8719.2091503268	722.737530473883	8569	1.04308274205571	1	1	5	13	8140	0	411	G	G	GT	0.0500641848523748	0.0500641848523748	0.0504914004914005	0.208662372047654	186	EVERYTHING	M11	5	108	54	0	0.994358683175314	0.880485879820162	0.93396412405901
GC_00000002	p_00002527	248	2527	518	518	Culex_M11_000000148684	Culex_M11_000000148684_split_00001	O03_filter20	0	1	1	123	124	873	11671.3241695304	12175.1070911722	1062.57939182418	11294	0.967670834598578	1	1	23	8	10665	0	598	G	G	GT	0.0556932884717549	0.0556932884717549	0.0560712611345523	0.227454902560662	186	EVERYTHING	M11	5	108	54	0	0.994358683175314	0.880485879820162	0.93396412405901
GC_00000002	p_00002530	248	2530	523	523	Culex_M11_000000148684	Culex_M11_000000148684_split_00001	O12_filter20	0	1	2	121	122	873	8215.07216494845	8719.2091503268	722.737530473883	8550	1.04076992001124	1	1	8083	63	35	0	369	A	A	AT	0.0546198830409357	0.0546198830409357	0.0456513670666832	0.247431636302219	186	EVERYTHING	M11	5	108	54	0	0.994358683175314	0.880485879820162	0.93396412405901
GC_00000002	p_00002526	248	2526	516	516	Culex_M11_000000148684	Culex_M11_000000148684_split_00001	O03_filter20	0	1	3	123	124	873	11671.3241695304	12175.1070911722	1062.57939182418	11309	0.968956035813292	1	1	9	8	10714	0	578	G	G	GT	0.0526129631267133	0.0526129631267132	0.0539481052828075	0.214003638576963	186	EVERYTHING	M11	5	108	54	0	0.994358683175314	0.880485879820162	0.93396412405901
GC_00000003	p_00004664	255	4664	2	2	Culex_M11_000000105842	Culex_M11_000000105842_split_00001	O12_filter20	0	1	2	0	1	93	65.7956989247312	66.3804347826087	33.1868368324159	19	0.288772675273738	1	1	10	0	6	0	3	A	A	AG	0.473684210526316	0.473684210526316	0.6	0.993268210149961	297	EVERYTHING	M11	8	49	13	0	0.916100375342151	0.75119617291361	0.825493337321035
GC_00000003	p_00002911	381	2911	2	2	Culex_M11_000000089914	Culex_M11_000000089914_split_00001	O11_filter20	0	1	1	0	1	90	153.033333333333	153.033333333333	98.3741666631371	24	0.156828577651928	1	1	18	0	1	0	5	A	A	AT	0.25	0.25	0.277777777777778	0.674975446835385	298	EVERYTHING	M11	8	49	13	0	0.916100375342151	0.75119617291361	0.825493337321035
GC_00000003	p_00005120	381	5120	3	3	Culex_M11_000000089914	Culex_M11_000000089914_split_00001	O11_filter20	0	1	2	0	1	90	153.033333333333	153.033333333333	98.3741666631371	25	0.163363101720758	1	1	4	0	7	0	14	T	T	GT	0.44	0.44	0.5	0.974341780768986	298	EVERYTHING	M11	8	49	13	0	0.916100375342151	0.75119617291361	0.825493337321035
GC_00000003	p_00005021	255	5021	4	4	Culex_M11_000000105842	Culex_M11_000000105842_split_00001	O12_filter20	0	1	1	1	2	93	65.7956989247312	66.3804347826087	33.1868368324159	21	0.319169798986763	1	1	11	2	0	0	8	A	A	AT	0.476190476190476	0.476190476190476	0.727272727272727	0.930299833183392	297	EVERYTHING	M11	8	49	13	0	0.916100375342151	0.75119617291361	0.825493337321035
GC_00000003	p_00002911	381	2911	2	2	Culex_M11_000000089914	Culex_M11_000000089914_split_00001	O03_filter20	0	1	1	0	1	90	80.0888888888889	75.5529411764706	40.6116488308619	10	0.124861265260821	1	1	3	5	0	0	2	A	C	AC	0.7	0.5	0.6	1.02965301406457	298	EVERYTHING	M11	8	49	13	0	0.916100375342151	0.75119617291361	0.825493337321035
GC_00000003	p_00004664	255	4664	2	2	Culex_M11_000000105842	Culex_M11_000000105842_split_00001	O11_filter20	0	1	2	0	1	93	153.634408602151	153.634408602151	87.4256409013731	34	0.221304591265398	1	1	26	0	1	0	7	A	A	AT	0.235294117647059	0.235294117647059	0.269230769230769	0.634246376617758	297	EVERYTHING	M11	8	49	13	0	0.916100375342151	0.75119617291361	0.825493337321035
GC_00000003	p_00005020	255	5020	1	1	Culex_M11_000000105842	Culex_M11_000000105842_split_00001	O12_filter20	0	1	1	0	1	93	65.7956989247312	66.3804347826087	33.1868368324159	12	0.18238274227815	1	1	6	3	2	0	1	G	A	AC	0.833333333333333	0.5	0.5	1.19884931291362	297	EVERYTHING	M11	8	49	13	0	0.916100375342151	0.75119617291361	0.825493337321035
GC_00000003	p_00004665	255	4665	3	3	Culex_M11_000000105842	Culex_M11_000000105842_split_00001	O07_filter20	0	1	3	0	1	93	57.0967741935484	57.0967741935484	27.89460367751	13	0.227683615819209	1	1	11	0	1	0	1	G	A	AG	0.923076923076923	0.153846153846154	0.0909090909090909	0.535961049709069	297	EVERYTHING	M11	8	49	13	0	0.916100375342151	0.75119617291361	0.825493337321035
GC_00000003	p_00005021	255	5021	4	4	Culex_M11_000000105842	Culex_M11_000000105842_split_00001	O11_filter20	0	1	1	1	2	93	153.634408602151	153.634408602151	87.4256409013731	34	0.221304591265398	1	1	22	7	0	0	5	A	A	AC	0.352941176470588	0.352941176470588	0.318181818181818	0.888963625220848	297	EVERYTHING	M11	8	49	13	0	0.916100375342151	0.75119617291361	0.825493337321035
GC_00000003	p_00005020	255	5020	1	1	Culex_M11_000000105842	Culex_M11_000000105842_split_00001	O11_filter20	0	1	1	0	1	93	153.634408602151	153.634408602151	87.4256409013731	18	0.117161254199328	1	1	8	2	2	0	6	G	A	AT	0.888888888888889	0.555555555555556	0.75	1.21488965394912	297	EVERYTHING	M11	8	49	13	0	0.916100375342151	0.75119617291361	0.825493337321035
GC_00000003	p_00004664	255	4664	2	2	Culex_M11_000000105842	Culex_M11_000000105842_split_00001	O07_filter20	0	1	2	0	1	93	57.0967741935484	57.0967741935484	27.89460367751	13	0.227683615819209	1	1	4	0	9	0	0	A	G	AG	0.692307692307692	0.307692307692308	0.444444444444444	0.617241769730342	297	EVERYTHING	M11	8	49	13	0	0.916100375342151	0.75119617291361	0.825493337321035
GC_00000003	p_00004665	255	4665	3	3	Culex_M11_000000105842	Culex_M11_000000105842_split_00001	O11_filter20	0	1	3	0	1	93	153.634408602151	153.634408602151	87.4256409013731	34	0.221304591265398	1	1	6	1	8	0	19	G	T	GT	0.764705882352941	0.441176470588235	0.421052631578947	1.07546553188177	297	EVERYTHING	M11	8	49	13	0	0.916100375342151	0.75119617291361	0.825493337321035
GC_00000004	p_00005744	1083	5744	2	2	Culex_M11_000000216176	Culex_M11_000000216176_split_00001	O11_filter20	0	1	3	24	25	75	150.373333333333	150.373333333333	74.9733772007697	36	0.239404149671928	1	1	15	2	0	0	19	T	T	AT	0.472222222222222	0.472222222222222	0.789473684210526	0.862647050072349	345	EVERYTHING	M11	8	48	10	0	0.913831235113984	0.650100363026882	0.75972890169765
GC_00000004	p_00005895	1243	5895	0	0	Culex_M11_000000188385	Culex_M11_000000188385_split_00001	O11_filter20	0	1	3	28	29	87	167.873563218391	167.873563218391	95.789376777362	19	0.113180417665183	1	1	9	7	3	0	0	A	A	AC	0.526315789473684	0.526315789473684	0.777777777777778	1.01326902624973	347	EVERYTHING	M11	8	48	10	0	0.913831235113984	0.650100363026882	0.75972890169765
GC_00000004	p_00001257	932	1257	1451	1451	Culex_M11_000000103629	Culex_M11_000000103629_split_00001	O11_filter20	0	0	0	-1	0	159	204.905660377358	204.905660377358	115.118030348666	12	0.0585635359116022	1	1	0	8	0	0	4	C	C	CT	0.333333333333333	0.333333333333333	0.5	0.636514168294813	349	EVERYTHING	M11	8	48	10	0	0.913831235113984	0.650100363026882	0.75972890169765
GC_00000004	p_00007094	1243	7094	4	4	Culex_M11_000000188385	Culex_M11_000000188385_split_00001	O12_filter20	0	1	2	27	28	87	54.4022988505747	43.8888888888889	22.1745321606389	18	0.330868371012043	1	1	0	0	13	0	5	G	G	GT	0.277777777777778	0.277777777777778	0.384615384615385	0.590842246275583	347	EVERYTHING	M11	8	48	10	0	0.913831235113984	0.650100363026882	0.75972890169765
GC_00000004	p_00005896	1243	5896	1	1	Culex_M11_000000188385	Culex_M11_000000188385_split_00001	O11_filter20	0	1	2	28	29	87	167.873563218391	167.873563218391	95.789376777362	21	0.125094145840466	1	1	10	3	2	0	6	A	A	AT	0.523809523809524	0.523809523809524	0.6	1.21316343903614	347	EVERYTHING	M11	8	48	10	0	0.913831235113984	0.650100363026882	0.75972890169765
GC_00000004	p_00001410	1083	1410	4	4	Culex_M11_000000216176	Culex_M11_000000216176_split_00001	M11_filter20	0	1	1	24	25	75	33.96	36.9545454545455	11.7039643868711	12	0.353356890459364	1	1	0	5	0	0	7	T	T	CT	0.416666666666667	0.416666666666667	0.714285714285714	0.679193265991526	345	EVERYTHING	M11	8	48	10	0	0.913831235113984	0.650100363026882	0.75972890169765
GC_00000004	p_00005843	1178	5843	1271	1271	Culex_M11_000000181842	Culex_M11_000000181842_split_00001	O11_filter20	0	1	3	24	25	75	122.506666666667	122.506666666667	68.3210798769718	20	0.163256421419242	1	1	16	0	4	0	0	A	A	AG	0.2	0.2	0.25	0.500402423538188	346	EVERYTHING	M11	8	48	10	0	0.913831235113984	0.650100363026882	0.75972890169765
GC_00000004	p_00001257	932	1257	1451	1451	Culex_M11_000000103629	Culex_M11_000000103629_split_00001	O12_filter20	0	0	0	-1	0	159	67.8050314465409	63.98	33.7240705332754	11	0.162229848808088	1	1	0	6	0	0	5	C	C	CT	0.454545454545455	0.454545454545454	0.833333333333333	0.689009238476659	349	EVERYTHING	M11	8	48	10	0	0.913831235113984	0.650100363026882	0.75972890169765
GC_00000004	p_00005898	1243	5898	3	3	Culex_M11_000000188385	Culex_M11_000000188385_split_00001	O12_filter20	0	1	3	27	28	87	54.4022988505747	43.8888888888889	22.1745321606389	11	0.202197337840693	1	1	6	0	0	0	5	A	A	AT	0.454545454545455	0.454545454545454	0.833333333333333	0.689009238476659	347	EVERYTHING	M11	8	48	10	0	0.913831235113984	0.650100363026882	0.75972890169765
GC_00000004	p_00005897	1243	5897	2	2	Culex_M11_000000188385	Culex_M11_000000188385_split_00001	O11_filter20	0	1	1	28	29	87	167.873563218391	167.873563218391	95.789376777362	22	0.131051009928107	1	1	5	13	0	0	4	C	C	AC	0.409090909090909	0.409090909090909	0.384615384615385	0.957555696374223	347	EVERYTHING	M11	8	48	10	0	0.913831235113984	0.650100363026882	0.75972890169765
GC_00000004	p_00001257	932	1257	1451	1451	Culex_M11_000000103629	Culex_M11_000000103629_split_00001	M11_filter20	0	0	0	-1	0	159	129.396226415094	141.734265734266	43.1964047728514	16	0.123651210265384	1	1	1	12	1	0	2	C	C	CT	0.25	0.25	0.166666666666667	0.822265337328788	349	EVERYTHING	M11	8	48	10	0	0.913831235113984	0.650100363026882	0.75972890169765
GC_00000004	p_00005842	1178	5842	1270	1270	Culex_M11_000000181842	Culex_M11_000000181842_split_00001	O11_filter20	0	1	2	24	25	75	122.506666666667	122.506666666667	68.3210798769718	21	0.171419242490205	1	1	2	15	0	0	4	C	C	CT	0.285714285714286	0.285714285714286	0.266666666666667	0.780130779526632	346	EVERYTHING	M11	8	48	10	0	0.913831235113984	0.650100363026882	0.75972890169765
GC_00000004	p_00005821	1155	5821	1816	1816	Culex_M11_000000019599	Culex_M11_000000019599_split_00001	O11_filter20	0	1	3	7	8	381	2110.80052493438	2222.50955414013	77.4143963499141	1449	0.686469414273546	1	1	1362	15	0	0	72	A	A	AT	0.0600414078674948	0.0600414078674948	0.052863436123348	0.254682058618839	343	EVERYTHING	M11	8	48	10	0	0.913831235113984	0.650100363026882	0.75972890169765			COG3415	CRISPR-Cas system
GC_00000004	p_00005614	932	5614	1335	1335	Culex_M11_000000103629	Culex_M11_000000103629_split_00001	O11_filter20	0	0	0	-1	0	159	204.905660377358	204.905660377358	115.118030348666	315	1.53729281767956	1	1	14	0	4	0	297	T	T	AT	0.0571428571428572	0.0571428571428571	0.0471380471380471	0.249301447449459	349	EVERYTHING	M11	8	48	10	0	0.913831235113984	0.650100363026882	0.75972890169765
GC_00000004	p_00001258	932	1258	1452	1452	Culex_M11_000000103629	Culex_M11_000000103629_split_00001	M11_filter20	0	0	0	-1	0	159	129.396226415094	141.734265734266	43.1964047728514	11	0.0850102070574512	1	1	4	0	0	0	7	T	T	AT	0.363636363636364	0.363636363636364	0.571428571428571	0.655481773901393	349	EVERYTHING	M11	8	48	10	0	0.913831235113984	0.650100363026882	0.75972890169765
GC_00000004	p_00005745	1083	5745	3	3	Culex_M11_000000216176	Culex_M11_000000216176_split_00001	O11_filter20	0	1	2	24	25	75	150.373333333333	150.373333333333	74.9733772007697	36	0.239404149671928	1	1	7	12	13	0	4	G	G	CG	0.638888888888889	0.638888888888889	0.923076923076923	1.29658088478048	345	EVERYTHING	M11	8	48	10	0	0.913831235113984	0.650100363026882	0.75972890169765
GC_00000004	p_00001981	88	1981	3	3	Culex_M11_000000103354	Culex_M11_000000103354_split_00001	O11_filter20	0	1	2	24	25	75	106.146666666667	102.041666666667	52.9358724989229	24	0.226102248461249	1	1	4	5	12	0	3	G	G	CG	0.5	0.5	0.416666666666667	1.23192534409335	344	EVERYTHING	M11	8	48	10	0	0.913831235113984	0.650100363026882	0.75972890169765
GC_00000004	p_00005819	1155	5819	1523	1523	Culex_M11_000000019599	Culex_M11_000000019599_split_00001	O11_filter20	0	1	2	105	106	381	2110.80052493438	2222.50955414013	77.4143963499141	2319	1.09863531518313	1	1	2199	12	9	0	99	A	A	AT	0.0517464424320828	0.0517464424320828	0.0450204638472033	0.233806133552761	343	EVERYTHING	M11	8	48	10	0	0.913831235113984	0.650100363026882	0.75972890169765			COG3415	CRISPR-Cas system
GC_00000004	p_00005841	1178	5841	1269	1269	Culex_M11_000000181842	Culex_M11_000000181842_split_00001	O11_filter20	0	1	1	24	25	75	122.506666666667	122.506666666667	68.3210798769718	24	0.195907705703091	1	1	18	1	5	0	0	A	A	AG	0.25	0.25	0.277777777777778	0.674975446835385	346	EVERYTHING	M11	8	48	10	0	0.913831235113984	0.650100363026882	0.75972890169765
GC_00000004	p_00001981	88	1981	3	3	Culex_M11_000000103354	Culex_M11_000000103354_split_00001	O03_filter20	0	1	2	24	25	75	39.64	39.64	17.9165770540395	14	0.353178607467205	1	1	2	4	4	0	4	G	C	CG	0.714285714285714	0.714285714285714	1	1.35178399428965	344	EVERYTHING	M11	8	48	10	0	0.913831235113984	0.650100363026882	0.75972890169765
GC_00000004	p_00004853	88	4853	2	2	Culex_M11_000000103354	Culex_M11_000000103354_split_00001	O11_filter20	0	1	3	24	25	75	106.146666666667	102.041666666667	52.9358724989229	24	0.226102248461249	1	1	8	1	0	0	15	T	T	AT	0.375	0.375	0.533333333333333	0.792375274099119	344	EVERYTHING	M11	8	48	10	0	0.913831235113984	0.650100363026882	0.75972890169765
GC_00000004	p_00005898	1243	5898	3	3	Culex_M11_000000188385	Culex_M11_000000188385_split_00001	O11_filter20	0	1	3	27	28	87	167.873563218391	167.873563218391	95.789376777362	24	0.142964738103389	1	1	16	5	0	0	3	A	A	AC	0.333333333333333	0.333333333333333	0.3125	0.857035247680807	347	EVERYTHING	M11	8	48	10	0	0.913831235113984	0.650100363026882	0.75972890169765
GC_00000004	p_00005820	1155	5820	1716	1716	Culex_M11_000000019599	Culex_M11_000000019599_split_00001	O11_filter20	0	1	1	41	42	381	2110.80052493438	2222.50955414013	77.4143963499141	2209	1.04652238518307	1	1	1	4	2090	0	114	G	G	GT	0.053870529651426	0.053870529651426	0.0545454545454545	0.220280159723665	343	EVERYTHING	M11	8	48	10	0	0.913831235113984	0.650100363026882	0.75972890169765			COG3415	CRISPR-Cas system
GC_00000005	p_00000923	607	923	485	485	Culex_M11_000000000466	Culex_M11_000000000466_split_00001	O03_filter20	0	1	1	129	130	465	2758.72903225806	2736.16666666667	205.314457056186	2497	0.905126951868906	1	1	1793	2	700	0	2	G	A	AG	0.719663596315579	0.281938325991189	0.390407138873397	0.605765131118129	391	EVERYTHING	M11	8	47	14	0	0.922960972828591	0.814406044373347	0.865292120260093
GC_00000005	p_00000923	607	923	485	485	Culex_M11_000000000466	Culex_M11_000000000466_split_00001	O07_filter20	0	1	1	129	130	465	1540.47956989247	1615.17125382263	60.1287204825472	1419	0.921141719587393	1	1	1038	1	380	0	0	G	A	AG	0.732205778717407	0.268498942917548	0.366088631984586	0.586651947645469	391	EVERYTHING	M11	8	47	14	0	0.922960972828591	0.814406044373347	0.865292120260093
GC_00000005	p_00001156	834	1156	4937	4937	Culex_M11_000000051517	Culex_M11_000000051517_split_00001	M11_filter20	0	1	1	48	49	258	157.558139534884	151.87037037037	16.3047326647889	128	0.81239852398524	0	0	9	0	0	0	119	T	T	AT	0.0703125	0.0703125	0.0756302521008403	0.254446538323539	393	EVERYTHING	M11	8	47	14	0	0.922960972828591	0.814406044373347	0.865292120260093
GC_00000005	p_00000923	607	923	485	485	Culex_M11_000000000466	Culex_M11_000000000466_split_00001	M11_filter20	0	1	1	129	130	465	1957.69677419355	1968.92555831266	116.964648290628	1942	0.991982019687388	1	1	796	2	1143	0	1	G	G	AG	0.411431513903193	0.411431513903193	0.696412948381452	0.688527831132054	391	EVERYTHING	M11	8	47	14	0	0.922960972828591	0.814406044373347	0.865292120260093
GC_00000005	p_00002806	347	2806	5980	5980	Culex_M11_000000091112	Culex_M11_000000091112_split_00001	O03_filter20	0	1	1	96	97	384	232.0390625	232.0390625	44.5070340315748	187	0.805898791286489	0	0	177	4	2	0	4	A	A	AC	0.053475935828877	0.053475935828877	0.0225988700564972	0.265038285754871	392	EVERYTHING	M11	8	47	14	0	0.922960972828591	0.814406044373347	0.865292120260093
GC_00000005	p_00000923	607	923	485	485	Culex_M11_000000000466	Culex_M11_000000000466_split_00001	O11_filter20	0	1	1	129	130	465	5686.77419354839	5833.1074168798	351.766988270732	5191	0.912819785580577	1	1	1837	1	3352	0	1	G	G	AG	0.354267000577923	0.354267000577923	0.548031026252983	0.653329368281476	391	EVERYTHING	M11	8	47	14	0	0.922960972828591	0.814406044373347	0.865292120260093
GC_00000005	p_00000923	607	923	485	485	Culex_M11_000000000466	Culex_M11_000000000466_split_00001	O12_filter20	0	1	1	129	130	465	1984.8688172043	2069.23391812865	73.1096526164699	1819	0.916433360347749	1	1	459	2	1358	0	0	G	G	AG	0.253435953820781	0.253435953820781	0.3379970544919	0.573157239978251	391	EVERYTHING	M11	8	47	14	0	0.922960972828591	0.814406044373347	0.865292120260093
GC_00000006	p_00001903	20	1903	2192	2192	Culex_M11_000000234344	Culex_M11_000000234344_split_00001	O11_filter20	0	1	3	52	53	366	445.877049180328	449.243902439024	21.3972650267418	454	1.01821791642921	0	0	419	2	32	0	1	A	A	AG	0.0770925110132159	0.0770925110132159	0.0763723150357995	0.29836645201032	442	EVERYTHING	M11	8	45	9	0	0.741345265103773	0.671968399306527	0.704954043351885
GC_00000006	p_00001900	20	1900	2163	2163	Culex_M11_000000234344	Culex_M11_000000234344_split_00001	O11_filter20	0	1	1	43	44	366	445.877049180328	449.243902439024	21.3972650267418	475	1.06531610199092	0	0	45	0	430	0	0	G	G	AG	0.0947368421052631	0.0947368421052632	0.104651162790698	0.313362273981302	442	EVERYTHING	M11	8	45	9	0	0.741345265103773	0.671968399306527	0.704954043351885
GC_00000006	p_00001902	20	1902	2191	2191	Culex_M11_000000234344	Culex_M11_000000234344_split_00001	O12_filter20	0	1	2	52	53	366	171.997267759563	171.164804469274	21.8319685475243	185	1.07559848135852	0	0	0	164	0	0	21	C	C	CT	0.113513513513513	0.113513513513514	0.128048780487805	0.35379871504935	442	EVERYTHING	M11	8	45	9	0	0.741345265103773	0.671968399306527	0.704954043351885
GC_00000006	p_00001896	20	1896	2099	2099	Culex_M11_000000234344	Culex_M11_000000234344_split_00001	O11_filter20	0	1	3	21	22	366	445.877049180328	449.243902439024	21.3972650267418	444	0.99579020901888	0	0	0	40	1	0	403	T	T	CT	0.0923423423423423	0.0923423423423423	0.0992555831265509	0.31851237182621	442	EVERYTHING	M11	8	45	9	0	0.741345265103773	0.671968399306527	0.704954043351885
GC_00000006	p_00005893	1242	5893	1377	1377	Culex_M11_000000197384	Culex_M11_000000197384_split_00001	O12_filter20	0	1	2	0	1	78	62.2179487179487	55.6323529411765	23.4256674283502	17	0.273233051720585	1	1	12	0	0	0	5	A	A	AT	0.294117647058823	0.294117647058824	0.416666666666667	0.605797499372304	441	EVERYTHING	M11	8	45	9	0	0.741345265103773	0.671968399306527	0.704954043351885
GC_00000006	p_00001900	20	1900	2163	2163	Culex_M11_000000234344	Culex_M11_000000234344_split_00001	O03_filter20	0	1	1	43	44	366	226.431693989071	226.289855072464	27.9156604790035	279	1.23215966406834	1	1	20	0	259	0	0	G	G	AG	0.0716845878136201	0.0716845878136201	0.0772200772200772	0.25797481604624	442	EVERYTHING	M11	8	45	9	0	0.741345265103773	0.671968399306527	0.704954043351885
GC_00000006	p_00001889	20	1889	2041	2041	Culex_M11_000000234344	Culex_M11_000000234344_split_00001	O03_filter20	0	1	2	2	3	366	226.431693989071	226.289855072464	27.9156604790035	230	1.01575886285204	0	0	0	14	0	0	216	T	T	CT	0.0608695652173913	0.0608695652173913	0.0648148148148148	0.229353488599746	442	EVERYTHING	M11	8	45	9	0	0.741345265103773	0.671968399306527	0.704954043351885
GC_00000006	p_00001902	20	1902	2191	2191	Culex_M11_000000234344	Culex_M11_000000234344_split_00001	O11_filter20	0	1	2	52	53	366	445.877049180328	449.243902439024	21.3972650267418	454	1.01821791642921	0	0	1	418	0	0	35	C	C	CT	0.079295154185022	0.079295154185022	0.083732057416268	0.287109486703292	442	EVERYTHING	M11	8	45	9	0	0.741345265103773	0.671968399306527	0.704954043351885
GC_00000006	p_00001900	20	1900	2163	2163	Culex_M11_000000234344	Culex_M11_000000234344_split_00001	O12_filter20	0	1	1	43	44	366	171.997267759563	171.164804469274	21.8319685475243	203	1.18025130657178	1	1	24	0	179	0	0	G	G	AG	0.118226600985222	0.118226600985222	0.134078212290503	0.363376662914468	442	EVERYTHING	M11	8	45	9	0	0.741345265103773	0.671968399306527	0.704954043351885
GC_00000006	p_00001901	20	1901	2182	2182	Culex_M11_000000234344	Culex_M11_000000234344_split_00001	O03_filter20	0	1	2	49	50	366	226.431693989071	226.289855072464	27.9156604790035	264	1.16591452083886	1	1	246	0	18	0	0	A	A	AG	0.0681818181818182	0.0681818181818182	0.0731707317073171	0.248910279352785	442	EVERYTHING	M11	8	45	9	0	0.741345265103773	0.671968399306527	0.704954043351885
GC_00000006	p_00001890	20	1890	2043	2043	Culex_M11_000000234344	Culex_M11_000000234344_split_00001	O03_filter20	0	1	1	3	4	366	226.431693989071	226.289855072464	27.9156604790035	229	1.01134251997007	0	0	215	14	0	0	0	A	A	AC	0.0611353711790393	0.0611353711790393	0.0651162790697674	0.230080175335632	442	EVERYTHING	M11	8	45	9	0	0.741345265103773	0.671968399306527	0.704954043351885
GC_00000006	p_00001895	20	1895	2097	2097	Culex_M11_000000234344	Culex_M11_000000234344_split_00001	O11_filter20	0	1	1	21	22	366	445.877049180328	449.243902439024	21.3972650267418	440	0.986819126054746	0	0	40	2	0	0	398	T	T	AT	0.0954545454545455	0.0954545454545455	0.100502512562814	0.333253430028481	442	EVERYTHING	M11	8	45	9	0	0.741345265103773	0.671968399306527	0.704954043351885
GC_00000006	p_00001903	20	1903	2192	2192	Culex_M11_000000234344	Culex_M11_000000234344_split_00001	O03_filter20	0	1	3	52	53	366	226.431693989071	226.289855072464	27.9156604790035	253	1.11733474913724	0	0	235	0	18	0	0	A	A	AG	0.0711462450592886	0.0711462450592885	0.0765957446808511	0.256593886095076	442	EVERYTHING	M11	8	45	9	0	0.741345265103773	0.671968399306527	0.704954043351885
GC_00000006	p_00001892	20	1892	2069	2069	Culex_M11_000000234344	Culex_M11_000000234344_split_00001	O12_filter20	0	1	3	11	12	366	171.997267759563	171.164804469274	21.8319685475243	170	0.988387793680799	0	0	153	0	17	0	0	A	A	AG	0.1	0.1	0.111111111111111	0.325082973391448	442	EVERYTHING	M11	8	45	9	0	0.741345265103773	0.671968399306527	0.704954043351885
GC_00000006	p_00001901	20	1901	2182	2182	Culex_M11_000000234344	Culex_M11_000000234344_split_00001	O11_filter20	0	1	2	49	50	366	445.877049180328	449.243902439024	21.3972650267418	450	1.00924683346508	0	0	412	0	38	0	0	A	A	AG	0.0844444444444444	0.0844444444444444	0.0922330097087379	0.289492262760793	442	EVERYTHING	M11	8	45	9	0	0.741345265103773	0.671968399306527	0.704954043351885
GC_00000006	p_00001892	20	1892	2069	2069	Culex_M11_000000234344	Culex_M11_000000234344_split_00001	O11_filter20	0	1	3	11	12	366	445.877049180328	449.243902439024	21.3972650267418	460	1.03167454087542	0	0	379	0	80	0	1	A	A	AG	0.176086956521739	0.176086956521739	0.211081794195251	0.47712137535238	442	EVERYTHING	M11	8	45	9	0	0.741345265103773	0.671968399306527	0.704954043351885
GC_00000006	p_00000681	408	681	2	2	Culex_M11_000000107313	Culex_M11_000000107313_split_00001	O03_filter20	0	1	2	0	1	81	67.2716049382716	67.2716049382716	37.3194459440694	10	0.148651128647458	1	1	1	0	3	0	6	T	T	GT	0.4	0.4	0.5	0.89794572485678	439	EVERYTHING	M11	8	45	9	0	0.741345265103773	0.671968399306527	0.704954043351885
GC_00000006	p_00003037	408	3037	1	1	Culex_M11_000000107313	Culex_M11_000000107313_split_00001	O03_filter20	0	1	1	0	1	81	67.2716049382716	67.2716049382716	37.3194459440694	10	0.148651128647458	1	1	4	2	4	0	0	A	A	AG	0.6	0.6	1	1.05492016798614	439	EVERYTHING	M11	8	45	9	0	0.741345265103773	0.671968399306527	0.704954043351885
GC_00000006	p_00001889	20	1889	2041	2041	Culex_M11_000000234344	Culex_M11_000000234344_split_00001	O11_filter20	0	1	2	2	3	366	445.877049180328	449.243902439024	21.3972650267418	450	1.00924683346508	0	0	0	90	0	0	360	T	T	CT	0.2	0.2	0.25	0.500402423538188	442	EVERYTHING	M11	8	45	9	0	0.741345265103773	0.671968399306527	0.704954043351885
GC_00000006	p_00001893	20	1893	2087	2087	Culex_M11_000000234344	Culex_M11_000000234344_split_00001	O03_filter20	0	1	3	17	18	366	226.431693989071	226.289855072464	27.9156604790035	232	1.02459154861597	0	0	0	208	0	0	24	C	C	CT	0.103448275862069	0.103448275862069	0.115384615384615	0.332594214311893	442	EVERYTHING	M11	8	45	9	0	0.741345265103773	0.671968399306527	0.704954043351885
GC_00000006	p_00001902	20	1902	2191	2191	Culex_M11_000000234344	Culex_M11_000000234344_split_00001	O03_filter20	0	1	2	52	53	366	226.431693989071	226.289855072464	27.9156604790035	254	1.12175109201921	0	0	0	236	0	0	18	C	C	CT	0.0708661417322834	0.0708661417322835	0.076271186440678	0.255873646435171	442	EVERYTHING	M11	8	45	9	0	0.741345265103773	0.671968399306527	0.704954043351885
GC_00000006	p_00001901	20	1901	2182	2182	Culex_M11_000000234344	Culex_M11_000000234344_split_00001	O12_filter20	0	1	2	49	50	366	171.997267759563	171.164804469274	21.8319685475243	191	1.1104827564296	0	0	170	0	21	0	0	A	A	AG	0.109947643979058	0.109947643979058	0.123529411764706	0.346405860032303	442	EVERYTHING	M11	8	45	9	0	0.741345265103773	0.671968399306527	0.704954043351885
GC_00000006	p_00001898	20	1898	2114	2114	Culex_M11_000000234344	Culex_M11_000000234344_split_00001	O03_filter20	0	1	3	26	27	366	226.431693989071	226.289855072464	27.9156604790035	260	1.148249149311	0	0	25	0	0	0	235	T	T	AT	0.0961538461538462	0.0961538461538462	0.106382978723404	0.316548971609442	442	EVERYTHING	M11	8	45	9	0	0.741345265103773	0.671968399306527	0.704954043351885
GC_00000006	p_00001889	20	1889	2041	2041	Culex_M11_000000234344	Culex_M11_000000234344_split_00001	O12_filter20	0	1	2	2	3	366	171.997267759563	171.164804469274	21.8319685475243	167	0.970945656145256	0	0	0	13	1	0	153	T	T	CT	0.0838323353293413	0.0838323353293413	0.0849673202614379	0.309602533254823	442	EVERYTHING	M11	8	45	9	0	0.741345265103773	0.671968399306527	0.704954043351885
GC_00000006	p_00001904	20	1904	2196	2196	Culex_M11_000000234344	Culex_M11_000000234344_split_00001	O03_filter20	0	1	1	54	55	366	226.431693989071	226.289855072464	27.9156604790035	258	1.13941646354707	0	0	0	242	0	0	16	C	C	CT	0.062015503875969	0.062015503875969	0.0661157024793388	0.232477610945824	442	EVERYTHING	M11	8	45	9	0	0.741345265103773	0.671968399306527	0.704954043351885
GC_00000006	p_00001904	20	1904	2196	2196	Culex_M11_000000234344	Culex_M11_000000234344_split_00001	O11_filter20	0	1	1	54	55	366	445.877049180328	449.243902439024	21.3972650267418	451	1.01148960420611	0	0	0	420	3	0	28	C	C	CT	0.0687361419068736	0.0687361419068736	0.0666666666666667	0.272211149064931	442	EVERYTHING	M11	8	45	9	0	0.741345265103773	0.671968399306527	0.704954043351885
GC_00000006	p_00001904	20	1904	2196	2196	Culex_M11_000000234344	Culex_M11_000000234344_split_00001	O12_filter20	0	1	1	54	55	366	171.997267759563	171.164804469274	21.8319685475243	199	1.15699512319105	1	1	0	177	1	0	21	C	C	CT	0.110552763819096	0.110552763819095	0.11864406779661	0.368111488755851	442	EVERYTHING	M11	8	45	9	0	0.741345265103773	0.671968399306527	0.704954043351885
GC_00000006	p_00001895	20	1895	2097	2097	Culex_M11_000000234344	Culex_M11_000000234344_split_00001	O12_filter20	0	1	1	21	22	366	171.997267759563	171.164804469274	21.8319685475243	203	1.18025130657178	1	1	11	1	0	0	191	T	T	AT	0.0591133004926109	0.0591133004926108	0.0575916230366492	0.24147655659012	442	EVERYTHING	M11	8	45	9	0	0.741345265103773	0.671968399306527	0.704954043351885
GC_00000006	p_00004608	1242	4608	1376	1376	Culex_M11_000000197384	Culex_M11_000000197384_split_00001	O03_filter20	0	1	3	0	1	78	87.9487179487179	87.9487179487179	36.9014270573533	30	0.341107871720117	1	1	20	1	0	0	9	A	A	AT	0.333333333333333	0.333333333333333	0.45	0.744875159425296	441	EVERYTHING	M11	8	45	9	0	0.741345265103773	0.671968399306527	0.704954043351885
GC_00000006	p_00005893	1242	5893	1377	1377	Culex_M11_000000197384	Culex_M11_000000197384_split_00001	O11_filter20	0	1	2	0	1	78	133.512820512821	133.512820512821	68.223566044583	32	0.239677357403495	1	1	16	1	0	0	15	A	A	AT	0.5	0.5	0.9375	0.810043009913175	441	EVERYTHING	M11	8	45	9	0	0.741345265103773	0.671968399306527	0.704954043351885
GC_00000006	p_00004608	1242	4608	1376	1376	Culex_M11_000000197384	Culex_M11_000000197384_split_00001	O12_filter20	0	1	3	0	1	78	62.2179487179487	55.6323529411765	23.4256674283502	18	0.289305584174737	1	1	11	1	0	0	6	A	A	AT	0.388888888888889	0.388888888888889	0.545454545454545	0.82773815699892	441	EVERYTHING	M11	8	45	9	0	0.741345265103773	0.671968399306527	0.704954043351885
GC_00000006	p_00004096	1056	4096	2743	2743	Culex_M11_000000197375	Culex_M11_000000197375_split_00001	O11_filter20	0	1	1	1	2	78	268.98717948718	268.98717948718	136.4077121654	60	0.223058958104952	1	1	1	0	56	0	3	G	G	GT	0.0666666666666667	0.0666666666666667	0.0535714285714286	0.282419036435889	440	EVERYTHING	M11	8	45	9	0	0.741345265103773	0.671968399306527	0.704954043351885
GC_00000006	p_00001897	20	1897	2112	2112	Culex_M11_000000234344	Culex_M11_000000234344_split_00001	O11_filter20	0	1	1	26	27	366	445.877049180328	449.243902439024	21.3972650267418	483	1.08325826791919	0	0	420	3	58	0	2	A	A	AG	0.130434782608696	0.130434782608696	0.138095238095238	0.430337969231599	442	EVERYTHING	M11	8	45	9	0	0.741345265103773	0.671968399306527	0.704954043351885
GC_00000006	p_00005894	1242	5894	1378	1378	Culex_M11_000000197384	Culex_M11_000000197384_split_00001	O11_filter20	0	1	1	0	1	78	133.512820512821	133.512820512821	68.223566044583	26	0.19473785289034	1	1	0	2	10	0	14	T	T	GT	0.461538461538462	0.461538461538462	0.714285714285714	0.898137003187868	441	EVERYTHING	M11	8	45	9	0	0.741345265103773	0.671968399306527	0.704954043351885
GC_00000006	p_00001895	20	1895	2097	2097	Culex_M11_000000234344	Culex_M11_000000234344_split_00001	O03_filter20	0	1	1	21	22	366	226.431693989071	226.289855072464	27.9156604790035	241	1.06433863455366	0	0	18	0	0	0	223	T	T	AT	0.0746887966804979	0.0746887966804979	0.0807174887892377	0.265601926529089	442	EVERYTHING	M11	8	45	9	0	0.741345265103773	0.671968399306527	0.704954043351885
GC_00000006	p_00001896	20	1896	2099	2099	Culex_M11_000000234344	Culex_M11_000000234344_split_00001	O03_filter20	0	1	3	21	22	366	226.431693989071	226.289855072464	27.9156604790035	241	1.06433863455366	0	0	1	18	1	0	221	T	T	CT	0.08298755186722	0.0829875518672199	0.081447963800905	0.318736150596239	442	EVERYTHING	M11	8	45	9	0	0.741345265103773	0.671968399306527	0.704954043351885
GC_00000006	p_00005238	528	5238	4296	4296	Culex_M11_000000181825	Culex_M11_000000181825_split_00001	O11_filter20	0	1	2	0	1	78	132.807692307692	132.807692307692	62.385496689845	33	0.248479582971329	1	1	29	1	2	0	1	A	A	AG	0.121212121212121	0.121212121212121	0.0689655172413793	0.495359881747461	438	EVERYTHING	M11	8	45	9	0	0.741345265103773	0.671968399306527	0.704954043351885
GC_00000006	p_00001892	20	1892	2069	2069	Culex_M11_000000234344	Culex_M11_000000234344_split_00001	O03_filter20	0	1	3	11	12	366	226.431693989071	226.289855072464	27.9156604790035	245	1.08200400608152	0	0	220	0	25	0	0	A	A	AG	0.102040816326531	0.102040816326531	0.113636363636364	0.329544105160137	442	EVERYTHING	M11	8	45	9	0	0.741345265103773	0.671968399306527	0.704954043351885
GC_00000006	p_00001891	20	1891	2060	2060	Culex_M11_000000234344	Culex_M11_000000234344_split_00001	O12_filter20	0	1	3	8	9	366	171.997267759563	171.164804469274	21.8319685475243	167	0.970945656145256	0	0	153	0	14	0	0	A	A	AG	0.0838323353293413	0.0838323353293413	0.0915032679738562	0.288030910694263	442	EVERYTHING	M11	8	45	9	0	0.741345265103773	0.671968399306527	0.704954043351885
GC_00000006	p_00001371	1056	1371	2746	2746	Culex_M11_000000197375	Culex_M11_000000197375_split_00001	O11_filter20	0	1	1	0	1	78	268.98717948718	268.98717948718	136.4077121654	49	0.182164815785711	1	1	3	2	3	0	41	T	T	AT	0.163265306122449	0.163265306122449	0.0731707317073171	0.621730036314603	440	EVERYTHING	M11	8	45	9	0	0.741345265103773	0.671968399306527	0.704954043351885
GC_00000006	p_00005722	1056	5722	2744	2744	Culex_M11_000000197375	Culex_M11_000000197375_split_00001	O11_filter20	0	1	3	0	1	78	268.98717948718	268.98717948718	136.4077121654	55	0.204470711596206	1	1	51	3	1	0	0	A	A	AC	0.0727272727272728	0.0727272727272727	0.0588235294117647	0.301534200960745	440	EVERYTHING	M11	8	45	9	0	0.741345265103773	0.671968399306527	0.704954043351885
GC_00000006	p_00000091	20	91	2316	2316	Culex_M11_000000234344	Culex_M11_000000234344_split_00001	M11_filter20	0	1	1	94	95	366	136.549180327869	132.025157232704	15.833429202835	139	1.01794825619785	0	0	0	129	0	0	10	C	C	CT	0.0719424460431655	0.0719424460431655	0.0775193798449612	0.258634716637194	442	EVERYTHING	M11	8	45	9	0	0.741345265103773	0.671968399306527	0.704954043351885
GC_00000006	p_00000092	20	92	2318	2318	Culex_M11_000000234344	Culex_M11_000000234344_split_00001	M11_filter20	0	1	3	94	95	366	136.549180327869	132.025157232704	15.833429202835	148	1.08385857494447	0	0	4	134	0	0	10	C	C	CT	0.0945945945945946	0.0945945945945946	0.0746268656716418	0.369634155062479	442	EVERYTHING	M11	8	45	9	0	0.741345265103773	0.671968399306527	0.704954043351885
GC_00000006	p_00000093	20	93	2319	2319	Culex_M11_000000234344	Culex_M11_000000234344_split_00001	M11_filter20	0	1	1	95	96	366	136.549180327869	132.025157232704	15.833429202835	149	1.0911819436941	0	0	139	0	0	0	10	A	A	AT	0.0671140939597316	0.0671140939597315	0.0719424460431655	0.246109207723267	442	EVERYTHING	M11	8	45	9	0	0.741345265103773	0.671968399306527	0.704954043351885
GC_00000006	p_00005237	528	5237	4295	4295	Culex_M11_000000181825	Culex_M11_000000181825_split_00001	O11_filter20	0	1	3	0	1	78	132.807692307692	132.807692307692	62.385496689845	33	0.248479582971329	1	1	23	2	0	0	8	A	A	AT	0.303030303030303	0.303030303030303	0.347826086956522	0.765047147498934	438	EVERYTHING	M11	8	45	9	0	0.741345265103773	0.671968399306527	0.704954043351885
GC_00000006	p_00000094	20	94	2321	2321	Culex_M11_000000234344	Culex_M11_000000234344_split_00001	M11_filter20	0	1	3	95	96	366	136.549180327869	132.025157232704	15.833429202835	151	1.10582868119335	0	0	0	0	141	0	10	G	G	GT	0.0662251655629139	0.0662251655629139	0.0709219858156028	0.24376331050193	442	EVERYTHING	M11	8	45	9	0	0.741345265103773	0.671968399306527	0.704954043351885
GC_00000006	p_00001890	20	1890	2043	2043	Culex_M11_000000234344	Culex_M11_000000234344_split_00001	O12_filter20	0	1	1	3	4	366	171.997267759563	171.164804469274	21.8319685475243	168	0.976759701990437	0	0	155	13	0	0	0	A	A	AC	0.0773809523809523	0.0773809523809524	0.0838709677419355	0.272325677203954	442	EVERYTHING	M11	8	45	9	0	0.741345265103773	0.671968399306527	0.704954043351885
GC_00000006	p_00001771	1242	1771	1325	1325	Culex_M11_000000197384	Culex_M11_000000197384_split_00001	M11_filter20	0	1	3	17	18	78	45.1666666666667	30.0491803278689	21.5074719989857	65	1.43911439114391	1	1	61	2	2	0	0	A	A	AC	0.0615384615384615	0.0615384615384615	0.0327868852459016	0.273835047790841	441	EVERYTHING	M11	8	45	9	0	0.741345265103773	0.671968399306527	0.704954043351885
GC_00000006	p_00001899	20	1899	2117	2117	Culex_M11_000000234344	Culex_M11_000000234344_split_00001	O12_filter20	0	1	3	27	28	366	171.997267759563	171.164804469274	21.8319685475243	188	1.09304061889406	0	0	19	169	0	0	0	C	C	AC	0.101063829787234	0.101063829787234	0.112426035502959	0.327414178648238	442	EVERYTHING	M11	8	45	9	0	0.741345265103773	0.671968399306527	0.704954043351885
GC_00000006	p_00001903	20	1903	2192	2192	Culex_M11_000000234344	Culex_M11_000000234344_split_00001	O12_filter20	0	1	3	52	53	366	171.997267759563	171.164804469274	21.8319685475243	186	1.0814125272037	0	0	164	1	21	0	0	A	A	AG	0.118279569892473	0.118279569892473	0.128048780487805	0.385353849222016	442	EVERYTHING	M11	8	45	9	0	0.741345265103773	0.671968399306527	0.704954043351885
GC_00000006	p_00003037	408	3037	1	1	Culex_M11_000000107313	Culex_M11_000000107313_split_00001	O11_filter20	0	1	1	0	1	81	163.123456790123	163.123456790123	84.669638722413	26	0.159388481041399	1	1	21	3	2	0	0	A	A	AC	0.192307692307692	0.192307692307692	0.142857142857143	0.618977214201632	439	EVERYTHING	M11	8	45	9	0	0.741345265103773	0.671968399306527	0.704954043351885
GC_00000006	p_00001899	20	1899	2117	2117	Culex_M11_000000234344	Culex_M11_000000234344_split_00001	O11_filter20	0	1	3	27	28	366	445.877049180328	449.243902439024	21.3972650267418	492	1.10344320458849	0	0	63	428	1	0	0	C	C	AC	0.130081300813008	0.130081300813008	0.147196261682243	0.397010798866951	442	EVERYTHING	M11	8	45	9	0	0.741345265103773	0.671968399306527	0.704954043351885
GC_00000006	p_00001897	20	1897	2112	2112	Culex_M11_000000234344	Culex_M11_000000234344_split_00001	O03_filter20	0	1	1	26	27	366	226.431693989071	226.289855072464	27.9156604790035	257	1.13500012066511	0	0	233	0	24	0	0	A	A	AG	0.0933852140077821	0.0933852140077821	0.103004291845494	0.310300786805107	442	EVERYTHING	M11	8	45	9	0	0.741345265103773	0.671968399306527	0.704954043351885
GC_00000006	p_00003038	408	3038	3	3	Culex_M11_000000107313	Culex_M11_000000107313_split_00001	O11_filter20	0	1	3	0	1	81	163.123456790123	163.123456790123	84.669638722413	30	0.183909785816998	1	1	7	4	10	0	9	G	G	GT	0.666666666666667	0.666666666666667	0.9	1.33561669453438	439	EVERYTHING	M11	8	45	9	0	0.741345265103773	0.671968399306527	0.704954043351885
GC_00000006	p_00004097	1056	4097	2745	2745	Culex_M11_000000197375	Culex_M11_000000197375_split_00001	O11_filter20	0	1	2	0	1	78	268.98717948718	268.98717948718	136.4077121654	52	0.193317763690958	1	1	39	4	6	0	3	A	A	AG	0.25	0.25	0.153846153846154	0.826811500794727	440	EVERYTHING	M11	8	45	9	0	0.741345265103773	0.671968399306527	0.704954043351885
GC_00000006	p_00001896	20	1896	2099	2099	Culex_M11_000000234344	Culex_M11_000000234344_split_00001	O12_filter20	0	1	3	21	22	366	171.997267759563	171.164804469274	21.8319685475243	199	1.15699512319105	1	1	1	12	0	0	186	T	T	CT	0.0653266331658291	0.0653266331658292	0.0645161290322581	0.259094969909862	442	EVERYTHING	M11	8	45	9	0	0.741345265103773	0.671968399306527	0.704954043351885
GC_00000006	p_00001891	20	1891	2060	2060	Culex_M11_000000234344	Culex_M11_000000234344_split_00001	O03_filter20	0	1	3	8	9	366	226.431693989071	226.289855072464	27.9156604790035	235	1.03784057726187	0	0	217	1	17	0	0	A	A	AG	0.0765957446808511	0.0765957446808511	0.0783410138248848	0.286809545772944	442	EVERYTHING	M11	8	45	9	0	0.741345265103773	0.671968399306527	0.704954043351885
GC_00000006	p_00001770	1242	1770	1324	1324	Culex_M11_000000197384	Culex_M11_000000197384_split_00001	M11_filter20	0	1	1	18	19	78	45.1666666666667	30.0491803278689	21.5074719989857	67	1.48339483394834	1	1	63	0	2	0	2	A	A	AG	0.0597014925373134	0.0597014925373134	0.0317460317460317	0.267527298720722	441	EVERYTHING	M11	8	45	9	0	0.741345265103773	0.671968399306527	0.704954043351885
GC_00000006	p_00001371	1056	1371	2746	2746	Culex_M11_000000197375	Culex_M11_000000197375_split_00001	O03_filter20	0	1	1	0	1	78	78.7307692307692	78.7307692307692	34.389426325515	18	0.228627259404006	1	1	1	0	3	0	14	T	T	GT	0.222222222222222	0.222222222222222	0.214285714285714	0.654669564528501	440	EVERYTHING	M11	8	45	9	0	0.741345265103773	0.671968399306527	0.704954043351885
GC_00000006	p_00004097	1056	4097	2745	2745	Culex_M11_000000197375	Culex_M11_000000197375_split_00001	O03_filter20	0	1	2	0	1	78	78.7307692307692	78.7307692307692	34.389426325515	22	0.27943331704934	1	1	18	0	3	0	1	A	A	AG	0.181818181818182	0.181818181818182	0.166666666666667	0.576382066624893	440	EVERYTHING	M11	8	45	9	0	0.741345265103773	0.671968399306527	0.704954043351885
GC_00000006	p_00003038	408	3038	3	3	Culex_M11_000000107313	Culex_M11_000000107313_split_00001	O03_filter20	0	1	3	0	1	81	67.2716049382716	67.2716049382716	37.3194459440694	10	0.148651128647458	1	1	5	1	3	0	1	G	A	AG	0.7	0.5	0.6	1.16828245017656	439	EVERYTHING	M11	8	45	9	0	0.741345265103773	0.671968399306527	0.704954043351885
GC_00000006	p_00004096	1056	4096	2743	2743	Culex_M11_000000197375	Culex_M11_000000197375_split_00001	O03_filter20	0	1	1	1	2	78	78.7307692307692	78.7307692307692	34.389426325515	23	0.292134831460674	1	1	4	0	18	0	1	G	G	AG	0.217391304347826	0.217391304347826	0.222222222222222	0.63236947303304	440	EVERYTHING	M11	8	45	9	0	0.741345265103773	0.671968399306527	0.704954043351885
GC_00000006	p_00001894	20	1894	2096	2096	Culex_M11_000000234344	Culex_M11_000000234344_split_00001	O12_filter20	0	1	3	20	21	366	171.997267759563	171.164804469274	21.8319685475243	207	1.2035074899525	1	1	1	194	0	0	12	C	C	CT	0.0628019323671497	0.0628019323671498	0.0618556701030928	0.251639746619274	442	EVERYTHING	M11	8	45	9	0	0.741345265103773	0.671968399306527	0.704954043351885
GC_00000006	p_00001899	20	1899	2117	2117	Culex_M11_000000234344	Culex_M11_000000234344_split_00001	O03_filter20	0	1	3	27	28	366	226.431693989071	226.289855072464	27.9156604790035	251	1.10850206337331	0	0	26	225	0	0	0	C	C	AC	0.103585657370518	0.103585657370518	0.115555555555556	0.332890785806871	442	EVERYTHING	M11	8	45	9	0	0.741345265103773	0.671968399306527	0.704954043351885
GC_00000006	p_00001894	20	1894	2096	2096	Culex_M11_000000234344	Culex_M11_000000234344_split_00001	O11_filter20	0	1	3	20	21	366	445.877049180328	449.243902439024	21.3972650267418	462	1.03616008235748	0	0	1	420	1	0	40	C	C	CT	0.0909090909090909	0.0909090909090909	0.0952380952380952	0.325040741945221	442	EVERYTHING	M11	8	45	9	0	0.741345265103773	0.671968399306527	0.704954043351885
GC_00000006	p_00001371	1056	1371	2746	2746	Culex_M11_000000197375	Culex_M11_000000197375_split_00001	M11_filter20	0	1	1	0	1	78	81.3333333333333	81.3333333333333	41.4922503319215	19	0.233606557377049	1	1	7	0	4	0	8	T	T	AT	0.578947368421053	0.578947368421053	0.875	1.06011893593984	440	EVERYTHING	M11	8	45	9	0	0.741345265103773	0.671968399306527	0.704954043351885
GC_00000006	p_00001893	20	1893	2087	2087	Culex_M11_000000234344	Culex_M11_000000234344_split_00001	O12_filter20	0	1	3	17	18	366	171.997267759563	171.164804469274	21.8319685475243	207	1.2035074899525	1	1	0	187	0	0	20	C	C	CT	0.0966183574879227	0.0966183574879227	0.106951871657754	0.317588567067845	442	EVERYTHING	M11	8	45	9	0	0.741345265103773	0.671968399306527	0.704954043351885
GC_00000006	p_00001898	20	1898	2114	2114	Culex_M11_000000234344	Culex_M11_000000234344_split_00001	O12_filter20	0	1	3	26	27	366	171.997267759563	171.164804469274	21.8319685475243	195	1.13373893981033	0	0	17	2	0	0	176	T	T	AT	0.0974358974358974	0.0974358974358974	0.0965909090909091	0.352199023503284	442	EVERYTHING	M11	8	45	9	0	0.741345265103773	0.671968399306527	0.704954043351885
GC_00000006	p_00001897	20	1897	2112	2112	Culex_M11_000000234344	Culex_M11_000000234344_split_00001	O12_filter20	0	1	1	26	27	366	171.997267759563	171.164804469274	21.8319685475243	197	1.14536703150069	1	1	178	2	17	0	0	A	A	AG	0.0964467005076142	0.0964467005076142	0.0955056179775281	0.349658585783335	442	EVERYTHING	M11	8	45	9	0	0.741345265103773	0.671968399306527	0.704954043351885
GC_00000006	p_00001890	20	1890	2043	2043	Culex_M11_000000234344	Culex_M11_000000234344_split_00001	O11_filter20	0	1	1	3	4	366	445.877049180328	449.243902439024	21.3972650267418	442	0.991304667536813	0	0	354	88	0	0	0	A	A	AC	0.199095022624434	0.199095022624434	0.248587570621469	0.499145296278064	442	EVERYTHING	M11	8	45	9	0	0.741345265103773	0.671968399306527	0.704954043351885
GC_00000006	p_00000681	408	681	2	2	Culex_M11_000000107313	Culex_M11_000000107313_split_00001	M11_filter20	0	1	2	0	1	81	49.8271604938272	49.8271604938272	26.2197692465935	10	0.200693756194252	1	1	0	0	5	0	5	T	G	GT	0.5	0.5	1	0.693147180559945	439	EVERYTHING	M11	8	45	9	0	0.741345265103773	0.671968399306527	0.704954043351885
GC_00000006	p_00001898	20	1898	2114	2114	Culex_M11_000000234344	Culex_M11_000000234344_split_00001	O11_filter20	0	1	3	26	27	366	445.877049180328	449.243902439024	21.3972650267418	485	1.08774380940125	0	0	60	0	1	0	424	T	T	AT	0.125773195876289	0.125773195876289	0.141509433962264	0.388792893511347	442	EVERYTHING	M11	8	45	9	0	0.741345265103773	0.671968399306527	0.704954043351885
GC_00000006	p_00001894	20	1894	2096	2096	Culex_M11_000000234344	Culex_M11_000000234344_split_00001	O03_filter20	0	1	3	20	21	366	226.431693989071	226.289855072464	27.9156604790035	248	1.09525303472742	0	0	0	230	0	0	18	C	C	CT	0.0725806451612904	0.0725806451612903	0.0782608695652174	0.26026369497762	442	EVERYTHING	M11	8	45	9	0	0.741345265103773	0.671968399306527	0.704954043351885
GC_00000006	p_00001893	20	1893	2087	2087	Culex_M11_000000234344	Culex_M11_000000234344_split_00001	O11_filter20	0	1	3	17	18	366	445.877049180328	449.243902439024	21.3972650267418	477	1.06980164347299	0	0	2	405	3	0	67	C	C	CT	0.150943396226415	0.150943396226415	0.165432098765432	0.4694645015708	442	EVERYTHING	M11	8	45	9	0	0.741345265103773	0.671968399306527	0.704954043351885
GC_00000006	p_00000681	408	681	2	2	Culex_M11_000000107313	Culex_M11_000000107313_split_00001	O11_filter20	0	1	2	0	1	81	163.123456790123	163.123456790123	84.669638722413	30	0.183909785816998	1	1	0	0	8	0	22	T	T	GT	0.266666666666667	0.266666666666667	0.363636363636364	0.579915171418101	439	EVERYTHING	M11	8	45	9	0	0.741345265103773	0.671968399306527	0.704954043351885
GC_00000006	p_00001891	20	1891	2060	2060	Culex_M11_000000234344	Culex_M11_000000234344_split_00001	O11_filter20	0	1	3	8	9	366	445.877049180328	449.243902439024	21.3972650267418	457	1.02494622865232	0	0	375	0	82	0	0	A	A	AG	0.179431072210066	0.179431072210066	0.218666666666667	0.47052969720805	442	EVERYTHING	M11	8	45	9	0	0.741345265103773	0.671968399306527	0.704954043351885
GC_00000007	p_00000003	0	3	3	3	Culex_M11_000000189720	Culex_M11_000000189720_split_00001	M11_filter20	0	1	3	0	1	360	278.547222222222	172.474885844749	38.5490621312246	103	0.369775721252132	1	1	71	6	3	0	23	A	A	AT	0.310679611650485	0.310679611650485	0.323943661971831	0.85984518320365	486	EVERYTHING	M11	8	34	7	0	0.809816487139416	0.67888034754009	0.738590269591402
GC_00000007	p_00000001	0	1	1	1	Culex_M11_000000189720	Culex_M11_000000189720_split_00001	M11_filter20	0	1	1	0	1	360	278.547222222222	172.474885844749	38.5490621312246	97	0.348235387975308	1	1	1	6	72	0	18	G	G	GT	0.257731958762887	0.257731958762887	0.25	0.75309026688838	486	EVERYTHING	M11	8	34	7	0	0.809816487139416	0.67888034754009	0.738590269591402
GC_00000007	p_00000002	0	2	2	2	Culex_M11_000000189720	Culex_M11_000000189720_split_00001	M11_filter20	0	1	2	0	1	360	278.547222222222	172.474885844749	38.5490621312246	102	0.366185665705994	1	1	82	9	7	0	4	A	A	AC	0.196078431372549	0.196078431372549	0.109756097560976	0.700536068582688	486	EVERYTHING	M11	8	34	7	0	0.809816487139416	0.67888034754009	0.738590269591402
GC_00000007	p_00000004	0	4	4	4	Culex_M11_000000189720	Culex_M11_000000189720_split_00001	O07_filter20	0	1	1	1	2	360	142.055555555556	136	25.6602546597169	25	0.175987485334376	1	1	18	0	7	0	0	A	A	AG	0.28	0.28	0.388888888888889	0.592953317447474	486	EVERYTHING	M11	8	34	7	0	0.809816487139416	0.67888034754009	0.738590269591402
GC_00000007	p_00000004	0	4	4	4	Culex_M11_000000189720	Culex_M11_000000189720_split_00001	O11_filter20	0	1	1	1	2	360	520.536111111111	411.048309178744	37.6682388352294	204	0.391903646347516	1	1	163	1	39	0	1	A	A	AG	0.200980392156863	0.200980392156863	0.239263803680982	0.547726920655204	486	EVERYTHING	M11	8	34	7	0	0.809816487139416	0.67888034754009	0.738590269591402
GC_00000007	p_00000004	0	4	4	4	Culex_M11_000000189720	Culex_M11_000000189720_split_00001	O12_filter20	0	1	1	1	2	360	180.236111111111	150.514644351464	27.81346252585	53	0.294058719272559	1	1	49	0	4	0	0	A	A	AG	0.0754716981132075	0.0754716981132075	0.0816326530612245	0.267567912572871	486	EVERYTHING	M11	8	34	7	0	0.809816487139416	0.67888034754009	0.738590269591402
GC_00000007	p_00005904	0	5904	8	8	Culex_M11_000000189720	Culex_M11_000000189720_split_00001	O12_filter20	0	1	2	2	3	360	180.236111111111	150.514644351464	27.81346252585	63	0.349541496493797	1	1	3	1	59	0	0	G	G	AG	0.0634920634920635	0.0634920634920635	0.0508474576271186	0.272173677876584	486	EVERYTHING	M11	8	34	7	0	0.809816487139416	0.67888034754009	0.738590269591402
GC_00000007	p_00001783	0	1783	15	15	Culex_M11_000000189720	Culex_M11_000000189720_split_00001	O03_filter20	0	1	3	4	5	360	296.927777777778	233.932038834951	25.7552943509735	99	0.333414410537542	1	1	10	0	89	0	0	G	G	AG	0.101010101010101	0.101010101010101	0.112359550561798	0.327296740679025	486	EVERYTHING	M11	8	34	7	0	0.809816487139416	0.67888034754009	0.738590269591402
GC_00000007	p_00001783	0	1783	15	15	Culex_M11_000000189720	Culex_M11_000000189720_split_00001	O12_filter20	0	1	3	4	5	360	180.236111111111	150.514644351464	27.81346252585	88	0.488248439546891	1	1	10	0	78	0	0	G	G	AG	0.113636363636364	0.113636363636364	0.128205128205128	0.354051139344927	486	EVERYTHING	M11	8	34	7	0	0.809816487139416	0.67888034754009	0.738590269591402
GC_00000007	p_00001784	0	1784	18	18	Culex_M11_000000189720	Culex_M11_000000189720_split_00001	O03_filter20	0	1	3	5	6	360	296.927777777778	233.932038834951	25.7552943509735	111	0.373828278481486	1	1	0	16	4	0	91	T	T	CT	0.18018018018018	0.18018018018018	0.175824175824176	0.561829191462339	486	EVERYTHING	M11	8	34	7	0	0.809816487139416	0.67888034754009	0.738590269591402
GC_00000007	p_00001784	0	1784	18	18	Culex_M11_000000189720	Culex_M11_000000189720_split_00001	O07_filter20	0	1	3	5	6	360	142.055555555556	136	25.6602546597169	51	0.359014470082128	1	1	0	7	0	0	44	T	T	CT	0.137254901960784	0.137254901960784	0.159090909090909	0.39994886927745	486	EVERYTHING	M11	8	34	7	0	0.809816487139416	0.67888034754009	0.738590269591402
GC_00000007	p_00001784	0	1784	18	18	Culex_M11_000000189720	Culex_M11_000000189720_split_00001	O12_filter20	0	1	3	5	6	360	180.236111111111	150.514644351464	27.81346252585	94	0.521538105879633	1	1	0	10	0	0	84	T	T	CT	0.106382978723404	0.106382978723404	0.119047619047619	0.338885611708527	486	EVERYTHING	M11	8	34	7	0	0.809816487139416	0.67888034754009	0.738590269591402
GC_00000007	p_00001785	0	1785	27	27	Culex_M11_000000189720	Culex_M11_000000189720_split_00001	O03_filter20	0	1	3	8	9	360	296.927777777778	233.932038834951	25.7552943509735	192	0.646621887103111	0	0	31	0	161	0	0	G	G	AG	0.161458333333333	0.161458333333333	0.192546583850932	0.442080236082271	486	EVERYTHING	M11	8	34	7	0	0.809816487139416	0.67888034754009	0.738590269591402
GC_00000007	p_00001785	0	1785	27	27	Culex_M11_000000189720	Culex_M11_000000189720_split_00001	O07_filter20	0	1	3	8	9	360	142.055555555556	136	25.6602546597169	73	0.513883457176379	1	1	12	0	61	0	0	G	G	AG	0.164383561643836	0.164383561643836	0.19672131147541	0.446867858791843	486	EVERYTHING	M11	8	34	7	0	0.809816487139416	0.67888034754009	0.738590269591402
GC_00000007	p_00001785	0	1785	27	27	Culex_M11_000000189720	Culex_M11_000000189720_split_00001	O12_filter20	0	1	3	8	9	360	180.236111111111	150.514644351464	27.81346252585	149	0.82669338059644	0	0	20	0	129	0	0	G	G	AG	0.134228187919463	0.134228187919463	0.155038759689922	0.394345999678778	486	EVERYTHING	M11	8	34	7	0	0.809816487139416	0.67888034754009	0.738590269591402
GC_00000007	p_00001786	0	1786	123	123	Culex_M11_000000189720	Culex_M11_000000189720_split_00001	O03_filter20	0	1	3	40	41	360	296.927777777778	233.932038834951	25.7552943509735	483	1.62665818474376	1	1	388	0	95	0	0	A	A	AG	0.196687370600414	0.196687370600414	0.244845360824742	0.495775708567932	486	EVERYTHING	M11	8	34	7	0	0.809816487139416	0.67888034754009	0.738590269591402
GC_00000007	p_00001786	0	1786	123	123	Culex_M11_000000189720	Culex_M11_000000189720_split_00001	O07_filter20	0	1	3	40	41	360	142.055555555556	136	25.6602546597169	211	1.48533437622214	1	1	190	0	21	0	0	A	A	AG	0.0995260663507109	0.0995260663507109	0.110526315789474	0.324040385122113	486	EVERYTHING	M11	8	34	7	0	0.809816487139416	0.67888034754009	0.738590269591402
GC_00000007	p_00001786	0	1786	123	123	Culex_M11_000000189720	Culex_M11_000000189720_split_00001	O12_filter20	0	1	3	40	41	360	180.236111111111	150.514644351464	27.81346252585	285	1.58125915080527	1	1	246	0	39	0	0	A	A	AG	0.136842105263158	0.136842105263158	0.158536585365854	0.399189313467186	486	EVERYTHING	M11	8	34	7	0	0.809816487139416	0.67888034754009	0.738590269591402
GC_00000007	p_00000005	0	5	141	141	Culex_M11_000000189720	Culex_M11_000000189720_split_00001	M11_filter20	0	1	3	46	47	360	278.547222222222	172.474885844749	38.5490621312246	475	1.70527638441517	1	1	167	0	308	0	0	A	G	AG	0.648421052631579	0.351578947368421	0.542207792207792	0.648418593867359	486	EVERYTHING	M11	8	34	7	0	0.809816487139416	0.67888034754009	0.738590269591402
GC_00000007	p_00000005	0	5	141	141	Culex_M11_000000189720	Culex_M11_000000189720_split_00001	O03_filter20	0	1	3	46	47	360	296.927777777778	233.932038834951	25.7552943509735	481	1.61992254008644	1	1	387	0	92	0	2	A	A	AG	0.195426195426195	0.195426195426195	0.237726098191214	0.514118414280071	486	EVERYTHING	M11	8	34	7	0	0.809816487139416	0.67888034754009	0.738590269591402
GC_00000007	p_00000005	0	5	141	141	Culex_M11_000000189720	Culex_M11_000000189720_split_00001	O07_filter20	0	1	3	46	47	360	142.055555555556	136	25.6602546597169	216	1.52053187328901	1	1	134	0	82	0	0	A	A	AG	0.37962962962963	0.37962962962963	0.611940298507463	0.663882521253189	486	EVERYTHING	M11	8	34	7	0	0.809816487139416	0.67888034754009	0.738590269591402
GC_00000007	p_00000005	0	5	141	141	Culex_M11_000000189720	Culex_M11_000000189720_split_00001	O11_filter20	0	1	3	46	47	360	520.536111111111	411.048309178744	37.6682388352294	788	1.51382388883256	1	1	358	0	430	0	0	A	G	AG	0.545685279187817	0.454314720812183	0.832558139534884	0.68896706337676	486	EVERYTHING	M11	8	34	7	0	0.809816487139416	0.67888034754009	0.738590269591402
GC_00000007	p_00000005	0	5	141	141	Culex_M11_000000189720	Culex_M11_000000189720_split_00001	O12_filter20	0	1	3	46	47	360	180.236111111111	150.514644351464	27.81346252585	291	1.61454881713801	1	1	132	0	159	0	0	A	G	AG	0.54639175257732	0.45360824742268	0.830188679245283	0.688836593857342	486	EVERYTHING	M11	8	34	7	0	0.809816487139416	0.67888034754009	0.738590269591402
GC_00000007	p_00000006	0	6	142	142	Culex_M11_000000189720	Culex_M11_000000189720_split_00001	M11_filter20	0	1	1	47	48	360	278.547222222222	172.474885844749	38.5490621312246	473	1.6980962733229	1	1	306	1	166	0	0	G	A	AG	0.649048625792812	0.353065539112051	0.542483660130719	0.662251806959978	486	EVERYTHING	M11	8	34	7	0	0.809816487139416	0.67888034754009	0.738590269591402
GC_00000007	p_00000007	0	7	144	144	Culex_M11_000000189720	Culex_M11_000000189720_split_00001	M11_filter20	0	1	3	47	48	360	278.547222222222	172.474885844749	38.5490621312246	463	1.66219571786152	1	1	165	0	0	0	298	A	T	AT	0.643628509719222	0.356371490280778	0.553691275167785	0.651301865809331	486	EVERYTHING	M11	8	34	7	0	0.809816487139416	0.67888034754009	0.738590269591402
GC_00000007	p_00000006	0	6	142	142	Culex_M11_000000189720	Culex_M11_000000189720_split_00001	O03_filter20	0	1	1	47	48	360	296.927777777778	233.932038834951	25.7552943509735	478	1.60981907310045	1	1	90	1	386	0	1	G	G	AG	0.192468619246862	0.192468619246862	0.233160621761658	0.512840659388635	486	EVERYTHING	M11	8	34	7	0	0.809816487139416	0.67888034754009	0.738590269591402
GC_00000007	p_00000007	0	7	144	144	Culex_M11_000000189720	Culex_M11_000000189720_split_00001	O03_filter20	0	1	3	47	48	360	296.927777777778	233.932038834951	25.7552943509735	461	1.5525660935132	1	1	369	0	1	0	91	A	A	AT	0.199566160520607	0.199566160520607	0.246612466124661	0.511766423161534	486	EVERYTHING	M11	8	34	7	0	0.809816487139416	0.67888034754009	0.738590269591402
GC_00000007	p_00000006	0	6	142	142	Culex_M11_000000189720	Culex_M11_000000189720_split_00001	O07_filter20	0	1	1	47	48	360	142.055555555556	136	25.6602546597169	216	1.52053187328901	1	1	17	0	199	0	0	G	G	AG	0.0787037037037037	0.0787037037037037	0.085427135678392	0.275591893938194	486	EVERYTHING	M11	8	34	7	0	0.809816487139416	0.67888034754009	0.738590269591402
GC_00000007	p_00000007	0	7	144	144	Culex_M11_000000189720	Culex_M11_000000189720_split_00001	O07_filter20	0	1	3	47	48	360	142.055555555556	136	25.6602546597169	219	1.54165037152914	1	1	201	0	1	0	17	A	A	AT	0.0821917808219178	0.0821917808219178	0.0845771144278607	0.30172509342915	486	EVERYTHING	M11	8	34	7	0	0.809816487139416	0.67888034754009	0.738590269591402
GC_00000007	p_00000006	0	6	142	142	Culex_M11_000000189720	Culex_M11_000000189720_split_00001	O11_filter20	0	1	1	47	48	360	520.536111111111	411.048309178744	37.6682388352294	784	1.50613950361006	1	1	423	2	359	0	0	G	A	AG	0.542091836734694	0.460459183673469	0.848699763593381	0.705815316823638	486	EVERYTHING	M11	8	34	7	0	0.809816487139416	0.67888034754009	0.738590269591402
GC_00000007	p_00000007	0	7	144	144	Culex_M11_000000189720	Culex_M11_000000189720_split_00001	O11_filter20	0	1	3	47	48	360	520.536111111111	411.048309178744	37.6682388352294	772	1.48308634794256	1	1	360	1	1	0	410	A	T	AT	0.533678756476684	0.468911917098446	0.878048780487805	0.709059826192676	486	EVERYTHING	M11	8	34	7	0	0.809816487139416	0.67888034754009	0.738590269591402
GC_00000007	p_00000001	0	1	1	1	Culex_M11_000000189720	Culex_M11_000000189720_split_00001	O03_filter20	0	1	1	0	1	360	296.927777777778	233.932038834951	25.7552943509735	74	0.249218852320991	1	1	0	0	48	0	26	G	G	GT	0.351351351351351	0.351351351351351	0.541666666666667	0.648279167364477	486	EVERYTHING	M11	8	34	7	0	0.809816487139416	0.67888034754009	0.738590269591402
GC_00000007	p_00000002	0	2	2	2	Culex_M11_000000189720	Culex_M11_000000189720_split_00001	O03_filter20	0	1	2	0	1	360	296.927777777778	233.932038834951	25.7552943509735	80	0.269425786292963	1	1	35	27	12	0	6	A	A	AC	0.5625	0.5625	0.771428571428571	1.2070989578355	486	EVERYTHING	M11	8	34	7	0	0.809816487139416	0.67888034754009	0.738590269591402
GC_00000007	p_00000003	0	3	3	3	Culex_M11_000000189720	Culex_M11_000000189720_split_00001	O03_filter20	0	1	3	0	1	360	296.927777777778	233.932038834951	25.7552943509735	80	0.269425786292963	1	1	40	15	1	0	24	A	A	AT	0.5	0.5	0.6	1.07641134580587	486	EVERYTHING	M11	8	34	7	0	0.809816487139416	0.67888034754009	0.738590269591402
GC_00000007	p_00000002	0	2	2	2	Culex_M11_000000189720	Culex_M11_000000189720_split_00001	O07_filter20	0	1	2	0	1	360	142.055555555556	136	25.6602546597169	21	0.147829487680876	1	1	10	11	0	0	0	A	C	AC	0.523809523809524	0.476190476190476	0.909090909090909	0.692012964831874	486	EVERYTHING	M11	8	34	7	0	0.809816487139416	0.67888034754009	0.738590269591402
GC_00000007	p_00000001	0	1	1	1	Culex_M11_000000189720	Culex_M11_000000189720_split_00001	O11_filter20	0	1	1	0	1	360	520.536111111111	411.048309178744	37.6682388352294	181	0.347718431318139	1	1	1	25	116	0	39	G	G	GT	0.359116022099447	0.359116022099448	0.336206896551724	0.918014920828812	486	EVERYTHING	M11	8	34	7	0	0.809816487139416	0.67888034754009	0.738590269591402
GC_00000007	p_00000002	0	2	2	2	Culex_M11_000000189720	Culex_M11_000000189720_split_00001	O11_filter20	0	1	2	0	1	360	520.536111111111	411.048309178744	37.6682388352294	191	0.36692939437439	1	1	101	57	16	0	17	A	A	AC	0.471204188481675	0.471204188481675	0.564356435643564	1.12082242871507	486	EVERYTHING	M11	8	34	7	0	0.809816487139416	0.67888034754009	0.738590269591402
GC_00000007	p_00000003	0	3	3	3	Culex_M11_000000189720	Culex_M11_000000189720_split_00001	O11_filter20	0	1	3	0	1	360	520.536111111111	411.048309178744	37.6682388352294	198	0.380377068513765	1	1	114	13	16	0	55	A	A	AT	0.424242424242424	0.424242424242424	0.482456140350877	1.05576344732284	486	EVERYTHING	M11	8	34	7	0	0.809816487139416	0.67888034754009	0.738590269591402
GC_00000007	p_00000001	0	1	1	1	Culex_M11_000000189720	Culex_M11_000000189720_split_00001	O12_filter20	0	1	1	0	1	360	180.236111111111	150.514644351464	27.81346252585	39	0.216382831162827	1	1	0	2	20	0	17	G	G	GT	0.487179487179487	0.487179487179487	0.85	0.856752244048739	486	EVERYTHING	M11	8	34	7	0	0.809816487139416	0.67888034754009	0.738590269591402
GC_00000007	p_00000002	0	2	2	2	Culex_M11_000000189720	Culex_M11_000000189720_split_00001	O12_filter20	0	1	2	0	1	360	180.236111111111	150.514644351464	27.81346252585	45	0.249672497495569	1	1	23	13	0	0	9	A	A	AC	0.488888888888889	0.488888888888889	0.565217391304348	1.02364627178373	486	EVERYTHING	M11	8	34	7	0	0.809816487139416	0.67888034754009	0.738590269591402
GC_00000007	p_00000003	0	3	3	3	Culex_M11_000000189720	Culex_M11_000000189720_split_00001	O12_filter20	0	1	3	0	1	360	180.236111111111	150.514644351464	27.81346252585	52	0.288510441550435	1	1	29	5	2	0	16	A	A	AT	0.442307692307692	0.442307692307692	0.551724137931034	1.03881136187499	486	EVERYTHING	M11	8	34	7	0	0.809816487139416	0.67888034754009	0.738590269591402
GC_00000007	p_00000004	0	4	4	4	Culex_M11_000000189720	Culex_M11_000000189720_split_00001	M11_filter20	0	1	1	1	2	360	278.547222222222	172.474885844749	38.5490621312246	106	0.380545887890543	0	0	99	0	7	0	0	A	A	AG	0.0660377358490566	0.0660377358490566	0.0707070707070707	0.243267054426109	486	EVERYTHING	M11	8	34	7	0	0.809816487139416	0.67888034754009	0.738590269591402
GC_00000007	p_00000004	0	4	4	4	Culex_M11_000000189720	Culex_M11_000000189720_split_00001	O03_filter20	0	1	1	1	2	360	296.927777777778	233.932038834951	25.7552943509735	80	0.269425786292963	1	1	57	0	23	0	0	A	A	AG	0.2875	0.2875	0.403508771929824	0.599898019262134	486	EVERYTHING	M11	8	34	7	0	0.809816487139416	0.67888034754009	0.738590269591402
GC_00000007	p_00000010	0	10	183	183	Culex_M11_000000189720	Culex_M11_000000189720_split_00001	M11_filter20	0	1	3	60	61	360	278.547222222222	172.474885844749	38.5490621312246	238	0.854433219980654	1	1	153	0	0	0	85	A	A	AT	0.357142857142857	0.357142857142857	0.555555555555556	0.651756561172653	486	EVERYTHING	M11	8	34	7	0	0.809816487139416	0.67888034754009	0.738590269591402
GC_00000007	p_00000010	0	10	183	183	Culex_M11_000000189720	Culex_M11_000000189720_split_00001	O03_filter20	0	1	3	60	61	360	296.927777777778	233.932038834951	25.7552943509735	307	1.03392145489925	1	1	35	0	2	0	270	A	T	AT	0.88599348534202	0.120521172638436	0.12962962962963	0.393305710314199	486	EVERYTHING	M11	8	34	7	0	0.809816487139416	0.67888034754009	0.738590269591402
GC_00000007	p_00000010	0	10	183	183	Culex_M11_000000189720	Culex_M11_000000189720_split_00001	O07_filter20	0	1	3	60	61	360	142.055555555556	136	25.6602546597169	177	1.24599139616738	1	1	7	0	0	0	170	A	T	AT	0.96045197740113	0.0395480225988701	0.0411764705882353	0.166505069625063	486	EVERYTHING	M11	8	34	7	0	0.809816487139416	0.67888034754009	0.738590269591402
GC_00000007	p_00000010	0	10	183	183	Culex_M11_000000189720	Culex_M11_000000189720_split_00001	O11_filter20	0	1	3	60	61	360	520.536111111111	411.048309178744	37.6682388352294	477	0.916362937783162	0	0	354	1	1	0	121	A	A	AT	0.257861635220126	0.257861635220126	0.34180790960452	0.595143821566409	486	EVERYTHING	M11	8	34	7	0	0.809816487139416	0.67888034754009	0.738590269591402
GC_00000007	p_00000010	0	10	183	183	Culex_M11_000000189720	Culex_M11_000000189720_split_00001	O12_filter20	0	1	3	60	61	360	180.236111111111	150.514644351464	27.81346252585	174	0.965400323649534	0	0	148	0	0	0	26	A	A	AT	0.149425287356322	0.149425287356322	0.175675675675676	0.421710894009658	486	EVERYTHING	M11	8	34	7	0	0.809816487139416	0.67888034754009	0.738590269591402
GC_00000007	p_00000011	0	11	210	210	Culex_M11_000000189720	Culex_M11_000000189720_split_00001	M11_filter20	0	1	3	69	70	360	278.547222222222	172.474885844749	38.5490621312246	188	0.674930442673794	0	0	0	175	0	0	13	C	C	CT	0.0691489361702128	0.0691489361702128	0.0742857142857143	0.251431925151146	486	EVERYTHING	M11	8	34	7	0	0.809816487139416	0.67888034754009	0.738590269591402
GC_00000007	p_00000012	0	12	212	212	Culex_M11_000000189720	Culex_M11_000000189720_split_00001	M11_filter20	0	1	2	70	71	360	278.547222222222	172.474885844749	38.5490621312246	189	0.678520498219931	0	0	0	0	13	0	176	T	T	GT	0.0687830687830688	0.0687830687830688	0.0738636363636364	0.250479688214591	486	EVERYTHING	M11	8	34	7	0	0.809816487139416	0.67888034754009	0.738590269591402
GC_00000007	p_00000013	0	13	213	213	Culex_M11_000000189720	Culex_M11_000000189720_split_00001	M11_filter20	0	1	3	70	71	360	278.547222222222	172.474885844749	38.5490621312246	188	0.674930442673794	0	0	0	176	12	0	0	C	C	CG	0.0638297872340425	0.0638297872340425	0.0681818181818182	0.237377798339679	486	EVERYTHING	M11	8	34	7	0	0.809816487139416	0.67888034754009	0.738590269591402
GC_00000007	p_00000007	0	7	144	144	Culex_M11_000000189720	Culex_M11_000000189720_split_00001	O12_filter20	0	1	3	47	48	360	180.236111111111	150.514644351464	27.81346252585	285	1.58125915080527	1	1	133	0	1	0	151	A	T	AT	0.533333333333333	0.470175438596491	0.880794701986755	0.71204816478603	486	EVERYTHING	M11	8	34	7	0	0.809816487139416	0.67888034754009	0.738590269591402
GC_00000007	p_00000008	0	8	153	153	Culex_M11_000000189720	Culex_M11_000000189720_split_00001	M11_filter20	0	1	3	50	51	360	278.547222222222	172.474885844749	38.5490621312246	391	1.40371171853965	1	1	155	0	0	0	236	A	T	AT	0.603580562659846	0.396419437340154	0.656779661016949	0.671533137712918	486	EVERYTHING	M11	8	34	7	0	0.809816487139416	0.67888034754009	0.738590269591402
GC_00000007	p_00000008	0	8	153	153	Culex_M11_000000189720	Culex_M11_000000189720_split_00001	O03_filter20	0	1	3	50	51	360	296.927777777778	233.932038834951	25.7552943509735	438	1.47510617995397	1	1	351	0	0	0	87	A	A	AT	0.198630136986301	0.198630136986301	0.247863247863248	0.498497515948438	486	EVERYTHING	M11	8	34	7	0	0.809816487139416	0.67888034754009	0.738590269591402
GC_00000007	p_00000006	0	6	142	142	Culex_M11_000000189720	Culex_M11_000000189720_split_00001	O12_filter20	0	1	1	47	48	360	180.236111111111	150.514644351464	27.81346252585	290	1.60900053941589	1	1	157	0	133	0	0	G	A	AG	0.541379310344828	0.458620689655172	0.847133757961783	0.689718766107493	486	EVERYTHING	M11	8	34	7	0	0.809816487139416	0.67888034754009	0.738590269591402
GC_00000007	p_00000008	0	8	153	153	Culex_M11_000000189720	Culex_M11_000000189720_split_00001	O11_filter20	0	1	3	50	51	360	520.536111111111	411.048309178744	37.6682388352294	678	1.3025032952138	1	1	351	1	3	0	323	A	A	AT	0.482300884955752	0.482300884955752	0.92022792022792	0.727681946194907	486	EVERYTHING	M11	8	34	7	0	0.809816487139416	0.67888034754009	0.738590269591402
GC_00000007	p_00000008	0	8	153	153	Culex_M11_000000189720	Culex_M11_000000189720_split_00001	O07_filter20	0	1	3	50	51	360	142.055555555556	136	25.6602546597169	217	1.52757137270239	1	1	201	0	0	0	16	A	A	AT	0.0737327188940092	0.0737327188940092	0.0796019900497512	0.263189030610917	486	EVERYTHING	M11	8	34	7	0	0.809816487139416	0.67888034754009	0.738590269591402
GC_00000007	p_00000568	372	568	63	63	Culex_M11_000000101992	Culex_M11_000000101992_split_00001	M11_filter20	0	1	3	65	66	261	551.122605363985	681.296511627907	51.3981199268738	374	0.67861487872194	1	1	28	0	346	0	0	G	G	AG	0.0748663101604278	0.0748663101604278	0.0809248554913295	0.266048464647478	485	EVERYTHING	M11	8	34	7	0	0.809816487139416	0.67888034754009	0.738590269591402
GC_00000007	p_00000568	372	568	63	63	Culex_M11_000000101992	Culex_M11_000000101992_split_00001	O11_filter20	0	1	3	65	66	261	1312.67049808429	1627.83428571429	137.283610389706	889	0.67724535692499	1	1	111	0	778	0	0	G	G	AG	0.124859392575928	0.124859392575928	0.1426735218509	0.37649646143465	485	EVERYTHING	M11	8	34	7	0	0.809816487139416	0.67888034754009	0.738590269591402
GC_00000007	p_00000568	372	568	63	63	Culex_M11_000000101992	Culex_M11_000000101992_split_00001	O12_filter20	0	1	3	65	66	261	512.781609195402	618.628272251309	90.3297799638845	346	0.67475118802116	0	0	23	0	323	0	0	G	G	AG	0.0664739884393064	0.0664739884393064	0.0712074303405573	0.244421239314116	485	EVERYTHING	M11	8	34	7	0	0.809816487139416	0.67888034754009	0.738590269591402
GC_00000007	p_00000567	372	567	36	36	Culex_M11_000000101992	Culex_M11_000000101992_split_00001	M11_filter20	0	1	3	74	75	261	551.122605363985	681.296511627907	51.3981199268738	299	0.542529007320481	1	1	280	0	19	0	0	A	A	AG	0.0635451505016722	0.0635451505016722	0.0678571428571429	0.236612705525963	485	EVERYTHING	M11	8	34	7	0	0.809816487139416	0.67888034754009	0.738590269591402
GC_00000007	p_00000567	372	567	36	36	Culex_M11_000000101992	Culex_M11_000000101992_split_00001	O11_filter20	0	1	3	74	75	261	1312.67049808429	1627.83428571429	137.283610389706	604	0.460130703692569	1	1	524	2	77	0	1	A	A	AG	0.132450331125828	0.132450331125828	0.146946564885496	0.415360697226074	485	EVERYTHING	M11	8	34	7	0	0.809816487139416	0.67888034754009	0.738590269591402
GC_00000007	p_00000567	372	567	36	36	Culex_M11_000000101992	Culex_M11_000000101992_split_00001	O12_filter20	0	1	3	74	75	261	512.781609195402	618.628272251309	90.3297799638845	246	0.479736393795391	1	1	231	0	15	0	0	A	A	AG	0.0609756097560976	0.0609756097560976	0.0649350649350649	0.22964355159469	485	EVERYTHING	M11	8	34	7	0	0.809816487139416	0.67888034754009	0.738590269591402
GC_00000007	p_00000566	372	566	24	24	Culex_M11_000000101992	Culex_M11_000000101992_split_00001	M11_filter20	0	1	3	78	79	261	551.122605363985	681.296511627907	51.3981199268738	224	0.406443135919023	1	1	12	1	0	0	211	T	T	AT	0.0580357142857143	0.0580357142857143	0.0568720379146919	0.237266828815281	485	EVERYTHING	M11	8	34	7	0	0.809816487139416	0.67888034754009	0.738590269591402
GC_00000007	p_00000566	372	566	24	24	Culex_M11_000000101992	Culex_M11_000000101992_split_00001	O11_filter20	0	1	3	78	79	261	1312.67049808429	1627.83428571429	137.283610389706	437	0.332909134956379	1	1	33	0	1	0	403	T	T	AT	0.0778032036613272	0.0778032036613272	0.0818858560794045	0.283694787789167	485	EVERYTHING	M11	8	34	7	0	0.809816487139416	0.67888034754009	0.738590269591402
GC_00000007	p_00000566	372	566	24	24	Culex_M11_000000101992	Culex_M11_000000101992_split_00001	O12_filter20	0	1	3	78	79	261	512.781609195402	618.628272251309	90.3297799638845	169	0.329575002241549	1	1	7	0	33	0	129	T	T	GT	0.236686390532544	0.236686390532544	0.255813953488372	0.656987941346525	485	EVERYTHING	M11	8	34	7	0	0.809816487139416	0.67888034754009	0.738590269591402
GC_00000007	p_00002899	372	2899	6	6	Culex_M11_000000101992	Culex_M11_000000101992_split_00001	O03_filter20	0	1	3	84	85	261	618.950191570881	795.534161490683	52.8143391803274	107	0.172873361147908	1	1	100	0	6	0	1	A	A	AG	0.0654205607476636	0.0654205607476635	0.06	0.268458970778005	485	EVERYTHING	M11	8	34	7	0	0.809816487139416	0.67888034754009	0.738590269591402
GC_00000007	p_00000564	372	564	3	3	Culex_M11_000000101992	Culex_M11_000000101992_split_00001	M11_filter20	0	1	3	85	86	261	551.122605363985	681.296511627907	51.3981199268738	79	0.14334378454287	1	1	1	43	10	0	25	C	C	CT	0.455696202531646	0.455696202531646	0.581395348837209	1.01211428884084	485	EVERYTHING	M11	8	34	7	0	0.809816487139416	0.67888034754009	0.738590269591402
GC_00000007	p_00000580	372	580	254	254	Culex_M11_000000101992	Culex_M11_000000101992_split_00001	O12_filter20	0	1	1	2	3	261	512.781609195402	618.628272251309	90.3297799638845	581	1.13303595445172	0	0	108	0	472	0	1	G	G	AG	0.187607573149742	0.187607573149742	0.228813559322034	0.492523125654325	485	EVERYTHING	M11	8	34	7	0	0.809816487139416	0.67888034754009	0.738590269591402
GC_00000007	p_00000579	372	579	249	249	Culex_M11_000000101992	Culex_M11_000000101992_split_00001	M11_filter20	0	1	3	3	4	261	551.122605363985	681.296511627907	51.3981199268738	663	1.20299910318889	0	0	618	0	25	0	20	A	A	AG	0.0678733031674208	0.0678733031674208	0.040453074433657	0.294729126231658	485	EVERYTHING	M11	8	34	7	0	0.809816487139416	0.67888034754009	0.738590269591402
GC_00000007	p_00000579	372	579	249	249	Culex_M11_000000101992	Culex_M11_000000101992_split_00001	O11_filter20	0	1	3	3	4	261	1312.67049808429	1627.83428571429	137.283610389706	1606	1.22346011610971	0	0	1467	7	36	0	96	A	A	AT	0.0865504358655044	0.0865504358655044	0.065439672801636	0.35991691396843	485	EVERYTHING	M11	8	34	7	0	0.809816487139416	0.67888034754009	0.738590269591402
GC_00000007	p_00000578	372	578	219	219	Culex_M11_000000101992	Culex_M11_000000101992_split_00001	M11_filter20	0	1	3	13	14	261	551.122605363985	681.296511627907	51.3981199268738	710	1.28827958260047	1	1	1	0	673	0	36	G	G	GT	0.0521126760563381	0.052112676056338	0.0534918276374443	0.211164563506739	485	EVERYTHING	M11	8	34	7	0	0.809816487139416	0.67888034754009	0.738590269591402
GC_00000007	p_00000578	372	578	219	219	Culex_M11_000000101992	Culex_M11_000000101992_split_00001	O11_filter20	0	1	3	13	14	261	1312.67049808429	1627.83428571429	137.283610389706	1682	1.28135735697169	0	0	1	0	1587	0	94	G	G	GT	0.0564803804994055	0.0564803804994055	0.0592312539382483	0.220470081312447	485	EVERYTHING	M11	8	34	7	0	0.809816487139416	0.67888034754009	0.738590269591402
GC_00000007	p_00000578	372	578	219	219	Culex_M11_000000101992	Culex_M11_000000101992_split_00001	O12_filter20	0	1	3	13	14	261	512.781609195402	618.628272251309	90.3297799638845	675	1.31634986102394	1	1	0	2	640	0	33	G	G	GT	0.0518518518518518	0.0518518518518519	0.0515625	0.215289466048985	485	EVERYTHING	M11	8	34	7	0	0.809816487139416	0.67888034754009	0.738590269591402
GC_00000007	p_00000577	372	577	204	204	Culex_M11_000000101992	Culex_M11_000000101992_split_00001	M11_filter20	0	1	3	18	19	261	551.122605363985	681.296511627907	51.3981199268738	718	1.3027954088833	1	1	674	0	44	0	0	A	A	AG	0.0612813370473537	0.0612813370473538	0.0652818991097923	0.23047870742246	485	EVERYTHING	M11	8	34	7	0	0.809816487139416	0.67888034754009	0.738590269591402
GC_00000007	p_00000580	372	580	254	254	Culex_M11_000000101992	Culex_M11_000000101992_split_00001	M11_filter20	0	1	1	2	3	261	551.122605363985	681.296511627907	51.3981199268738	675	1.22477284261313	0	0	145	1	529	0	0	G	G	AG	0.216296296296296	0.216296296296296	0.274102079395085	0.531039693681384	485	EVERYTHING	M11	8	34	7	0	0.809816487139416	0.67888034754009	0.738590269591402
GC_00000007	p_00000580	372	580	254	254	Culex_M11_000000101992	Culex_M11_000000101992_split_00001	O11_filter20	0	1	1	2	3	261	1312.67049808429	1627.83428571429	137.283610389706	1589	1.21050941749585	0	0	302	1	1286	0	0	G	G	AG	0.190685966016362	0.190685966016362	0.234836702954899	0.491440186161084	485	EVERYTHING	M11	8	34	7	0	0.809816487139416	0.67888034754009	0.738590269591402
GC_00000007	p_00000008	0	8	153	153	Culex_M11_000000189720	Culex_M11_000000189720_split_00001	O12_filter20	0	1	3	50	51	360	180.236111111111	150.514644351464	27.81346252585	272	1.50913154041766	1	1	148	0	0	0	124	A	A	AT	0.455882352941177	0.455882352941176	0.837837837837838	0.689249380074991	486	EVERYTHING	M11	8	34	7	0	0.809816487139416	0.67888034754009	0.738590269591402
GC_00000007	p_00000009	0	9	180	180	Culex_M11_000000189720	Culex_M11_000000189720_split_00001	M11_filter20	0	1	3	59	60	360	278.547222222222	172.474885844749	38.5490621312246	245	0.879563608803614	1	1	91	0	154	0	0	G	G	AG	0.371428571428571	0.371428571428571	0.590909090909091	0.659711615178473	486	EVERYTHING	M11	8	34	7	0	0.809816487139416	0.67888034754009	0.738590269591402
GC_00000007	p_00000009	0	9	180	180	Culex_M11_000000189720	Culex_M11_000000189720_split_00001	O03_filter20	0	1	3	59	60	360	296.927777777778	233.932038834951	25.7552943509735	319	1.07433532284319	1	1	319	0	0	0	0	G	A	AA	1	0	0	0	486	EVERYTHING	M11	8	34	7	0	0.809816487139416	0.67888034754009	0.738590269591402
GC_00000007	p_00000009	0	9	180	180	Culex_M11_000000189720	Culex_M11_000000189720_split_00001	O07_filter20	0	1	3	59	60	360	142.055555555556	136	25.6602546597169	180	1.26710989440751	1	1	180	0	0	0	0	G	A	AA	1	0	0	0	486	EVERYTHING	M11	8	34	7	0	0.809816487139416	0.67888034754009	0.738590269591402
GC_00000007	p_00000009	0	9	180	180	Culex_M11_000000189720	Culex_M11_000000189720_split_00001	O11_filter20	0	1	3	59	60	360	520.536111111111	411.048309178744	37.6682388352294	498	0.956705960201288	0	0	138	1	359	0	0	G	G	AG	0.279116465863454	0.279116465863454	0.384401114206128	0.604026289837933	486	EVERYTHING	M11	8	34	7	0	0.809816487139416	0.67888034754009	0.738590269591402
GC_00000007	p_00000009	0	9	180	180	Culex_M11_000000189720	Culex_M11_000000189720_split_00001	O12_filter20	0	1	3	59	60	360	180.236111111111	150.514644351464	27.81346252585	177	0.982045156815905	0	0	43	0	134	0	0	G	G	AG	0.242937853107345	0.242937853107345	0.32089552238806	0.554442737273008	486	EVERYTHING	M11	8	34	7	0	0.809816487139416	0.67888034754009	0.738590269591402
GC_00000007	p_00000573	372	573	180	180	Culex_M11_000000101992	Culex_M11_000000101992_split_00001	O11_filter20	0	1	3	26	27	261	1312.67049808429	1627.83428571429	137.283610389706	1697	1.29278444398392	0	0	416	2	1278	0	1	G	G	AG	0.246906305244549	0.246906305244549	0.325508607198748	0.570529255758737	485	EVERYTHING	M11	8	34	7	0	0.809816487139416	0.67888034754009	0.738590269591402
GC_00000007	p_00000573	372	573	180	180	Culex_M11_000000101992	Culex_M11_000000101992_split_00001	O12_filter20	0	1	3	26	27	261	512.781609195402	618.628272251309	90.3297799638845	681	1.32805074867749	1	1	120	1	559	0	1	G	G	AG	0.179148311306902	0.179148311306902	0.214669051878354	0.487120948399812	485	EVERYTHING	M11	8	34	7	0	0.809816487139416	0.67888034754009	0.738590269591402
GC_00000007	p_00000572	372	572	147	147	Culex_M11_000000101992	Culex_M11_000000101992_split_00001	M11_filter20	0	1	3	37	38	261	551.122605363985	681.296511627907	51.3981199268738	735	1.33364153973429	1	1	468	1	266	0	0	A	A	AG	0.363265306122449	0.363265306122449	0.568376068376068	0.664233518770128	485	EVERYTHING	M11	8	34	7	0	0.809816487139416	0.67888034754009	0.738590269591402
GC_00000007	p_00000572	372	572	147	147	Culex_M11_000000101992	Culex_M11_000000101992_split_00001	O11_filter20	0	1	3	37	38	261	1312.67049808429	1627.83428571429	137.283610389706	1776	1.35296710224835	0	0	1206	1	566	0	3	A	A	AG	0.320945945945946	0.320945945945946	0.469320066334992	0.642260970772112	485	EVERYTHING	M11	8	34	7	0	0.809816487139416	0.67888034754009	0.738590269591402
GC_00000007	p_00000572	372	572	147	147	Culex_M11_000000101992	Culex_M11_000000101992_split_00001	O12_filter20	0	1	3	37	38	261	512.781609195402	618.628272251309	90.3297799638845	726	1.41580740607908	1	1	531	1	194	0	0	A	A	AG	0.268595041322314	0.268595041322314	0.365348399246704	0.590493381026235	485	EVERYTHING	M11	8	34	7	0	0.809816487139416	0.67888034754009	0.738590269591402
GC_00000007	p_00000571	372	571	141	141	Culex_M11_000000101992	Culex_M11_000000101992_split_00001	M11_filter20	0	1	3	39	40	261	551.122605363985	681.296511627907	51.3981199268738	738	1.33908497459035	1	1	481	0	256	0	1	A	A	AG	0.348238482384824	0.348238482384824	0.532224532224532	0.655220812801503	485	EVERYTHING	M11	8	34	7	0	0.809816487139416	0.67888034754009	0.738590269591402
GC_00000007	p_00000571	372	571	141	141	Culex_M11_000000101992	Culex_M11_000000101992_split_00001	O11_filter20	0	1	3	39	40	261	1312.67049808429	1627.83428571429	137.283610389706	1784	1.35906154865487	0	0	1205	3	575	0	1	A	A	AG	0.324551569506726	0.324551569506726	0.477178423236515	0.644902775211809	485	EVERYTHING	M11	8	34	7	0	0.809816487139416	0.67888034754009	0.738590269591402
GC_00000007	p_00000571	372	571	141	141	Culex_M11_000000101992	Culex_M11_000000101992_split_00001	O12_filter20	0	1	3	39	40	261	512.781609195402	618.628272251309	90.3297799638845	705	1.37485429929167	1	1	517	1	186	0	1	A	A	AG	0.266666666666667	0.266666666666667	0.359767891682785	0.597592061774661	485	EVERYTHING	M11	8	34	7	0	0.809816487139416	0.67888034754009	0.738590269591402
GC_00000007	p_00000570	372	570	96	96	Culex_M11_000000101992	Culex_M11_000000101992_split_00001	M11_filter20	0	1	3	54	55	261	551.122605363985	681.296511627907	51.3981199268738	564	1.02336575293897	0	0	48	0	516	0	0	G	G	AG	0.0851063829787234	0.0851063829787234	0.0930232558139535	0.291067124703617	485	EVERYTHING	M11	8	34	7	0	0.809816487139416	0.67888034754009	0.738590269591402
GC_00000007	p_00000570	372	570	96	96	Culex_M11_000000101992	Culex_M11_000000101992_split_00001	O11_filter20	0	1	3	54	55	261	1312.67049808429	1627.83428571429	137.283610389706	1332	1.01472532668626	0	0	160	2	1170	0	0	G	G	AG	0.121621621621622	0.121621621621622	0.136752136752137	0.378234022785815	485	EVERYTHING	M11	8	34	7	0	0.809816487139416	0.67888034754009	0.738590269591402
GC_00000007	p_00000570	372	570	96	96	Culex_M11_000000101992	Culex_M11_000000101992_split_00001	O12_filter20	0	1	3	54	55	261	512.781609195402	618.628272251309	90.3297799638845	495	0.965323231417556	0	0	45	0	449	0	1	G	G	AG	0.092929292929293	0.0929292929292929	0.10022271714922	0.318995967344576	485	EVERYTHING	M11	8	34	7	0	0.809816487139416	0.67888034754009	0.738590269591402
GC_00000007	p_00000569	372	569	72	72	Culex_M11_000000101992	Culex_M11_000000101992_split_00001	M11_filter20	0	1	3	62	63	261	551.122605363985	681.296511627907	51.3981199268738	401	0.727605792426465	1	1	0	368	1	0	32	C	C	CT	0.0822942643391521	0.0822942643391521	0.0869565217391304	0.295512374598944	485	EVERYTHING	M11	8	34	7	0	0.809816487139416	0.67888034754009	0.738590269591402
GC_00000007	p_00000569	372	569	72	72	Culex_M11_000000101992	Culex_M11_000000101992_split_00001	O11_filter20	0	1	3	62	63	261	1312.67049808429	1627.83428571429	137.283610389706	1034	0.787707198043239	1	1	0	912	0	0	122	C	C	CT	0.117988394584139	0.117988394584139	0.133771929824561	0.362897754869876	485	EVERYTHING	M11	8	34	7	0	0.809816487139416	0.67888034754009	0.738590269591402
GC_00000007	p_00000569	372	569	72	72	Culex_M11_000000101992	Culex_M11_000000101992_split_00001	O12_filter20	0	1	3	62	63	261	512.781609195402	618.628272251309	90.3297799638845	384	0.748856809826952	0	0	0	359	0	0	25	C	C	CT	0.0651041666666666	0.0651041666666667	0.0696378830083565	0.240786737251797	485	EVERYTHING	M11	8	34	7	0	0.809816487139416	0.67888034754009	0.738590269591402
GC_00000007	p_00000564	372	564	3	3	Culex_M11_000000101992	Culex_M11_000000101992_split_00001	O07_filter20	0	1	3	85	86	261	349.210727969349	452.087248322148	17.9244997069292	43	0.123134819626086	1	1	0	34	6	0	3	C	C	CG	0.209302325581395	0.209302325581395	0.176470588235294	0.646254731546536	485	EVERYTHING	M11	8	34	7	0	0.809816487139416	0.67888034754009	0.738590269591402
GC_00000007	p_00000564	372	564	3	3	Culex_M11_000000101992	Culex_M11_000000101992_split_00001	O11_filter20	0	1	3	85	86	261	1312.67049808429	1627.83428571429	137.283610389706	203	0.154646577565549	1	1	3	118	33	0	49	C	C	CT	0.41871921182266	0.41871921182266	0.415254237288136	1.01606033032865	485	EVERYTHING	M11	8	34	7	0	0.809816487139416	0.67888034754009	0.738590269591402
GC_00000007	p_00000565	372	565	4	4	Culex_M11_000000101992	Culex_M11_000000101992_split_00001	O11_filter20	0	1	2	85	86	261	1312.67049808429	1627.83428571429	137.283610389706	214	0.16302644137452	1	1	0	1	10	0	203	T	T	GT	0.0514018691588785	0.0514018691588785	0.0492610837438424	0.218281320276883	485	EVERYTHING	M11	8	34	7	0	0.809816487139416	0.67888034754009	0.738590269591402
GC_00000007	p_00000564	372	564	3	3	Culex_M11_000000101992	Culex_M11_000000101992_split_00001	O12_filter20	0	1	3	85	86	261	512.781609195402	618.628272251309	90.3297799638845	68	0.132610060073523	1	1	3	39	22	0	4	C	C	CG	0.426470588235294	0.426470588235294	0.564102564102564	0.988289286302238	485	EVERYTHING	M11	8	34	7	0	0.809816487139416	0.67888034754009	0.738590269591402
GC_00000007	p_00000561	372	561	0	0	Culex_M11_000000101992	Culex_M11_000000101992_split_00001	M11_filter20	0	1	3	86	87	261	551.122605363985	681.296511627907	51.3981199268738	42	0.0762080879848168	1	1	8	8	11	0	15	G	T	GT	0.738095238095238	0.642857142857143	0.733333333333333	1.3503204353264	485	EVERYTHING	M11	8	34	7	0	0.809816487139416	0.67888034754009	0.738590269591402
GC_00000007	p_00000562	372	562	1	1	Culex_M11_000000101992	Culex_M11_000000101992_split_00001	M11_filter20	0	1	2	86	87	261	551.122605363985	681.296511627907	51.3981199268738	63	0.114312131977225	1	1	6	9	39	0	9	G	G	CG	0.380952380952381	0.380952380952381	0.230769230769231	1.07679340247921	485	EVERYTHING	M11	8	34	7	0	0.809816487139416	0.67888034754009	0.738590269591402
GC_00000007	p_00000563	372	563	2	2	Culex_M11_000000101992	Culex_M11_000000101992_split_00001	M11_filter20	0	1	1	86	87	261	551.122605363985	681.296511627907	51.3981199268738	71	0.128827958260047	1	1	3	10	11	0	47	T	T	GT	0.338028169014085	0.338028169014085	0.234042553191489	0.971757721025828	485	EVERYTHING	M11	8	34	7	0	0.809816487139416	0.67888034754009	0.738590269591402
GC_00000007	p_00000561	372	561	0	0	Culex_M11_000000101992	Culex_M11_000000101992_split_00001	O03_filter20	0	1	3	86	87	261	618.950191570881	795.534161490683	52.8143391803274	40	0.0646255555693115	1	1	6	6	21	0	7	G	G	GT	0.475	0.475	0.333333333333333	1.21244305745604	485	EVERYTHING	M11	8	34	7	0	0.809816487139416	0.67888034754009	0.738590269591402
GC_00000007	p_00000562	372	562	1	1	Culex_M11_000000101992	Culex_M11_000000101992_split_00001	O03_filter20	0	1	2	86	87	261	618.950191570881	795.534161490683	52.8143391803274	59	0.0953226944647345	1	1	5	6	42	0	6	G	G	CG	0.288135593220339	0.288135593220339	0.142857142857143	0.9160047801632	485	EVERYTHING	M11	8	34	7	0	0.809816487139416	0.67888034754009	0.738590269591402
GC_00000007	p_00000563	372	563	2	2	Culex_M11_000000101992	Culex_M11_000000101992_split_00001	O03_filter20	0	1	1	86	87	261	618.950191570881	795.534161490683	52.8143391803274	73	0.117941638913994	1	1	5	17	5	0	46	T	T	CT	0.36986301369863	0.36986301369863	0.369565217391304	0.9976305341375	485	EVERYTHING	M11	8	34	7	0	0.809816487139416	0.67888034754009	0.738590269591402
GC_00000007	p_00000561	372	561	0	0	Culex_M11_000000101992	Culex_M11_000000101992_split_00001	O07_filter20	0	1	3	86	87	261	349.210727969349	452.087248322148	17.9244997069292	25	0.0715900114105152	1	1	7	0	13	0	5	G	G	AG	0.48	0.48	0.538461538461538	1.01835973476589	485	EVERYTHING	M11	8	34	7	0	0.809816487139416	0.67888034754009	0.738590269591402
GC_00000007	p_00000565	372	565	4	4	Culex_M11_000000101992	Culex_M11_000000101992_split_00001	M11_filter20	0	1	2	85	86	261	551.122605363985	681.296511627907	51.3981199268738	87	0.157859610825692	1	1	0	3	4	0	80	T	T	GT	0.0804597701149425	0.0804597701149425	0.05	0.334837485500625	485	EVERYTHING	M11	8	34	7	0	0.809816487139416	0.67888034754009	0.738590269591402
GC_00000007	p_00000564	372	564	3	3	Culex_M11_000000101992	Culex_M11_000000101992_split_00001	O03_filter20	0	1	3	85	86	261	618.950191570881	795.534161490683	52.8143391803274	86	0.13894494447402	1	1	1	58	8	0	19	C	C	CT	0.325581395348837	0.325581395348837	0.327586206896552	0.871956975912887	485	EVERYTHING	M11	8	34	7	0	0.809816487139416	0.67888034754009	0.738590269591402
GC_00000007	p_00000561	372	561	0	0	Culex_M11_000000101992	Culex_M11_000000101992_split_00001	O11_filter20	0	1	3	86	87	261	1312.67049808429	1627.83428571429	137.283610389706	98	0.0746569684799201	1	1	18	17	44	0	19	G	G	GT	0.551020408163265	0.551020408163265	0.431818181818182	1.29272255022514	485	EVERYTHING	M11	8	34	7	0	0.809816487139416	0.67888034754009	0.738590269591402
GC_00000007	p_00000562	372	562	1	1	Culex_M11_000000101992	Culex_M11_000000101992_split_00001	O11_filter20	0	1	2	86	87	261	1312.67049808429	1627.83428571429	137.283610389706	142	0.108176423715803	1	1	7	20	97	0	18	G	G	CG	0.316901408450704	0.316901408450704	0.206185567010309	0.946604007802485	485	EVERYTHING	M11	8	34	7	0	0.809816487139416	0.67888034754009	0.738590269591402
GC_00000007	p_00000563	372	563	2	2	Culex_M11_000000101992	Culex_M11_000000101992_split_00001	O11_filter20	0	1	1	86	87	261	1312.67049808429	1627.83428571429	137.283610389706	177	0.134839626744346	1	1	6	39	17	0	115	T	T	CT	0.350282485875706	0.350282485875706	0.339130434782609	0.953204632996688	485	EVERYTHING	M11	8	34	7	0	0.809816487139416	0.67888034754009	0.738590269591402
GC_00000007	p_00000561	372	561	0	0	Culex_M11_000000101992	Culex_M11_000000101992_split_00001	O12_filter20	0	1	3	86	87	261	512.781609195402	618.628272251309	90.3297799638845	37	0.0721554738635345	1	1	5	9	14	0	9	G	G	CG	0.621621621621622	0.621621621621622	0.642857142857143	1.32594400537838	485	EVERYTHING	M11	8	34	7	0	0.809816487139416	0.67888034754009	0.738590269591402
GC_00000007	p_00000562	372	562	1	1	Culex_M11_000000101992	Culex_M11_000000101992_split_00001	O12_filter20	0	1	2	86	87	261	512.781609195402	618.628272251309	90.3297799638845	48	0.093607101228369	1	1	8	5	26	0	9	G	G	GT	0.458333333333333	0.458333333333333	0.346153846153846	1.18019573840386	485	EVERYTHING	M11	8	34	7	0	0.809816487139416	0.67888034754009	0.738590269591402
GC_00000007	p_00000563	372	563	2	2	Culex_M11_000000101992	Culex_M11_000000101992_split_00001	O12_filter20	0	1	1	86	87	261	512.781609195402	618.628272251309	90.3297799638845	48	0.093607101228369	1	1	9	12	3	0	24	T	T	CT	0.5	0.5	0.5	1.18030455699462	485	EVERYTHING	M11	8	34	7	0	0.809816487139416	0.67888034754009	0.738590269591402
GC_00000007	p_00000576	372	576	201	201	Culex_M11_000000101992	Culex_M11_000000101992_split_00001	O11_filter20	0	1	3	19	20	261	1312.67049808429	1627.83428571429	137.283610389706	1662	1.26612124095538	0	0	85	1	1576	0	0	G	G	AG	0.0517448856799038	0.0517448856799037	0.0539340101522843	0.206899536799167	485	EVERYTHING	M11	8	34	7	0	0.809816487139416	0.67888034754009	0.738590269591402
GC_00000007	p_00000576	372	576	201	201	Culex_M11_000000101992	Culex_M11_000000101992_split_00001	O12_filter20	0	1	3	19	20	261	512.781609195402	618.628272251309	90.3297799638845	646	1.25979557069847	0	0	35	1	607	0	3	G	G	AG	0.0603715170278638	0.0603715170278638	0.057660626029654	0.251434186149089	485	EVERYTHING	M11	8	34	7	0	0.809816487139416	0.67888034754009	0.738590269591402
GC_00000007	p_00000575	372	575	198	198	Culex_M11_000000101992	Culex_M11_000000101992_split_00001	M11_filter20	0	1	3	20	21	261	551.122605363985	681.296511627907	51.3981199268738	696	1.26287688660554	0	0	511	1	184	0	0	A	A	AG	0.265804597701149	0.265804597701149	0.360078277886497	0.587974602871566	485	EVERYTHING	M11	8	34	7	0	0.809816487139416	0.67888034754009	0.738590269591402
GC_00000007	p_00000577	372	577	204	204	Culex_M11_000000101992	Culex_M11_000000101992_split_00001	O12_filter20	0	1	3	18	19	261	512.781609195402	618.628272251309	90.3297799638845	653	1.27344660629427	0	0	615	1	35	0	2	A	A	AG	0.0581929555895865	0.0581929555895865	0.056910569105691	0.240962778259191	485	EVERYTHING	M11	8	34	7	0	0.809816487139416	0.67888034754009	0.738590269591402
GC_00000007	p_00000576	372	576	201	201	Culex_M11_000000101992	Culex_M11_000000101992_split_00001	M11_filter20	0	1	3	19	20	261	551.122605363985	681.296511627907	51.3981199268738	711	1.29009406088583	1	1	46	0	665	0	0	G	G	AG	0.0646976090014064	0.0646976090014065	0.0691729323308271	0.239702125619498	485	EVERYTHING	M11	8	34	7	0	0.809816487139416	0.67888034754009	0.738590269591402
GC_00000007	p_00000562	372	562	1	1	Culex_M11_000000101992	Culex_M11_000000101992_split_00001	O07_filter20	0	1	2	86	87	261	349.210727969349	452.087248322148	17.9244997069292	36	0.103089616431142	1	1	3	4	24	0	5	G	G	GT	0.333333333333333	0.333333333333333	0.208333333333333	0.995699610650413	485	EVERYTHING	M11	8	34	7	0	0.809816487139416	0.67888034754009	0.738590269591402
GC_00000007	p_00000563	372	563	2	2	Culex_M11_000000101992	Culex_M11_000000101992_split_00001	O07_filter20	0	1	1	86	87	261	349.210727969349	452.087248322148	17.9244997069292	42	0.120271219169666	1	1	1	10	3	0	28	T	T	CT	0.333333333333333	0.333333333333333	0.357142857142857	0.889493092548833	485	EVERYTHING	M11	8	34	7	0	0.809816487139416	0.67888034754009	0.738590269591402
GC_00000007	p_00000574	372	574	195	195	Culex_M11_000000101992	Culex_M11_000000101992_split_00001	O12_filter20	0	1	3	21	22	261	512.781609195402	618.628272251309	90.3297799638845	651	1.26954631040976	0	0	1	156	2	0	492	T	T	CT	0.244239631336406	0.244239631336406	0.317073170731707	0.581711854180515	485	EVERYTHING	M11	8	34	7	0	0.809816487139416	0.67888034754009	0.738590269591402
GC_00000007	p_00000573	372	573	180	180	Culex_M11_000000101992	Culex_M11_000000101992_split_00001	M11_filter20	0	1	3	26	27	261	551.122605363985	681.296511627907	51.3981199268738	687	1.24654658203736	0	0	194	0	493	0	0	G	G	AG	0.282387190684134	0.282387190684134	0.393509127789047	0.595193818188387	485	EVERYTHING	M11	8	34	7	0	0.809816487139416	0.67888034754009	0.738590269591402
GC_00000007	p_00002025	103	2025	1666	1666	Culex_M11_000000167334	Culex_M11_000000167334_split_00001	O07_filter20	0	1	1	24	25	264	100.651515151515	100.651515151515	58.957417202239	49	0.486828240252898	1	1	1	48	0	0	0	T	C	AC	1	0.0204081632653061	0.0208333333333333	0.099623389466162	487	EVERYTHING	M11	8	34	7	0	0.809816487139416	0.67888034754009	0.738590269591402
GC_00000007	p_00000180	103	180	1737	1737	Culex_M11_000000167334	Culex_M11_000000167334_split_00001	M11_filter20	0	1	2	0	1	264	264.07196969697	333.620879120879	33.5753082235155	24	0.0908843147098903	1	1	8	4	1	0	11	A	T	AT	0.666666666666667	0.541666666666667	0.727272727272727	1.15482225623543	487	EVERYTHING	M11	8	34	7	0	0.809816487139416	0.67888034754009	0.738590269591402
GC_00000007	p_00000179	103	179	1736	1736	Culex_M11_000000167334	Culex_M11_000000167334_split_00001	O03_filter20	0	1	3	0	1	264	189.719696969697	214.995614035088	70.3527763393745	19	0.100147745877091	1	1	5	14	0	0	0	C	C	AC	0.263157894736842	0.263157894736842	0.357142857142857	0.57633412775675	487	EVERYTHING	M11	8	34	7	0	0.809816487139416	0.67888034754009	0.738590269591402
GC_00000007	p_00000180	103	180	1737	1737	Culex_M11_000000167334	Culex_M11_000000167334_split_00001	O03_filter20	0	1	2	0	1	264	189.719696969697	214.995614035088	70.3527763393745	17	0.0896058778900291	1	1	11	0	0	0	6	A	A	AT	0.352941176470588	0.352941176470588	0.545454545454545	0.649248354870898	487	EVERYTHING	M11	8	34	7	0	0.809816487139416	0.67888034754009	0.738590269591402
GC_00000007	p_00000179	103	179	1736	1736	Culex_M11_000000167334	Culex_M11_000000167334_split_00001	O11_filter20	0	1	3	0	1	264	735.935606060606	925.890710382514	130.158201642027	62	0.0842465013099178	1	1	7	29	11	0	15	C	C	CT	0.532258064516129	0.532258064516129	0.517241379310345	1.25180291520138	487	EVERYTHING	M11	8	34	7	0	0.809816487139416	0.67888034754009	0.738590269591402
GC_00000007	p_00000180	103	180	1737	1737	Culex_M11_000000167334	Culex_M11_000000167334_split_00001	O11_filter20	0	1	2	0	1	264	735.935606060606	925.890710382514	130.158201642027	50	0.067940726862837	1	1	24	8	2	0	16	A	A	AT	0.52	0.52	0.666666666666667	1.13889224185323	487	EVERYTHING	M11	8	34	7	0	0.809816487139416	0.67888034754009	0.738590269591402
GC_00000007	p_00002027	103	2027	1738	1738	Culex_M11_000000167334	Culex_M11_000000167334_split_00001	O11_filter20	0	1	1	0	1	264	735.935606060606	925.890710382514	130.158201642027	42	0.057070210564783	1	1	0	7	0	0	35	T	T	CT	0.166666666666667	0.166666666666667	0.2	0.450561208866305	487	EVERYTHING	M11	8	34	7	0	0.809816487139416	0.67888034754009	0.738590269591402
GC_00000007	p_00000575	372	575	198	198	Culex_M11_000000101992	Culex_M11_000000101992_split_00001	O11_filter20	0	1	3	20	21	261	1312.67049808429	1627.83428571429	137.283610389706	1664	1.26764485255701	0	0	1268	1	395	0	0	A	A	AG	0.237980769230769	0.237980769230769	0.311514195583596	0.552936005808824	485	EVERYTHING	M11	8	34	7	0	0.809816487139416	0.67888034754009	0.738590269591402
GC_00000007	p_00000575	372	575	198	198	Culex_M11_000000101992	Culex_M11_000000101992_split_00001	O12_filter20	0	1	3	20	21	261	512.781609195402	618.628272251309	90.3297799638845	635	1.23834394333363	0	0	519	1	113	0	2	A	A	AG	0.182677165354331	0.182677165354331	0.217726396917148	0.5003663638711	485	EVERYTHING	M11	8	34	7	0	0.809816487139416	0.67888034754009	0.738590269591402
GC_00000007	p_00000577	372	577	204	204	Culex_M11_000000101992	Culex_M11_000000101992_split_00001	O11_filter20	0	1	3	18	19	261	1312.67049808429	1627.83428571429	137.283610389706	1676	1.2767865221668	0	0	1592	0	84	0	0	A	A	AG	0.0501193317422435	0.0501193317422434	0.0527638190954774	0.198866458596605	485	EVERYTHING	M11	8	34	7	0	0.809816487139416	0.67888034754009	0.738590269591402
GC_00000007	p_00000574	372	574	195	195	Culex_M11_000000101992	Culex_M11_000000101992_split_00001	O11_filter20	0	1	3	21	22	261	1312.67049808429	1627.83428571429	137.283610389706	1673	1.27450110476435	0	0	1	486	5	0	1181	T	T	CT	0.294082486551106	0.294082486551106	0.41151566469094	0.626751142285751	485	EVERYTHING	M11	8	34	7	0	0.809816487139416	0.67888034754009	0.738590269591402
GC_00000007	p_00002024	103	2024	1664	1664	Culex_M11_000000167334	Culex_M11_000000167334_split_00001	O03_filter20	0	1	3	24	25	264	189.719696969697	214.995614035088	70.3527763393745	134	0.706305155133171	1	1	2	0	0	0	132	A	T	AT	0.985074626865672	0.0149253731343284	0.0151515151515152	0.0775700376932932	487	EVERYTHING	M11	8	34	7	0	0.809816487139416	0.67888034754009	0.738590269591402
GC_00000007	p_00002025	103	2025	1666	1666	Culex_M11_000000167334	Culex_M11_000000167334_split_00001	O03_filter20	0	1	1	24	25	264	189.719696969697	214.995614035088	70.3527763393745	132	0.695763287146109	1	1	0	130	0	0	2	T	C	CT	0.984848484848485	0.0151515151515152	0.0153846153846154	0.0785157640989041	487	EVERYTHING	M11	8	34	7	0	0.809816487139416	0.67888034754009	0.738590269591402
GC_00000007	p_00002024	103	2024	1664	1664	Culex_M11_000000167334	Culex_M11_000000167334_split_00001	O07_filter20	0	1	3	24	25	264	100.651515151515	100.651515151515	58.957417202239	51	0.506698780671383	1	1	1	0	1	0	49	A	T	AT	0.980392156862745	0.0392156862745098	0.0204081632653061	0.192625738461175	487	EVERYTHING	M11	8	34	7	0	0.809816487139416	0.67888034754009	0.738590269591402
GC_00000007	p_00002023	103	2023	1655	1655	Culex_M11_000000167334	Culex_M11_000000167334_split_00001	O03_filter20	0	1	3	27	28	264	189.719696969697	214.995614035088	70.3527763393745	150	0.790640099029669	1	1	2	0	0	0	148	A	T	AT	0.986666666666667	0.0133333333333333	0.0135135135135135	0.0708105549081963	487	EVERYTHING	M11	8	34	7	0	0.809816487139416	0.67888034754009	0.738590269591402
GC_00000007	p_00002023	103	2023	1655	1655	Culex_M11_000000167334	Culex_M11_000000167334_split_00001	O07_filter20	0	1	3	27	28	264	100.651515151515	100.651515151515	58.957417202239	64	0.63585729339154	1	1	0	0	0	0	64	A	T	TT	1	0	0	0	487	EVERYTHING	M11	8	34	7	0	0.809816487139416	0.67888034754009	0.738590269591402
GC_00000007	p_00000178	103	178	1734	1734	Culex_M11_000000167334	Culex_M11_000000167334_split_00001	M11_filter20	0	1	2	1	2	264	264.07196969697	333.620879120879	33.5753082235155	31	0.117392239833608	1	1	4	0	0	0	27	T	T	AT	0.129032258064516	0.129032258064516	0.148148148148148	0.384542919756229	487	EVERYTHING	M11	8	34	7	0	0.809816487139416	0.67888034754009	0.738590269591402
GC_00000007	p_00000179	103	179	1736	1736	Culex_M11_000000167334	Culex_M11_000000167334_split_00001	O12_filter20	0	1	3	0	1	264	336.723484848485	412.184615384615	81.0255215838133	36	0.106912649755329	1	1	5	27	1	0	3	C	C	AC	0.25	0.25	0.185185185185185	0.796557221503562	487	EVERYTHING	M11	8	34	7	0	0.809816487139416	0.67888034754009	0.738590269591402
GC_00000007	p_00000180	103	180	1737	1737	Culex_M11_000000167334	Culex_M11_000000167334_split_00001	O12_filter20	0	1	2	0	1	264	336.723484848485	412.184615384615	81.0255215838133	31	0.0920636706226447	1	1	12	2	0	0	17	A	T	AT	0.612903225806452	0.451612903225806	0.705882352941177	0.87367104295187	487	EVERYTHING	M11	8	34	7	0	0.809816487139416	0.67888034754009	0.738590269591402
GC_00000007	p_00002027	103	2027	1738	1738	Culex_M11_000000167334	Culex_M11_000000167334_split_00001	O12_filter20	0	1	1	0	1	264	336.723484848485	412.184615384615	81.0255215838133	23	0.0683053040103493	1	1	0	7	1	0	15	T	T	CT	0.347826086956522	0.347826086956522	0.466666666666667	0.777140995932613	487	EVERYTHING	M11	8	34	7	0	0.809816487139416	0.67888034754009	0.738590269591402
GC_00000007	p_00004860	103	4860	1735	1735	Culex_M11_000000167334	Culex_M11_000000167334_split_00001	O11_filter20	0	1	1	1	2	264	735.935606060606	925.890710382514	130.158201642027	70	0.0951170176079717	1	1	6	0	0	0	64	T	T	AT	0.0857142857142857	0.0857142857142857	0.09375	0.292508468472397	487	EVERYTHING	M11	8	34	7	0	0.809816487139416	0.67888034754009	0.738590269591402
GC_00000007	p_00000178	103	178	1734	1734	Culex_M11_000000167334	Culex_M11_000000167334_split_00001	O12_filter20	0	1	2	1	2	264	336.723484848485	412.184615384615	81.0255215838133	36	0.106912649755329	1	1	8	0	0	0	28	T	T	AT	0.222222222222222	0.222222222222222	0.285714285714286	0.529706199057654	487	EVERYTHING	M11	8	34	7	0	0.809816487139416	0.67888034754009	0.738590269591402
GC_00000007	p_00000574	372	574	195	195	Culex_M11_000000101992	Culex_M11_000000101992_split_00001	M11_filter20	0	1	3	21	22	261	551.122605363985	681.296511627907	51.3981199268738	693	1.25743345174948	0	0	1	224	0	0	468	T	T	CT	0.324675324675325	0.324675324675325	0.478632478632479	0.639598717653125	485	EVERYTHING	M11	8	34	7	0	0.809816487139416	0.67888034754009	0.738590269591402
GC_00000007	p_00004694	605	4694	4572	4572	Culex_M11_000000065417	Culex_M11_000000065417_split_00001	O07_filter20	0	1	3	56	57	1026	600.503898635478	650.01568627451	36.380555960293	418	0.69608207532011	0	0	388	16	7	0	7	A	A	AC	0.0717703349282297	0.0717703349282297	0.0412371134020619	0.330997620523701	484	EVERYTHING	M11	8	34	7	0	0.809816487139416	0.67888034754009	0.738590269591402
GC_00000007	p_00002026	103	2026	1667	1667	Culex_M11_000000167334	Culex_M11_000000167334_split_00001	O03_filter20	0	1	3	23	24	264	189.719696969697	214.995614035088	70.3527763393745	132	0.695763287146109	1	1	0	2	0	0	130	C	T	CT	0.984848484848485	0.0151515151515152	0.0153846153846154	0.0785157640989041	487	EVERYTHING	M11	8	34	7	0	0.809816487139416	0.67888034754009	0.738590269591402
GC_00000007	p_00002027	103	2027	1738	1738	Culex_M11_000000167334	Culex_M11_000000167334_split_00001	O03_filter20	0	1	1	0	1	264	189.719696969697	214.995614035088	70.3527763393745	16	0.084334943896498	1	1	0	0	5	0	11	T	T	GT	0.3125	0.3125	0.454545454545454	0.621086374555245	487	EVERYTHING	M11	8	34	7	0	0.809816487139416	0.67888034754009	0.738590269591402
GC_00000007	p_00000179	103	179	1736	1736	Culex_M11_000000167334	Culex_M11_000000167334_split_00001	M11_filter20	0	1	3	0	1	264	264.07196969697	333.620879120879	33.5753082235155	26	0.0984580076023811	1	1	0	18	4	0	4	C	C	CG	0.307692307692308	0.307692307692308	0.222222222222222	0.830517825287248	487	EVERYTHING	M11	8	34	7	0	0.809816487139416	0.67888034754009	0.738590269591402
GC_00000008	p_00003649	815	3649	953	953	Culex_M11_000000081167	Culex_M11_000000081167_split_00001	O07_filter20	0	0	0	-1	0	480	144.70625	28.3905723905724	55.4917014939099	48	0.331706474322982	1	1	0	0	0	0	48	C	T	TT	1	0	0	0	522	EVERYTHING	M11	8	34	8	0	0.898634578215599	0.599688623448834	0.719338701549826
GC_00000008	p_00000529	334	529	653	653	Culex_M11_000000144565	Culex_M11_000000144565_split_00001	M11_filter20	0	0	0	-1	0	1080	532.359259259259	607.86523216308	69.4450984715969	568	1.06694866318345	0	0	0	530	38	0	0	C	C	CG	0.0669014084507042	0.0669014084507042	0.0716981132075472	0.245549081504476	519	EVERYTHING	M11	8	34	8	0	0.898634578215599	0.599688623448834	0.719338701549826
GC_00000008	p_00001121	810	1121	887	887	Culex_M11_000000100753	Culex_M11_000000100753_split_00001	O12_filter20	0	1	3	260	261	954	117.584905660377	32.911575562701	42.7343949942436	99	0.841944801026958	0	0	68	0	31	0	0	A	A	AG	0.313131313131313	0.313131313131313	0.455882352941176	0.62158321083141	520	EVERYTHING	M11	8	34	8	0	0.898634578215599	0.599688623448834	0.719338701549826
GC_00000008	p_00001121	810	1121	887	887	Culex_M11_000000100753	Culex_M11_000000100753_split_00001	O11_filter20	0	1	3	260	261	954	858.324947589099	905.465997770346	315.270284871217	590	0.687385356393541	0	0	357	0	233	0	0	A	A	AG	0.394915254237288	0.394915254237288	0.65266106442577	0.670896038974105	520	EVERYTHING	M11	8	34	8	0	0.898634578215599	0.599688623448834	0.719338701549826
GC_00000008	p_00001117	810	1117	851	851	Culex_M11_000000100753	Culex_M11_000000100753_split_00001	M11_filter20	0	1	3	272	273	954	332.795597484277	348.8	121.034485748201	193	0.579935556416483	0	0	129	0	64	0	0	A	A	AG	0.33160621761658	0.33160621761658	0.496124031007752	0.635310305497245	520	EVERYTHING	M11	8	34	8	0	0.898634578215599	0.599688623448834	0.719338701549826
GC_00000008	p_00001121	810	1121	887	887	Culex_M11_000000100753	Culex_M11_000000100753_split_00001	O03_filter20	0	1	3	260	261	954	485.872117400419	554.294339622641	151.759786705971	169	0.347828150551646	0	0	3	1	165	0	0	A	G	AG	0.982248520710059	0.0236686390532544	0.0181818181818182	0.125302028179877	520	EVERYTHING	M11	8	34	8	0	0.898634578215599	0.599688623448834	0.719338701549826
GC_00000008	p_00001120	810	1120	884	884	Culex_M11_000000100753	Culex_M11_000000100753_split_00001	M11_filter20	0	1	3	261	262	954	332.795597484277	348.8	121.034485748201	178	0.534862844777896	0	0	0	61	0	0	117	T	T	CT	0.342696629213483	0.342696629213483	0.521367521367521	0.64280795430383	520	EVERYTHING	M11	8	34	8	0	0.898634578215599	0.599688623448834	0.719338701549826
GC_00000008	p_00006727	815	6727	1182	1182	Culex_M11_000000081167	Culex_M11_000000081167_split_00001	O12_filter20	0	0	0	-1	0	480	822.039583333333	958.113636363636	269.745549229642	25	0.030412160809369	1	1	1	21	0	0	3	C	C	CT	0.16	0.16	0.142857142857143	0.529643502540352	522	EVERYTHING	M11	8	34	8	0	0.898634578215599	0.599688623448834	0.719338701549826
GC_00000008	p_00000629	391	629	4	4	Culex_M11_000000165467	Culex_M11_000000165467_split_00001	O03_filter20	0	1	1	198	199	597	898.195979899498	1044.89393939394	84.7381477624616	59	0.0656872234126473	1	1	49	6	0	0	4	A	A	AC	0.169491525423729	0.169491525423729	0.122448979591837	0.56914881903676	518	EVERYTHING	M11	8	34	8	0	0.898634578215599	0.599688623448834	0.719338701549826
GC_00000008	p_00001132	810	1132	1139	1139	Culex_M11_000000100753	Culex_M11_000000100753_split_00001	M11_filter20	0	1	3	176	177	954	332.795597484277	348.8	121.034485748201	508	1.5264625008268	0	0	1	432	0	0	75	C	C	CT	0.149606299212598	0.149606299212598	0.173611111111111	0.432506127427539	520	EVERYTHING	M11	8	34	8	0	0.898634578215599	0.599688623448834	0.719338701549826
GC_00000008	p_00000629	391	629	4	4	Culex_M11_000000165467	Culex_M11_000000165467_split_00001	M11_filter20	0	1	1	198	199	597	502.179229480737	576.963133640553	30.2314196331803	27	0.0537656645574898	1	1	22	4	0	0	1	A	A	AC	0.185185185185185	0.185185185185185	0.181818181818182	0.57183273939831	518	EVERYTHING	M11	8	34	8	0	0.898634578215599	0.599688623448834	0.719338701549826
GC_00000008	p_00003659	815	3659	1034	1034	Culex_M11_000000081167	Culex_M11_000000081167_split_00001	O03_filter20	0	0	0	-1	0	480	256.86875	87.56875	124.73672884695	19	0.073967736441276	1	1	0	19	0	0	0	T	C	CC	1	0	0	0	522	EVERYTHING	M11	8	34	8	0	0.898634578215599	0.599688623448834	0.719338701549826
GC_00000008	p_00001122	810	1122	893	893	Culex_M11_000000100753	Culex_M11_000000100753_split_00001	O11_filter20	0	1	3	258	259	954	858.324947589099	905.465997770346	315.270284871217	615	0.71651185454581	0	0	118	497	0	0	0	C	C	AC	0.191869918699187	0.191869918699187	0.237424547283702	0.488923034217944	520	EVERYTHING	M11	8	34	8	0	0.898634578215599	0.599688623448834	0.719338701549826
GC_00000008	p_00005511	815	5511	1184	1184	Culex_M11_000000081167	Culex_M11_000000081167_split_00001	O11_filter20	0	0	0	-1	0	480	1218.82708333333	1358.53919239905	334.00015860197	24	0.0196910622746937	1	1	3	18	3	0	0	C	C	AC	0.25	0.25	0.166666666666667	0.735621939758795	522	EVERYTHING	M11	8	34	8	0	0.898634578215599	0.599688623448834	0.719338701549826
GC_00000008	p_00003648	815	3648	951	951	Culex_M11_000000081167	Culex_M11_000000081167_split_00001	O07_filter20	0	0	0	-1	0	480	144.70625	28.3905723905724	55.4917014939099	53	0.366259232064959	1	1	53	0	0	0	0	G	A	AA	1	0	0	0	522	EVERYTHING	M11	8	34	8	0	0.898634578215599	0.599688623448834	0.719338701549826
GC_00000008	p_00001118	810	1118	854	854	Culex_M11_000000100753	Culex_M11_000000100753_split_00001	O07_filter20	0	1	3	271	272	954	242.650943396226	297.509695290859	46.4467710134976	16	0.0659383383227713	1	1	0	0	16	0	0	T	G	GG	1	0	0	0	520	EVERYTHING	M11	8	34	8	0	0.898634578215599	0.599688623448834	0.719338701549826
GC_00000008	p_00000627	391	627	2	2	Culex_M11_000000165467	Culex_M11_000000165467_split_00001	O03_filter20	0	1	3	198	199	597	898.195979899498	1044.89393939394	84.7381477624616	49	0.0545537957155885	1	1	30	4	5	0	10	A	A	AT	0.387755102040816	0.387755102040816	0.333333333333333	1.06214398410134	518	EVERYTHING	M11	8	34	8	0	0.898634578215599	0.599688623448834	0.719338701549826
GC_00000008	p_00000330	154	330	734	734	Culex_M11_000000031376	Culex_M11_000000031376_split_00001	M11_filter20	0	1	3	308	309	945	128.617989417989	148.365079365079	13.2378962615808	140	1.08849470150727	0	0	25	0	115	0	0	G	G	AG	0.178571428571429	0.178571428571429	0.217391304347826	0.469220348441599	521	EVERYTHING	M11	8	34	8	0	0.898634578215599	0.599688623448834	0.719338701549826
GC_00000008	p_00000628	391	628	3	3	Culex_M11_000000165467	Culex_M11_000000165467_split_00001	O03_filter20	0	1	2	198	199	597	898.195979899498	1044.89393939394	84.7381477624616	58	0.0645738806429415	1	1	46	5	1	0	6	A	A	AT	0.206896551724138	0.206896551724138	0.130434782608696	0.699835241304399	518	EVERYTHING	M11	8	34	8	0	0.898634578215599	0.599688623448834	0.719338701549826
GC_00000008	p_00001132	810	1132	1139	1139	Culex_M11_000000100753	Culex_M11_000000100753_split_00001	O03_filter20	0	1	3	176	177	954	485.872117400419	554.294339622641	151.759786705971	640	1.31721903167487	0	0	0	575	0	0	65	C	C	CT	0.1015625	0.1015625	0.11304347826087	0.328502635726072	520	EVERYTHING	M11	8	34	8	0	0.898634578215599	0.599688623448834	0.719338701549826
GC_00000008	p_00003656	815	3656	1015	1015	Culex_M11_000000081167	Culex_M11_000000081167_split_00001	O03_filter20	0	0	0	-1	0	480	256.86875	87.56875	124.73672884695	28	0.10900508528188	1	1	0	0	0	0	28	C	T	TT	1	0	0	0	522	EVERYTHING	M11	8	34	8	0	0.898634578215599	0.599688623448834	0.719338701549826
GC_00000008	p_00003660	815	3660	1037	1037	Culex_M11_000000081167	Culex_M11_000000081167_split_00001	O03_filter20	0	0	0	-1	0	480	256.86875	87.56875	124.73672884695	18	0.0700746976812088	1	1	0	0	0	0	18	C	T	TT	1	0	0	0	522	EVERYTHING	M11	8	34	8	0	0.898634578215599	0.599688623448834	0.719338701549826
GC_00000008	p_00000331	154	331	751	751	Culex_M11_000000031376	Culex_M11_000000031376_split_00001	O03_filter20	0	1	1	303	304	945	119.692063492063	119.692063492063	106.656643331025	197	1.64589024746041	0	0	73	0	124	0	0	G	G	AG	0.370558375634518	0.370558375634518	0.588709677419355	0.659252188946836	521	EVERYTHING	M11	8	34	8	0	0.898634578215599	0.599688623448834	0.719338701549826
GC_00000008	p_00003658	815	3658	1028	1028	Culex_M11_000000081167	Culex_M11_000000081167_split_00001	O03_filter20	0	0	0	-1	0	480	256.86875	87.56875	124.73672884695	22	0.0856468527214774	1	1	0	22	0	0	0	T	C	CC	1	0	0	0	522	EVERYTHING	M11	8	34	8	0	0.898634578215599	0.599688623448834	0.719338701549826
GC_00000008	p_00001122	810	1122	893	893	Culex_M11_000000100753	Culex_M11_000000100753_split_00001	O12_filter20	0	1	3	258	259	954	117.584905660377	32.911575562701	42.7343949942436	106	0.901476251604621	0	0	75	31	0	0	0	C	A	AC	0.707547169811321	0.292452830188679	0.413333333333333	0.604333321902041	520	EVERYTHING	M11	8	34	8	0	0.898634578215599	0.599688623448834	0.719338701549826
GC_00000008	p_00001117	810	1117	851	851	Culex_M11_000000100753	Culex_M11_000000100753_split_00001	O03_filter20	0	1	3	272	273	954	485.872117400419	554.294339622641	151.759786705971	178	0.366351543184574	0	0	0	0	178	0	0	A	G	GG	1	0	0	0	520	EVERYTHING	M11	8	34	8	0	0.898634578215599	0.599688623448834	0.719338701549826
GC_00000008	p_00001118	810	1118	854	854	Culex_M11_000000100753	Culex_M11_000000100753_split_00001	O12_filter20	0	1	3	271	272	954	117.584905660377	32.911575562701	42.7343949942436	67	0.569801026957638	0	0	0	0	67	0	0	T	G	GG	1	0	0	0	520	EVERYTHING	M11	8	34	8	0	0.898634578215599	0.599688623448834	0.719338701549826
GC_00000008	p_00001121	810	1121	887	887	Culex_M11_000000100753	Culex_M11_000000100753_split_00001	M11_filter20	0	1	3	260	261	954	332.795597484277	348.8	121.034485748201	171	0.513828912679889	0	0	112	0	59	0	0	A	A	AG	0.345029239766082	0.345029239766082	0.526785714285714	0.644315119219104	520	EVERYTHING	M11	8	34	8	0	0.898634578215599	0.599688623448834	0.719338701549826
GC_00000008	p_00006260	391	6260	170	170	Culex_M11_000000165467	Culex_M11_000000165467_split_00001	O12_filter20	0	1	3	142	143	597	320.715242881072	202.798594847775	149.7595471589	153	0.477058709856007	1	1	16	0	0	0	137	T	T	AT	0.104575163398693	0.104575163398693	0.116788321167883	0.335020886135641	518	EVERYTHING	M11	8	34	8	0	0.898634578215599	0.599688623448834	0.719338701549826
GC_00000008	p_00003648	815	3648	951	951	Culex_M11_000000081167	Culex_M11_000000081167_split_00001	O03_filter20	0	0	0	-1	0	480	256.86875	87.56875	124.73672884695	126	0.490522883768462	1	1	125	1	0	0	0	G	A	AC	1	0.00793650793650794	0.008	0.0462881199452269	522	EVERYTHING	M11	8	34	8	0	0.898634578215599	0.599688623448834	0.719338701549826
GC_00000008	p_00003655	815	3655	1013	1013	Culex_M11_000000081167	Culex_M11_000000081167_split_00001	O03_filter20	0	0	0	-1	0	480	256.86875	87.56875	124.73672884695	28	0.10900508528188	1	1	28	0	0	0	0	T	A	AA	1	0	0	0	522	EVERYTHING	M11	8	34	8	0	0.898634578215599	0.599688623448834	0.719338701549826
GC_00000008	p_00006257	391	6257	158	158	Culex_M11_000000165467	Culex_M11_000000165467_split_00001	O12_filter20	0	1	3	146	147	597	320.715242881072	202.798594847775	149.7595471589	159	0.495766894556242	1	1	0	16	0	0	143	T	T	CT	0.10062893081761	0.10062893081761	0.111888111888112	0.326462682201343	518	EVERYTHING	M11	8	34	8	0	0.898634578215599	0.599688623448834	0.719338701549826
GC_00000008	p_00006258	391	6258	165	165	Culex_M11_000000165467	Culex_M11_000000165467_split_00001	O12_filter20	0	1	2	144	145	597	320.715242881072	202.798594847775	149.7595471589	158	0.49264886377287	1	1	0	16	142	0	0	G	G	CG	0.10126582278481	0.10126582278481	0.112676056338028	0.327855401791426	518	EVERYTHING	M11	8	34	8	0	0.898634578215599	0.599688623448834	0.719338701549826
GC_00000008	p_00002771	334	2771	762	762	Culex_M11_000000144565	Culex_M11_000000144565_split_00001	O03_filter20	0	0	0	-1	0	1080	382.342592592593	574.235714285714	119.924869976063	435	1.13772310076768	0	0	1	0	411	0	23	G	G	GT	0.0551724137931034	0.0551724137931034	0.0559610705596107	0.223028380228172	519	EVERYTHING	M11	8	34	8	0	0.898634578215599	0.599688623448834	0.719338701549826
GC_00000008	p_00001119	810	1119	866	866	Culex_M11_000000100753	Culex_M11_000000100753_split_00001	O11_filter20	0	1	3	267	268	954	858.324947589099	905.465997770346	315.270284871217	574	0.668744397576089	0	0	1	297	0	0	276	T	C	CT	0.519163763066202	0.482578397212544	0.929292929292929	0.704076984886927	520	EVERYTHING	M11	8	34	8	0	0.898634578215599	0.599688623448834	0.719338701549826
GC_00000008	p_00001119	810	1119	866	866	Culex_M11_000000100753	Culex_M11_000000100753_split_00001	O12_filter20	0	1	3	267	268	954	117.584905660377	32.911575562701	42.7343949942436	70	0.595314505776637	0	0	0	70	0	0	0	T	C	CC	1	0	0	0	520	EVERYTHING	M11	8	34	8	0	0.898634578215599	0.599688623448834	0.719338701549826
GC_00000008	p_00001122	810	1122	893	893	Culex_M11_000000100753	Culex_M11_000000100753_split_00001	M11_filter20	0	1	3	258	259	954	332.795597484277	348.8	121.034485748201	197	0.591954946186773	0	0	11	183	1	0	2	C	C	AC	0.0710659898477157	0.0710659898477157	0.0601092896174863	0.303005209286811	520	EVERYTHING	M11	8	34	8	0	0.898634578215599	0.599688623448834	0.719338701549826
GC_00000008	p_00003662	815	3662	1042	1042	Culex_M11_000000081167	Culex_M11_000000081167_split_00001	O03_filter20	0	0	0	-1	0	480	256.86875	87.56875	124.73672884695	15	0.0583955814010073	1	1	0	15	0	0	0	T	C	CC	1	0	0	0	522	EVERYTHING	M11	8	34	8	0	0.898634578215599	0.599688623448834	0.719338701549826
GC_00000008	p_00000331	154	331	751	751	Culex_M11_000000031376	Culex_M11_000000031376_split_00001	O12_filter20	0	1	1	303	304	945	137.768253968254	160.238095238095	22.0566981324571	133	0.965389312625297	0	0	16	0	117	0	0	G	G	AG	0.120300751879699	0.120300751879699	0.136752136752137	0.367523790423453	521	EVERYTHING	M11	8	34	8	0	0.898634578215599	0.599688623448834	0.719338701549826
GC_00000008	p_00002933	391	2933	6	6	Culex_M11_000000165467	Culex_M11_000000165467_split_00001	O03_filter20	0	1	2	197	198	597	898.195979899498	1044.89393939394	84.7381477624616	65	0.0723672800308827	1	1	0	4	61	0	0	G	G	CG	0.0615384615384615	0.0615384615384615	0.0655737704918033	0.231179836679459	518	EVERYTHING	M11	8	34	8	0	0.898634578215599	0.599688623448834	0.719338701549826
GC_00000008	p_00002934	391	2934	7	7	Culex_M11_000000165467	Culex_M11_000000165467_split_00001	O03_filter20	0	1	1	197	198	597	898.195979899498	1044.89393939394	84.7381477624616	69	0.0768206511097062	1	1	64	0	0	0	5	A	A	AT	0.072463768115942	0.072463768115942	0.078125	0.259965824927846	518	EVERYTHING	M11	8	34	8	0	0.898634578215599	0.599688623448834	0.719338701549826
GC_00000008	p_00001117	810	1117	851	851	Culex_M11_000000100753	Culex_M11_000000100753_split_00001	O07_filter20	0	1	3	272	273	954	242.650943396226	297.509695290859	46.4467710134976	19	0.0783017767582909	1	1	0	1	18	0	0	A	G	CG	1	0.0526315789473684	0.0555555555555556	0.206192050633232	520	EVERYTHING	M11	8	34	8	0	0.898634578215599	0.599688623448834	0.719338701549826
GC_00000008	p_00000631	391	631	171	171	Culex_M11_000000165467	Culex_M11_000000165467_split_00001	O12_filter20	0	1	2	142	143	597	320.715242881072	202.798594847775	149.7595471589	153	0.477058709856007	1	1	0	16	0	0	137	C	T	CT	0.895424836601307	0.104575163398693	0.116788321167883	0.335020886135641	518	EVERYTHING	M11	8	34	8	0	0.898634578215599	0.599688623448834	0.719338701549826
GC_00000008	p_00006261	391	6261	172	172	Culex_M11_000000165467	Culex_M11_000000165467_split_00001	O12_filter20	0	1	1	142	143	597	320.715242881072	202.798594847775	149.7595471589	153	0.477058709856007	1	1	0	16	0	0	137	T	T	CT	0.104575163398693	0.104575163398693	0.116788321167883	0.335020886135641	518	EVERYTHING	M11	8	34	8	0	0.898634578215599	0.599688623448834	0.719338701549826
GC_00000008	p_00003657	815	3657	1016	1016	Culex_M11_000000081167	Culex_M11_000000081167_split_00001	O03_filter20	0	0	0	-1	0	480	256.86875	87.56875	124.73672884695	28	0.10900508528188	1	1	28	0	0	0	0	T	A	AA	1	0	0	0	522	EVERYTHING	M11	8	34	8	0	0.898634578215599	0.599688623448834	0.719338701549826
GC_00000008	p_00002776	334	2776	912	912	Culex_M11_000000144565	Culex_M11_000000144565_split_00001	O03_filter20	0	0	0	-1	0	1080	382.342592592593	574.235714285714	119.924869976063	49	0.128157314799118	0	0	49	0	0	0	0	G	A	AA	1	0	0	0	519	EVERYTHING	M11	8	34	8	0	0.898634578215599	0.599688623448834	0.719338701549826
GC_00000008	p_00001119	810	1119	866	866	Culex_M11_000000100753	Culex_M11_000000100753_split_00001	M11_filter20	0	1	3	267	268	954	332.795597484277	348.8	121.034485748201	181	0.543877387105614	0	0	0	63	0	0	118	T	T	CT	0.348066298342541	0.348066298342541	0.533898305084746	0.646241376848063	520	EVERYTHING	M11	8	34	8	0	0.898634578215599	0.599688623448834	0.719338701549826
GC_00000008	p_00002770	334	2770	753	753	Culex_M11_000000144565	Culex_M11_000000144565_split_00001	O03_filter20	0	0	0	-1	0	1080	382.342592592593	574.235714285714	119.924869976063	429	1.1220303683433	0	0	406	23	0	0	0	A	A	AC	0.0536130536130536	0.0536130536130536	0.0566502463054187	0.209019273788917	519	EVERYTHING	M11	8	34	8	0	0.898634578215599	0.599688623448834	0.719338701549826
GC_00000008	p_00000630	391	630	161	161	Culex_M11_000000165467	Culex_M11_000000165467_split_00001	M11_filter20	0	1	3	145	146	597	502.179229480737	576.963133640553	30.2314196331803	581	1.1569574484408	0	0	0	466	0	0	115	C	C	CT	0.197934595524957	0.197934595524957	0.246781115879828	0.497525799426223	518	EVERYTHING	M11	8	34	8	0	0.898634578215599	0.599688623448834	0.719338701549826
GC_00000008	p_00001131	810	1131	1118	1118	Culex_M11_000000100753	Culex_M11_000000100753_split_00001	O12_filter20	0	1	3	183	184	954	117.584905660377	32.911575562701	42.7343949942436	338	2.87451861360719	1	1	1	94	242	0	1	C	G	CG	0.72189349112426	0.284023668639053	0.388429752066116	0.629576548550183	520	EVERYTHING	M11	8	34	8	0	0.898634578215599	0.599688623448834	0.719338701549826
GC_00000008	p_00002937	391	2937	10	10	Culex_M11_000000165467	Culex_M11_000000165467_split_00001	O03_filter20	0	1	1	196	197	597	898.195979899498	1044.89393939394	84.7381477624616	87	0.0968608209644122	1	1	0	80	0	0	7	C	C	CT	0.0804597701149425	0.0804597701149425	0.0875	0.279890856386794	518	EVERYTHING	M11	8	34	8	0	0.898634578215599	0.599688623448834	0.719338701549826
GC_00000008	p_00001118	810	1118	854	854	Culex_M11_000000100753	Culex_M11_000000100753_split_00001	O03_filter20	0	1	3	271	272	954	485.872117400419	554.294339622641	151.759786705971	173	0.356060769499614	0	0	0	0	173	0	0	T	G	GG	1	0	0	0	520	EVERYTHING	M11	8	34	8	0	0.898634578215599	0.599688623448834	0.719338701549826
GC_00000008	p_00001130	810	1130	1069	1069	Culex_M11_000000100753	Culex_M11_000000100753_split_00001	O12_filter20	0	1	1	200	201	954	117.584905660377	32.911575562701	42.7343949942436	294	2.50032092426187	1	1	0	1	187	0	106	T	G	GT	0.639455782312925	0.363945578231292	0.566844919786096	0.674934000917978	520	EVERYTHING	M11	8	34	8	0	0.898634578215599	0.599688623448834	0.719338701549826
GC_00000008	p_00001118	810	1118	854	854	Culex_M11_000000100753	Culex_M11_000000100753_split_00001	O11_filter20	0	1	3	271	272	954	858.324947589099	905.465997770346	315.270284871217	558	0.650103438758637	0	0	0	0	263	0	295	T	T	GT	0.471326164874552	0.471326164874552	0.891525423728814	0.69150190040461	520	EVERYTHING	M11	8	34	8	0	0.898634578215599	0.599688623448834	0.719338701549826
GC_00000008	p_00000330	154	330	734	734	Culex_M11_000000031376	Culex_M11_000000031376_split_00001	O03_filter20	0	1	3	308	309	945	119.692063492063	119.692063492063	106.656643331025	182	1.52056865501419	0	0	87	1	94	0	0	G	G	AG	0.483516483516483	0.483516483516484	0.925531914893617	0.722667588965097	521	EVERYTHING	M11	8	34	8	0	0.898634578215599	0.599688623448834	0.719338701549826
GC_00000008	p_00000330	154	330	734	734	Culex_M11_000000031376	Culex_M11_000000031376_split_00001	O11_filter20	0	1	3	308	309	945	410.931216931217	459.4698457223	34.7070610468815	507	1.23378312260191	0	0	137	0	370	0	0	G	G	AG	0.270216962524655	0.270216962524655	0.37027027027027	0.583474516560388	521	EVERYTHING	M11	8	34	8	0	0.898634578215599	0.599688623448834	0.719338701549826
GC_00000008	p_00001117	810	1117	851	851	Culex_M11_000000100753	Culex_M11_000000100753_split_00001	O11_filter20	0	1	3	272	273	954	858.324947589099	905.465997770346	315.270284871217	568	0.661754038019545	0	0	296	1	270	0	1	A	A	AG	0.47887323943662	0.47887323943662	0.912162162162162	0.715501123986146	520	EVERYTHING	M11	8	34	8	0	0.898634578215599	0.599688623448834	0.719338701549826
GC_00000008	p_00006259	391	6259	169	169	Culex_M11_000000165467	Culex_M11_000000165467_split_00001	O12_filter20	0	1	1	143	144	597	320.715242881072	202.798594847775	149.7595471589	157	0.489530832989497	1	1	141	0	16	0	0	A	A	AG	0.101910828025478	0.101910828025478	0.113475177304965	0.329261320640294	518	EVERYTHING	M11	8	34	8	0	0.898634578215599	0.599688623448834	0.719338701549826
GC_00000008	p_00001120	810	1120	884	884	Culex_M11_000000100753	Culex_M11_000000100753_split_00001	O12_filter20	0	1	3	261	262	954	117.584905660377	32.911575562701	42.7343949942436	84	0.714377406931964	0	0	0	84	0	0	0	T	C	CC	1	0	0	0	520	EVERYTHING	M11	8	34	8	0	0.898634578215599	0.599688623448834	0.719338701549826
GC_00000008	p_00002775	334	2775	906	906	Culex_M11_000000144565	Culex_M11_000000144565_split_00001	O03_filter20	0	0	0	-1	0	1080	382.342592592593	574.235714285714	119.924869976063	68	0.177850967476328	0	0	0	0	0	0	68	A	T	TT	1	0	0	0	519	EVERYTHING	M11	8	34	8	0	0.898634578215599	0.599688623448834	0.719338701549826
GC_00000008	p_00001124	810	1124	973	973	Culex_M11_000000100753	Culex_M11_000000100753_split_00001	O12_filter20	0	1	1	232	233	954	117.584905660377	32.911575562701	42.7343949942436	218	1.85397946084724	0	0	79	4	134	0	1	A	G	AG	0.637614678899083	0.385321100917431	0.58955223880597	0.765035929840482	520	EVERYTHING	M11	8	34	8	0	0.898634578215599	0.599688623448834	0.719338701549826
GC_00000008	p_00001123	810	1123	896	896	Culex_M11_000000100753	Culex_M11_000000100753_split_00001	M11_filter20	0	1	3	257	258	954	332.795597484277	348.8	121.034485748201	199	0.597964641071918	0	0	13	0	0	0	186	T	T	AT	0.0653266331658291	0.0653266331658292	0.0698924731182796	0.241379081218686	520	EVERYTHING	M11	8	34	8	0	0.898634578215599	0.599688623448834	0.719338701549826
GC_00000008	p_00001123	810	1123	896	896	Culex_M11_000000100753	Culex_M11_000000100753_split_00001	O12_filter20	0	1	3	257	258	954	117.584905660377	32.911575562701	42.7343949942436	109	0.92698973042362	0	0	75	0	0	0	34	T	A	AT	0.688073394495413	0.311926605504587	0.453333333333333	0.620633512025724	520	EVERYTHING	M11	8	34	8	0	0.898634578215599	0.599688623448834	0.719338701549826
GC_00000008	p_00001118	810	1118	854	854	Culex_M11_000000100753	Culex_M11_000000100753_split_00001	M11_filter20	0	1	3	271	272	954	332.795597484277	348.8	121.034485748201	193	0.579935556416483	0	0	0	0	61	0	132	T	T	GT	0.316062176165803	0.316062176165803	0.462121212121212	0.62386552830399	520	EVERYTHING	M11	8	34	8	0	0.898634578215599	0.599688623448834	0.719338701549826
GC_00000008	p_00000331	154	331	751	751	Culex_M11_000000031376	Culex_M11_000000031376_split_00001	O11_filter20	0	1	1	303	304	945	410.931216931217	459.4698457223	34.7070610468815	507	1.23378312260191	0	0	152	0	355	0	0	G	G	AG	0.299802761341223	0.299802761341223	0.428169014084507	0.61069708952332	521	EVERYTHING	M11	8	34	8	0	0.898634578215599	0.599688623448834	0.719338701549826
GC_00000008	p_00001115	810	1115	842	842	Culex_M11_000000100753	Culex_M11_000000100753_split_00001	M11_filter20	0	1	3	275	276	954	332.795597484277	348.8	121.034485748201	182	0.546882234548186	0	0	0	0	59	0	123	T	T	GT	0.324175824175824	0.324175824175824	0.479674796747967	0.629977099707318	520	EVERYTHING	M11	8	34	8	0	0.898634578215599	0.599688623448834	0.719338701549826
GC_00000008	p_00006710	810	6710	797	797	Culex_M11_000000100753	Culex_M11_000000100753_split_00001	O12_filter20	0	1	3	290	291	954	117.584905660377	32.911575562701	42.7343949942436	42	0.357188703465982	0	0	12	0	30	0	0	G	G	AG	0.285714285714286	0.285714285714286	0.4	0.598269588585257	520	EVERYTHING	M11	8	34	8	0	0.898634578215599	0.599688623448834	0.719338701549826
GC_00000008	p_00002778	334	2778	924	924	Culex_M11_000000144565	Culex_M11_000000144565_split_00001	O03_filter20	0	0	0	-1	0	1080	382.342592592593	574.235714285714	119.924869976063	48	0.125541859395055	0	0	48	0	0	0	0	G	A	AA	1	0	0	0	519	EVERYTHING	M11	8	34	8	0	0.898634578215599	0.599688623448834	0.719338701549826
GC_00000008	p_00000635	391	635	309	309	Culex_M11_000000165467	Culex_M11_000000165467_split_00001	O12_filter20	0	1	2	96	97	597	320.715242881072	202.798594847775	149.7595471589	197	0.614252064324401	1	1	1	41	0	0	155	T	T	CT	0.213197969543147	0.213197969543147	0.264516129032258	0.542151201543268	518	EVERYTHING	M11	8	34	8	0	0.898634578215599	0.599688623448834	0.719338701549826
GC_00000008	p_00000627	391	627	2	2	Culex_M11_000000165467	Culex_M11_000000165467_split_00001	O11_filter20	0	1	3	198	199	597	1312.15745393635	1477.58655804481	189.660641685748	50	0.038105183070831	1	1	22	7	14	0	7	A	A	AG	0.56	0.56	0.636363636363636	1.26817343192273	518	EVERYTHING	M11	8	34	8	0	0.898634578215599	0.599688623448834	0.719338701549826
GC_00000008	p_00000628	391	628	3	3	Culex_M11_000000165467	Culex_M11_000000165467_split_00001	O11_filter20	0	1	2	198	199	597	1312.15745393635	1477.58655804481	189.660641685748	56	0.0426778050393307	1	1	48	2	0	0	6	A	A	AT	0.142857142857143	0.142857142857143	0.125	0.49044991037681	518	EVERYTHING	M11	8	34	8	0	0.898634578215599	0.599688623448834	0.719338701549826
GC_00000008	p_00002774	334	2774	804	804	Culex_M11_000000144565	Culex_M11_000000144565_split_00001	O03_filter20	0	0	0	-1	0	1080	382.342592592593	574.235714285714	119.924869976063	316	0.826483907684111	0	0	297	0	19	0	0	A	A	AG	0.060126582278481	0.060126582278481	0.063973063973064	0.227315676154747	519	EVERYTHING	M11	8	34	8	0	0.898634578215599	0.599688623448834	0.719338701549826
GC_00000008	p_00000332	154	332	760	760	Culex_M11_000000031376	Culex_M11_000000031376_split_00001	M11_filter20	0	1	1	300	301	945	128.617989417989	148.365079365079	13.2378962615808	159	1.23621898242612	0	0	144	0	15	0	0	A	A	AG	0.0943396226415094	0.0943396226415094	0.104166666666667	0.312464779858739	521	EVERYTHING	M11	8	34	8	0	0.898634578215599	0.599688623448834	0.719338701549826
GC_00000008	p_00000332	154	332	760	760	Culex_M11_000000031376	Culex_M11_000000031376_split_00001	O03_filter20	0	1	1	300	301	945	119.692063492063	119.692063492063	106.656643331025	212	1.77121183990664	0	0	141	0	71	0	0	A	A	AG	0.334905660377358	0.334905660377358	0.50354609929078	0.63759846423213	521	EVERYTHING	M11	8	34	8	0	0.898634578215599	0.599688623448834	0.719338701549826
GC_00000008	p_00000637	391	637	352	352	Culex_M11_000000165467	Culex_M11_000000165467_split_00001	O12_filter20	0	1	1	82	83	597	320.715242881072	202.798594847775	149.7595471589	346	1.07883865104692	1	1	0	0	346	0	0	T	G	GG	1	0	0	0	518	EVERYTHING	M11	8	34	8	0	0.898634578215599	0.599688623448834	0.719338701549826
GC_00000008	p_00001119	810	1119	866	866	Culex_M11_000000100753	Culex_M11_000000100753_split_00001	O03_filter20	0	1	3	267	268	954	485.872117400419	554.294339622641	151.759786705971	152	0.312839520022782	0	0	0	151	1	0	0	T	C	CG	1	0.00657894736842105	0.00662251655629139	0.0396091040103976	520	EVERYTHING	M11	8	34	8	0	0.898634578215599	0.599688623448834	0.719338701549826
GC_00000008	p_00000331	154	331	751	751	Culex_M11_000000031376	Culex_M11_000000031376_split_00001	M11_filter20	0	1	1	303	304	945	128.617989417989	148.365079365079	13.2378962615808	156	1.21289409596525	0	0	16	0	140	0	0	G	G	AG	0.102564102564103	0.102564102564103	0.114285714285714	0.330680630831979	521	EVERYTHING	M11	8	34	8	0	0.898634578215599	0.599688623448834	0.719338701549826
GC_00000008	p_00003661	815	3661	1040	1040	Culex_M11_000000081167	Culex_M11_000000081167_split_00001	O03_filter20	0	0	0	-1	0	480	256.86875	87.56875	124.73672884695	15	0.0583955814010073	1	1	0	15	0	0	0	A	C	CC	1	0	0	0	522	EVERYTHING	M11	8	34	8	0	0.898634578215599	0.599688623448834	0.719338701549826
GC_00000008	p_00002936	391	2936	9	9	Culex_M11_000000165467	Culex_M11_000000165467_split_00001	O03_filter20	0	1	2	196	197	597	898.195979899498	1044.89393939394	84.7381477624616	82	0.0912941071158828	1	1	0	76	0	0	6	C	C	CT	0.073170731707317	0.0731707317073171	0.0789473684210526	0.261764482909015	518	EVERYTHING	M11	8	34	8	0	0.898634578215599	0.599688623448834	0.719338701549826
GC_00000008	p_00006272	391	6272	314	314	Culex_M11_000000165467	Culex_M11_000000165467_split_00001	O12_filter20	0	1	3	94	95	597	320.715242881072	202.798594847775	149.7595471589	210	0.654786464508244	1	1	0	171	0	0	39	T	C	CT	0.814285714285714	0.185714285714286	0.228070175438596	0.479948614712654	518	EVERYTHING	M11	8	34	8	0	0.898634578215599	0.599688623448834	0.719338701549826
GC_00000008	p_00005500	810	5500	760	760	Culex_M11_000000100753	Culex_M11_000000100753_split_00001	O11_filter20	0	1	1	303	304	954	858.324947589099	905.465997770346	315.270284871217	596	0.694375715950086	0	0	30	0	566	0	0	G	G	AG	0.0503355704697986	0.0503355704697987	0.0530035335689046	0.199502127278662	520	EVERYTHING	M11	8	34	8	0	0.898634578215599	0.599688623448834	0.719338701549826
GC_00000008	p_00000627	391	627	2	2	Culex_M11_000000165467	Culex_M11_000000165467_split_00001	M11_filter20	0	1	3	198	199	597	502.179229480737	576.963133640553	30.2314196331803	19	0.0378350972811965	1	1	5	0	4	0	10	A	T	AT	0.736842105263158	0.473684210526316	0.5	1.01716435092483	518	EVERYTHING	M11	8	34	8	0	0.898634578215599	0.599688623448834	0.719338701549826
GC_00000008	p_00000628	391	628	3	3	Culex_M11_000000165467	Culex_M11_000000165467_split_00001	M11_filter20	0	1	2	198	199	597	502.179229480737	576.963133640553	30.2314196331803	24	0.0477917018288798	1	1	13	2	8	0	1	A	A	AG	0.458333333333333	0.458333333333333	0.615384615384615	1.03779681611634	518	EVERYTHING	M11	8	34	8	0	0.898634578215599	0.599688623448834	0.719338701549826
GC_00000008	p_00000634	391	634	305	305	Culex_M11_000000165467	Culex_M11_000000165467_split_00001	O12_filter20	0	1	3	97	98	597	320.715242881072	202.798594847775	149.7595471589	199	0.620488125891146	1	1	0	41	0	0	158	T	T	CT	0.206030150753769	0.206030150753769	0.259493670886076	0.508649196819279	518	EVERYTHING	M11	8	34	8	0	0.898634578215599	0.599688623448834	0.719338701549826
GC_00000008	p_00000332	154	332	760	760	Culex_M11_000000031376	Culex_M11_000000031376_split_00001	O12_filter20	0	1	1	300	301	945	137.768253968254	160.238095238095	22.0566981324571	129	0.936355047583934	0	0	114	0	15	0	0	A	A	AG	0.116279069767442	0.116279069767442	0.131578947368421	0.359445147512791	521	EVERYTHING	M11	8	34	8	0	0.898634578215599	0.599688623448834	0.719338701549826
GC_00000008	p_00006721	810	6721	1307	1307	Culex_M11_000000100753	Culex_M11_000000100753_split_00001	O12_filter20	0	1	3	120	121	954	117.584905660377	32.911575562701	42.7343949942436	26	0.221116816431322	0	0	5	0	0	0	21	T	T	AT	0.192307692307692	0.192307692307692	0.238095238095238	0.489551893622929	520	EVERYTHING	M11	8	34	8	0	0.898634578215599	0.599688623448834	0.719338701549826
GC_00000008	p_00001117	810	1117	851	851	Culex_M11_000000100753	Culex_M11_000000100753_split_00001	O12_filter20	0	1	3	272	273	954	117.584905660377	32.911575562701	42.7343949942436	67	0.569801026957638	0	0	0	0	67	0	0	A	G	GG	1	0	0	0	520	EVERYTHING	M11	8	34	8	0	0.898634578215599	0.599688623448834	0.719338701549826
GC_00000008	p_00005511	815	5511	1184	1184	Culex_M11_000000081167	Culex_M11_000000081167_split_00001	O12_filter20	0	0	0	-1	0	480	822.039583333333	958.113636363636	269.745549229642	19	0.0231132422151204	1	1	0	12	4	0	3	C	C	CG	0.368421052631579	0.368421052631579	0.333333333333333	0.909707710327499	522	EVERYTHING	M11	8	34	8	0	0.898634578215599	0.599688623448834	0.719338701549826
GC_00000008	p_00006728	815	6728	1185	1185	Culex_M11_000000081167	Culex_M11_000000081167_split_00001	O12_filter20	0	0	0	-1	0	480	822.039583333333	958.113636363636	269.745549229642	19	0.0231132422151204	1	1	10	6	3	0	0	A	A	AC	0.473684210526316	0.473684210526316	0.6	0.993268210149961	522	EVERYTHING	M11	8	34	8	0	0.898634578215599	0.599688623448834	0.719338701549826
GC_00000008	p_00000636	391	636	339	339	Culex_M11_000000165467	Culex_M11_000000165467_split_00001	O11_filter20	0	1	2	86	87	597	1312.15745393635	1477.58655804481	189.660641685748	1248	0.951105369447941	0	0	0	64	3	0	1181	T	T	CT	0.0536858974358975	0.0536858974358974	0.0541913632514818	0.21904409209435	518	EVERYTHING	M11	8	34	8	0	0.898634578215599	0.599688623448834	0.719338701549826
GC_00000008	p_00006264	391	6264	182	182	Culex_M11_000000165467	Culex_M11_000000165467_split_00001	O12_filter20	0	1	3	138	139	597	320.715242881072	202.798594847775	149.7595471589	169	0.526947202389968	1	1	0	145	0	0	24	C	C	CT	0.142011834319527	0.142011834319527	0.16551724137931	0.408598806169618	518	EVERYTHING	M11	8	34	8	0	0.898634578215599	0.599688623448834	0.719338701549826
GC_00000008	p_00001130	810	1130	1069	1069	Culex_M11_000000100753	Culex_M11_000000100753_split_00001	O11_filter20	0	1	1	200	201	954	858.324947589099	905.465997770346	315.270284871217	1069	1.24544906099101	0	0	0	1	287	0	781	T	T	GT	0.269410664172123	0.269410664172124	0.367477592829705	0.588903057004647	520	EVERYTHING	M11	8	34	8	0	0.898634578215599	0.599688623448834	0.719338701549826
GC_00000008	p_00006271	391	6271	278	278	Culex_M11_000000165467	Culex_M11_000000165467_split_00001	O12_filter20	0	1	3	106	107	597	320.715242881072	202.798594847775	149.7595471589	197	0.614252064324401	1	1	74	0	123	0	0	A	G	AG	0.624365482233503	0.375634517766497	0.601626016260163	0.661886507378009	518	EVERYTHING	M11	8	34	8	0	0.898634578215599	0.599688623448834	0.719338701549826
GC_00000008	p_00000630	391	630	161	161	Culex_M11_000000165467	Culex_M11_000000165467_split_00001	O12_filter20	0	1	3	145	146	597	320.715242881072	202.798594847775	149.7595471589	157	0.489530832989497	1	1	0	17	0	0	140	C	T	CT	0.89171974522293	0.10828025477707	0.121428571428571	0.342904620544115	518	EVERYTHING	M11	8	34	8	0	0.898634578215599	0.599688623448834	0.719338701549826
GC_00000008	p_00000635	391	635	309	309	Culex_M11_000000165467	Culex_M11_000000165467_split_00001	M11_filter20	0	1	2	96	97	597	502.179229480737	576.963133640553	30.2314196331803	523	1.04146083568767	0	0	0	44	0	0	479	T	T	CT	0.0841300191204589	0.0841300191204589	0.0918580375782881	0.28874220966295	518	EVERYTHING	M11	8	34	8	0	0.898634578215599	0.599688623448834	0.719338701549826
GC_00000008	p_00002779	334	2779	930	930	Culex_M11_000000144565	Culex_M11_000000144565_split_00001	O03_filter20	0	0	0	-1	0	1080	382.342592592593	574.235714285714	119.924869976063	40	0.104618216162546	0	0	0	0	1	0	39	C	T	GT	1	0.025	0.0256410256410256	0.116906849137531	519	EVERYTHING	M11	8	34	8	0	0.898634578215599	0.599688623448834	0.719338701549826
GC_00000008	p_00000330	154	330	734	734	Culex_M11_000000031376	Culex_M11_000000031376_split_00001	O12_filter20	0	1	3	308	309	945	137.768253968254	160.238095238095	22.0566981324571	111	0.805700854897804	0	0	19	0	92	0	0	G	G	AG	0.171171171171171	0.171171171171171	0.206521739130435	0.457738402279234	521	EVERYTHING	M11	8	34	8	0	0.898634578215599	0.599688623448834	0.719338701549826
GC_00000008	p_00000634	391	634	305	305	Culex_M11_000000165467	Culex_M11_000000165467_split_00001	O11_filter20	0	1	3	97	98	597	1312.15745393635	1477.58655804481	189.660641685748	1222	0.931290674251109	0	0	0	98	1	0	1123	T	T	CT	0.0810147299509002	0.0810147299509002	0.0872662511130899	0.285815237046608	518	EVERYTHING	M11	8	34	8	0	0.898634578215599	0.599688623448834	0.719338701549826
GC_00000008	p_00002935	391	2935	8	8	Culex_M11_000000165467	Culex_M11_000000165467_split_00001	O03_filter20	0	1	3	196	197	597	898.195979899498	1044.89393939394	84.7381477624616	69	0.0768206511097062	1	1	5	0	63	0	1	G	G	AG	0.0869565217391305	0.0869565217391304	0.0793650793650794	0.334618427425708	518	EVERYTHING	M11	8	34	8	0	0.898634578215599	0.599688623448834	0.719338701549826
GC_00000008	p_00001124	810	1124	973	973	Culex_M11_000000100753	Culex_M11_000000100753_split_00001	O11_filter20	0	1	1	232	233	954	858.324947589099	905.465997770346	315.270284871217	918	1.06952501215131	0	0	577	1	338	0	2	A	A	AG	0.371459694989107	0.371459694989107	0.58578856152513	0.68052985814821	520	EVERYTHING	M11	8	34	8	0	0.898634578215599	0.599688623448834	0.719338701549826
GC_00000008	p_00002356	154	2356	851	851	Culex_M11_000000031376	Culex_M11_000000031376_split_00001	O11_filter20	0	1	3	269	270	945	410.931216931217	459.4698457223	34.7070610468815	427	1.03910333994283	0	0	403	3	21	0	0	A	A	AG	0.0562060889929742	0.0562060889929742	0.0521091811414392	0.237575014346401	521	EVERYTHING	M11	8	34	8	0	0.898634578215599	0.599688623448834	0.719338701549826
GC_00000008	p_00002355	154	2355	845	845	Culex_M11_000000031376	Culex_M11_000000031376_split_00001	O03_filter20	0	1	3	271	272	945	119.692063492063	119.692063492063	106.656643331025	236	1.9717263878206	0	0	205	1	30	0	0	A	A	AG	0.13135593220339	0.13135593220339	0.146341463414634	0.407675164461041	521	EVERYTHING	M11	8	34	8	0	0.898634578215599	0.599688623448834	0.719338701549826
GC_00000008	p_00002354	154	2354	833	833	Culex_M11_000000031376	Culex_M11_000000031376_split_00001	O03_filter20	0	1	3	275	276	945	119.692063492063	119.692063492063	106.656643331025	229	1.91324297801236	0	0	193	3	1	0	32	A	A	AT	0.157205240174673	0.157205240174672	0.16580310880829	0.499667015719137	521	EVERYTHING	M11	8	34	8	0	0.898634578215599	0.599688623448834	0.719338701549826
GC_00000008	p_00001130	810	1130	1069	1069	Culex_M11_000000100753	Culex_M11_000000100753_split_00001	M11_filter20	0	1	1	200	201	954	332.795597484277	348.8	121.034485748201	471	1.41528314545162	0	0	0	0	68	0	403	T	T	GT	0.144373673036093	0.144373673036093	0.168734491315136	0.41282421202812	520	EVERYTHING	M11	8	34	8	0	0.898634578215599	0.599688623448834	0.719338701549826
GC_00000008	p_00001116	810	1116	845	845	Culex_M11_000000100753	Culex_M11_000000100753_split_00001	O12_filter20	0	1	3	274	275	954	117.584905660377	32.911575562701	42.7343949942436	59	0.501765083440308	0	0	37	0	22	0	0	A	A	AG	0.372881355932203	0.372881355932203	0.594594594594595	0.660471397435902	520	EVERYTHING	M11	8	34	8	0	0.898634578215599	0.599688623448834	0.719338701549826
GC_00000008	p_00003625	810	3625	1211	1211	Culex_M11_000000100753	Culex_M11_000000100753_split_00001	O03_filter20	0	1	3	152	153	954	485.872117400419	554.294339622641	151.759786705971	683	1.40571968536553	0	0	630	2	0	0	51	A	A	AT	0.0775988286969254	0.0775988286969253	0.080952380952381	0.285333969610358	520	EVERYTHING	M11	8	34	8	0	0.898634578215599	0.599688623448834	0.719338701549826
GC_00000008	p_00006262	391	6262	179	179	Culex_M11_000000165467	Culex_M11_000000165467_split_00001	O12_filter20	0	1	3	139	140	597	320.715242881072	202.798594847775	149.7595471589	166	0.51759311003985	1	1	0	141	0	0	25	C	C	CT	0.150602409638554	0.150602409638554	0.177304964539007	0.423752606639515	518	EVERYTHING	M11	8	34	8	0	0.898634578215599	0.599688623448834	0.719338701549826
GC_00000008	p_00006263	391	6263	180	180	Culex_M11_000000165467	Culex_M11_000000165467_split_00001	O12_filter20	0	1	2	139	140	597	320.715242881072	202.798594847775	149.7595471589	169	0.526947202389968	1	1	144	25	0	0	0	A	A	AC	0.14792899408284	0.14792899408284	0.173611111111111	0.419099834682546	518	EVERYTHING	M11	8	34	8	0	0.898634578215599	0.599688623448834	0.719338701549826
GC_00000008	p_00000631	391	631	171	171	Culex_M11_000000165467	Culex_M11_000000165467_split_00001	M11_filter20	0	1	2	142	143	597	502.179229480737	576.963133640553	30.2314196331803	574	1.14301820207404	0	0	0	454	0	0	120	C	C	CT	0.209059233449477	0.209059233449477	0.26431718061674	0.512707554778421	518	EVERYTHING	M11	8	34	8	0	0.898634578215599	0.599688623448834	0.719338701549826
GC_00000008	p_00001129	810	1129	1049	1049	Culex_M11_000000100753	Culex_M11_000000100753_split_00001	M11_filter20	0	1	3	206	207	954	332.795597484277	348.8	121.034485748201	453	1.36119589148532	0	0	59	0	394	0	0	G	G	AG	0.130242825607064	0.130242825607064	0.149746192893401	0.386848047218523	520	EVERYTHING	M11	8	34	8	0	0.898634578215599	0.599688623448834	0.719338701549826
GC_00000008	p_00002773	334	2773	802	802	Culex_M11_000000144565	Culex_M11_000000144565_split_00001	O03_filter20	0	0	0	-1	0	1080	382.342592592593	574.235714285714	119.924869976063	319	0.834330273896302	0	0	0	18	1	0	300	T	T	CT	0.0595611285266458	0.0595611285266458	0.06	0.238039271941612	519	EVERYTHING	M11	8	34	8	0	0.898634578215599	0.599688623448834	0.719338701549826
GC_00000008	p_00000631	391	631	171	171	Culex_M11_000000165467	Culex_M11_000000165467_split_00001	O11_filter20	0	1	2	142	143	597	1312.15745393635	1477.58655804481	189.660641685748	1553	1.18354698618001	0	0	1	1095	0	0	457	C	C	CT	0.294913071474565	0.294913071474565	0.417351598173516	0.611080740146073	518	EVERYTHING	M11	8	34	8	0	0.898634578215599	0.599688623448834	0.719338701549826
GC_00000008	p_00001133	810	1133	1142	1142	Culex_M11_000000100753	Culex_M11_000000100753_split_00001	O12_filter20	0	1	3	175	176	954	117.584905660377	32.911575562701	42.7343949942436	334	2.84050064184852	1	1	76	1	257	0	0	A	G	AG	0.772455089820359	0.230538922155689	0.295719844357977	0.555906598725704	520	EVERYTHING	M11	8	34	8	0	0.898634578215599	0.599688623448834	0.719338701549826
GC_00000008	p_00000629	391	629	4	4	Culex_M11_000000165467	Culex_M11_000000165467_split_00001	O11_filter20	0	1	1	198	199	597	1312.15745393635	1477.58655804481	189.660641685748	56	0.0426778050393307	1	1	44	8	0	0	4	A	A	AC	0.214285714285714	0.214285714285714	0.181818181818182	0.655975732336547	518	EVERYTHING	M11	8	34	8	0	0.898634578215599	0.599688623448834	0.719338701549826
GC_00000008	p_00003626	810	3626	1217	1217	Culex_M11_000000100753	Culex_M11_000000100753_split_00001	O03_filter20	0	1	3	150	151	954	485.872117400419	554.294339622641	151.759786705971	690	1.42012676852447	0	0	63	0	0	0	627	T	T	AT	0.091304347826087	0.091304347826087	0.100478468899522	0.305545266084772	520	EVERYTHING	M11	8	34	8	0	0.898634578215599	0.599688623448834	0.719338701549826
GC_00000008	p_00001132	810	1132	1139	1139	Culex_M11_000000100753	Culex_M11_000000100753_split_00001	O11_filter20	0	1	3	176	177	954	858.324947589099	905.465997770346	315.270284871217	1333	1.55302488147897	0	0	0	880	1	0	452	C	C	CT	0.339834958739685	0.339834958739685	0.513636363636364	0.646263371296675	520	EVERYTHING	M11	8	34	8	0	0.898634578215599	0.599688623448834	0.719338701549826
GC_00000008	p_00002354	154	2354	833	833	Culex_M11_000000031376	Culex_M11_000000031376_split_00001	O11_filter20	0	1	3	275	276	945	410.931216931217	459.4698457223	34.7070610468815	404	0.983132902428347	0	0	357	1	0	0	46	A	A	AT	0.116336633663366	0.116336633663366	0.128851540616246	0.371540674164542	521	EVERYTHING	M11	8	34	8	0	0.898634578215599	0.599688623448834	0.719338701549826
GC_00000008	p_00001123	810	1123	896	896	Culex_M11_000000100753	Culex_M11_000000100753_split_00001	O11_filter20	0	1	3	257	258	954	858.324947589099	905.465997770346	315.270284871217	627	0.730492573658899	0	0	120	2	0	0	505	T	T	AT	0.194577352472089	0.194577352472089	0.237623762376238	0.50906885278759	520	EVERYTHING	M11	8	34	8	0	0.898634578215599	0.599688623448834	0.719338701549826
GC_00000008	p_00006273	391	6273	317	317	Culex_M11_000000165467	Culex_M11_000000165467_split_00001	O12_filter20	0	1	3	93	94	597	320.715242881072	202.798594847775	149.7595471589	237	0.738973295659304	1	1	0	198	0	0	39	T	C	CT	0.835443037974684	0.164556962025316	0.196969696969697	0.447149692710767	518	EVERYTHING	M11	8	34	8	0	0.898634578215599	0.599688623448834	0.719338701549826
GC_00000008	p_00000630	391	630	161	161	Culex_M11_000000165467	Culex_M11_000000165467_split_00001	O11_filter20	0	1	3	145	146	597	1312.15745393635	1477.58655804481	189.660641685748	1573	1.19878905940834	0	0	1	1095	0	0	477	C	C	CT	0.303877940241577	0.303877940241577	0.435616438356164	0.618671610357612	518	EVERYTHING	M11	8	34	8	0	0.898634578215599	0.599688623448834	0.719338701549826
GC_00000008	p_00001131	810	1131	1118	1118	Culex_M11_000000100753	Culex_M11_000000100753_split_00001	O11_filter20	0	1	3	183	184	954	858.324947589099	905.465997770346	315.270284871217	1249	1.45515984768734	0	0	1	857	390	0	1	C	C	CG	0.313851080864692	0.313851080864692	0.455075845974329	0.633306256725628	520	EVERYTHING	M11	8	34	8	0	0.898634578215599	0.599688623448834	0.719338701549826
GC_00000008	p_00002777	334	2777	921	921	Culex_M11_000000144565	Culex_M11_000000144565_split_00001	O03_filter20	0	0	0	-1	0	1080	382.342592592593	574.235714285714	119.924869976063	48	0.125541859395055	0	0	0	0	1	0	47	A	T	GT	1	0.0208333333333333	0.0212765957446809	0.101264817566792	519	EVERYTHING	M11	8	34	8	0	0.898634578215599	0.599688623448834	0.719338701549826
GC_00000008	p_00000631	391	631	171	171	Culex_M11_000000165467	Culex_M11_000000165467_split_00001	O03_filter20	0	1	2	142	143	597	898.195979899498	1044.89393939394	84.7381477624616	928	1.03318209028706	0	0	0	728	0	0	200	C	C	CT	0.21551724137931	0.21551724137931	0.274725274725275	0.521175443565517	518	EVERYTHING	M11	8	34	8	0	0.898634578215599	0.599688623448834	0.719338701549826
GC_00000008	p_00000631	391	631	171	171	Culex_M11_000000165467	Culex_M11_000000165467_split_00001	O07_filter20	0	1	2	142	143	597	446.412060301508	501.38123752495	65.3836548582307	528	1.18276374442793	0	0	0	387	0	0	141	C	C	CT	0.267045454545455	0.267045454545455	0.364341085271318	0.580297986839126	518	EVERYTHING	M11	8	34	8	0	0.898634578215599	0.599688623448834	0.719338701549826
GC_00000008	p_00000634	391	634	305	305	Culex_M11_000000165467	Culex_M11_000000165467_split_00001	O03_filter20	0	1	3	97	98	597	898.195979899498	1044.89393939394	84.7381477624616	1112	1.23803715991295	0	0	1	60	1	0	1050	T	T	CT	0.0557553956834532	0.0557553956834532	0.0571428571428571	0.224317103369454	518	EVERYTHING	M11	8	34	8	0	0.898634578215599	0.599688623448834	0.719338701549826
GC_00000008	p_00006724	810	6724	1312	1312	Culex_M11_000000100753	Culex_M11_000000100753_split_00001	O12_filter20	0	1	1	119	120	954	117.584905660377	32.911575562701	42.7343949942436	14	0.119062901155327	0	0	0	1	0	0	13	G	T	CT	1	0.0714285714285714	0.0769230769230769	0.257318640543832	520	EVERYTHING	M11	8	34	8	0	0.898634578215599	0.599688623448834	0.719338701549826
GC_00000008	p_00000633	391	633	299	299	Culex_M11_000000165467	Culex_M11_000000165467_split_00001	M11_filter20	0	1	3	99	100	597	502.179229480737	576.963133640553	30.2314196331803	531	1.05739140296397	0	0	1	51	0	0	479	T	T	CT	0.0979284369114878	0.0979284369114878	0.106471816283925	0.329813446046517	518	EVERYTHING	M11	8	34	8	0	0.898634578215599	0.599688623448834	0.719338701549826
GC_00000008	p_00001116	810	1116	845	845	Culex_M11_000000100753	Culex_M11_000000100753_split_00001	M11_filter20	0	1	3	274	275	954	332.795597484277	348.8	121.034485748201	182	0.546882234548186	0	0	126	0	56	0	0	A	A	AG	0.307692307692308	0.307692307692308	0.444444444444444	0.617241769730342	520	EVERYTHING	M11	8	34	8	0	0.898634578215599	0.599688623448834	0.719338701549826
GC_00000008	p_00001116	810	1116	845	845	Culex_M11_000000100753	Culex_M11_000000100753_split_00001	O03_filter20	0	1	3	274	275	954	485.872117400419	554.294339622641	151.759786705971	182	0.374584162132542	0	0	2	0	180	0	0	A	G	AG	0.989010989010989	0.010989010989011	0.0111111111111111	0.0604982941023021	520	EVERYTHING	M11	8	34	8	0	0.898634578215599	0.599688623448834	0.719338701549826
GC_00000008	p_00000528	334	528	643	643	Culex_M11_000000144565	Culex_M11_000000144565_split_00001	M11_filter20	0	0	0	-1	0	1080	532.359259259259	607.86523216308	69.4450984715969	576	1.08197610914378	0	0	539	37	0	0	0	A	A	AC	0.0642361111111112	0.0642361111111111	0.0686456400742115	0.238467633807374	519	EVERYTHING	M11	8	34	8	0	0.898634578215599	0.599688623448834	0.719338701549826
GC_00000008	p_00000636	391	636	339	339	Culex_M11_000000165467	Culex_M11_000000165467_split_00001	O12_filter20	0	1	2	86	87	597	320.715242881072	202.798594847775	149.7595471589	313	0.975943635195621	1	1	0	313	0	0	0	T	C	CC	1	0	0	0	518	EVERYTHING	M11	8	34	8	0	0.898634578215599	0.599688623448834	0.719338701549826
GC_00000008	p_00002947	391	2947	287	287	Culex_M11_000000165467	Culex_M11_000000165467_split_00001	O07_filter20	0	1	3	103	104	597	446.412060301508	501.38123752495	65.3836548582307	596	1.33508937818002	1	1	44	0	551	0	1	A	G	AG	0.926174496644295	0.075503355704698	0.0798548094373866	0.275693311804176	518	EVERYTHING	M11	8	34	8	0	0.898634578215599	0.599688623448834	0.719338701549826
GC_00000008	p_00006714	810	6714	1253	1253	Culex_M11_000000100753	Culex_M11_000000100753_split_00001	O12_filter20	0	1	3	138	139	954	117.584905660377	32.911575562701	42.7343949942436	189	1.60734916559692	0	0	14	0	0	0	175	T	T	AT	0.0740740740740741	0.0740740740740741	0.08	0.264052051825629	520	EVERYTHING	M11	8	34	8	0	0.898634578215599	0.599688623448834	0.719338701549826
GC_00000008	p_00006715	810	6715	1255	1255	Culex_M11_000000100753	Culex_M11_000000100753_split_00001	O12_filter20	0	1	1	138	139	954	117.584905660377	32.911575562701	42.7343949942436	188	1.59884467265725	0	0	174	0	14	0	0	A	A	AG	0.074468085106383	0.074468085106383	0.0804597701149425	0.265046086883451	520	EVERYTHING	M11	8	34	8	0	0.898634578215599	0.599688623448834	0.719338701549826
GC_00000008	p_00006713	810	6713	1250	1250	Culex_M11_000000100753	Culex_M11_000000100753_split_00001	O12_filter20	0	1	3	139	140	954	117.584905660377	32.911575562701	42.7343949942436	195	1.65837612323492	0	0	15	0	180	0	0	G	G	AG	0.0769230769230769	0.0769230769230769	0.0833333333333333	0.271189373041844	520	EVERYTHING	M11	8	34	8	0	0.898634578215599	0.599688623448834	0.719338701549826
GC_00000008	p_00000635	391	635	309	309	Culex_M11_000000165467	Culex_M11_000000165467_split_00001	O11_filter20	0	1	2	96	97	597	1312.15745393635	1477.58655804481	189.660641685748	1218	0.928242259605442	0	0	0	97	1	0	1120	T	T	CT	0.0804597701149425	0.0804597701149425	0.0866071428571429	0.284472012376029	518	EVERYTHING	M11	8	34	8	0	0.898634578215599	0.599688623448834	0.719338701549826
GC_00000008	p_00006725	810	6725	1314	1314	Culex_M11_000000100753	Culex_M11_000000100753_split_00001	O12_filter20	0	1	2	118	119	954	117.584905660377	32.911575562701	42.7343949942436	14	0.119062901155327	0	0	12	2	0	0	0	G	A	AC	1	0.142857142857143	0.166666666666667	0.410116318288409	520	EVERYTHING	M11	8	34	8	0	0.898634578215599	0.599688623448834	0.719338701549826
GC_00000008	p_00006170	334	6170	354	354	Culex_M11_000000144565	Culex_M11_000000144565_split_00001	O12_filter20	0	0	0	-1	0	1080	751.384259259259	820.083505154639	272.917154901007	564	0.750614606374654	0	0	111	453	0	0	0	C	C	AC	0.196808510638298	0.196808510638298	0.245033112582781	0.495946121729471	519	EVERYTHING	M11	8	34	8	0	0.898634578215599	0.599688623448834	0.719338701549826
GC_00000008	p_00002772	334	2772	797	797	Culex_M11_000000144565	Culex_M11_000000144565_split_00001	O03_filter20	0	0	0	-1	0	1080	382.342592592593	574.235714285714	119.924869976063	341	0.891870292785702	0	0	20	1	320	0	0	G	G	AG	0.0615835777126099	0.06158357771261	0.0625	0.243092553163027	519	EVERYTHING	M11	8	34	8	0	0.898634578215599	0.599688623448834	0.719338701549826
GC_00000008	p_00001124	810	1124	973	973	Culex_M11_000000100753	Culex_M11_000000100753_split_00001	M11_filter20	0	1	1	232	233	954	332.795597484277	348.8	121.034485748201	308	0.925493012312315	0	0	252	0	56	0	0	A	A	AG	0.181818181818182	0.181818181818182	0.222222222222222	0.474139313057837	520	EVERYTHING	M11	8	34	8	0	0.898634578215599	0.599688623448834	0.719338701549826
GC_00000008	p_00000632	391	632	209	209	Culex_M11_000000165467	Culex_M11_000000165467_split_00001	O07_filter20	0	1	3	129	130	597	446.412060301508	501.38123752495	65.3836548582307	544	1.21860507001666	0	0	0	121	0	0	423	T	T	CT	0.222426470588235	0.222426470588235	0.286052009456265	0.529961953190904	518	EVERYTHING	M11	8	34	8	0	0.898634578215599	0.599688623448834	0.719338701549826
GC_00000008	p_00000632	391	632	209	209	Culex_M11_000000165467	Culex_M11_000000165467_split_00001	O11_filter20	0	1	3	129	130	597	1312.15745393635	1477.58655804481	189.660641685748	1482	1.12943762621943	0	0	0	392	1	0	1089	T	T	CT	0.265182186234818	0.265182186234818	0.359963269054178	0.583112643864227	518	EVERYTHING	M11	8	34	8	0	0.898634578215599	0.599688623448834	0.719338701549826
GC_00000008	p_00000632	391	632	209	209	Culex_M11_000000165467	Culex_M11_000000165467_split_00001	O12_filter20	0	1	3	129	130	597	320.715242881072	202.798594847775	149.7595471589	179	0.558127510223694	1	1	0	125	1	0	53	T	C	CT	0.70391061452514	0.301675977653631	0.424	0.640097042818129	518	EVERYTHING	M11	8	34	8	0	0.898634578215599	0.599688623448834	0.719338701549826
GC_00000008	p_00006266	391	6266	197	197	Culex_M11_000000165467	Culex_M11_000000165467_split_00001	O12_filter20	0	1	3	133	134	597	320.715242881072	202.798594847775	149.7595471589	172	0.536301294740086	1	1	134	0	1	0	37	A	A	AT	0.220930232558139	0.22093023255814	0.276119402985075	0.554968337503811	518	EVERYTHING	M11	8	34	8	0	0.898634578215599	0.599688623448834	0.719338701549826
GC_00000008	p_00006265	391	6265	188	188	Culex_M11_000000165467	Culex_M11_000000165467_split_00001	O12_filter20	0	1	3	136	137	597	320.715242881072	202.798594847775	149.7595471589	171	0.533183263956713	1	1	0	135	0	0	36	C	C	CT	0.210526315789474	0.210526315789474	0.266666666666667	0.514653165428929	518	EVERYTHING	M11	8	34	8	0	0.898634578215599	0.599688623448834	0.719338701549826
GC_00000008	p_00001114	810	1114	839	839	Culex_M11_000000100753	Culex_M11_000000100753_split_00001	O12_filter20	0	1	3	276	277	954	117.584905660377	32.911575562701	42.7343949942436	59	0.501765083440308	0	0	0	0	0	0	59	C	T	TT	1	0	0	0	520	EVERYTHING	M11	8	34	8	0	0.898634578215599	0.599688623448834	0.719338701549826
GC_00000008	p_00005501	810	5501	830	830	Culex_M11_000000100753	Culex_M11_000000100753_split_00001	O11_filter20	0	1	3	279	280	954	858.324947589099	905.465997770346	315.270284871217	592	0.689715476245723	0	0	54	1	0	0	537	T	T	AT	0.0929054054054054	0.0929054054054054	0.100558659217877	0.317651710448649	520	EVERYTHING	M11	8	34	8	0	0.898634578215599	0.599688623448834	0.719338701549826
GC_00000008	p_00005501	810	5501	830	830	Culex_M11_000000100753	Culex_M11_000000100753_split_00001	O12_filter20	0	1	3	279	280	954	117.584905660377	32.911575562701	42.7343949942436	50	0.425224646983312	0	0	18	1	0	0	31	T	T	AT	0.38	0.38	0.580645161290323	0.742417105804736	520	EVERYTHING	M11	8	34	8	0	0.898634578215599	0.599688623448834	0.719338701549826
GC_00000008	p_00003624	810	3624	1202	1202	Culex_M11_000000100753	Culex_M11_000000100753_split_00001	O03_filter20	0	1	3	155	156	954	485.872117400419	554.294339622641	151.759786705971	653	1.34397504325577	0	0	593	4	55	0	1	A	A	AG	0.0918836140888208	0.0918836140888208	0.0927487352445194	0.337061384654813	520	EVERYTHING	M11	8	34	8	0	0.898634578215599	0.599688623448834	0.719338701549826
GC_00000008	p_00003624	810	3624	1202	1202	Culex_M11_000000100753	Culex_M11_000000100753_split_00001	O12_filter20	0	1	3	155	156	954	117.584905660377	32.911575562701	42.7343949942436	295	2.50882541720154	1	1	256	0	38	0	1	A	A	AG	0.132203389830508	0.132203389830508	0.1484375	0.406318746657207	520	EVERYTHING	M11	8	34	8	0	0.898634578215599	0.599688623448834	0.719338701549826
GC_00000008	p_00003623	810	3623	1190	1190	Culex_M11_000000100753	Culex_M11_000000100753_split_00001	O03_filter20	0	1	3	159	160	954	485.872117400419	554.294339622641	151.759786705971	662	1.3624984358887	0	0	52	0	609	0	1	G	G	AG	0.0800604229607251	0.0800604229607251	0.0853858784893268	0.286410573457308	520	EVERYTHING	M11	8	34	8	0	0.898634578215599	0.599688623448834	0.719338701549826
GC_00000008	p_00003623	810	3623	1190	1190	Culex_M11_000000100753	Culex_M11_000000100753_split_00001	O12_filter20	0	1	3	159	160	954	117.584905660377	32.911575562701	42.7343949942436	301	2.55985237483954	1	1	45	0	255	0	1	G	G	AG	0.152823920265781	0.152823920265781	0.176470588235294	0.443581972207138	520	EVERYTHING	M11	8	34	8	0	0.898634578215599	0.599688623448834	0.719338701549826
GC_00000008	p_00001133	810	1133	1142	1142	Culex_M11_000000100753	Culex_M11_000000100753_split_00001	M11_filter20	0	1	3	175	176	954	332.795597484277	348.8	121.034485748201	516	1.55050128036738	0	0	436	1	79	0	0	A	A	AG	0.155038759689923	0.155038759689922	0.181192660550459	0.441768783998862	520	EVERYTHING	M11	8	34	8	0	0.898634578215599	0.599688623448834	0.719338701549826
GC_00000008	p_00006711	810	6711	1232	1232	Culex_M11_000000100753	Culex_M11_000000100753_split_00001	O12_filter20	0	1	3	145	146	954	117.584905660377	32.911575562701	42.7343949942436	246	2.09210526315789	0	0	0	30	0	0	216	T	T	CT	0.121951219512195	0.121951219512195	0.138888888888889	0.370794716787467	520	EVERYTHING	M11	8	34	8	0	0.898634578215599	0.599688623448834	0.719338701549826
GC_00000008	p_00006274	391	6274	366	366	Culex_M11_000000165467	Culex_M11_000000165467_split_00001	O12_filter20	0	1	2	77	78	597	320.715242881072	202.798594847775	149.7595471589	404	1.25968443648253	0	0	375	4	25	0	0	G	A	AG	0.938118811881188	0.0717821782178218	0.0666666666666667	0.287022965077267	518	EVERYTHING	M11	8	34	8	0	0.898634578215599	0.599688623448834	0.719338701549826
GC_00000008	p_00000637	391	637	352	352	Culex_M11_000000165467	Culex_M11_000000165467_split_00001	M11_filter20	0	1	1	82	83	597	502.179229480737	576.963133640553	30.2314196331803	548	1.09124385842609	0	0	1	0	27	0	520	T	T	GT	0.051094890510949	0.0510948905109489	0.0519230769230769	0.209599050814142	518	EVERYTHING	M11	8	34	8	0	0.898634578215599	0.599688623448834	0.719338701549826
GC_00000008	p_00000636	391	636	339	339	Culex_M11_000000165467	Culex_M11_000000165467_split_00001	M11_filter20	0	1	2	86	87	597	502.179229480737	576.963133640553	30.2314196331803	521	1.0374781938686	0	0	0	28	0	0	493	T	T	CT	0.053742802303263	0.053742802303263	0.0567951318458418	0.209391598206434	518	EVERYTHING	M11	8	34	8	0	0.898634578215599	0.599688623448834	0.719338701549826
GC_00000008	p_00000630	391	630	161	161	Culex_M11_000000165467	Culex_M11_000000165467_split_00001	O03_filter20	0	1	3	145	146	597	898.195979899498	1044.89393939394	84.7381477624616	922	1.02650203366883	0	0	0	720	1	0	201	C	C	CT	0.219088937093275	0.219088937093275	0.279166666666667	0.532591688668148	518	EVERYTHING	M11	8	34	8	0	0.898634578215599	0.599688623448834	0.719338701549826
GC_00000008	p_00000630	391	630	161	161	Culex_M11_000000165467	Culex_M11_000000165467_split_00001	O07_filter20	0	1	3	145	146	597	446.412060301508	501.38123752495	65.3836548582307	532	1.19172407582512	0	0	0	390	1	0	141	C	C	CT	0.266917293233083	0.266917293233083	0.361538461538462	0.591357074301115	518	EVERYTHING	M11	8	34	8	0	0.898634578215599	0.599688623448834	0.719338701549826
GC_00000008	p_00002948	391	2948	462	462	Culex_M11_000000165467	Culex_M11_000000165467_split_00001	O07_filter20	0	1	2	45	46	597	446.412060301508	501.38123752495	65.3836548582307	478	1.07075960196317	0	0	0	409	0	0	69	C	C	CT	0.144351464435146	0.144351464435146	0.168704156479218	0.412784691406274	518	EVERYTHING	M11	8	34	8	0	0.898634578215599	0.599688623448834	0.719338701549826
GC_00000008	p_00003627	810	3627	1349	1349	Culex_M11_000000100753	Culex_M11_000000100753_split_00001	O07_filter20	0	1	3	106	107	954	242.650943396226	297.509695290859	46.4467710134976	342	1.40943198164924	0	0	1	340	0	0	1	T	C	AC	0.997076023391813	0.00584795321637427	0.00294117647058824	0.0399525207249724	520	EVERYTHING	M11	8	34	8	0	0.898634578215599	0.599688623448834	0.719338701549826
GC_00000008	p_00003628	810	3628	1352	1352	Culex_M11_000000100753	Culex_M11_000000100753_split_00001	O03_filter20	0	1	3	105	106	954	485.872117400419	554.294339622641	151.759786705971	737	1.51686004116309	0	0	735	1	1	0	0	G	A	AC	0.998643147896879	0.00271370420624152	0.00136054421768707	0.0206274893108631	520	EVERYTHING	M11	8	34	8	0	0.898634578215599	0.599688623448834	0.719338701549826
GC_00000008	p_00003628	810	3628	1352	1352	Culex_M11_000000100753	Culex_M11_000000100753_split_00001	O07_filter20	0	1	3	105	106	954	242.650943396226	297.509695290859	46.4467710134976	343	1.41355312779441	0	0	342	0	1	0	0	G	A	AG	0.997084548104956	0.00291545189504373	0.00292397660818713	0.0199308201239254	520	EVERYTHING	M11	8	34	8	0	0.898634578215599	0.599688623448834	0.719338701549826
GC_00000008	p_00000635	391	635	309	309	Culex_M11_000000165467	Culex_M11_000000165467_split_00001	O03_filter20	0	1	2	96	97	597	898.195979899498	1044.89393939394	84.7381477624616	1094	1.21799699005824	0	0	1	58	2	0	1033	T	T	CT	0.0557586837294333	0.0557586837294333	0.0561471442400774	0.227813716461452	518	EVERYTHING	M11	8	34	8	0	0.898634578215599	0.599688623448834	0.719338701549826
GC_00000008	p_00000634	391	634	305	305	Culex_M11_000000165467	Culex_M11_000000165467_split_00001	M11_filter20	0	1	3	97	98	597	502.179229480737	576.963133640553	30.2314196331803	525	1.04544347750675	0	0	0	49	0	0	476	T	T	CT	0.0933333333333334	0.0933333333333333	0.102941176470588	0.310182846931478	518	EVERYTHING	M11	8	34	8	0	0.898634578215599	0.599688623448834	0.719338701549826
GC_00000008	p_00006723	810	6723	1309	1309	Culex_M11_000000100753	Culex_M11_000000100753_split_00001	O12_filter20	0	1	1	120	121	954	117.584905660377	32.911575562701	42.7343949942436	26	0.221116816431322	0	0	0	21	0	0	5	C	C	CT	0.192307692307692	0.192307692307692	0.238095238095238	0.489551893622929	520	EVERYTHING	M11	8	34	8	0	0.898634578215599	0.599688623448834	0.719338701549826
GC_00000008	p_00002362	154	2362	1271	1271	Culex_M11_000000031376	Culex_M11_000000031376_split_00001	O03_filter20	0	1	3	129	130	945	119.692063492063	119.692063492063	106.656643331025	33	0.275707503381694	0	0	0	0	33	0	0	A	G	GG	1	0	0	0	521	EVERYTHING	M11	8	34	8	0	0.898634578215599	0.599688623448834	0.719338701549826
GC_00000008	p_00000633	391	633	299	299	Culex_M11_000000165467	Culex_M11_000000165467_split_00001	O03_filter20	0	1	3	99	100	597	898.195979899498	1044.89393939394	84.7381477624616	1156	1.28702424178001	0	0	0	75	0	0	1081	T	T	CT	0.0648788927335641	0.064878892733564	0.0693802035152636	0.240186089558268	518	EVERYTHING	M11	8	34	8	0	0.898634578215599	0.599688623448834	0.719338701549826
GC_00000008	p_00000633	391	633	299	299	Culex_M11_000000165467	Culex_M11_000000165467_split_00001	O11_filter20	0	1	3	99	100	597	1312.15745393635	1477.58655804481	189.660641685748	1262	0.961774820707773	0	0	1	111	1	0	1149	T	T	CT	0.089540412044374	0.089540412044374	0.0966057441253264	0.310535789064796	518	EVERYTHING	M11	8	34	8	0	0.898634578215599	0.599688623448834	0.719338701549826
GC_00000008	p_00003650	815	3650	970	970	Culex_M11_000000081167	Culex_M11_000000081167_split_00001	O03_filter20	0	0	0	-1	0	480	256.86875	87.56875	124.73672884695	77	0.299763984525171	1	1	0	0	0	0	77	G	T	TT	1	0	0	0	522	EVERYTHING	M11	8	34	8	0	0.898634578215599	0.599688623448834	0.719338701549826
GC_00000008	p_00003651	815	3651	971	971	Culex_M11_000000081167	Culex_M11_000000081167_split_00001	O03_filter20	0	0	0	-1	0	480	256.86875	87.56875	124.73672884695	76	0.295870945765104	1	1	0	76	0	0	0	G	C	CC	1	0	0	0	522	EVERYTHING	M11	8	34	8	0	0.898634578215599	0.599688623448834	0.719338701549826
GC_00000008	p_00002947	391	2947	287	287	Culex_M11_000000165467	Culex_M11_000000165467_split_00001	O03_filter20	0	1	3	103	104	597	898.195979899498	1044.89393939394	84.7381477624616	1171	1.30372438332559	0	0	91	4	1076	0	0	A	G	AG	0.922288642186166	0.0811272416737831	0.0845724907063197	0.295676925037432	518	EVERYTHING	M11	8	34	8	0	0.898634578215599	0.599688623448834	0.719338701549826
GC_00000008	p_00001126	810	1126	1011	1011	Culex_M11_000000100753	Culex_M11_000000100753_split_00001	O11_filter20	0	1	2	219	220	954	858.324947589099	905.465997770346	315.270284871217	1022	1.19069124446474	0	0	0	336	1	0	685	T	T	CT	0.329745596868884	0.329745596868884	0.49051094890511	0.64067014262543	520	EVERYTHING	M11	8	34	8	0	0.898634578215599	0.599688623448834	0.719338701549826
GC_00000008	p_00001126	810	1126	1011	1011	Culex_M11_000000100753	Culex_M11_000000100753_split_00001	O12_filter20	0	1	2	219	220	954	117.584905660377	32.911575562701	42.7343949942436	290	2.46630295250321	1	1	0	181	0	0	109	T	C	CT	0.624137931034483	0.375862068965517	0.602209944751381	0.662002020145723	520	EVERYTHING	M11	8	34	8	0	0.898634578215599	0.599688623448834	0.719338701549826
GC_00000008	p_00001125	810	1125	986	986	Culex_M11_000000100753	Culex_M11_000000100753_split_00001	M11_filter20	0	1	3	227	228	954	332.795597484277	348.8	121.034485748201	331	0.994604503491481	0	0	54	276	0	0	1	C	C	AC	0.166163141993958	0.166163141993958	0.195652173913043	0.464850165551068	520	EVERYTHING	M11	8	34	8	0	0.898634578215599	0.599688623448834	0.719338701549826
GC_00000008	p_00003652	815	3652	986	986	Culex_M11_000000081167	Culex_M11_000000081167_split_00001	O03_filter20	0	0	0	-1	0	480	256.86875	87.56875	124.73672884695	56	0.218010170563761	1	1	0	56	0	0	0	T	C	CC	1	0	0	0	522	EVERYTHING	M11	8	34	8	0	0.898634578215599	0.599688623448834	0.719338701549826
GC_00000008	p_00006169	334	6169	348	348	Culex_M11_000000144565	Culex_M11_000000144565_split_00001	O12_filter20	0	0	0	-1	0	1080	751.384259259259	820.083505154639	272.917154901007	549	0.730651451949796	0	0	89	460	0	0	0	C	C	AC	0.162112932604736	0.162112932604736	0.193478260869565	0.443157053406789	519	EVERYTHING	M11	8	34	8	0	0.898634578215599	0.599688623448834	0.719338701549826
GC_00000008	p_00003649	815	3649	953	953	Culex_M11_000000081167	Culex_M11_000000081167_split_00001	O03_filter20	0	0	0	-1	0	480	256.86875	87.56875	124.73672884695	121	0.471057689968126	1	1	0	0	0	0	121	C	T	TT	1	0	0	0	522	EVERYTHING	M11	8	34	8	0	0.898634578215599	0.599688623448834	0.719338701549826
GC_00000008	p_00003654	815	3654	1008	1008	Culex_M11_000000081167	Culex_M11_000000081167_split_00001	O03_filter20	0	0	0	-1	0	480	256.86875	87.56875	124.73672884695	31	0.120684201562082	1	1	0	0	0	0	31	C	T	TT	1	0	0	0	522	EVERYTHING	M11	8	34	8	0	0.898634578215599	0.599688623448834	0.719338701549826
GC_00000008	p_00003653	815	3653	995	995	Culex_M11_000000081167	Culex_M11_000000081167_split_00001	O03_filter20	0	0	0	-1	0	480	256.86875	87.56875	124.73672884695	45	0.175186744203022	1	1	0	0	0	0	45	C	T	TT	1	0	0	0	522	EVERYTHING	M11	8	34	8	0	0.898634578215599	0.599688623448834	0.719338701549826
GC_00000008	p_00001115	810	1115	842	842	Culex_M11_000000100753	Culex_M11_000000100753_split_00001	O11_filter20	0	1	3	275	276	954	858.324947589099	905.465997770346	315.270284871217	550	0.640782959349911	0	0	0	0	252	0	298	T	T	GT	0.458181818181818	0.458181818181818	0.845637583892617	0.689645570896536	520	EVERYTHING	M11	8	34	8	0	0.898634578215599	0.599688623448834	0.719338701549826
GC_00000008	p_00001115	810	1115	842	842	Culex_M11_000000100753	Culex_M11_000000100753_split_00001	O12_filter20	0	1	3	275	276	954	117.584905660377	32.911575562701	42.7343949942436	59	0.501765083440308	0	0	0	0	59	0	0	T	G	GG	1	0	0	0	520	EVERYTHING	M11	8	34	8	0	0.898634578215599	0.599688623448834	0.719338701549826
GC_00000008	p_00001114	810	1114	839	839	Culex_M11_000000100753	Culex_M11_000000100753_split_00001	M11_filter20	0	1	3	276	277	954	332.795597484277	348.8	121.034485748201	189	0.567916166646193	0	0	0	122	0	0	67	C	C	CT	0.354497354497355	0.354497354497354	0.549180327868853	0.650186311585293	520	EVERYTHING	M11	8	34	8	0	0.898634578215599	0.599688623448834	0.719338701549826
GC_00000008	p_00001114	810	1114	839	839	Culex_M11_000000100753	Culex_M11_000000100753_split_00001	O03_filter20	0	1	3	276	277	954	485.872117400419	554.294339622641	151.759786705971	191	0.39310755476547	0	0	0	1	0	0	190	C	T	CT	0.994764397905759	0.00523560209424084	0.00526315789473684	0.0327206861068792	520	EVERYTHING	M11	8	34	8	0	0.898634578215599	0.599688623448834	0.719338701549826
GC_00000008	p_00006267	391	6267	199	199	Culex_M11_000000165467	Culex_M11_000000165467_split_00001	O12_filter20	0	1	1	133	134	597	320.715242881072	202.798594847775	149.7595471589	182	0.567481602573812	1	1	0	0	135	0	47	G	G	GT	0.258241758241758	0.258241758241758	0.348148148148148	0.571209805925363	518	EVERYTHING	M11	8	34	8	0	0.898634578215599	0.599688623448834	0.719338701549826
GC_00000008	p_00003626	810	3626	1217	1217	Culex_M11_000000100753	Culex_M11_000000100753_split_00001	O12_filter20	0	1	3	150	151	954	117.584905660377	32.911575562701	42.7343949942436	279	2.37275353016688	1	1	32	0	0	0	247	T	T	AT	0.114695340501792	0.114695340501792	0.129554655870445	0.356220856958636	520	EVERYTHING	M11	8	34	8	0	0.898634578215599	0.599688623448834	0.719338701549826
GC_00000008	p_00001131	810	1131	1118	1118	Culex_M11_000000100753	Culex_M11_000000100753_split_00001	O03_filter20	0	1	3	183	184	954	485.872117400419	554.294339622641	151.759786705971	587	1.2081368306143	0	0	5	509	73	0	0	C	C	CG	0.132879045996593	0.132879045996593	0.143418467583497	0.423463032451233	520	EVERYTHING	M11	8	34	8	0	0.898634578215599	0.599688623448834	0.719338701549826
GC_00000008	p_00003625	810	3625	1211	1211	Culex_M11_000000100753	Culex_M11_000000100753_split_00001	O12_filter20	0	1	3	152	153	954	117.584905660377	32.911575562701	42.7343949942436	291	2.47480744544288	1	1	255	0	0	0	36	A	A	AT	0.123711340206186	0.123711340206186	0.141176470588235	0.374254931089642	520	EVERYTHING	M11	8	34	8	0	0.898634578215599	0.599688623448834	0.719338701549826
GC_00000008	p_00002357	154	2357	854	854	Culex_M11_000000031376	Culex_M11_000000031376_split_00001	O03_filter20	0	1	3	268	269	945	119.692063492063	119.692063492063	106.656643331025	254	2.12211229875607	0	0	0	0	24	0	230	T	T	GT	0.094488188976378	0.094488188976378	0.104347826086957	0.312800672606388	521	EVERYTHING	M11	8	34	8	0	0.898634578215599	0.599688623448834	0.719338701549826
GC_00000008	p_00006270	391	6270	275	275	Culex_M11_000000165467	Culex_M11_000000165467_split_00001	O12_filter20	0	1	3	107	108	597	320.715242881072	202.798594847775	149.7595471589	190	0.592425848840792	1	1	113	0	77	0	0	G	A	AG	0.594736842105263	0.405263157894737	0.68141592920354	0.675088066911917	518	EVERYTHING	M11	8	34	8	0	0.898634578215599	0.599688623448834	0.719338701549826
GC_00000008	p_00006269	391	6269	274	274	Culex_M11_000000165467	Culex_M11_000000165467_split_00001	O12_filter20	0	1	1	108	109	597	320.715242881072	202.798594847775	149.7595471589	188	0.586189787274047	1	1	76	0	0	0	112	A	T	AT	0.595744680851064	0.404255319148936	0.678571428571429	0.674699370027759	518	EVERYTHING	M11	8	34	8	0	0.898634578215599	0.599688623448834	0.719338701549826
GC_00000008	p_00003627	810	3627	1349	1349	Culex_M11_000000100753	Culex_M11_000000100753_split_00001	O03_filter20	0	1	3	106	107	954	485.872117400419	554.294339622641	151.759786705971	740	1.52303450537407	0	0	0	738	2	0	0	T	C	CG	1	0.0027027027027027	0.002710027100271	0.0186814876627173	520	EVERYTHING	M11	8	34	8	0	0.898634578215599	0.599688623448834	0.719338701549826
GC_00000008	p_00001129	810	1129	1049	1049	Culex_M11_000000100753	Culex_M11_000000100753_split_00001	O11_filter20	0	1	3	206	207	954	858.324947589099	905.465997770346	315.270284871217	1061	1.23612858158228	0	0	302	3	756	0	0	G	G	AG	0.28746465598492	0.28746465598492	0.3994708994709	0.615747462360503	520	EVERYTHING	M11	8	34	8	0	0.898634578215599	0.599688623448834	0.719338701549826
GC_00000008	p_00001133	810	1133	1142	1142	Culex_M11_000000100753	Culex_M11_000000100753_split_00001	O03_filter20	0	1	3	175	176	954	485.872117400419	554.294339622641	151.759786705971	643	1.32339349588585	0	0	575	5	63	0	0	A	A	AG	0.105754276827372	0.105754276827372	0.109565217391304	0.365324427529511	520	EVERYTHING	M11	8	34	8	0	0.898634578215599	0.599688623448834	0.719338701549826
GC_00000008	p_00001133	810	1133	1142	1142	Culex_M11_000000100753	Culex_M11_000000100753_split_00001	O11_filter20	0	1	3	175	176	954	858.324947589099	905.465997770346	315.270284871217	1343	1.56467548073987	0	0	890	4	449	0	0	A	A	AG	0.337304542069993	0.337304542069992	0.504494382022472	0.656283269593188	520	EVERYTHING	M11	8	34	8	0	0.898634578215599	0.599688623448834	0.719338701549826
GC_00000008	p_00005137	391	5137	371	371	Culex_M11_000000165467	Culex_M11_000000165467_split_00001	O11_filter20	0	1	3	75	76	597	1312.15745393635	1477.58655804481	189.660641685748	1385	1.05551357106202	0	0	88	4	1289	0	4	G	G	AG	0.0693140794223827	0.0693140794223827	0.0682699767261443	0.275746569270064	518	EVERYTHING	M11	8	34	8	0	0.898634578215599	0.599688623448834	0.719338701549826
GC_00000008	p_00000637	391	637	352	352	Culex_M11_000000165467	Culex_M11_000000165467_split_00001	O11_filter20	0	1	1	82	83	597	1312.15745393635	1477.58655804481	189.660641685748	1302	0.992258967164438	0	0	4	4	59	0	1235	T	T	GT	0.0514592933947773	0.0514592933947773	0.0477732793522267	0.225869202437437	518	EVERYTHING	M11	8	34	8	0	0.898634578215599	0.599688623448834	0.719338701549826
GC_00000008	p_00001132	810	1132	1139	1139	Culex_M11_000000100753	Culex_M11_000000100753_split_00001	O12_filter20	0	1	3	176	177	954	117.584905660377	32.911575562701	42.7343949942436	331	2.81498716302952	1	1	0	76	0	0	255	C	T	CT	0.770392749244713	0.229607250755287	0.298039215686275	0.538801342515553	520	EVERYTHING	M11	8	34	8	0	0.898634578215599	0.599688623448834	0.719338701549826
GC_00000008	p_00001131	810	1131	1118	1118	Culex_M11_000000100753	Culex_M11_000000100753_split_00001	M11_filter20	0	1	3	183	184	954	332.795597484277	348.8	121.034485748201	485	1.45735100964764	0	0	1	396	88	0	0	C	C	CG	0.183505154639175	0.183505154639175	0.222222222222222	0.487972257265614	520	EVERYTHING	M11	8	34	8	0	0.898634578215599	0.599688623448834	0.719338701549826
GC_00000008	p_00006716	810	6716	1256	1256	Culex_M11_000000100753	Culex_M11_000000100753_split_00001	O12_filter20	0	1	3	137	138	954	117.584905660377	32.911575562701	42.7343949942436	186	1.58183568677792	0	0	170	1	1	0	14	A	A	AT	0.0860215053763441	0.0860215053763441	0.0823529411764706	0.333098625792996	520	EVERYTHING	M11	8	34	8	0	0.898634578215599	0.599688623448834	0.719338701549826
GC_00000008	p_00002364	154	2364	1279	1279	Culex_M11_000000031376	Culex_M11_000000031376_split_00001	O03_filter20	0	1	1	127	128	945	119.692063492063	119.692063492063	106.656643331025	28	0.233933639232952	0	0	28	0	0	0	0	G	A	AA	1	0	0	0	521	EVERYTHING	M11	8	34	8	0	0.898634578215599	0.599688623448834	0.719338701549826
GC_00000008	p_00001120	810	1120	884	884	Culex_M11_000000100753	Culex_M11_000000100753_split_00001	O11_filter20	0	1	3	261	262	954	858.324947589099	905.465997770346	315.270284871217	585	0.681560056763087	0	0	0	337	0	0	248	T	C	CT	0.576068376068376	0.423931623931624	0.735905044510386	0.681529323167478	520	EVERYTHING	M11	8	34	8	0	0.898634578215599	0.599688623448834	0.719338701549826
GC_00000008	p_00002944	391	2944	60	60	Culex_M11_000000165467	Culex_M11_000000165467_split_00001	O07_filter20	0	1	2	179	180	597	446.412060301508	501.38123752495	65.3836548582307	181	0.405454995722455	1	1	0	156	0	0	25	C	C	CT	0.138121546961326	0.138121546961326	0.16025641025641	0.40153883926233	518	EVERYTHING	M11	8	34	8	0	0.898634578215599	0.599688623448834	0.719338701549826
GC_00000008	p_00002356	154	2356	851	851	Culex_M11_000000031376	Culex_M11_000000031376_split_00001	O03_filter20	0	1	3	269	270	945	119.692063492063	119.692063492063	106.656643331025	251	2.09704798026682	0	0	225	1	25	0	0	A	A	AG	0.103585657370518	0.103585657370518	0.111111111111111	0.349777695634973	521	EVERYTHING	M11	8	34	8	0	0.898634578215599	0.599688623448834	0.719338701549826
GC_00000008	p_00006268	391	6268	268	268	Culex_M11_000000165467	Culex_M11_000000165467_split_00001	O12_filter20	0	1	1	110	111	597	320.715242881072	202.798594847775	149.7595471589	187	0.583071756490675	1	1	0	106	0	0	81	T	C	CT	0.566844919786096	0.433155080213904	0.764150943396226	0.684183881537225	518	EVERYTHING	M11	8	34	8	0	0.898634578215599	0.599688623448834	0.719338701549826
GC_00000008	p_00000632	391	632	209	209	Culex_M11_000000165467	Culex_M11_000000165467_split_00001	M11_filter20	0	1	3	129	130	597	502.179229480737	576.963133640553	30.2314196331803	593	1.18085329935524	0	0	0	122	0	0	471	T	T	CT	0.205733558178752	0.205733558178752	0.259023354564756	0.508248817650019	518	EVERYTHING	M11	8	34	8	0	0.898634578215599	0.599688623448834	0.719338701549826
GC_00000008	p_00002363	154	2363	1274	1274	Culex_M11_000000031376	Culex_M11_000000031376_split_00001	O03_filter20	0	1	3	128	129	945	119.692063492063	119.692063492063	106.656643331025	28	0.233933639232952	0	0	28	0	0	0	0	T	A	AA	1	0	0	0	521	EVERYTHING	M11	8	34	8	0	0.898634578215599	0.599688623448834	0.719338701549826
GC_00000008	p_00006720	810	6720	1288	1288	Culex_M11_000000100753	Culex_M11_000000100753_split_00001	O12_filter20	0	1	1	127	128	954	117.584905660377	32.911575562701	42.7343949942436	105	0.892971758664955	0	0	99	1	5	0	0	A	A	AG	0.0571428571428572	0.0571428571428571	0.0505050505050505	0.244778876581381	520	EVERYTHING	M11	8	34	8	0	0.898634578215599	0.599688623448834	0.719338701549826
GC_00000008	p_00006719	810	6719	1268	1268	Culex_M11_000000100753	Culex_M11_000000100753_split_00001	O12_filter20	0	1	3	133	134	954	117.584905660377	32.911575562701	42.7343949942436	157	1.3352053915276	0	0	11	0	0	0	146	T	T	AT	0.0700636942675159	0.0700636942675159	0.0753424657534247	0.253803673054046	520	EVERYTHING	M11	8	34	8	0	0.898634578215599	0.599688623448834	0.719338701549826
GC_00000008	p_00001116	810	1116	845	845	Culex_M11_000000100753	Culex_M11_000000100753_split_00001	O07_filter20	0	1	3	274	275	954	242.650943396226	297.509695290859	46.4467710134976	21	0.0865440690486373	1	1	0	0	21	0	0	A	G	GG	1	0	0	0	520	EVERYTHING	M11	8	34	8	0	0.898634578215599	0.599688623448834	0.719338701549826
GC_00000008	p_00001116	810	1116	845	845	Culex_M11_000000100753	Culex_M11_000000100753_split_00001	O11_filter20	0	1	3	274	275	954	858.324947589099	905.465997770346	315.270284871217	546	0.636122719645548	0	0	349	3	190	0	4	A	A	AG	0.360805860805861	0.360805860805861	0.544412607449857	0.718011486972701	520	EVERYTHING	M11	8	34	8	0	0.898634578215599	0.599688623448834	0.719338701549826
GC_00000008	p_00005502	810	5502	1292	1292	Culex_M11_000000100753	Culex_M11_000000100753_split_00001	O12_filter20	0	1	3	125	126	954	117.584905660377	32.911575562701	42.7343949942436	87	0.739890885750963	0	0	0	0	84	0	3	T	G	GT	0.96551724137931	0.0344827586206897	0.0357142857142857	0.149994923610415	520	EVERYTHING	M11	8	34	8	0	0.898634578215599	0.599688623448834	0.719338701549826
GC_00000008	p_00001114	810	1114	839	839	Culex_M11_000000100753	Culex_M11_000000100753_split_00001	O11_filter20	0	1	3	276	277	954	858.324947589099	905.465997770346	315.270284871217	565	0.658258858241272	0	0	0	306	2	0	257	C	C	CT	0.458407079646018	0.458407079646018	0.839869281045752	0.710425926940034	520	EVERYTHING	M11	8	34	8	0	0.898634578215599	0.599688623448834	0.719338701549826
GC_00000008	p_00002358	154	2358	866	866	Culex_M11_000000031376	Culex_M11_000000031376_split_00001	O03_filter20	0	1	3	264	265	945	119.692063492063	119.692063492063	106.656643331025	249	2.08033843460733	0	0	0	21	0	0	228	T	T	CT	0.0843373493975904	0.0843373493975904	0.0921052631578947	0.289236934240594	521	EVERYTHING	M11	8	34	8	0	0.898634578215599	0.599688623448834	0.719338701549826
GC_00000008	p_00002943	391	2943	59	59	Culex_M11_000000165467	Culex_M11_000000165467_split_00001	O07_filter20	0	1	3	179	180	597	446.412060301508	501.38123752495	65.3836548582307	178	0.398734747174569	1	1	0	25	0	0	153	T	T	CT	0.140449438202247	0.140449438202247	0.163398692810458	0.405778507624964	518	EVERYTHING	M11	8	34	8	0	0.898634578215599	0.599688623448834	0.719338701549826
GC_00000008	p_00000333	154	333	925	925	Culex_M11_000000031376	Culex_M11_000000031376_split_00001	M11_filter20	0	1	1	245	246	945	128.617989417989	148.365079365079	13.2378962615808	142	1.10404462581452	0	0	0	0	10	0	132	T	T	GT	0.0704225352112676	0.0704225352112676	0.0757575757575758	0.254730545549561	521	EVERYTHING	M11	8	34	8	0	0.898634578215599	0.599688623448834	0.719338701549826
GC_00000008	p_00006160	334	6160	185	185	Culex_M11_000000144565	Culex_M11_000000144565_split_00001	O12_filter20	0	0	0	-1	0	1080	751.384259259259	820.083505154639	272.917154901007	357	0.475123075311616	0	0	321	0	36	0	0	A	A	AG	0.100840336134454	0.100840336134454	0.11214953271028	0.326925467188168	519	EVERYTHING	M11	8	34	8	0	0.898634578215599	0.599688623448834	0.719338701549826
GC_00000008	p_00006167	334	6167	342	342	Culex_M11_000000144565	Culex_M11_000000144565_split_00001	O12_filter20	0	0	0	-1	0	1080	751.384259259259	820.083505154639	272.917154901007	523	0.69604865094671	0	0	0	48	4	0	471	T	T	CT	0.0994263862332696	0.0994263862332696	0.101910828025478	0.350784163396106	519	EVERYTHING	M11	8	34	8	0	0.898634578215599	0.599688623448834	0.719338701549826
GC_00000008	p_00001113	810	1113	734	734	Culex_M11_000000100753	Culex_M11_000000100753_split_00001	O12_filter20	0	1	3	311	312	954	117.584905660377	32.911575562701	42.7343949942436	49	0.416720154043646	0	0	34	0	15	0	0	A	A	AG	0.306122448979592	0.306122448979592	0.441176470588235	0.615962933753838	520	EVERYTHING	M11	8	34	8	0	0.898634578215599	0.599688623448834	0.719338701549826
GC_00000008	p_00000632	391	632	209	209	Culex_M11_000000165467	Culex_M11_000000165467_split_00001	O03_filter20	0	1	3	129	130	597	898.195979899498	1044.89393939394	84.7381477624616	992	1.10443602754824	0	0	0	183	0	0	809	T	T	CT	0.184475806451613	0.184475806451613	0.226205191594561	0.478112936044651	518	EVERYTHING	M11	8	34	8	0	0.898634578215599	0.599688623448834	0.719338701549826
GC_00000008	p_00002352	154	2352	823	823	Culex_M11_000000031376	Culex_M11_000000031376_split_00001	O12_filter20	0	1	1	279	280	945	137.768253968254	160.238095238095	22.0566981324571	164	1.19040486669585	0	0	154	1	0	0	9	A	A	AT	0.0609756097560976	0.0609756097560976	0.0584415584415584	0.249465684118559	521	EVERYTHING	M11	8	34	8	0	0.898634578215599	0.599688623448834	0.719338701549826
GC_00000008	p_00002351	154	2351	797	797	Culex_M11_000000031376	Culex_M11_000000031376_split_00001	O03_filter20	0	1	3	287	288	945	119.692063492063	119.692063492063	106.656643331025	227	1.89653343235286	0	0	178	0	49	0	0	A	A	AG	0.215859030837004	0.215859030837004	0.275280898876405	0.521616684620557	521	EVERYTHING	M11	8	34	8	0	0.898634578215599	0.599688623448834	0.719338701549826
GC_00000008	p_00002351	154	2351	797	797	Culex_M11_000000031376	Culex_M11_000000031376_split_00001	O11_filter20	0	1	3	287	288	945	410.931216931217	459.4698457223	34.7070610468815	439	1.06830530734169	0	0	357	1	80	0	1	A	A	AG	0.186788154897494	0.186788154897494	0.224089635854342	0.506108058019951	521	EVERYTHING	M11	8	34	8	0	0.898634578215599	0.599688623448834	0.719338701549826
GC_00000008	p_00002351	154	2351	797	797	Culex_M11_000000031376	Culex_M11_000000031376_split_00001	O12_filter20	0	1	3	287	288	945	137.768253968254	160.238095238095	22.0566981324571	166	1.20492199921654	0	0	152	0	14	0	0	A	A	AG	0.0843373493975904	0.0843373493975904	0.0921052631578947	0.289236934240594	521	EVERYTHING	M11	8	34	8	0	0.898634578215599	0.599688623448834	0.719338701549826
GC_00000008	p_00001114	810	1114	839	839	Culex_M11_000000100753	Culex_M11_000000100753_split_00001	O07_filter20	0	1	3	276	277	954	242.650943396226	297.509695290859	46.4467710134976	42	0.173088138097275	1	1	0	0	0	0	42	C	T	TT	1	0	0	0	520	EVERYTHING	M11	8	34	8	0	0.898634578215599	0.599688623448834	0.719338701549826
GC_00000008	p_00001120	810	1120	884	884	Culex_M11_000000100753	Culex_M11_000000100753_split_00001	O03_filter20	0	1	3	261	262	954	485.872117400419	554.294339622641	151.759786705971	161	0.33136291265571	0	0	0	161	0	0	0	T	C	CC	1	0	0	0	520	EVERYTHING	M11	8	34	8	0	0.898634578215599	0.599688623448834	0.719338701549826
GC_00000008	p_00002948	391	2948	462	462	Culex_M11_000000165467	Culex_M11_000000165467_split_00001	O03_filter20	0	1	2	45	46	597	898.195979899498	1044.89393939394	84.7381477624616	1121	1.2480572448403	0	0	0	940	1	0	180	C	C	CT	0.161462979482605	0.161462979482605	0.191489361702128	0.447614856695314	518	EVERYTHING	M11	8	34	8	0	0.898634578215599	0.599688623448834	0.719338701549826
GC_00000008	p_00002365	154	2365	1310	1310	Culex_M11_000000031376	Culex_M11_000000031376_split_00001	O03_filter20	0	1	3	116	117	945	119.692063492063	119.692063492063	106.656643331025	15	0.125321592446224	0	0	15	0	0	0	0	T	A	AA	1	0	0	0	521	EVERYTHING	M11	8	34	8	0	0.898634578215599	0.599688623448834	0.719338701549826
GC_00000008	p_00002945	391	2945	62	62	Culex_M11_000000165467	Culex_M11_000000165467_split_00001	O03_filter20	0	1	3	178	179	597	898.195979899498	1044.89393939394	84.7381477624616	316	0.35181631522706	1	1	251	3	62	0	0	A	A	AG	0.205696202531646	0.205696202531646	0.247011952191235	0.546669883014514	518	EVERYTHING	M11	8	34	8	0	0.898634578215599	0.599688623448834	0.719338701549826
GC_00000008	p_00002944	391	2944	60	60	Culex_M11_000000165467	Culex_M11_000000165467_split_00001	O03_filter20	0	1	2	179	180	597	898.195979899498	1044.89393939394	84.7381477624616	309	0.344022915839119	1	1	1	248	0	0	60	C	C	CT	0.197411003236246	0.197411003236246	0.241935483870968	0.513305669188226	518	EVERYTHING	M11	8	34	8	0	0.898634578215599	0.599688623448834	0.719338701549826
GC_00000008	p_00002942	391	2942	41	41	Culex_M11_000000165467	Culex_M11_000000165467_split_00001	O03_filter20	0	1	3	185	186	597	898.195979899498	1044.89393939394	84.7381477624616	212	0.236028667177648	1	1	45	0	0	0	167	T	T	AT	0.212264150943396	0.212264150943396	0.269461077844311	0.516941092062284	518	EVERYTHING	M11	8	34	8	0	0.898634578215599	0.599688623448834	0.719338701549826
GC_00000008	p_00006168	334	6168	345	345	Culex_M11_000000144565	Culex_M11_000000144565_split_00001	O12_filter20	0	0	0	-1	0	1080	751.384259259259	820.083505154639	272.917154901007	544	0.72399706714151	0	0	471	0	3	0	70	A	A	AT	0.134191176470588	0.134191176470588	0.148619957537155	0.417278904776545	519	EVERYTHING	M11	8	34	8	0	0.898634578215599	0.599688623448834	0.719338701549826
GC_00000008	p_00006722	810	6722	1308	1308	Culex_M11_000000100753	Culex_M11_000000100753_split_00001	O12_filter20	0	1	2	120	121	954	117.584905660377	32.911575562701	42.7343949942436	26	0.221116816431322	0	0	21	5	0	0	0	G	A	AC	1	0.192307692307692	0.238095238095238	0.489551893622929	520	EVERYTHING	M11	8	34	8	0	0.898634578215599	0.599688623448834	0.719338701549826
GC_00000008	p_00006276	391	6276	389	389	Culex_M11_000000165467	Culex_M11_000000165467_split_00001	O12_filter20	0	1	3	69	70	597	320.715242881072	202.798594847775	149.7595471589	488	1.52159902228582	0	0	0	18	1	0	469	C	T	CT	0.963114754098361	0.0389344262295082	0.0383795309168444	0.172570754124795	518	EVERYTHING	M11	8	34	8	0	0.898634578215599	0.599688623448834	0.719338701549826
GC_00000008	p_00005137	391	5137	371	371	Culex_M11_000000165467	Culex_M11_000000165467_split_00001	O12_filter20	0	1	3	75	76	597	320.715242881072	202.798594847775	149.7595471589	413	1.28774671353288	0	0	412	0	0	0	1	G	A	AT	1	0.00242130750605327	0.00242718446601942	0.0170029926414084	518	EVERYTHING	M11	8	34	8	0	0.898634578215599	0.599688623448834	0.719338701549826
GC_00000008	p_00006275	391	6275	380	380	Culex_M11_000000165467	Culex_M11_000000165467_split_00001	O12_filter20	0	1	3	72	73	597	320.715242881072	202.798594847775	149.7595471589	455	1.41870400643453	0	0	21	2	431	0	1	A	G	AG	0.953846153846154	0.0527472527472527	0.048723897911833	0.23059664447177	518	EVERYTHING	M11	8	34	8	0	0.898634578215599	0.599688623448834	0.719338701549826
GC_00000008	p_00001113	810	1113	734	734	Culex_M11_000000100753	Culex_M11_000000100753_split_00001	M11_filter20	0	1	3	311	312	954	332.795597484277	348.8	121.034485748201	251	0.754216708085685	0	0	169	0	82	0	0	A	A	AG	0.326693227091634	0.326693227091633	0.485207100591716	0.63181205826458	520	EVERYTHING	M11	8	34	8	0	0.898634578215599	0.599688623448834	0.719338701549826
GC_00000008	p_00001113	810	1113	734	734	Culex_M11_000000100753	Culex_M11_000000100753_split_00001	O11_filter20	0	1	3	311	312	954	858.324947589099	905.465997770346	315.270284871217	620	0.722337154176264	0	0	364	1	253	0	2	A	A	AG	0.412903225806452	0.412903225806452	0.695054945054945	0.707303602508563	520	EVERYTHING	M11	8	34	8	0	0.898634578215599	0.599688623448834	0.719338701549826
GC_00000008	p_00001127	810	1127	1025	1025	Culex_M11_000000100753	Culex_M11_000000100753_split_00001	O12_filter20	0	1	3	214	215	954	117.584905660377	32.911575562701	42.7343949942436	320	2.7214377406932	1	1	206	2	112	0	0	G	A	AG	0.65	0.35625	0.54368932038835	0.682693937303697	520	EVERYTHING	M11	8	34	8	0	0.898634578215599	0.599688623448834	0.719338701549826
GC_00000008	p_00001126	810	1126	1011	1011	Culex_M11_000000100753	Culex_M11_000000100753_split_00001	M11_filter20	0	1	2	219	220	954	332.795597484277	348.8	121.034485748201	377	1.13282748584981	0	0	0	66	0	0	311	T	T	CT	0.175066312997347	0.175066312997347	0.212218649517685	0.463829249353884	520	EVERYTHING	M11	8	34	8	0	0.898634578215599	0.599688623448834	0.719338701549826
GC_00000008	p_00001127	810	1127	1025	1025	Culex_M11_000000100753	Culex_M11_000000100753_split_00001	O11_filter20	0	1	3	214	215	954	858.324947589099	905.465997770346	315.270284871217	1056	1.23030328195183	0	0	344	5	706	0	1	G	G	AG	0.331439393939394	0.331439393939394	0.487252124645892	0.666489413727524	520	EVERYTHING	M11	8	34	8	0	0.898634578215599	0.599688623448834	0.719338701549826
GC_00000008	p_00002946	391	2946	65	65	Culex_M11_000000165467	Culex_M11_000000165467_split_00001	O03_filter20	0	1	3	177	178	597	898.195979899498	1044.89393939394	84.7381477624616	346	0.385216598318237	1	1	68	0	278	0	0	G	G	AG	0.196531791907514	0.196531791907514	0.244604316546763	0.495556712751446	518	EVERYTHING	M11	8	34	8	0	0.898634578215599	0.599688623448834	0.719338701549826
GC_00000008	p_00002946	391	2946	65	65	Culex_M11_000000165467	Culex_M11_000000165467_split_00001	O07_filter20	0	1	3	177	178	597	446.412060301508	501.38123752495	65.3836548582307	203	0.454736818406952	1	1	32	0	171	0	0	G	G	AG	0.157635467980296	0.157635467980296	0.187134502923977	0.435728062531708	518	EVERYTHING	M11	8	34	8	0	0.898634578215599	0.599688623448834	0.719338701549826
GC_00000008	p_00002943	391	2943	59	59	Culex_M11_000000165467	Culex_M11_000000165467_split_00001	O03_filter20	0	1	3	179	180	597	898.195979899498	1044.89393939394	84.7381477624616	284	0.316189346596472	1	1	0	60	1	0	223	T	T	CT	0.214788732394366	0.214788732394366	0.269058295964126	0.538199665031162	518	EVERYTHING	M11	8	34	8	0	0.898634578215599	0.599688623448834	0.719338701549826
GC_00000008	p_00002353	154	2353	830	830	Culex_M11_000000031376	Culex_M11_000000031376_split_00001	O03_filter20	0	1	3	276	277	945	119.692063492063	119.692063492063	106.656643331025	231	1.92995252367186	0	0	197	0	0	0	34	A	A	AT	0.147186147186147	0.147186147186147	0.17258883248731	0.417796964208663	521	EVERYTHING	M11	8	34	8	0	0.898634578215599	0.599688623448834	0.719338701549826
GC_00000008	p_00002939	391	2939	17	17	Culex_M11_000000165467	Culex_M11_000000165467_split_00001	O03_filter20	0	1	3	193	194	597	898.195979899498	1044.89393939394	84.7381477624616	129	0.143621217292059	1	1	13	0	0	0	116	T	T	AT	0.10077519379845	0.10077519379845	0.112068965517241	0.326782917421065	518	EVERYTHING	M11	8	34	8	0	0.898634578215599	0.599688623448834	0.719338701549826
GC_00000008	p_00001129	810	1129	1049	1049	Culex_M11_000000100753	Culex_M11_000000100753_split_00001	O12_filter20	0	1	3	206	207	954	117.584905660377	32.911575562701	42.7343949942436	286	2.43228498074454	1	1	187	2	97	0	0	G	A	AG	0.660839160839161	0.346153846153846	0.518716577540107	0.679241563869658	520	EVERYTHING	M11	8	34	8	0	0.898634578215599	0.599688623448834	0.719338701549826
GC_00000008	p_00006255	391	6255	151	151	Culex_M11_000000165467	Culex_M11_000000165467_split_00001	O12_filter20	0	1	1	149	150	597	320.715242881072	202.798594847775	149.7595471589	155	0.483294771422752	1	1	11	0	144	0	0	G	G	AG	0.0709677419354838	0.0709677419354839	0.0763888888888889	0.25613503214682	518	EVERYTHING	M11	8	34	8	0	0.898634578215599	0.599688623448834	0.719338701549826
GC_00000008	p_00002361	154	2361	1270	1270	Culex_M11_000000031376	Culex_M11_000000031376_split_00001	O03_filter20	0	1	1	130	131	945	119.692063492063	119.692063492063	106.656643331025	35	0.29241704904119	0	0	0	0	35	0	0	A	G	GG	1	0	0	0	521	EVERYTHING	M11	8	34	8	0	0.898634578215599	0.599688623448834	0.719338701549826
GC_00000008	p_00005502	810	5502	1292	1292	Culex_M11_000000100753	Culex_M11_000000100753_split_00001	O11_filter20	0	1	3	125	126	954	858.324947589099	905.465997770346	315.270284871217	1229	1.43185864916553	0	0	0	1	84	0	1144	T	T	GT	0.0691619202603743	0.0691619202603743	0.0734265734265734	0.255889395325266	520	EVERYTHING	M11	8	34	8	0	0.898634578215599	0.599688623448834	0.719338701549826
GC_00000008	p_00000633	391	633	299	299	Culex_M11_000000165467	Culex_M11_000000165467_split_00001	O12_filter20	0	1	3	99	100	597	320.715242881072	202.798594847775	149.7595471589	196	0.611134033541028	1	1	0	196	0	0	0	T	C	CC	1	0	0	0	518	EVERYTHING	M11	8	34	8	0	0.898634578215599	0.599688623448834	0.719338701549826
GC_00000008	p_00006718	810	6718	1265	1265	Culex_M11_000000100753	Culex_M11_000000100753_split_00001	O12_filter20	0	1	3	134	135	954	117.584905660377	32.911575562701	42.7343949942436	166	1.4117458279846	0	0	14	1	0	0	151	T	T	AT	0.0903614457831325	0.0903614457831325	0.0927152317880795	0.325505511406741	520	EVERYTHING	M11	8	34	8	0	0.898634578215599	0.599688623448834	0.719338701549826
GC_00000008	p_00006717	810	6717	1259	1259	Culex_M11_000000100753	Culex_M11_000000100753_split_00001	O12_filter20	0	1	3	136	137	954	117.584905660377	32.911575562701	42.7343949942436	176	1.49679075738126	0	0	0	162	0	0	14	C	C	CT	0.0795454545454546	0.0795454545454545	0.0864197530864197	0.277657807979857	520	EVERYTHING	M11	8	34	8	0	0.898634578215599	0.599688623448834	0.719338701549826
GC_00000008	p_00001128	810	1128	1034	1034	Culex_M11_000000100753	Culex_M11_000000100753_split_00001	O12_filter20	0	1	3	211	212	954	117.584905660377	32.911575562701	42.7343949942436	319	2.71293324775353	1	1	112	0	207	0	0	A	G	AG	0.648902821316614	0.351097178683386	0.541062801932367	0.648123191214368	520	EVERYTHING	M11	8	34	8	0	0.898634578215599	0.599688623448834	0.719338701549826
GC_00000008	p_00006712	810	6712	1244	1244	Culex_M11_000000100753	Culex_M11_000000100753_split_00001	O12_filter20	0	1	3	141	142	954	117.584905660377	32.911575562701	42.7343949942436	220	1.87098844672657	0	0	21	0	1	0	198	T	T	AT	0.1	0.1	0.106060606060606	0.343573713308226	520	EVERYTHING	M11	8	34	8	0	0.898634578215599	0.599688623448834	0.719338701549826
GC_00000008	p_00002938	391	2938	14	14	Culex_M11_000000165467	Culex_M11_000000165467_split_00001	O03_filter20	0	1	3	194	195	597	898.195979899498	1044.89393939394	84.7381477624616	97	0.107994248661471	1	1	7	0	0	0	90	T	T	AT	0.0721649484536082	0.0721649484536082	0.0777777777777778	0.259203335481619	518	EVERYTHING	M11	8	34	8	0	0.898634578215599	0.599688623448834	0.719338701549826
GC_00000008	p_00002945	391	2945	62	62	Culex_M11_000000165467	Culex_M11_000000165467_split_00001	O07_filter20	0	1	3	178	179	597	446.412060301508	501.38123752495	65.3836548582307	191	0.427855824215408	1	1	163	0	28	0	0	A	A	AG	0.146596858638743	0.146596858638743	0.171779141104294	0.41676029183507	518	EVERYTHING	M11	8	34	8	0	0.898634578215599	0.599688623448834	0.719338701549826
GC_00000008	p_00006161	334	6161	189	189	Culex_M11_000000144565	Culex_M11_000000144565_split_00001	O12_filter20	0	0	0	-1	0	1080	751.384259259259	820.083505154639	272.917154901007	368	0.489762721889845	0	0	327	0	41	0	0	A	A	AG	0.111413043478261	0.111413043478261	0.125382262996942	0.34945948540187	519	EVERYTHING	M11	8	34	8	0	0.898634578215599	0.599688623448834	0.719338701549826
GC_00000008	p_00001134	810	1134	1238	1238	Culex_M11_000000100753	Culex_M11_000000100753_split_00001	M11_filter20	0	1	3	143	144	954	332.795597484277	348.8	121.034485748201	497	1.49340917895851	0	0	40	0	457	0	0	G	G	AG	0.0804828973843058	0.0804828973843058	0.087527352297593	0.279947193494599	520	EVERYTHING	M11	8	34	8	0	0.898634578215599	0.599688623448834	0.719338701549826
GC_00000008	p_00001134	810	1134	1238	1238	Culex_M11_000000100753	Culex_M11_000000100753_split_00001	O11_filter20	0	1	3	143	144	954	858.324947589099	905.465997770346	315.270284871217	1382	1.61011281785741	0	0	307	0	1075	0	0	G	G	AG	0.222141823444284	0.222141823444284	0.285581395348837	0.529605459745007	520	EVERYTHING	M11	8	34	8	0	0.898634578215599	0.599688623448834	0.719338701549826
GC_00000008	p_00001125	810	1125	986	986	Culex_M11_000000100753	Culex_M11_000000100753_split_00001	O12_filter20	0	1	3	227	228	954	117.584905660377	32.911575562701	42.7343949942436	232	1.97304236200257	0	0	139	93	0	0	0	C	A	AC	0.599137931034483	0.400862068965517	0.669064748201439	0.673359658009332	520	EVERYTHING	M11	8	34	8	0	0.898634578215599	0.599688623448834	0.719338701549826
GC_00000008	p_00001135	810	1135	1241	1241	Culex_M11_000000100753	Culex_M11_000000100753_split_00001	O12_filter20	0	1	3	142	143	954	117.584905660377	32.911575562701	42.7343949942436	236	2.00706033376123	0	0	0	26	0	0	210	C	T	CT	0.889830508474576	0.110169491525424	0.123809523809524	0.346869553164479	520	EVERYTHING	M11	8	34	8	0	0.898634578215599	0.599688623448834	0.719338701549826
GC_00000008	p_00002782	334	2782	990	990	Culex_M11_000000144565	Culex_M11_000000144565_split_00001	O03_filter20	0	0	0	-1	0	1080	382.342592592593	574.235714285714	119.924869976063	13	0.0340009202528274	0	0	13	0	0	0	0	C	A	AA	1	0	0	0	519	EVERYTHING	M11	8	34	8	0	0.898634578215599	0.599688623448834	0.719338701549826
GC_00000008	p_00006163	334	6163	198	198	Culex_M11_000000144565	Culex_M11_000000144565_split_00001	O12_filter20	0	0	0	-1	0	1080	751.384259259259	820.083505154639	272.917154901007	392	0.521703768969618	0	0	339	51	2	0	0	A	A	AC	0.135204081632653	0.135204081632653	0.150442477876106	0.417885722361807	519	EVERYTHING	M11	8	34	8	0	0.898634578215599	0.599688623448834	0.719338701549826
GC_00000008	p_00002359	154	2359	1262	1262	Culex_M11_000000031376	Culex_M11_000000031376_split_00001	O03_filter20	0	1	3	132	133	945	119.692063492063	119.692063492063	106.656643331025	42	0.350900458849428	0	0	41	1	0	0	0	T	A	AC	1	0.0238095238095238	0.024390243902439	0.112515934119639	521	EVERYTHING	M11	8	34	8	0	0.898634578215599	0.599688623448834	0.719338701549826
GC_00000008	p_00000332	154	332	760	760	Culex_M11_000000031376	Culex_M11_000000031376_split_00001	O11_filter20	0	1	1	300	301	945	410.931216931217	459.4698457223	34.7070610468815	499	1.214315144336	0	0	354	0	145	0	0	A	A	AG	0.290581162324649	0.290581162324649	0.409604519774011	0.60267122621176	521	EVERYTHING	M11	8	34	8	0	0.898634578215599	0.599688623448834	0.719338701549826
GC_00000008	p_00002776	334	2776	912	912	Culex_M11_000000144565	Culex_M11_000000144565_split_00001	O07_filter20	0	0	0	-1	0	1080	193.844444444444	287.232365145228	67.7364406937942	15	0.0773816347586839	0	0	15	0	0	0	0	G	A	AA	1	0	0	0	519	EVERYTHING	M11	8	34	8	0	0.898634578215599	0.599688623448834	0.719338701549826
GC_00000008	p_00001128	810	1128	1034	1034	Culex_M11_000000100753	Culex_M11_000000100753_split_00001	M11_filter20	0	1	3	211	212	954	332.795597484277	348.8	121.034485748201	447	1.34316680682989	0	0	378	0	69	0	0	A	A	AG	0.154362416107383	0.154362416107383	0.182539682539683	0.430202096265884	520	EVERYTHING	M11	8	34	8	0	0.898634578215599	0.599688623448834	0.719338701549826
GC_00000008	p_00001115	810	1115	842	842	Culex_M11_000000100753	Culex_M11_000000100753_split_00001	O03_filter20	0	1	3	275	276	954	485.872117400419	554.294339622641	151.759786705971	188	0.386933090554494	0	0	0	0	188	0	0	T	G	GG	1	0	0	0	520	EVERYTHING	M11	8	34	8	0	0.898634578215599	0.599688623448834	0.719338701549826
GC_00000008	p_00006256	391	6256	155	155	Culex_M11_000000165467	Culex_M11_000000165467_split_00001	O12_filter20	0	1	3	147	148	597	320.715242881072	202.798594847775	149.7595471589	154	0.480176740639379	1	1	0	11	0	0	143	T	T	CT	0.0714285714285714	0.0714285714285714	0.0769230769230769	0.257318640543832	518	EVERYTHING	M11	8	34	8	0	0.898634578215599	0.599688623448834	0.719338701549826
GC_00000008	p_00005500	810	5500	760	760	Culex_M11_000000100753	Culex_M11_000000100753_split_00001	O12_filter20	0	1	1	303	304	954	117.584905660377	32.911575562701	42.7343949942436	47	0.399711168164313	0	0	16	0	31	0	0	G	G	AG	0.340425531914894	0.340425531914894	0.516129032258065	0.641317327350994	520	EVERYTHING	M11	8	34	8	0	0.898634578215599	0.599688623448834	0.719338701549826
GC_00000008	p_00002775	334	2775	906	906	Culex_M11_000000144565	Culex_M11_000000144565_split_00001	O07_filter20	0	0	0	-1	0	1080	193.844444444444	287.232365145228	67.7364406937942	34	0.175398372119684	0	0	0	0	0	0	34	A	T	TT	1	0	0	0	519	EVERYTHING	M11	8	34	8	0	0.898634578215599	0.599688623448834	0.719338701549826
GC_00000008	p_00006709	810	6709	751	751	Culex_M11_000000100753	Culex_M11_000000100753_split_00001	O12_filter20	0	1	1	306	307	954	117.584905660377	32.911575562701	42.7343949942436	46	0.391206675224647	0	0	31	0	15	0	0	A	A	AG	0.326086956521739	0.326086956521739	0.483870967741935	0.631372780063602	520	EVERYTHING	M11	8	34	8	0	0.898634578215599	0.599688623448834	0.719338701549826
GC_00000008	p_00006254	391	6254	122	122	Culex_M11_000000165467	Culex_M11_000000165467_split_00001	O12_filter20	0	1	3	158	159	597	320.715242881072	202.798594847775	149.7595471589	119	0.371045663221338	1	1	110	0	9	0	0	A	A	AG	0.0756302521008403	0.0756302521008403	0.0818181818181818	0.267964993672943	518	EVERYTHING	M11	8	34	8	0	0.898634578215599	0.599688623448834	0.719338701549826
GC_00000008	p_00001127	810	1127	1025	1025	Culex_M11_000000100753	Culex_M11_000000100753_split_00001	M11_filter20	0	1	3	214	215	954	332.795597484277	348.8	121.034485748201	423	1.27105046820815	0	0	70	0	353	0	0	G	G	AG	0.16548463356974	0.16548463356974	0.198300283286119	0.44865376050985	520	EVERYTHING	M11	8	34	8	0	0.898634578215599	0.599688623448834	0.719338701549826
GC_00000008	p_00002780	334	2780	933	933	Culex_M11_000000144565	Culex_M11_000000144565_split_00001	O03_filter20	0	0	0	-1	0	1080	382.342592592593	574.235714285714	119.924869976063	39	0.102002760758482	0	0	0	0	39	0	0	A	G	GG	1	0	0	0	519	EVERYTHING	M11	8	34	8	0	0.898634578215599	0.599688623448834	0.719338701549826
GC_00000008	p_00006159	334	6159	178	178	Culex_M11_000000144565	Culex_M11_000000144565_split_00001	O12_filter20	0	0	0	-1	0	1080	751.384259259259	820.083505154639	272.917154901007	351	0.467137813541673	0	0	1	24	3	0	323	T	T	CT	0.0797720797720798	0.0797720797720798	0.0743034055727554	0.317336567638877	519	EVERYTHING	M11	8	34	8	0	0.898634578215599	0.599688623448834	0.719338701549826
GC_00000008	p_00002941	391	2941	27	27	Culex_M11_000000165467	Culex_M11_000000165467_split_00001	O03_filter20	0	1	2	190	191	597	898.195979899498	1044.89393939394	84.7381477624616	156	0.173681472074118	1	1	1	132	0	0	23	C	C	CT	0.153846153846154	0.153846153846154	0.174242424242424	0.455969976815105	518	EVERYTHING	M11	8	34	8	0	0.898634578215599	0.599688623448834	0.719338701549826
GC_00000008	p_00001115	810	1115	842	842	Culex_M11_000000100753	Culex_M11_000000100753_split_00001	O07_filter20	0	1	3	275	276	954	242.650943396226	297.509695290859	46.4467710134976	28	0.11539209206485	1	1	0	0	28	0	0	T	G	GG	1	0	0	0	520	EVERYTHING	M11	8	34	8	0	0.898634578215599	0.599688623448834	0.719338701549826
GC_00000008	p_00001134	810	1134	1238	1238	Culex_M11_000000100753	Culex_M11_000000100753_split_00001	O12_filter20	0	1	3	143	144	954	117.584905660377	32.911575562701	42.7343949942436	242	2.05808729139923	0	0	242	0	0	0	0	G	A	AA	1	0	0	0	520	EVERYTHING	M11	8	34	8	0	0.898634578215599	0.599688623448834	0.719338701549826
GC_00000008	p_00002352	154	2352	823	823	Culex_M11_000000031376	Culex_M11_000000031376_split_00001	O03_filter20	0	1	1	279	280	945	119.692063492063	119.692063492063	106.656643331025	230	1.92159775084211	0	0	195	0	0	0	35	A	A	AT	0.152173913043478	0.152173913043478	0.17948717948718	0.426461499914238	521	EVERYTHING	M11	8	34	8	0	0.898634578215599	0.599688623448834	0.719338701549826
GC_00000008	p_00002360	154	2360	1265	1265	Culex_M11_000000031376	Culex_M11_000000031376_split_00001	O03_filter20	0	1	3	131	132	945	119.692063492063	119.692063492063	106.656643331025	37	0.309126594700687	0	0	0	0	0	0	37	C	T	TT	1	0	0	0	521	EVERYTHING	M11	8	34	8	0	0.898634578215599	0.599688623448834	0.719338701549826
GC_00000008	p_00006165	334	6165	207	207	Culex_M11_000000144565	Culex_M11_000000144565_split_00001	O12_filter20	0	0	0	-1	0	1080	751.384259259259	820.083505154639	272.917154901007	399	0.531019907701218	0	0	56	0	2	0	341	T	T	AT	0.145363408521303	0.145363408521303	0.164222873900293	0.436385191837313	519	EVERYTHING	M11	8	34	8	0	0.898634578215599	0.599688623448834	0.719338701549826
GC_00000008	p_00001135	810	1135	1241	1241	Culex_M11_000000100753	Culex_M11_000000100753_split_00001	M11_filter20	0	1	3	142	143	954	332.795597484277	348.8	121.034485748201	497	1.49340917895851	0	0	0	464	0	0	33	C	C	CT	0.0663983903420523	0.0663983903420523	0.0711206896551724	0.244221451124041	520	EVERYTHING	M11	8	34	8	0	0.898634578215599	0.599688623448834	0.719338701549826
GC_00000008	p_00001135	810	1135	1241	1241	Culex_M11_000000100753	Culex_M11_000000100753_split_00001	O11_filter20	0	1	3	142	143	954	858.324947589099	905.465997770346	315.270284871217	1364	1.58914173918778	0	0	0	1088	0	0	276	C	C	CT	0.202346041055718	0.202346041055718	0.253676470588235	0.503637577430959	520	EVERYTHING	M11	8	34	8	0	0.898634578215599	0.599688623448834	0.719338701549826
GC_00000008	p_00001125	810	1125	986	986	Culex_M11_000000100753	Culex_M11_000000100753_split_00001	O11_filter20	0	1	3	227	228	954	858.324947589099	905.465997770346	315.270284871217	949	1.10564186986012	0	0	323	626	0	0	0	C	C	AC	0.340358271865121	0.340358271865121	0.515974440894569	0.64127283158192	520	EVERYTHING	M11	8	34	8	0	0.898634578215599	0.599688623448834	0.719338701549826
GC_00000008	p_00006158	334	6158	157	157	Culex_M11_000000144565	Culex_M11_000000144565_split_00001	O12_filter20	0	0	0	-1	0	1080	751.384259259259	820.083505154639	272.917154901007	367	0.488431844928188	0	0	32	335	0	0	0	C	C	AC	0.0871934604904632	0.0871934604904632	0.0955223880597015	0.295995970531441	519	EVERYTHING	M11	8	34	8	0	0.898634578215599	0.599688623448834	0.719338701549826
GC_00000008	p_00006164	334	6164	204	204	Culex_M11_000000144565	Culex_M11_000000144565_split_00001	O12_filter20	0	0	0	-1	0	1080	751.384259259259	820.083505154639	272.917154901007	399	0.531019907701218	0	0	1	342	0	0	56	C	C	CT	0.142857142857143	0.142857142857143	0.16374269005848	0.422733430031269	519	EVERYTHING	M11	8	34	8	0	0.898634578215599	0.599688623448834	0.719338701549826
GC_00000008	p_00001128	810	1128	1034	1034	Culex_M11_000000100753	Culex_M11_000000100753_split_00001	O11_filter20	0	1	3	211	212	954	858.324947589099	905.465997770346	315.270284871217	1069	1.24544906099101	0	0	735	5	328	0	1	A	A	AG	0.31244153414406	0.31244153414406	0.44625850340136	0.651690819319148	520	EVERYTHING	M11	8	34	8	0	0.898634578215599	0.599688623448834	0.719338701549826
GC_00000008	p_00002352	154	2352	823	823	Culex_M11_000000031376	Culex_M11_000000031376_split_00001	O11_filter20	0	1	1	279	280	945	410.931216931217	459.4698457223	34.7070610468815	416	1.01233486982721	0	0	361	2	0	0	53	A	A	AT	0.132211538461538	0.132211538461538	0.146814404432133	0.411222018103686	521	EVERYTHING	M11	8	34	8	0	0.898634578215599	0.599688623448834	0.719338701549826
GC_00000008	p_00002781	334	2781	939	939	Culex_M11_000000144565	Culex_M11_000000144565_split_00001	O03_filter20	0	0	0	-1	0	1080	382.342592592593	574.235714285714	119.924869976063	32	0.0836945729300366	0	0	0	32	0	0	0	T	C	CC	1	0	0	0	519	EVERYTHING	M11	8	34	8	0	0.898634578215599	0.599688623448834	0.719338701549826
GC_00000008	p_00002353	154	2353	830	830	Culex_M11_000000031376	Culex_M11_000000031376_split_00001	O12_filter20	0	1	3	276	277	945	137.768253968254	160.238095238095	22.0566981324571	171	1.24121483051824	0	0	158	3	1	0	9	A	A	AT	0.0760233918128655	0.0760233918128655	0.0569620253164557	0.329026870653005	521	EVERYTHING	M11	8	34	8	0	0.898634578215599	0.599688623448834	0.719338701549826
GC_00000008	p_00002942	391	2942	41	41	Culex_M11_000000165467	Culex_M11_000000165467_split_00001	O07_filter20	0	1	3	185	186	597	446.412060301508	501.38123752495	65.3836548582307	130	0.291210770408393	1	1	20	0	0	0	110	T	T	AT	0.153846153846154	0.153846153846154	0.181818181818182	0.429323021930616	518	EVERYTHING	M11	8	34	8	0	0.898634578215599	0.599688623448834	0.719338701549826
GC_00000008	p_00006162	334	6162	195	195	Culex_M11_000000144565	Culex_M11_000000144565_split_00001	O12_filter20	0	0	0	-1	0	1080	751.384259259259	820.083505154639	272.917154901007	380	0.505733245429732	0	0	44	0	336	0	0	G	G	AG	0.115789473684211	0.115789473684211	0.130952380952381	0.358451006299273	519	EVERYTHING	M11	8	34	8	0	0.898634578215599	0.599688623448834	0.719338701549826
GC_00000008	p_00002353	154	2353	830	830	Culex_M11_000000031376	Culex_M11_000000031376_split_00001	O11_filter20	0	1	3	276	277	945	410.931216931217	459.4698457223	34.7070610468815	412	1.00260088069426	0	0	361	1	0	0	50	A	A	AT	0.12378640776699	0.12378640776699	0.138504155124654	0.386348365782591	521	EVERYTHING	M11	8	34	8	0	0.898634578215599	0.599688623448834	0.719338701549826
GC_00000008	p_00006166	334	6166	339	339	Culex_M11_000000144565	Culex_M11_000000144565_split_00001	O12_filter20	0	0	0	-1	0	1080	751.384259259259	820.083505154639	272.917154901007	510	0.678747250445166	0	0	465	1	0	0	44	A	A	AT	0.0882352941176471	0.0882352941176471	0.0946236559139785	0.307838691423226	519	EVERYTHING	M11	8	34	8	0	0.898634578215599	0.599688623448834	0.719338701549826
GC_00000008	p_00002783	334	2783	994	994	Culex_M11_000000144565	Culex_M11_000000144565_split_00001	O03_filter20	0	0	0	-1	0	1080	382.342592592593	574.235714285714	119.924869976063	13	0.0340009202528274	0	0	0	13	0	0	0	T	C	CC	1	0	0	0	519	EVERYTHING	M11	8	34	8	0	0.898634578215599	0.599688623448834	0.719338701549826
GC_00000008	p_00002940	391	2940	20	20	Culex_M11_000000165467	Culex_M11_000000165467_split_00001	O03_filter20	0	1	3	192	193	597	898.195979899498	1044.89393939394	84.7381477624616	134	0.149187931140589	1	1	118	0	16	0	0	A	A	AG	0.119402985074627	0.119402985074627	0.135593220338983	0.365733790676397	518	EVERYTHING	M11	8	34	8	0	0.898634578215599	0.599688623448834	0.719338701549826
GC_00000009	p_00004895	119	4895	3	3	Culex_M11_000000131225	Culex_M11_000000131225_split_00001	O11_filter20	0	1	3	0	1	150	280.653333333333	277.103703703704	107.796053942349	52	0.185281961138296	1	1	39	0	10	0	3	A	A	AG	0.25	0.25	0.256410256410256	0.697386180216023	552	EVERYTHING	M11	8	29	11	0	0.942048947214039	0.628228208166805	0.753779955450176
GC_00000009	p_00004893	119	4893	1	1	Culex_M11_000000131225	Culex_M11_000000131225_split_00001	O11_filter20	0	1	1	0	1	150	280.653333333333	277.103703703704	107.796053942349	36	0.128272126941897	1	1	18	1	9	0	8	A	A	AG	0.5	0.5	0.5	1.12692879480068	552	EVERYTHING	M11	8	29	11	0	0.942048947214039	0.628228208166805	0.753779955450176
GC_00000009	p_00004894	119	4894	2	2	Culex_M11_000000131225	Culex_M11_000000131225_split_00001	O11_filter20	0	1	2	0	1	150	280.653333333333	277.103703703704	107.796053942349	37	0.131835241579172	1	1	26	0	8	0	3	A	A	AG	0.297297297297297	0.297297297297297	0.307692307692308	0.78275901567121	552	EVERYTHING	M11	8	29	11	0	0.942048947214039	0.628228208166805	0.753779955450176
GC_00000011	p_00003761	820	3761	4254	4254	Culex_M11_000000165509	Culex_M11_000000165509_split_00001	O12_filter20	0	1	3	453	454	1362	300.053597650514	312.794827586207	19.1231753460324	28	0.0933166614873016	1	1	22	0	0	0	6	A	A	AT	0.214285714285714	0.214285714285714	0.272727272727273	0.519579839130515	609	EVERYTHING	M11	8	28	5	0	0.947100266687896	0.629881517388503	0.756585724862788	K06400	site-specific DNA recombinase
GC_00000011	p_00002141	115	2141	63	63	Culex_M11_000000196855	Culex_M11_000000196855_split_00001	O03_filter20	0	1	3	20	21	264	80.6856060606061	80.6856060606061	55.8291124129205	17	0.210694333599362	1	1	0	0	17	0	0	A	G	GG	1	0	0	0	610	EVERYTHING	M11	8	28	5	0	0.947100266687896	0.629881517388503	0.756585724862788
GC_00000011	p_00003740	820	3740	3759	3759	Culex_M11_000000165509	Culex_M11_000000165509_split_00001	O07_filter20	0	1	3	288	289	1362	248.202643171806	341.471030042918	70.245173171362	37	0.149071740442299	1	1	0	0	37	0	0	A	G	GG	1	0	0	0	609	EVERYTHING	M11	8	28	5	0	0.947100266687896	0.629881517388503	0.756585724862788	K06400	site-specific DNA recombinase
GC_00000011	p_00002139	115	2139	59	59	Culex_M11_000000196855	Culex_M11_000000196855_split_00001	O03_filter20	0	1	2	19	20	264	80.6856060606061	80.6856060606061	55.8291124129205	14	0.173512980611239	1	1	0	0	14	0	0	A	G	GG	1	0	0	0	610	EVERYTHING	M11	8	28	5	0	0.947100266687896	0.629881517388503	0.756585724862788
GC_00000011	p_00002143	115	2143	70	70	Culex_M11_000000196855	Culex_M11_000000196855_split_00001	O03_filter20	0	1	1	23	24	264	80.6856060606061	80.6856060606061	55.8291124129205	19	0.23548190225811	1	1	19	0	0	0	0	C	A	AA	1	0	0	0	610	EVERYTHING	M11	8	28	5	0	0.947100266687896	0.629881517388503	0.756585724862788
GC_00000011	p_00002142	115	2142	66	66	Culex_M11_000000196855	Culex_M11_000000196855_split_00001	O03_filter20	0	1	3	21	22	264	80.6856060606061	80.6856060606061	55.8291124129205	19	0.23548190225811	1	1	0	0	19	0	0	A	G	GG	1	0	0	0	610	EVERYTHING	M11	8	28	5	0	0.947100266687896	0.629881517388503	0.756585724862788
GC_00000011	p_00003750	820	3750	4177	4177	Culex_M11_000000165509	Culex_M11_000000165509_split_00001	O03_filter20	0	1	1	428	429	1362	569.354625550661	601.645238095238	113.171117878055	267	0.468952016929285	1	1	184	0	83	0	0	A	A	AG	0.310861423220974	0.310861423220974	0.451086956521739	0.619788172081257	609	EVERYTHING	M11	8	28	5	0	0.947100266687896	0.629881517388503	0.756585724862788	K06400	site-specific DNA recombinase
GC_00000011	p_00003751	820	3751	4179	4179	Culex_M11_000000165509	Culex_M11_000000165509_split_00001	O03_filter20	0	1	3	428	429	1362	569.354625550661	601.645238095238	113.171117878055	259	0.454901020167359	1	1	180	1	78	0	0	A	A	AG	0.305019305019305	0.305019305019305	0.433333333333333	0.635764271575885	609	EVERYTHING	M11	8	28	5	0	0.947100266687896	0.629881517388503	0.756585724862788	K06400	site-specific DNA recombinase
GC_00000011	p_00004732	820	4732	3999	3999	Culex_M11_000000165509	Culex_M11_000000165509_split_00001	O07_filter20	0	1	3	368	369	1362	248.202643171806	341.471030042918	70.245173171362	73	0.294114514926698	1	1	61	0	12	0	0	A	A	AG	0.164383561643836	0.164383561643836	0.19672131147541	0.446867858791843	609	EVERYTHING	M11	8	28	5	0	0.947100266687896	0.629881517388503	0.756585724862788	K06400	site-specific DNA recombinase
GC_00000011	p_00004734	820	4734	4005	4005	Culex_M11_000000165509	Culex_M11_000000165509_split_00001	O07_filter20	0	1	3	370	371	1362	248.202643171806	341.471030042918	70.245173171362	87	0.350520038337297	1	1	71	0	16	0	0	A	A	AG	0.183908045977011	0.183908045977011	0.225352112676056	0.477267994220447	609	EVERYTHING	M11	8	28	5	0	0.947100266687896	0.629881517388503	0.756585724862788	K06400	site-specific DNA recombinase
GC_00000011	p_00004657	115	4657	153	153	Culex_M11_000000196855	Culex_M11_000000196855_split_00001	O07_filter20	0	1	3	50	51	264	53.5871212121212	53.5871212121212	45.954522818436	69	1.28762281755849	1	1	0	0	2	0	67	C	T	GT	1	0.0289855072463768	0.0298507462686567	0.131197810969511	610	EVERYTHING	M11	8	28	5	0	0.947100266687896	0.629881517388503	0.756585724862788
GC_00000011	p_00003746	820	3746	3779	3779	Culex_M11_000000165509	Culex_M11_000000165509_split_00001	O03_filter20	0	1	2	295	296	1362	569.354625550661	601.645238095238	113.171117878055	469	0.82373968516792	0	0	26	443	0	0	0	C	C	AC	0.0554371002132196	0.0554371002132196	0.0586907449209932	0.214223412116741	609	EVERYTHING	M11	8	28	5	0	0.947100266687896	0.629881517388503	0.756585724862788	K06400	site-specific DNA recombinase
GC_00000011	p_00004656	115	4656	141	141	Culex_M11_000000196855	Culex_M11_000000196855_split_00001	O07_filter20	0	1	3	46	47	264	53.5871212121212	53.5871212121212	45.954522818436	61	1.13833321552273	1	1	61	0	0	0	0	G	A	AA	1	0	0	0	610	EVERYTHING	M11	8	28	5	0	0.947100266687896	0.629881517388503	0.756585724862788
GC_00000011	p_00003745	820	3745	3778	3778	Culex_M11_000000165509	Culex_M11_000000165509_split_00001	O03_filter20	0	1	1	295	296	1362	569.354625550661	601.645238095238	113.171117878055	466	0.818470561382197	0	0	29	1	12	0	424	T	T	AT	0.0901287553648069	0.0901287553648069	0.0683962264150943	0.366165368277118	609	EVERYTHING	M11	8	28	5	0	0.947100266687896	0.629881517388503	0.756585724862788	K06400	site-specific DNA recombinase
GC_00000011	p_00002146	115	2146	108	108	Culex_M11_000000196855	Culex_M11_000000196855_split_00001	O03_filter20	0	1	3	35	36	264	80.6856060606061	80.6856060606061	55.8291124129205	60	0.743627059762452	1	1	0	0	60	0	0	A	G	GG	1	0	0	0	610	EVERYTHING	M11	8	28	5	0	0.947100266687896	0.629881517388503	0.756585724862788
GC_00000011	p_00003744	820	3744	3777	3777	Culex_M11_000000165509	Culex_M11_000000165509_split_00001	O03_filter20	0	1	3	294	295	1362	569.354625550661	601.645238095238	113.171117878055	462	0.811445063001234	0	0	19	434	0	0	9	C	C	AC	0.0606060606060606	0.0606060606060606	0.043778801843318	0.266688939567098	609	EVERYTHING	M11	8	28	5	0	0.947100266687896	0.629881517388503	0.756585724862788	K06400	site-specific DNA recombinase
GC_00000011	p_00001150	820	1150	4253	4253	Culex_M11_000000165509	Culex_M11_000000165509_split_00001	O12_filter20	0	1	2	453	454	1362	300.053597650514	312.794827586207	19.1231753460324	32	0.106647613128345	1	1	13	12	2	0	5	C	A	AC	0.625	0.59375	0.923076923076923	1.19708886005765	609	EVERYTHING	M11	8	28	5	0	0.947100266687896	0.629881517388503	0.756585724862788	K06400	site-specific DNA recombinase
GC_00000011	p_00004737	820	4737	4025	4025	Culex_M11_000000165509	Culex_M11_000000165509_split_00001	O07_filter20	0	1	2	377	378	1362	248.202643171806	341.471030042918	70.245173171362	128	0.515707642611196	0	0	0	95	1	0	32	C	C	CT	0.2578125	0.2578125	0.336842105263158	0.605765782734909	609	EVERYTHING	M11	8	28	5	0	0.947100266687896	0.629881517388503	0.756585724862788	K06400	site-specific DNA recombinase
GC_00000011	p_00004733	820	4733	4001	4001	Culex_M11_000000165509	Culex_M11_000000165509_split_00001	O07_filter20	0	1	2	369	370	1362	248.202643171806	341.471030042918	70.245173171362	83	0.334404174505697	1	1	69	0	14	0	0	A	A	AG	0.168674698795181	0.168674698795181	0.202898550724638	0.453778542352929	609	EVERYTHING	M11	8	28	5	0	0.947100266687896	0.629881517388503	0.756585724862788	K06400	site-specific DNA recombinase
GC_00000011	p_00006507	545	6507	700	700	Culex_M11_000000189778	Culex_M11_000000189778_split_00001	O12_filter20	0	1	2	101	102	723	170.618257261411	171.391596638655	13.2885088402967	188	1.10187504559936	0	0	178	5	1	0	4	A	A	AC	0.0531914893617021	0.0531914893617021	0.0280898876404494	0.257985372624411	608	EVERYTHING	M11	8	28	5	0	0.947100266687896	0.629881517388503	0.756585724862788
GC_00000011	p_00003736	820	3736	3721	3721	Culex_M11_000000165509	Culex_M11_000000165509_split_00001	O03_filter20	0	1	1	276	277	1362	569.354625550661	601.645238095238	113.171117878055	544	0.955467779810977	0	0	3	96	4	0	441	T	T	CT	0.189338235294118	0.189338235294118	0.217687074829932	0.541068307952532	609	EVERYTHING	M11	8	28	5	0	0.947100266687896	0.629881517388503	0.756585724862788	K06400	site-specific DNA recombinase
GC_00000011	p_00003248	545	3248	902	902	Culex_M11_000000189778	Culex_M11_000000189778_split_00001	O03_filter20	0	1	1	34	35	723	215.546334716459	211.726283048212	17.9716307378788	199	0.923235369609856	0	0	186	1	0	0	12	A	A	AT	0.0653266331658291	0.0653266331658292	0.0645161290322581	0.259094969909862	608	EVERYTHING	M11	8	28	5	0	0.947100266687896	0.629881517388503	0.756585724862788
GC_00000011	p_00005284	545	5284	616	616	Culex_M11_000000189778	Culex_M11_000000189778_split_00001	O11_filter20	0	1	2	129	130	723	420.082987551867	404.291448516579	21.3236641521954	381	0.906963650730936	0	0	361	4	0	0	16	A	A	AT	0.05249343832021	0.05249343832021	0.0443213296398892	0.232060425104428	608	EVERYTHING	M11	8	28	5	0	0.947100266687896	0.629881517388503	0.756585724862788
GC_00000011	p_00003737	820	3737	3726	3726	Culex_M11_000000165509	Culex_M11_000000165509_split_00001	O03_filter20	0	1	3	277	278	1362	569.354625550661	601.645238095238	113.171117878055	538	0.944929532239532	0	0	459	0	0	0	79	A	A	AT	0.146840148698885	0.146840148698885	0.172113289760349	0.41718862194118	609	EVERYTHING	M11	8	28	5	0	0.947100266687896	0.629881517388503	0.756585724862788	K06400	site-specific DNA recombinase
GC_00000011	p_00006010	115	6010	2	2	Culex_M11_000000196855	Culex_M11_000000196855_split_00001	O12_filter20	0	1	2	0	1	264	108.056818181818	134.131736526946	7.36682228896346	14	0.129561468082869	1	1	6	4	4	0	0	A	A	AC	0.571428571428571	0.571428571428571	0.666666666666667	1.07899220787758	610	EVERYTHING	M11	8	28	5	0	0.947100266687896	0.629881517388503	0.756585724862788
GC_00000011	p_00002148	115	2148	120	120	Culex_M11_000000196855	Culex_M11_000000196855_split_00001	O03_filter20	0	1	3	39	40	264	80.6856060606061	80.6856060606061	55.8291124129205	68	0.842777334397446	1	1	0	0	68	0	0	A	G	GG	1	0	0	0	610	EVERYTHING	M11	8	28	5	0	0.947100266687896	0.629881517388503	0.756585724862788
GC_00000011	p_00003745	820	3745	3778	3778	Culex_M11_000000165509	Culex_M11_000000165509_split_00001	O11_filter20	0	1	1	295	296	1362	843.417767988253	885.66323024055	46.501376270642	874	1.03625988587446	0	0	53	3	7	0	811	T	T	AT	0.0720823798627003	0.0720823798627002	0.0653514180024661	0.297521941770806	609	EVERYTHING	M11	8	28	5	0	0.947100266687896	0.629881517388503	0.756585724862788	K06400	site-specific DNA recombinase
GC_00000011	p_00006009	115	6009	1	1	Culex_M11_000000196855	Culex_M11_000000196855_split_00001	O12_filter20	0	1	1	0	1	264	108.056818181818	134.131736526946	7.36682228896346	12	0.111052686928173	1	1	4	0	4	0	4	A	A	AG	0.666666666666667	0.666666666666667	1	1.09861228866811	610	EVERYTHING	M11	8	28	5	0	0.947100266687896	0.629881517388503	0.756585724862788
GC_00000011	p_00005285	545	5285	759	759	Culex_M11_000000189778	Culex_M11_000000189778_split_00001	O11_filter20	0	1	3	81	82	723	420.082987551867	404.291448516579	21.3236641521954	406	0.966475701303832	0	0	377	16	1	0	12	A	A	AC	0.0714285714285714	0.0714285714285714	0.0424403183023873	0.315129674327859	608	EVERYTHING	M11	8	28	5	0	0.947100266687896	0.629881517388503	0.756585724862788
GC_00000011	p_00002150	115	2150	126	126	Culex_M11_000000196855	Culex_M11_000000196855_split_00001	O03_filter20	0	1	3	41	42	264	80.6856060606061	80.6856060606061	55.8291124129205	82	1.01629031500869	1	1	0	82	0	0	0	T	C	CC	1	0	0	0	610	EVERYTHING	M11	8	28	5	0	0.947100266687896	0.629881517388503	0.756585724862788
GC_00000011	p_00005513	820	5513	3619	3619	Culex_M11_000000165509	Culex_M11_000000165509_split_00001	O12_filter20	0	1	1	242	243	1362	300.053597650514	312.794827586207	19.1231753460324	290	0.966493993975624	0	0	5	2	8	0	275	T	T	GT	0.0517241379310345	0.0517241379310345	0.0290909090909091	0.25373930879074	609	EVERYTHING	M11	8	28	5	0	0.947100266687896	0.629881517388503	0.756585724862788	K06400	site-specific DNA recombinase
GC_00000011	p_00002144	115	2144	78	78	Culex_M11_000000196855	Culex_M11_000000196855_split_00001	O03_filter20	0	1	3	25	26	264	80.6856060606061	80.6856060606061	55.8291124129205	23	0.285057039575607	1	1	0	23	0	0	0	T	C	CC	1	0	0	0	610	EVERYTHING	M11	8	28	5	0	0.947100266687896	0.629881517388503	0.756585724862788
GC_00000011	p_00003736	820	3736	3721	3721	Culex_M11_000000165509	Culex_M11_000000165509_split_00001	O07_filter20	0	1	1	276	277	1362	248.202643171806	341.471030042918	70.245173171362	115	0.463331085158496	1	1	0	115	0	0	0	T	C	CC	1	0	0	0	609	EVERYTHING	M11	8	28	5	0	0.947100266687896	0.629881517388503	0.756585724862788	K06400	site-specific DNA recombinase
GC_00000011	p_00003758	820	3758	4236	4236	Culex_M11_000000165509	Culex_M11_000000165509_split_00001	O03_filter20	0	1	3	447	448	1362	569.354625550661	601.645238095238	113.171117878055	52	0.0913314789525199	1	1	45	0	7	0	0	A	A	AG	0.134615384615385	0.134615384615385	0.155555555555556	0.395067120830435	609	EVERYTHING	M11	8	28	5	0	0.947100266687896	0.629881517388503	0.756585724862788	K06400	site-specific DNA recombinase
GC_00000011	p_00002147	115	2147	117	117	Culex_M11_000000196855	Culex_M11_000000196855_split_00001	O03_filter20	0	1	3	38	39	264	80.6856060606061	80.6856060606061	55.8291124129205	63	0.780808412750575	1	1	0	0	63	0	0	A	G	GG	1	0	0	0	610	EVERYTHING	M11	8	28	5	0	0.947100266687896	0.629881517388503	0.756585724862788
GC_00000011	p_00001150	820	1150	4253	4253	Culex_M11_000000165509	Culex_M11_000000165509_split_00001	O03_filter20	0	1	2	453	454	1362	569.354625550661	601.645238095238	113.171117878055	21	0.0368838665000561	1	1	10	6	3	0	2	C	A	AC	0.714285714285714	0.523809523809524	0.6	1.21316343903614	609	EVERYTHING	M11	8	28	5	0	0.947100266687896	0.629881517388503	0.756585724862788	K06400	site-specific DNA recombinase
GC_00000011	p_00002138	115	2138	56	56	Culex_M11_000000196855	Culex_M11_000000196855_split_00001	O03_filter20	0	1	2	18	19	264	80.6856060606061	80.6856060606061	55.8291124129205	14	0.173512980611239	1	1	0	0	14	0	0	C	G	GG	1	0	0	0	610	EVERYTHING	M11	8	28	5	0	0.947100266687896	0.629881517388503	0.756585724862788
GC_00000011	p_00003752	820	3752	4182	4182	Culex_M11_000000165509	Culex_M11_000000165509_split_00001	O03_filter20	0	1	3	429	430	1362	569.354625550661	601.645238095238	113.171117878055	253	0.444362772595914	1	1	174	2	76	0	1	A	A	AG	0.312252964426877	0.312252964426877	0.436781609195402	0.678853321588354	609	EVERYTHING	M11	8	28	5	0	0.947100266687896	0.629881517388503	0.756585724862788	K06400	site-specific DNA recombinase
GC_00000011	p_00003747	820	3747	4170	4170	Culex_M11_000000165509	Culex_M11_000000165509_split_00001	O03_filter20	0	1	3	425	426	1362	569.354625550661	601.645238095238	113.171117878055	277	0.486515762881692	1	1	0	188	0	0	89	C	C	CT	0.32129963898917	0.32129963898917	0.473404255319149	0.627845210453797	609	EVERYTHING	M11	8	28	5	0	0.947100266687896	0.629881517388503	0.756585724862788	K06400	site-specific DNA recombinase
GC_00000011	p_00002140	115	2140	61	61	Culex_M11_000000196855	Culex_M11_000000196855_split_00001	O03_filter20	0	1	1	20	21	264	80.6856060606061	80.6856060606061	55.8291124129205	14	0.173512980611239	1	1	0	0	14	0	0	A	G	GG	1	0	0	0	610	EVERYTHING	M11	8	28	5	0	0.947100266687896	0.629881517388503	0.756585724862788
GC_00000011	p_00003761	820	3761	4254	4254	Culex_M11_000000165509	Culex_M11_000000165509_split_00001	O11_filter20	0	1	3	453	454	1362	843.417767988253	885.66323024055	46.501376270642	71	0.0841812950767584	1	1	54	0	5	0	12	A	A	AT	0.23943661971831	0.23943661971831	0.222222222222222	0.695479766138536	609	EVERYTHING	M11	8	28	5	0	0.947100266687896	0.629881517388503	0.756585724862788	K06400	site-specific DNA recombinase
GC_00000011	p_00003742	820	3742	3769	3769	Culex_M11_000000165509	Culex_M11_000000165509_split_00001	O03_filter20	0	1	1	292	293	1362	569.354625550661	601.645238095238	113.171117878055	490	0.860623551667976	0	0	7	25	2	0	456	T	T	CT	0.0693877551020409	0.0693877551020408	0.0548245614035088	0.301882366278607	609	EVERYTHING	M11	8	28	5	0	0.947100266687896	0.629881517388503	0.756585724862788	K06400	site-specific DNA recombinase
GC_00000011	p_00001149	820	1149	3661	3661	Culex_M11_000000165509	Culex_M11_000000165509_split_00001	M11_filter20	0	1	1	256	257	1362	275.870044052863	295.370212765957	39.2792724013603	218	0.790227154776638	1	1	10	207	0	0	1	C	C	AC	0.0504587155963303	0.0504587155963303	0.0483091787439614	0.215235241064906	609	EVERYTHING	M11	8	28	5	0	0.947100266687896	0.629881517388503	0.756585724862788	K06400	site-specific DNA recombinase
GC_00000011	p_00003743	820	3743	3774	3774	Culex_M11_000000165509	Culex_M11_000000165509_split_00001	O03_filter20	0	1	3	293	294	1362	569.354625550661	601.645238095238	113.171117878055	478	0.839547056525086	0	0	29	0	449	0	0	G	G	AG	0.0606694560669456	0.0606694560669456	0.0645879732739421	0.228805595115138	609	EVERYTHING	M11	8	28	5	0	0.947100266687896	0.629881517388503	0.756585724862788	K06400	site-specific DNA recombinase
GC_00000011	p_00001150	820	1150	4253	4253	Culex_M11_000000165509	Culex_M11_000000165509_split_00001	M11_filter20	0	1	2	453	454	1362	275.870044052863	295.370212765957	39.2792724013603	13	0.0471236376701665	1	1	7	3	0	0	3	C	A	AC	0.769230769230769	0.461538461538462	0.428571428571429	1.01009975935416	609	EVERYTHING	M11	8	28	5	0	0.947100266687896	0.629881517388503	0.756585724862788	K06400	site-specific DNA recombinase
GC_00000011	p_00003247	545	3247	901	901	Culex_M11_000000189778	Culex_M11_000000189778_split_00001	O03_filter20	0	1	2	34	35	723	215.546334716459	211.726283048212	17.9716307378788	198	0.918595995893224	0	0	0	2	186	0	10	G	G	GT	0.0606060606060606	0.0606060606060606	0.0537634408602151	0.255938613514152	608	EVERYTHING	M11	8	28	5	0	0.947100266687896	0.629881517388503	0.756585724862788
GC_00000011	p_00005243	529	5243	3	3	Culex_M11_000000094220	Culex_M11_000000094220_split_00001	O11_filter20	0	1	3	0	1	258	308.686046511628	377.252525252525	96.5240686407097	18	0.058311673635439	1	1	8	3	0	0	7	A	A	AT	0.555555555555556	0.555555555555556	0.875	1.02633063329449	611	EVERYTHING	M11	8	28	5	0	0.947100266687896	0.629881517388503	0.756585724862788
GC_00000011	p_00003759	820	3759	4239	4239	Culex_M11_000000165509	Culex_M11_000000165509_split_00001	O03_filter20	0	1	3	448	449	1362	569.354625550661	601.645238095238	113.171117878055	47	0.082549605976316	1	1	40	0	7	0	0	A	A	AG	0.148936170212766	0.148936170212766	0.175	0.42085932068996	609	EVERYTHING	M11	8	28	5	0	0.947100266687896	0.629881517388503	0.756585724862788	K06400	site-specific DNA recombinase
GC_00000011	p_00005514	820	5514	4252	4252	Culex_M11_000000165509	Culex_M11_000000165509_split_00001	O11_filter20	0	1	1	453	454	1362	843.417767988253	885.66323024055	46.501376270642	81	0.0960378155101046	1	1	5	76	0	0	0	C	C	AC	0.0617283950617284	0.0617283950617284	0.0657894736842105	0.231697013636245	609	EVERYTHING	M11	8	28	5	0	0.947100266687896	0.629881517388503	0.756585724862788	K06400	site-specific DNA recombinase
GC_00000011	p_00001150	820	1150	4253	4253	Culex_M11_000000165509	Culex_M11_000000165509_split_00001	O11_filter20	0	1	2	453	454	1362	843.417767988253	885.66323024055	46.501376270642	77	0.0912952073367661	1	1	40	17	13	0	7	C	A	AC	0.779220779220779	0.48051948051948	0.425	1.19204545167316	609	EVERYTHING	M11	8	28	5	0	0.947100266687896	0.629881517388503	0.756585724862788	K06400	site-specific DNA recombinase
GC_00000011	p_00003248	545	3248	902	902	Culex_M11_000000189778	Culex_M11_000000189778_split_00001	O12_filter20	0	1	1	34	35	723	170.618257261411	171.391596638655	13.2885088402967	131	0.767795909433595	0	0	120	3	1	0	7	A	A	AT	0.083969465648855	0.083969465648855	0.0583333333333333	0.360569712184075	608	EVERYTHING	M11	8	28	5	0	0.947100266687896	0.629881517388503	0.756585724862788
GC_00000011	p_00002149	115	2149	123	123	Culex_M11_000000196855	Culex_M11_000000196855_split_00001	O03_filter20	0	1	3	40	41	264	80.6856060606061	80.6856060606061	55.8291124129205	78	0.966715177691188	1	1	0	0	78	0	0	A	G	GG	1	0	0	0	610	EVERYTHING	M11	8	28	5	0	0.947100266687896	0.629881517388503	0.756585724862788
GC_00000011	p_00003737	820	3737	3726	3726	Culex_M11_000000165509	Culex_M11_000000165509_split_00001	O07_filter20	0	1	3	277	278	1362	248.202643171806	341.471030042918	70.245173171362	100	0.402896595789997	1	1	0	0	0	0	100	A	T	TT	1	0	0	0	609	EVERYTHING	M11	8	28	5	0	0.947100266687896	0.629881517388503	0.756585724862788	K06400	site-specific DNA recombinase
GC_00000011	p_00003742	820	3742	3769	3769	Culex_M11_000000165509	Culex_M11_000000165509_split_00001	O07_filter20	0	1	1	292	293	1362	248.202643171806	341.471030042918	70.245173171362	18	0.0725213872421994	1	1	0	18	0	0	0	T	C	CC	1	0	0	0	609	EVERYTHING	M11	8	28	5	0	0.947100266687896	0.629881517388503	0.756585724862788	K06400	site-specific DNA recombinase
GC_00000011	p_00003749	820	3749	4175	4175	Culex_M11_000000165509	Culex_M11_000000165509_split_00001	O03_filter20	0	1	2	427	428	1362	569.354625550661	601.645238095238	113.171117878055	272	0.477733889905488	1	1	185	0	87	0	0	A	A	AG	0.319852941176471	0.319852941176471	0.47027027027027	0.626758559081148	609	EVERYTHING	M11	8	28	5	0	0.947100266687896	0.629881517388503	0.756585724862788	K06400	site-specific DNA recombinase
GC_00000011	p_00005242	529	5242	1	1	Culex_M11_000000094220	Culex_M11_000000094220_split_00001	O11_filter20	0	1	1	0	1	258	308.686046511628	377.252525252525	96.5240686407097	17	0.055072136211248	1	1	12	1	1	0	3	A	A	AT	0.294117647058823	0.294117647058824	0.25	0.885288834440902	611	EVERYTHING	M11	8	28	5	0	0.947100266687896	0.629881517388503	0.756585724862788
GC_00000011	p_00002145	115	2145	82	82	Culex_M11_000000196855	Culex_M11_000000196855_split_00001	O03_filter20	0	1	1	27	28	264	80.6856060606061	80.6856060606061	55.8291124129205	28	0.347025961222478	1	1	28	0	0	0	0	G	A	AA	1	0	0	0	610	EVERYTHING	M11	8	28	5	0	0.947100266687896	0.629881517388503	0.756585724862788
GC_00000011	p_00003250	545	3250	905	905	Culex_M11_000000189778	Culex_M11_000000189778_split_00001	O03_filter20	0	1	1	33	34	723	215.546334716459	211.726283048212	17.9716307378788	202	0.937153490759754	0	0	191	0	0	0	11	A	A	AT	0.0544554455445545	0.0544554455445545	0.0575916230366492	0.211430703551262	608	EVERYTHING	M11	8	28	5	0	0.947100266687896	0.629881517388503	0.756585724862788
GC_00000011	p_00003249	545	3249	903	903	Culex_M11_000000189778	Culex_M11_000000189778_split_00001	O03_filter20	0	1	3	33	34	723	215.546334716459	211.726283048212	17.9716307378788	205	0.951071611909651	0	0	0	0	194	0	11	G	G	GT	0.0536585365853659	0.0536585365853659	0.056701030927835	0.20914982860637	608	EVERYTHING	M11	8	28	5	0	0.947100266687896	0.629881517388503	0.756585724862788
GC_00000011	p_00004736	820	4736	4023	4023	Culex_M11_000000165509	Culex_M11_000000165509_split_00001	O07_filter20	0	1	3	376	377	1362	248.202643171806	341.471030042918	70.245173171362	122	0.491533846863796	0	0	0	92	1	0	29	C	C	CT	0.245901639344262	0.245901639344262	0.315217391304348	0.593724912289655	609	EVERYTHING	M11	8	28	5	0	0.947100266687896	0.629881517388503	0.756585724862788	K06400	site-specific DNA recombinase
GC_00000011	p_00003250	545	3250	905	905	Culex_M11_000000189778	Culex_M11_000000189778_split_00001	O12_filter20	0	1	1	33	34	723	170.618257261411	171.391596638655	13.2885088402967	129	0.75607383448041	0	0	120	1	0	0	8	A	A	AT	0.0697674418604651	0.0697674418604651	0.0666666666666667	0.277374098413733	608	EVERYTHING	M11	8	28	5	0	0.947100266687896	0.629881517388503	0.756585724862788
GC_00000011	p_00003761	820	3761	4254	4254	Culex_M11_000000165509	Culex_M11_000000165509_split_00001	O03_filter20	0	1	3	453	454	1362	569.354625550661	601.645238095238	113.171117878055	16	0.0281019935238523	1	1	9	0	4	0	3	A	A	AG	0.4375	0.4375	0.444444444444444	0.984086503082915	609	EVERYTHING	M11	8	28	5	0	0.947100266687896	0.629881517388503	0.756585724862788	K06400	site-specific DNA recombinase
GC_00000011	p_00003248	545	3248	902	902	Culex_M11_000000189778	Culex_M11_000000189778_split_00001	O11_filter20	0	1	1	34	35	723	420.082987551867	404.291448516579	21.3236641521954	392	0.933148952983011	0	0	367	5	0	0	20	A	A	AT	0.0637755102040817	0.0637755102040816	0.0544959128065395	0.269145428389244	608	EVERYTHING	M11	8	28	5	0	0.947100266687896	0.629881517388503	0.756585724862788
GC_00000011	p_00003760	820	3760	4242	4242	Culex_M11_000000165509	Culex_M11_000000165509_split_00001	O03_filter20	0	1	3	449	450	1362	569.354625550661	601.645238095238	113.171117878055	41	0.0720113584048714	1	1	3	7	0	0	31	T	T	CT	0.24390243902439	0.24390243902439	0.225806451612903	0.704527889913307	609	EVERYTHING	M11	8	28	5	0	0.947100266687896	0.629881517388503	0.756585724862788	K06400	site-specific DNA recombinase
GC_00000011	p_00005513	820	5513	3619	3619	Culex_M11_000000165509	Culex_M11_000000165509_split_00001	O11_filter20	0	1	1	242	243	1362	843.417767988253	885.66323024055	46.501376270642	854	1.01254684500777	0	0	16	1	27	0	810	T	T	GT	0.0515222482435597	0.0515222482435597	0.0333333333333333	0.241796819610811	609	EVERYTHING	M11	8	28	5	0	0.947100266687896	0.629881517388503	0.756585724862788	K06400	site-specific DNA recombinase
GC_00000011	p_00003738	820	3738	3728	3728	Culex_M11_000000165509	Culex_M11_000000165509_split_00001	O07_filter20	0	1	2	278	279	1362	248.202643171806	341.471030042918	70.245173171362	96	0.386780731958397	1	1	0	0	96	0	0	A	G	GG	1	0	0	0	609	EVERYTHING	M11	8	28	5	0	0.947100266687896	0.629881517388503	0.756585724862788	K06400	site-specific DNA recombinase
GC_00000011	p_00003740	820	3740	3759	3759	Culex_M11_000000165509	Culex_M11_000000165509_split_00001	O03_filter20	0	1	3	288	289	1362	569.354625550661	601.645238095238	113.171117878055	518	0.909802040334717	0	0	476	0	42	0	0	A	A	AG	0.081081081081081	0.0810810810810811	0.0882352941176471	0.281401839591419	609	EVERYTHING	M11	8	28	5	0	0.947100266687896	0.629881517388503	0.756585724862788	K06400	site-specific DNA recombinase
GC_00000011	p_00003756	820	3756	4224	4224	Culex_M11_000000165509	Culex_M11_000000165509_split_00001	O03_filter20	0	1	3	443	444	1362	569.354625550661	601.645238095238	113.171117878055	102	0.179150208714558	1	1	89	0	13	0	0	A	A	AG	0.127450980392157	0.127450980392157	0.146067415730337	0.381512239233679	609	EVERYTHING	M11	8	28	5	0	0.947100266687896	0.629881517388503	0.756585724862788	K06400	site-specific DNA recombinase
GC_00000011	p_00003753	820	3753	4186	4186	Culex_M11_000000165509	Culex_M11_000000165509_split_00001	O03_filter20	0	1	1	431	432	1362	569.354625550661	601.645238095238	113.171117878055	222	0.38991516014345	1	1	67	155	0	0	0	C	C	AC	0.301801801801802	0.301801801801802	0.432258064516129	0.612383243936793	609	EVERYTHING	M11	8	28	5	0	0.947100266687896	0.629881517388503	0.756585724862788	K06400	site-specific DNA recombinase
GC_00000011	p_00003757	820	3757	4233	4233	Culex_M11_000000165509	Culex_M11_000000165509_split_00001	O03_filter20	0	1	3	446	447	1362	569.354625550661	601.645238095238	113.171117878055	61	0.107138850309687	1	1	54	0	7	0	0	A	A	AG	0.114754098360656	0.114754098360656	0.12962962962963	0.356340920601869	609	EVERYTHING	M11	8	28	5	0	0.947100266687896	0.629881517388503	0.756585724862788	K06400	site-specific DNA recombinase
GC_00000011	p_00002137	115	2137	54	54	Culex_M11_000000196855	Culex_M11_000000196855_split_00001	O03_filter20	0	1	3	17	18	264	80.6856060606061	80.6856060606061	55.8291124129205	14	0.173512980611239	1	1	0	0	0	0	14	C	T	TT	1	0	0	0	610	EVERYTHING	M11	8	28	5	0	0.947100266687896	0.629881517388503	0.756585724862788
GC_00000011	p_00004735	820	4735	4019	4019	Culex_M11_000000165509	Culex_M11_000000165509_split_00001	O07_filter20	0	1	2	375	376	1362	248.202643171806	341.471030042918	70.245173171362	118	0.475417983032196	0	0	0	0	9	0	109	T	T	GT	0.076271186440678	0.076271186440678	0.0825688073394495	0.269566485830049	609	EVERYTHING	M11	8	28	5	0	0.947100266687896	0.629881517388503	0.756585724862788	K06400	site-specific DNA recombinase
GC_00000011	p_00003739	820	3739	3747	3747	Culex_M11_000000165509	Culex_M11_000000165509_split_00001	O03_filter20	0	1	3	284	285	1362	569.354625550661	601.645238095238	113.171117878055	539	0.946685906834773	0	0	481	0	58	0	0	A	A	AG	0.10760667903525	0.10760667903525	0.120582120582121	0.34148208012502	609	EVERYTHING	M11	8	28	5	0	0.947100266687896	0.629881517388503	0.756585724862788	K06400	site-specific DNA recombinase
GC_00000011	p_00003741	820	3741	3768	3768	Culex_M11_000000165509	Culex_M11_000000165509_split_00001	O07_filter20	0	1	3	291	292	1362	248.202643171806	341.471030042918	70.245173171362	23	0.0926662170316993	1	1	23	0	0	0	0	T	A	AA	1	0	0	0	609	EVERYTHING	M11	8	28	5	0	0.947100266687896	0.629881517388503	0.756585724862788	K06400	site-specific DNA recombinase
GC_00000011	p_00003741	820	3741	3768	3768	Culex_M11_000000165509	Culex_M11_000000165509_split_00001	O03_filter20	0	1	3	291	292	1362	569.354625550661	601.645238095238	113.171117878055	500	0.878187297620383	0	0	31	1	0	0	468	T	T	AT	0.064	0.064	0.0662393162393162	0.246734566765195	609	EVERYTHING	M11	8	28	5	0	0.947100266687896	0.629881517388503	0.756585724862788	K06400	site-specific DNA recombinase
GC_00000011	p_00003739	820	3739	3747	3747	Culex_M11_000000165509	Culex_M11_000000165509_split_00001	O07_filter20	0	1	3	284	285	1362	248.202643171806	341.471030042918	70.245173171362	55	0.221593127684498	1	1	0	0	55	0	0	A	G	GG	1	0	0	0	609	EVERYTHING	M11	8	28	5	0	0.947100266687896	0.629881517388503	0.756585724862788	K06400	site-specific DNA recombinase
GC_00000011	p_00003755	820	3755	4198	4198	Culex_M11_000000165509	Culex_M11_000000165509_split_00001	O03_filter20	0	1	1	435	436	1362	569.354625550661	601.645238095238	113.171117878055	180	0.316147427143338	1	1	36	0	144	0	0	G	G	AG	0.2	0.2	0.25	0.500402423538188	609	EVERYTHING	M11	8	28	5	0	0.947100266687896	0.629881517388503	0.756585724862788	K06400	site-specific DNA recombinase
GC_00000011	p_00003754	820	3754	4194	4194	Culex_M11_000000165509	Culex_M11_000000165509_split_00001	O03_filter20	0	1	3	433	434	1362	569.354625550661	601.645238095238	113.171117878055	186	0.326685674714782	1	1	0	41	0	0	145	T	T	CT	0.220430107526882	0.220430107526882	0.282758620689655	0.5274517952946	609	EVERYTHING	M11	8	28	5	0	0.947100266687896	0.629881517388503	0.756585724862788	K06400	site-specific DNA recombinase
GC_00000011	p_00003738	820	3738	3728	3728	Culex_M11_000000165509	Culex_M11_000000165509_split_00001	O03_filter20	0	1	2	278	279	1362	569.354625550661	601.645238095238	113.171117878055	543	0.953711405215736	0	0	461	2	80	0	0	A	A	AG	0.151012891344383	0.151012891344383	0.17353579175705	0.441777970106154	609	EVERYTHING	M11	8	28	5	0	0.947100266687896	0.629881517388503	0.756585724862788	K06400	site-specific DNA recombinase
GC_00000011	p_00003748	820	3748	4172	4172	Culex_M11_000000165509	Culex_M11_000000165509_split_00001	O03_filter20	0	1	2	426	427	1362	569.354625550661	601.645238095238	113.171117878055	275	0.483003013691211	1	1	0	185	90	0	0	C	C	CG	0.327272727272727	0.327272727272727	0.486486486486487	0.63223037777852	609	EVERYTHING	M11	8	28	5	0	0.947100266687896	0.629881517388503	0.756585724862788	K06400	site-specific DNA recombinase
GC_00000012	p_00004397	1151	4397	77	77	Culex_M11_000000019599	Culex_M11_000000019599_split_00001	O03_filter20	0	1	1	57	58	249	318.530120481928	318.530120481928	215.381496075667	128	0.401845827974885	1	1	0	8	0	0	120	T	T	CT	0.0625	0.0625	0.0666666666666667	0.233791658706459	641	EVERYTHING	M11	7	27	7	0	0.886963233230424	0.665857494998452	0.760668769933484
GC_00000012	p_00004402	1151	4402	92	92	Culex_M11_000000019599	Culex_M11_000000019599_split_00001	O03_filter20	0	1	1	52	53	249	318.530120481928	318.530120481928	215.381496075667	176	0.552538013465466	0	0	43	0	132	0	1	G	G	AG	0.25	0.25	0.325757575757576	0.589452979377787	641	EVERYTHING	M11	7	27	7	0	0.886963233230424	0.665857494998452	0.760668769933484
GC_00000012	p_00004405	1151	4405	104	104	Culex_M11_000000019599	Culex_M11_000000019599_split_00001	O03_filter20	0	1	1	48	49	249	318.530120481928	318.530120481928	215.381496075667	226	0.709509040018156	0	0	0	73	0	0	153	T	T	CT	0.323008849557522	0.323008849557522	0.477124183006536	0.629116675480803	641	EVERYTHING	M11	7	27	7	0	0.886963233230424	0.665857494998452	0.760668769933484
GC_00000012	p_00004404	1151	4404	99	99	Culex_M11_000000019599	Culex_M11_000000019599_split_00001	O03_filter20	0	1	3	49	50	249	318.530120481928	318.530120481928	215.381496075667	204	0.640441788334972	0	0	147	0	0	0	57	A	A	AT	0.279411764705882	0.279411764705882	0.387755102040816	0.592396893241061	641	EVERYTHING	M11	7	27	7	0	0.886963233230424	0.665857494998452	0.760668769933484
GC_00000012	p_00005806	1151	5806	108	108	Culex_M11_000000019599	Culex_M11_000000019599_split_00001	O11_filter20	0	1	3	46	47	249	262.542168674699	296.246511627907	93.5703673746232	262	0.997934927263549	1	1	0	243	1	0	18	C	C	CT	0.0725190839694656	0.0725190839694656	0.0740740740740741	0.275059685540165	641	EVERYTHING	M11	7	27	7	0	0.886963233230424	0.665857494998452	0.760668769933484
GC_00000012	p_00004404	1151	4404	99	99	Culex_M11_000000019599	Culex_M11_000000019599_split_00001	O07_filter20	0	1	3	49	50	249	160.261044176707	160.261044176707	111.855580154774	97	0.60526249843378	0	0	70	0	0	0	27	A	A	AT	0.278350515463918	0.278350515463918	0.385714285714286	0.591388686487176	641	EVERYTHING	M11	7	27	7	0	0.886963233230424	0.665857494998452	0.760668769933484
GC_00000012	p_00004403	1151	4403	96	96	Culex_M11_000000019599	Culex_M11_000000019599_split_00001	O07_filter20	0	1	3	50	51	249	160.261044176707	160.261044176707	111.855580154774	91	0.567823581004887	1	1	69	22	0	0	0	A	A	AC	0.241758241758242	0.241758241758242	0.318840579710145	0.55309815716417	641	EVERYTHING	M11	7	27	7	0	0.886963233230424	0.665857494998452	0.760668769933484
GC_00000012	p_00004208	1122	4208	497	497	Culex_M11_000000121298	Culex_M11_000000121298_split_00001	O03_filter20	0	1	2	63	64	687	92.7598253275109	47.8285198555957	49.8096142363334	50	0.539026457019113	0	0	0	46	0	0	4	T	C	CT	0.92	0.08	0.0869565217391304	0.278769371768587	637	EVERYTHING	M11	7	27	7	0	0.886963233230424	0.665857494998452	0.760668769933484	K06900	uncharacterized protein
GC_00000012	p_00001491	1122	1491	585	585	Culex_M11_000000121298	Culex_M11_000000121298_split_00001	O11_filter20	0	1	1	34	35	687	721.861717612809	846.388888888889	87.6431633048127	544	0.753606939842999	0	0	2	63	0	0	479	T	T	CT	0.119485294117647	0.119485294117647	0.131524008350731	0.382316216922827	637	EVERYTHING	M11	7	27	7	0	0.886963233230424	0.665857494998452	0.760668769933484	K06900	uncharacterized protein
GC_00000012	p_00004401	1151	4401	90	90	Culex_M11_000000019599	Culex_M11_000000019599_split_00001	O07_filter20	0	1	3	52	53	249	160.261044176707	160.261044176707	111.855580154774	79	0.492945746147099	1	1	67	0	0	0	12	A	A	AT	0.151898734177215	0.151898734177215	0.17910447761194	0.425988544914481	641	EVERYTHING	M11	7	27	7	0	0.886963233230424	0.665857494998452	0.760668769933484
GC_00000012	p_00004402	1151	4402	92	92	Culex_M11_000000019599	Culex_M11_000000019599_split_00001	O07_filter20	0	1	1	52	53	249	160.261044176707	160.261044176707	111.855580154774	83	0.517905024433028	1	1	14	1	68	0	0	G	G	AG	0.180722891566265	0.180722891566265	0.205882352941176	0.516752335909985	641	EVERYTHING	M11	7	27	7	0	0.886963233230424	0.665857494998452	0.760668769933484
GC_00000012	p_00004401	1151	4401	90	90	Culex_M11_000000019599	Culex_M11_000000019599_split_00001	O03_filter20	0	1	3	52	53	249	318.530120481928	318.530120481928	215.381496075667	172	0.539980331341251	0	0	130	0	0	0	42	A	A	AT	0.244186046511628	0.244186046511628	0.323076923076923	0.555857252818527	641	EVERYTHING	M11	7	27	7	0	0.886963233230424	0.665857494998452	0.760668769933484
GC_00000012	p_00004399	1151	4399	81	81	Culex_M11_000000019599	Culex_M11_000000019599_split_00001	O03_filter20	0	1	3	55	56	249	318.530120481928	318.530120481928	215.381496075667	134	0.420682351161207	1	1	0	0	126	0	8	G	G	GT	0.0597014925373134	0.0597014925373134	0.0634920634920635	0.226145377493263	641	EVERYTHING	M11	7	27	7	0	0.886963233230424	0.665857494998452	0.760668769933484
GC_00000012	p_00004398	1151	4398	80	80	Culex_M11_000000019599	Culex_M11_000000019599_split_00001	O03_filter20	0	1	1	56	57	249	318.530120481928	318.530120481928	215.381496075667	133	0.417542930630154	1	1	2	8	0	0	123	T	T	CT	0.075187969924812	0.075187969924812	0.0650406504065041	0.304480689083664	641	EVERYTHING	M11	7	27	7	0	0.886963233230424	0.665857494998452	0.760668769933484
GC_00000012	p_00004209	1122	4209	515	515	Culex_M11_000000121298	Culex_M11_000000121298_split_00001	O03_filter20	0	1	2	57	58	687	92.7598253275109	47.8285198555957	49.8096142363334	27	0.291074286790321	0	0	21	3	1	0	2	A	A	AC	0.222222222222222	0.222222222222222	0.142857142857143	0.754462702325955	637	EVERYTHING	M11	7	27	7	0	0.886963233230424	0.665857494998452	0.760668769933484	K06900	uncharacterized protein
GC_00000012	p_00004207	1122	4207	496	496	Culex_M11_000000121298	Culex_M11_000000121298_split_00001	O03_filter20	0	1	3	63	64	687	92.7598253275109	47.8285198555957	49.8096142363334	50	0.539026457019113	0	0	0	4	1	0	45	C	T	CT	0.92	0.1	0.0888888888888889	0.375123215745267	637	EVERYTHING	M11	7	27	7	0	0.886963233230424	0.665857494998452	0.760668769933484	K06900	uncharacterized protein
GC_00000012	p_00005809	1151	5809	153	153	Culex_M11_000000019599	Culex_M11_000000019599_split_00001	O11_filter20	0	1	3	31	32	249	262.542168674699	296.246511627907	93.5703673746232	342	1.30264788215318	1	1	288	53	0	0	1	A	A	AC	0.157894736842105	0.157894736842105	0.184027777777778	0.450722755491217	641	EVERYTHING	M11	7	27	7	0	0.886963233230424	0.665857494998452	0.760668769933484
GC_00000012	p_00005810	1151	5810	154	154	Culex_M11_000000019599	Culex_M11_000000019599_split_00001	O11_filter20	0	1	2	31	32	249	262.542168674699	296.246511627907	93.5703673746232	341	1.29883897021706	1	1	0	52	289	0	0	G	G	CG	0.152492668621701	0.152492668621701	0.179930795847751	0.427008617369361	641	EVERYTHING	M11	7	27	7	0	0.886963233230424	0.665857494998452	0.760668769933484
GC_00000012	p_00005809	1151	5809	153	153	Culex_M11_000000019599	Culex_M11_000000019599_split_00001	O12_filter20	0	1	3	31	32	249	132.939759036145	167.696202531646	10.9721793530934	184	1.38408555374298	0	0	163	21	0	0	0	A	A	AC	0.114130434782609	0.114130434782609	0.128834355828221	0.355064812371517	641	EVERYTHING	M11	7	27	7	0	0.886963233230424	0.665857494998452	0.760668769933484
GC_00000012	p_00005810	1151	5810	154	154	Culex_M11_000000019599	Culex_M11_000000019599_split_00001	O12_filter20	0	1	2	31	32	249	132.939759036145	167.696202531646	10.9721793530934	184	1.38408555374298	0	0	0	21	163	0	0	G	G	CG	0.114130434782609	0.114130434782609	0.128834355828221	0.355064812371517	641	EVERYTHING	M11	7	27	7	0	0.886963233230424	0.665857494998452	0.760668769933484
GC_00000012	p_00005807	1151	5807	135	135	Culex_M11_000000019599	Culex_M11_000000019599_split_00001	O11_filter20	0	1	3	37	38	249	262.542168674699	296.246511627907	93.5703673746232	321	1.22266073149465	1	1	287	0	33	0	1	A	A	AG	0.105919003115265	0.105919003115265	0.114982578397213	0.351951573437165	641	EVERYTHING	M11	7	27	7	0	0.886963233230424	0.665857494998452	0.760668769933484
GC_00000012	p_00005808	1151	5808	137	137	Culex_M11_000000019599	Culex_M11_000000019599_split_00001	O11_filter20	0	1	1	37	38	249	262.542168674699	296.246511627907	93.5703673746232	325	1.23789637923914	1	1	0	290	35	0	0	C	C	CG	0.107692307692308	0.107692307692308	0.120689655172414	0.341663182894414	641	EVERYTHING	M11	7	27	7	0	0.886963233230424	0.665857494998452	0.760668769933484
GC_00000012	p_00005807	1151	5807	135	135	Culex_M11_000000019599	Culex_M11_000000019599_split_00001	O12_filter20	0	1	3	37	38	249	132.939759036145	167.696202531646	10.9721793530934	175	1.31638571687511	0	0	156	0	19	0	0	A	A	AG	0.108571428571429	0.108571428571429	0.121794871794872	0.34351810115157	641	EVERYTHING	M11	7	27	7	0	0.886963233230424	0.665857494998452	0.760668769933484
GC_00000012	p_00005808	1151	5808	137	137	Culex_M11_000000019599	Culex_M11_000000019599_split_00001	O12_filter20	0	1	1	37	38	249	132.939759036145	167.696202531646	10.9721793530934	175	1.31638571687511	0	0	1	155	19	0	0	C	C	CG	0.114285714285714	0.114285714285714	0.12258064516129	0.378070352628396	641	EVERYTHING	M11	7	27	7	0	0.886963233230424	0.665857494998452	0.760668769933484
GC_00000012	p_00004400	1151	4400	85	85	Culex_M11_000000019599	Culex_M11_000000019599_split_00001	O03_filter20	0	1	2	54	55	249	318.530120481928	318.530120481928	215.381496075667	148	0.46463423859596	1	1	0	10	0	0	138	T	T	CT	0.0675675675675675	0.0675675675675676	0.072463768115942	0.247301061050367	641	EVERYTHING	M11	7	27	7	0	0.886963233230424	0.665857494998452	0.760668769933484
GC_00000012	p_00005811	1151	5811	156	156	Culex_M11_000000019599	Culex_M11_000000019599_split_00001	O11_filter20	0	1	3	30	31	249	262.542168674699	296.246511627907	93.5703673746232	358	1.36359047313111	0	0	1	56	0	0	301	T	T	CT	0.159217877094972	0.159217877094972	0.186046511627907	0.452432750728689	641	EVERYTHING	M11	7	27	7	0	0.886963233230424	0.665857494998452	0.760668769933484
GC_00000012	p_00001494	1122	1494	604	604	Culex_M11_000000121298	Culex_M11_000000121298_split_00001	O11_filter20	0	1	3	27	28	687	721.861717612809	846.388888888889	87.6431633048127	540	0.748065712344153	0	0	500	3	35	0	2	A	A	AG	0.0740740740740741	0.0740740740740741	0.07	0.298192542168784	637	EVERYTHING	M11	7	27	7	0	0.886963233230424	0.665857494998452	0.760668769933484	K06900	uncharacterized protein
GC_00000012	p_00001494	1122	1494	604	604	Culex_M11_000000121298	Culex_M11_000000121298_split_00001	O12_filter20	0	1	3	27	28	687	247.688500727802	294.983706720978	31.5706903973691	167	0.674233965280145	0	0	140	1	25	0	1	A	A	AG	0.161676646706587	0.161676646706587	0.178571428571429	0.493431927464614	637	EVERYTHING	M11	7	27	7	0	0.886963233230424	0.665857494998452	0.760668769933484	K06900	uncharacterized protein
GC_00000012	p_00004405	1151	4405	104	104	Culex_M11_000000019599	Culex_M11_000000019599_split_00001	O07_filter20	0	1	1	48	49	249	160.261044176707	160.261044176707	111.855580154774	107	0.667660694148603	0	0	0	32	0	0	75	T	T	CT	0.299065420560748	0.299065420560748	0.426666666666667	0.610070354043079	641	EVERYTHING	M11	7	27	7	0	0.886963233230424	0.665857494998452	0.760668769933484
GC_00000012	p_00004405	1151	4405	104	104	Culex_M11_000000019599	Culex_M11_000000019599_split_00001	O11_filter20	0	1	1	48	49	249	262.542168674699	296.246511627907	93.5703673746232	253	0.963654719838465	1	1	0	16	0	0	237	T	T	CT	0.0632411067193676	0.0632411067193676	0.0675105485232067	0.235793943253755	641	EVERYTHING	M11	7	27	7	0	0.886963233230424	0.665857494998452	0.760668769933484
GC_00000012	p_00001493	1122	1493	590	590	Culex_M11_000000121298	Culex_M11_000000121298_split_00001	O11_filter20	0	1	2	32	33	687	721.861717612809	846.388888888889	87.6431633048127	506	0.700965278603966	0	0	476	3	1	0	26	A	A	AT	0.0592885375494071	0.0592885375494071	0.0546218487394958	0.252731836345334	637	EVERYTHING	M11	7	27	7	0	0.886963233230424	0.665857494998452	0.760668769933484	K06900	uncharacterized protein
GC_00000012	p_00001497	1122	1497	634	634	Culex_M11_000000121298	Culex_M11_000000121298_split_00001	O12_filter20	0	1	3	17	18	687	247.688500727802	294.983706720978	31.5706903973691	142	0.573300736944794	0	0	0	0	18	0	124	T	T	GT	0.126760563380282	0.126760563380282	0.145161290322581	0.380181946494532	637	EVERYTHING	M11	7	27	7	0	0.886963233230424	0.665857494998452	0.760668769933484	K06900	uncharacterized protein
GC_00000012	p_00004403	1151	4403	96	96	Culex_M11_000000019599	Culex_M11_000000019599_split_00001	O03_filter20	0	1	3	50	51	249	318.530120481928	318.530120481928	215.381496075667	184	0.577653377713897	0	0	135	49	0	0	0	A	A	AC	0.266304347826087	0.266304347826087	0.362962962962963	0.579548313605678	641	EVERYTHING	M11	7	27	7	0	0.886963233230424	0.665857494998452	0.760668769933484
GC_00000012	p_00001496	1122	1496	610	610	Culex_M11_000000121298	Culex_M11_000000121298_split_00001	O11_filter20	0	1	3	25	26	687	721.861717612809	846.388888888889	87.6431633048127	524	0.725900802348771	0	0	35	0	486	0	3	G	G	AG	0.0725190839694656	0.0725190839694656	0.0720164609053498	0.2801359396001	637	EVERYTHING	M11	7	27	7	0	0.886963233230424	0.665857494998452	0.760668769933484	K06900	uncharacterized protein
GC_00000012	p_00001496	1122	1496	610	610	Culex_M11_000000121298	Culex_M11_000000121298_split_00001	O12_filter20	0	1	3	25	26	687	247.688500727802	294.983706720978	31.5706903973691	163	0.658084648746489	0	0	24	0	138	0	1	G	G	AG	0.153374233128834	0.153374233128834	0.173913043478261	0.454275964732867	637	EVERYTHING	M11	7	27	7	0	0.886963233230424	0.665857494998452	0.760668769933484	K06900	uncharacterized protein
GC_00000012	p_00001495	1122	1495	608	608	Culex_M11_000000121298	Culex_M11_000000121298_split_00001	M11_filter20	0	1	2	26	27	687	246.296943231441	265.803514376997	82.5041080618055	180	0.730825148044396	0	0	0	156	1	0	23	C	C	CT	0.133333333333333	0.133333333333333	0.147435897435897	0.415768494794109	637	EVERYTHING	M11	7	27	7	0	0.886963233230424	0.665857494998452	0.760668769933484	K06900	uncharacterized protein
GC_00000012	p_00001495	1122	1495	608	608	Culex_M11_000000121298	Culex_M11_000000121298_split_00001	O11_filter20	0	1	2	26	27	687	721.861717612809	846.388888888889	87.6431633048127	527	0.730056722972905	0	0	1	484	1	0	41	C	C	CT	0.0815939278937381	0.0815939278937381	0.0847107438016529	0.300624553122527	637	EVERYTHING	M11	7	27	7	0	0.886963233230424	0.665857494998452	0.760668769933484	K06900	uncharacterized protein
GC_00000012	p_00004406	1151	4406	131	131	Culex_M11_000000019599	Culex_M11_000000019599_split_00001	O03_filter20	0	1	1	39	40	249	318.530120481928	318.530120481928	215.381496075667	359	1.12705197064831	1	1	0	158	0	0	201	T	T	CT	0.440111420612813	0.440111420612813	0.786069651741294	0.685956645485117	641	EVERYTHING	M11	7	27	7	0	0.886963233230424	0.665857494998452	0.760668769933484
GC_00000012	p_00004212	1122	4212	529	529	Culex_M11_000000121298	Culex_M11_000000121298_split_00001	O03_filter20	0	1	3	52	53	687	92.7598253275109	47.8285198555957	49.8096142363334	12	0.129366349684587	0	0	0	0	0	0	12	G	T	TT	1	0	0	0	637	EVERYTHING	M11	7	27	7	0	0.886963233230424	0.665857494998452	0.760668769933484	K06900	uncharacterized protein
GC_00000012	p_00004211	1122	4211	526	526	Culex_M11_000000121298	Culex_M11_000000121298_split_00001	O03_filter20	0	1	3	53	54	687	92.7598253275109	47.8285198555957	49.8096142363334	16	0.172488466246116	0	0	0	0	0	0	16	A	T	TT	1	0	0	0	637	EVERYTHING	M11	7	27	7	0	0.886963233230424	0.665857494998452	0.760668769933484	K06900	uncharacterized protein
GC_00000012	p_00004210	1122	4210	525	525	Culex_M11_000000121298	Culex_M11_000000121298_split_00001	O03_filter20	0	1	1	54	55	687	92.7598253275109	47.8285198555957	49.8096142363334	17	0.183268995386498	0	0	16	0	0	0	1	G	A	AT	1	0.0588235294117647	0.0625	0.223718076065834	637	EVERYTHING	M11	7	27	7	0	0.886963233230424	0.665857494998452	0.760668769933484	K06900	uncharacterized protein
GC_00000012	p_00001862	14	1862	2	2	Culex_M11_000000129172	Culex_M11_000000129172_split_00001	O07_filter20	0	1	3	0	1	291	144.034364261168	165.828193832599	25.6470708806168	28	0.194398053156463	1	1	16	1	2	0	9	A	A	AT	0.428571428571429	0.428571428571429	0.5625	0.992106827568691	640	EVERYTHING	M11	7	27	7	0	0.886963233230424	0.665857494998452	0.760668769933484
GC_00000012	p_00001860	14	1860	0	0	Culex_M11_000000129172	Culex_M11_000000129172_split_00001	O11_filter20	0	1	1	0	1	291	387.52233676976	443.028037383178	33.5440728204221	25	0.0645124103255327	1	1	17	2	6	0	0	A	A	AG	0.32	0.32	0.352941176470588	0.806816703850445	640	EVERYTHING	M11	7	27	7	0	0.886963233230424	0.665857494998452	0.760668769933484
GC_00000012	p_00001861	14	1861	1	1	Culex_M11_000000129172	Culex_M11_000000129172_split_00001	O07_filter20	0	1	2	0	1	291	144.034364261168	165.828193832599	25.6470708806168	22	0.152741327480078	1	1	3	13	2	0	4	C	C	CT	0.409090909090909	0.409090909090909	0.307692307692308	1.11051289342178	640	EVERYTHING	M11	7	27	7	0	0.886963233230424	0.665857494998452	0.760668769933484
GC_00000012	p_00001493	1122	1493	590	590	Culex_M11_000000121298	Culex_M11_000000121298_split_00001	O12_filter20	0	1	2	32	33	687	247.688500727802	294.983706720978	31.5706903973691	159	0.641935332212832	0	0	149	3	1	0	6	A	A	AT	0.0628930817610063	0.0628930817610063	0.0402684563758389	0.2913294017973	637	EVERYTHING	M11	7	27	7	0	0.886963233230424	0.665857494998452	0.760668769933484	K06900	uncharacterized protein
GC_00000012	p_00001490	1122	1490	584	584	Culex_M11_000000121298	Culex_M11_000000121298_split_00001	M11_filter20	0	1	2	34	35	687	246.296943231441	265.803514376997	82.5041080618055	183	0.743005567178469	0	0	0	0	33	0	150	T	T	GT	0.180327868852459	0.180327868852459	0.22	0.471890285940698	637	EVERYTHING	M11	7	27	7	0	0.886963233230424	0.665857494998452	0.760668769933484	K06900	uncharacterized protein
GC_00000012	p_00001491	1122	1491	585	585	Culex_M11_000000121298	Culex_M11_000000121298_split_00001	M11_filter20	0	1	1	34	35	687	246.296943231441	265.803514376997	82.5041080618055	180	0.730825148044396	0	0	0	31	0	0	149	T	T	CT	0.172222222222222	0.172222222222222	0.208053691275168	0.45939239019625	637	EVERYTHING	M11	7	27	7	0	0.886963233230424	0.665857494998452	0.760668769933484	K06900	uncharacterized protein
GC_00000012	p_00001490	1122	1490	584	584	Culex_M11_000000121298	Culex_M11_000000121298_split_00001	O11_filter20	0	1	2	34	35	687	721.861717612809	846.388888888889	87.6431633048127	548	0.759148167341844	0	0	0	1	65	0	482	T	T	GT	0.12043795620438	0.12043795620438	0.134854771784232	0.377252959364793	637	EVERYTHING	M11	7	27	7	0	0.886963233230424	0.665857494998452	0.760668769933484	K06900	uncharacterized protein
GC_00000012	p_00001861	14	1861	1	1	Culex_M11_000000129172	Culex_M11_000000129172_split_00001	O03_filter20	0	1	2	0	1	291	283.33676975945	321.264705882353	50.2865036744876	43	0.151762865216917	1	1	8	23	8	0	4	C	C	AC	0.465116279069767	0.465116279069767	0.347826086956522	1.18137199760688	640	EVERYTHING	M11	7	27	7	0	0.886963233230424	0.665857494998452	0.760668769933484
GC_00000012	p_00001490	1122	1490	584	584	Culex_M11_000000121298	Culex_M11_000000121298_split_00001	O12_filter20	0	1	2	34	35	687	247.688500727802	294.983706720978	31.5706903973691	204	0.823615143216464	0	0	0	2	39	0	163	T	T	GT	0.200980392156863	0.200980392156863	0.239263803680982	0.540931360061479	637	EVERYTHING	M11	7	27	7	0	0.886963233230424	0.665857494998452	0.760668769933484	K06900	uncharacterized protein
GC_00000012	p_00001491	1122	1491	585	585	Culex_M11_000000121298	Culex_M11_000000121298_split_00001	O12_filter20	0	1	1	34	35	687	247.688500727802	294.983706720978	31.5706903973691	204	0.823615143216464	0	0	1	42	1	0	160	T	T	CT	0.215686274509804	0.215686274509804	0.2625	0.568071295778953	637	EVERYTHING	M11	7	27	7	0	0.886963233230424	0.665857494998452	0.760668769933484	K06900	uncharacterized protein
GC_00000012	p_00001565	1151	1565	185	185	Culex_M11_000000019599	Culex_M11_000000019599_split_00001	O12_filter20	0	1	1	21	22	249	132.939759036145	167.696202531646	10.9721793530934	165	1.24116367591082	0	0	129	0	36	0	0	A	A	AG	0.218181818181818	0.218181818181818	0.27906976744186	0.524597098463758	641	EVERYTHING	M11	7	27	7	0	0.886963233230424	0.665857494998452	0.760668769933484
GC_00000012	p_00001863	14	1863	3	3	Culex_M11_000000129172	Culex_M11_000000129172_split_00001	O11_filter20	0	1	1	1	2	291	387.52233676976	443.028037383178	33.5440728204221	75	0.193537230976598	1	1	12	12	46	0	5	G	G	AG	0.386666666666667	0.386666666666667	0.260869565217391	1.06678873492857	640	EVERYTHING	M11	7	27	7	0	0.886963233230424	0.665857494998452	0.760668769933484
GC_00000012	p_00005812	1151	5812	157	157	Culex_M11_000000019599	Culex_M11_000000019599_split_00001	O11_filter20	0	1	2	30	31	249	262.542168674699	296.246511627907	93.5703673746232	359	1.36739938506723	0	0	0	301	0	0	58	C	C	CT	0.161559888579387	0.161559888579387	0.192691029900332	0.442247501855677	641	EVERYTHING	M11	7	27	7	0	0.886963233230424	0.665857494998452	0.760668769933484
GC_00000012	p_00005811	1151	5811	156	156	Culex_M11_000000019599	Culex_M11_000000019599_split_00001	O12_filter20	0	1	3	30	31	249	132.939759036145	167.696202531646	10.9721793530934	183	1.37656334964655	0	0	0	20	1	0	162	T	T	CT	0.114754098360656	0.114754098360656	0.123456790123457	0.37830991361341	641	EVERYTHING	M11	7	27	7	0	0.886963233230424	0.665857494998452	0.760668769933484
GC_00000012	p_00005812	1151	5812	157	157	Culex_M11_000000019599	Culex_M11_000000019599_split_00001	O12_filter20	0	1	2	30	31	249	132.939759036145	167.696202531646	10.9721793530934	181	1.36151894145369	0	0	0	161	0	0	20	C	C	CT	0.110497237569061	0.110497237569061	0.124223602484472	0.347553670859315	641	EVERYTHING	M11	7	27	7	0	0.886963233230424	0.665857494998452	0.760668769933484
GC_00000012	p_00004197	1122	4197	425	425	Culex_M11_000000121298	Culex_M11_000000121298_split_00001	O03_filter20	0	1	2	87	88	687	92.7598253275109	47.8285198555957	49.8096142363334	192	2.06986159495339	0	0	0	192	0	0	0	T	C	CC	1	0	0	0	637	EVERYTHING	M11	7	27	7	0	0.886963233230424	0.665857494998452	0.760668769933484	K06900	uncharacterized protein
GC_00000012	p_00004197	1122	4197	425	425	Culex_M11_000000121298	Culex_M11_000000121298_split_00001	O07_filter20	0	1	2	87	88	687	39.4468704512373	22.2521588946459	25.6897654668804	71	1.79988929889299	1	1	0	71	0	0	0	T	C	CC	1	0	0	0	637	EVERYTHING	M11	7	27	7	0	0.886963233230424	0.665857494998452	0.760668769933484	K06900	uncharacterized protein
GC_00000012	p_00004196	1122	4196	417	417	Culex_M11_000000121298	Culex_M11_000000121298_split_00001	O03_filter20	0	1	1	90	91	687	92.7598253275109	47.8285198555957	49.8096142363334	207	2.23156953205913	0	0	0	207	0	0	0	T	C	CC	1	0	0	0	637	EVERYTHING	M11	7	27	7	0	0.886963233230424	0.665857494998452	0.760668769933484	K06900	uncharacterized protein
GC_00000012	p_00004196	1122	4196	417	417	Culex_M11_000000121298	Culex_M11_000000121298_split_00001	O07_filter20	0	1	1	90	91	687	39.4468704512373	22.2521588946459	25.6897654668804	75	1.90129151291513	1	1	0	75	0	0	0	T	C	CC	1	0	0	0	637	EVERYTHING	M11	7	27	7	0	0.886963233230424	0.665857494998452	0.760668769933484	K06900	uncharacterized protein
GC_00000012	p_00004195	1122	4195	413	413	Culex_M11_000000121298	Culex_M11_000000121298_split_00001	O03_filter20	0	1	2	91	92	687	92.7598253275109	47.8285198555957	49.8096142363334	225	2.42561905658601	0	0	0	225	0	0	0	T	C	CC	1	0	0	0	637	EVERYTHING	M11	7	27	7	0	0.886963233230424	0.665857494998452	0.760668769933484	K06900	uncharacterized protein
GC_00000012	p_00006957	1122	6957	641	641	Culex_M11_000000121298	Culex_M11_000000121298_split_00001	O12_filter20	0	1	2	15	16	687	247.688500727802	294.983706720978	31.5706903973691	133	0.536964774744067	1	1	8	0	0	0	125	T	T	AT	0.0601503759398496	0.0601503759398496	0.064	0.227381086896744	637	EVERYTHING	M11	7	27	7	0	0.886963233230424	0.665857494998452	0.760668769933484	K06900	uncharacterized protein
GC_00000012	p_00001497	1122	1497	634	634	Culex_M11_000000121298	Culex_M11_000000121298_split_00001	M11_filter20	0	1	3	17	18	687	246.296943231441	265.803514376997	82.5041080618055	193	0.783606964292046	0	0	0	0	18	0	175	T	T	GT	0.0932642487046632	0.0932642487046632	0.102857142857143	0.310025748082368	637	EVERYTHING	M11	7	27	7	0	0.886963233230424	0.665857494998452	0.760668769933484	K06900	uncharacterized protein
GC_00000012	p_00006958	1122	6958	643	643	Culex_M11_000000121298	Culex_M11_000000121298_split_00001	O12_filter20	0	1	3	14	15	687	247.688500727802	294.983706720978	31.5706903973691	133	0.536964774744067	1	1	0	8	0	0	125	T	T	CT	0.0601503759398496	0.0601503759398496	0.064	0.227381086896744	637	EVERYTHING	M11	7	27	7	0	0.886963233230424	0.665857494998452	0.760668769933484	K06900	uncharacterized protein
GC_00000012	p_00001495	1122	1495	608	608	Culex_M11_000000121298	Culex_M11_000000121298_split_00001	O12_filter20	0	1	2	26	27	687	247.688500727802	294.983706720978	31.5706903973691	170	0.686345952680387	0	0	0	145	0	0	25	C	C	CT	0.147058823529412	0.147058823529412	0.172413793103448	0.417573211916801	637	EVERYTHING	M11	7	27	7	0	0.886963233230424	0.665857494998452	0.760668769933484	K06900	uncharacterized protein
GC_00000012	p_00001494	1122	1494	604	604	Culex_M11_000000121298	Culex_M11_000000121298_split_00001	M11_filter20	0	1	3	27	28	687	246.296943231441	265.803514376997	82.5041080618055	165	0.669923052374029	0	0	142	0	23	0	0	A	A	AG	0.139393939393939	0.139393939393939	0.161971830985915	0.40386178210816	637	EVERYTHING	M11	7	27	7	0	0.886963233230424	0.665857494998452	0.760668769933484	K06900	uncharacterized protein
GC_00000012	p_00004191	1122	4191	245	245	Culex_M11_000000121298	Culex_M11_000000121298_split_00001	O03_filter20	0	1	2	147	148	687	92.7598253275109	47.8285198555957	49.8096142363334	71	0.765417568967141	0	0	0	0	68	0	3	T	G	GT	0.95774647887324	0.0422535211267606	0.0441176470588235	0.17504099228104	637	EVERYTHING	M11	7	27	7	0	0.886963233230424	0.665857494998452	0.760668769933484	K06900	uncharacterized protein
GC_00000012	p_00004192	1122	4192	246	246	Culex_M11_000000121298	Culex_M11_000000121298_split_00001	O03_filter20	0	1	1	147	148	687	92.7598253275109	47.8285198555957	49.8096142363334	76	0.819320214669052	0	0	67	5	4	0	0	C	A	AC	0.93421052631579	0.118421052631579	0.0746268656716418	0.445117912577847	637	EVERYTHING	M11	7	27	7	0	0.886963233230424	0.665857494998452	0.760668769933484	K06900	uncharacterized protein
GC_00000012	p_00001492	1122	1492	589	589	Culex_M11_000000121298	Culex_M11_000000121298_split_00001	M11_filter20	0	1	3	32	33	687	246.296943231441	265.803514376997	82.5041080618055	157	0.637441934683167	0	0	8	0	148	0	1	G	G	AG	0.0573248407643312	0.0573248407643312	0.0540540540540541	0.239539124771698	637	EVERYTHING	M11	7	27	7	0	0.886963233230424	0.665857494998452	0.760668769933484	K06900	uncharacterized protein
GC_00000012	p_00001493	1122	1493	590	590	Culex_M11_000000121298	Culex_M11_000000121298_split_00001	M11_filter20	0	1	2	32	33	687	246.296943231441	265.803514376997	82.5041080618055	157	0.637441934683167	0	0	147	0	0	0	10	A	A	AT	0.0636942675159236	0.0636942675159236	0.0680272108843537	0.237013695880699	637	EVERYTHING	M11	7	27	7	0	0.886963233230424	0.665857494998452	0.760668769933484	K06900	uncharacterized protein
GC_00000012	p_00000348	205	348	27	27	Culex_M11_000000115614	Culex_M11_000000115614_split_00001	M11_filter20	0	1	1	9	10	882	377.808390022676	406.263235294118	40.7975972634915	71	0.187925948377532	1	1	66	0	5	0	0	A	A	AG	0.0704225352112676	0.0704225352112676	0.0757575757575758	0.254730545549561	636	EVERYTHING	M11	7	27	7	0	0.886963233230424	0.665857494998452	0.760668769933484	K06900	uncharacterized protein
GC_00000012	p_00000349	205	349	28	28	Culex_M11_000000115614	Culex_M11_000000115614_split_00001	M11_filter20	0	1	2	9	10	882	377.808390022676	406.263235294118	40.7975972634915	71	0.187925948377532	1	1	5	0	0	0	66	T	T	AT	0.0704225352112676	0.0704225352112676	0.0757575757575758	0.254730545549561	636	EVERYTHING	M11	7	27	7	0	0.886963233230424	0.665857494998452	0.760668769933484	K06900	uncharacterized protein
GC_00000012	p_00001496	1122	1496	610	610	Culex_M11_000000121298	Culex_M11_000000121298_split_00001	M11_filter20	0	1	3	25	26	687	246.296943231441	265.803514376997	82.5041080618055	177	0.718644728910322	0	0	23	0	154	0	0	G	G	AG	0.129943502824859	0.129943502824859	0.149350649350649	0.386279293375697	637	EVERYTHING	M11	7	27	7	0	0.886963233230424	0.665857494998452	0.760668769933484	K06900	uncharacterized protein
GC_00000012	p_00000344	205	344	0	0	Culex_M11_000000115614	Culex_M11_000000115614_split_00001	M11_filter20	0	1	1	0	1	882	377.808390022676	406.263235294118	40.7975972634915	22	0.0582305755536016	1	1	5	2	13	0	2	G	G	AG	0.409090909090909	0.409090909090909	0.384615384615385	1.08358245647603	636	EVERYTHING	M11	7	27	7	0	0.886963233230424	0.665857494998452	0.760668769933484	K06900	uncharacterized protein
GC_00000012	p_00000345	205	345	1	1	Culex_M11_000000115614	Culex_M11_000000115614_split_00001	M11_filter20	0	1	2	0	1	882	377.808390022676	406.263235294118	40.7975972634915	38	0.10058008504713	1	1	6	1	21	0	10	G	G	GT	0.447368421052632	0.447368421052632	0.476190476190476	1.06623408242374	636	EVERYTHING	M11	7	27	7	0	0.886963233230424	0.665857494998452	0.760668769933484	K06900	uncharacterized protein
GC_00000012	p_00000347	205	347	3	3	Culex_M11_000000115614	Culex_M11_000000115614_split_00001	M11_filter20	0	1	1	1	2	882	377.808390022676	406.263235294118	40.7975972634915	40	0.105873773733821	1	1	24	2	10	0	4	A	A	AG	0.4	0.4	0.416666666666667	1.03311408751667	636	EVERYTHING	M11	7	27	7	0	0.886963233230424	0.665857494998452	0.760668769933484	K06900	uncharacterized protein
GC_00000012	p_00000344	205	344	0	0	Culex_M11_000000115614	Culex_M11_000000115614_split_00001	O03_filter20	0	1	1	0	1	882	423.021541950113	458.024707412224	44.3252919807605	28	0.0661904825719302	1	1	1	1	21	0	5	G	G	GT	0.25	0.25	0.238095238095238	0.761413054662262	636	EVERYTHING	M11	7	27	7	0	0.886963233230424	0.665857494998452	0.760668769933484	K06900	uncharacterized protein
GC_00000012	p_00000346	205	346	2	2	Culex_M11_000000115614	Culex_M11_000000115614_split_00001	M11_filter20	0	1	3	0	1	882	377.808390022676	406.263235294118	40.7975972634915	38	0.10058008504713	1	1	0	19	10	0	9	C	C	CG	0.5	0.5	0.526315789473684	1.03902792998615	636	EVERYTHING	M11	7	27	7	0	0.886963233230424	0.665857494998452	0.760668769933484	K06900	uncharacterized protein
GC_00000012	p_00004800	14	4800	194	194	Culex_M11_000000129172	Culex_M11_000000129172_split_00001	O11_filter20	0	1	3	64	65	291	387.52233676976	443.028037383178	33.5440728204221	425	1.09671097553406	0	0	26	398	0	0	1	C	C	AC	0.0635294117647058	0.0635294117647059	0.0653266331658292	0.246634091061441	640	EVERYTHING	M11	7	27	7	0	0.886963233230424	0.665857494998452	0.760668769933484
GC_00000012	p_00000074	14	74	208	208	Culex_M11_000000129172	Culex_M11_000000129172_split_00001	M11_filter20	0	1	2	69	70	291	120.463917525773	145.033492822967	15.2993675871174	157	1.30329482242191	0	0	7	10	0	0	140	T	T	CT	0.10828025477707	0.10828025477707	0.0714285714285714	0.41626388726786	640	EVERYTHING	M11	7	27	7	0	0.886963233230424	0.665857494998452	0.760668769933484
GC_00000012	p_00000074	14	74	208	208	Culex_M11_000000129172	Culex_M11_000000129172_split_00001	O11_filter20	0	1	2	69	70	291	387.52233676976	443.028037383178	33.5440728204221	447	1.15348189662053	0	0	1	65	1	0	380	T	T	CT	0.149888143176734	0.149888143176734	0.171052631578947	0.445734772293702	640	EVERYTHING	M11	7	27	7	0	0.886963233230424	0.665857494998452	0.760668769933484
GC_00000012	p_00000074	14	74	208	208	Culex_M11_000000129172	Culex_M11_000000129172_split_00001	O12_filter20	0	1	2	69	70	291	266.199312714777	285.920152091255	73.5663825107522	318	1.19459361768047	1	1	0	144	3	0	171	T	T	CT	0.462264150943396	0.462264150943396	0.842105263157895	0.736348803638972	640	EVERYTHING	M11	7	27	7	0	0.886963233230424	0.665857494998452	0.760668769933484
GC_00000012	p_00000075	14	75	215	215	Culex_M11_000000129172	Culex_M11_000000129172_split_00001	M11_filter20	0	1	3	71	72	291	120.463917525773	145.033492822967	15.2993675871174	157	1.30329482242191	0	0	20	0	137	0	0	G	G	AG	0.127388535031847	0.127388535031847	0.145985401459854	0.381392096370391	640	EVERYTHING	M11	7	27	7	0	0.886963233230424	0.665857494998452	0.760668769933484
GC_00000012	p_00000075	14	75	215	215	Culex_M11_000000129172	Culex_M11_000000129172_split_00001	O11_filter20	0	1	3	71	72	291	387.52233676976	443.028037383178	33.5440728204221	429	1.10703296118614	0	0	31	0	398	0	0	G	G	AG	0.0722610722610723	0.0722610722610723	0.0778894472361809	0.25944875705798	640	EVERYTHING	M11	7	27	7	0	0.886963233230424	0.665857494998452	0.760668769933484
GC_00000012	p_00001865	14	1865	275	275	Culex_M11_000000129172	Culex_M11_000000129172_split_00001	O03_filter20	0	1	3	91	92	291	283.33676975945	321.264705882353	50.2865036744876	282	0.995282046306291	0	0	282	0	0	0	0	T	A	AA	1	0	0	0	640	EVERYTHING	M11	7	27	7	0	0.886963233230424	0.665857494998452	0.760668769933484
GC_00000012	p_00001569	1151	1569	207	207	Culex_M11_000000019599	Culex_M11_000000019599_split_00001	O11_filter20	0	1	3	13	14	249	262.542168674699	296.246511627907	93.5703673746232	377	1.4359597999174	0	0	0	226	0	0	151	T	C	CT	0.59946949602122	0.40053050397878	0.668141592920354	0.673226181626817	641	EVERYTHING	M11	7	27	7	0	0.886963233230424	0.665857494998452	0.760668769933484
GC_00000012	p_00001569	1151	1569	207	207	Culex_M11_000000019599	Culex_M11_000000019599_split_00001	O12_filter20	0	1	3	13	14	249	132.939759036145	167.696202531646	10.9721793530934	168	1.26373028820011	0	0	0	62	0	0	106	T	T	CT	0.369047619047619	0.369047619047619	0.584905660377358	0.658446861256385	641	EVERYTHING	M11	7	27	7	0	0.886963233230424	0.665857494998452	0.760668769933484
GC_00000012	p_00001569	1151	1569	207	207	Culex_M11_000000019599	Culex_M11_000000019599_split_00001	M11_filter20	0	1	3	13	14	249	98.8353413654618	124.917647058824	15.2725911856008	134	1.3557903291345	0	0	0	52	0	0	82	T	T	CT	0.388059701492537	0.388059701492537	0.634146341463415	0.667872250384471	641	EVERYTHING	M11	7	27	7	0	0.886963233230424	0.665857494998452	0.760668769933484
GC_00000012	p_00001568	1151	1568	201	201	Culex_M11_000000019599	Culex_M11_000000019599_split_00001	O12_filter20	0	1	3	15	16	249	132.939759036145	167.696202531646	10.9721793530934	165	1.24116367591082	0	0	0	0	113	0	52	G	G	GT	0.315151515151515	0.315151515151515	0.460176991150442	0.623160644320407	641	EVERYTHING	M11	7	27	7	0	0.886963233230424	0.665857494998452	0.760668769933484
GC_00000012	p_00001567	1151	1567	189	189	Culex_M11_000000019599	Culex_M11_000000019599_split_00001	M11_filter20	0	1	3	19	20	249	98.8353413654618	124.917647058824	15.2725911856008	127	1.28496546119464	0	0	0	0	39	0	88	T	T	GT	0.307086614173228	0.307086614173228	0.443181818181818	0.616749733126793	641	EVERYTHING	M11	7	27	7	0	0.886963233230424	0.665857494998452	0.760668769933484
GC_00000012	p_00001568	1151	1568	201	201	Culex_M11_000000019599	Culex_M11_000000019599_split_00001	M11_filter20	0	1	3	15	16	249	98.8353413654618	124.917647058824	15.2725911856008	133	1.34567249085738	0	0	0	0	83	0	50	G	G	GT	0.37593984962406	0.37593984962406	0.602409638554217	0.662041453646378	641	EVERYTHING	M11	7	27	7	0	0.886963233230424	0.665857494998452	0.760668769933484
GC_00000012	p_00001568	1151	1568	201	201	Culex_M11_000000019599	Culex_M11_000000019599_split_00001	O11_filter20	0	1	3	15	16	249	262.542168674699	296.246511627907	93.5703673746232	360	1.37120829700335	0	0	0	1	161	0	198	G	T	GT	0.552777777777778	0.45	0.813131313131313	0.70504021245011	641	EVERYTHING	M11	7	27	7	0	0.886963233230424	0.665857494998452	0.760668769933484
GC_00000012	p_00001565	1151	1565	185	185	Culex_M11_000000019599	Culex_M11_000000019599_split_00001	O11_filter20	0	1	1	21	22	249	262.542168674699	296.246511627907	93.5703673746232	357	1.35978156119499	0	0	200	0	157	0	0	A	A	AG	0.439775910364146	0.439775910364146	0.785	0.685875656431483	641	EVERYTHING	M11	7	27	7	0	0.886963233230424	0.665857494998452	0.760668769933484
GC_00000012	p_00001565	1151	1565	185	185	Culex_M11_000000019599	Culex_M11_000000019599_split_00001	M11_filter20	0	1	1	21	22	249	98.8353413654618	124.917647058824	15.2725911856008	126	1.27484762291751	0	0	89	0	37	0	0	A	A	AG	0.293650793650794	0.293650793650794	0.415730337078652	0.605388258745155	641	EVERYTHING	M11	7	27	7	0	0.886963233230424	0.665857494998452	0.760668769933484
GC_00000012	p_00004199	1122	4199	441	441	Culex_M11_000000121298	Culex_M11_000000121298_split_00001	O03_filter20	0	1	1	82	83	687	92.7598253275109	47.8285198555957	49.8096142363334	151	1.62785990019772	0	0	0	150	1	0	0	T	C	CG	1	0.00662251655629139	0.00666666666666667	0.039827557911359	637	EVERYTHING	M11	7	27	7	0	0.886963233230424	0.665857494998452	0.760668769933484	K06900	uncharacterized protein
GC_00000012	p_00004199	1122	4199	441	441	Culex_M11_000000121298	Culex_M11_000000121298_split_00001	O07_filter20	0	1	1	82	83	687	39.4468704512373	22.2521588946459	25.6897654668804	56	1.41963099630996	1	1	0	56	0	0	0	T	C	CC	1	0	0	0	637	EVERYTHING	M11	7	27	7	0	0.886963233230424	0.665857494998452	0.760668769933484	K06900	uncharacterized protein
GC_00000012	p_00004198	1122	4198	436	436	Culex_M11_000000121298	Culex_M11_000000121298_split_00001	O03_filter20	0	1	3	83	84	687	92.7598253275109	47.8285198555957	49.8096142363334	172	1.85425101214575	0	0	0	172	0	0	0	T	C	CC	1	0	0	0	637	EVERYTHING	M11	7	27	7	0	0.886963233230424	0.665857494998452	0.760668769933484	K06900	uncharacterized protein
GC_00000012	p_00004198	1122	4198	436	436	Culex_M11_000000121298	Culex_M11_000000121298_split_00001	O07_filter20	0	1	3	83	84	687	39.4468704512373	22.2521588946459	25.6897654668804	62	1.57173431734317	1	1	0	62	0	0	0	T	C	CC	1	0	0	0	637	EVERYTHING	M11	7	27	7	0	0.886963233230424	0.665857494998452	0.760668769933484	K06900	uncharacterized protein
GC_00000012	p_00000346	205	346	2	2	Culex_M11_000000115614	Culex_M11_000000115614_split_00001	O07_filter20	0	1	3	0	1	882	257.420634920635	279.28051948052	31.1924359752136	16	0.0621550793895483	1	1	7	7	2	0	0	C	A	AC	0.5625	0.5625	1	0.983273944246389	636	EVERYTHING	M11	7	27	7	0	0.886963233230424	0.665857494998452	0.760668769933484	K06900	uncharacterized protein
GC_00000012	p_00000344	205	344	0	0	Culex_M11_000000115614	Culex_M11_000000115614_split_00001	O11_filter20	0	1	1	0	1	882	976.316326530612	1059.27490039841	54.465751213666	68	0.0696495573741364	1	1	12	0	37	0	19	G	G	GT	0.455882352941177	0.455882352941176	0.513513513513513	0.993519717390008	636	EVERYTHING	M11	7	27	7	0	0.886963233230424	0.665857494998452	0.760668769933484	K06900	uncharacterized protein
GC_00000012	p_00000345	205	345	1	1	Culex_M11_000000115614	Culex_M11_000000115614_split_00001	O03_filter20	0	1	2	0	1	882	423.021541950113	458.024707412224	44.3252919807605	37	0.0874659948271934	1	1	4	5	23	0	5	G	G	CG	0.378378378378378	0.378378378378378	0.217391304347826	1.07697403331474	636	EVERYTHING	M11	7	27	7	0	0.886963233230424	0.665857494998452	0.760668769933484	K06900	uncharacterized protein
GC_00000012	p_00004195	1122	4195	413	413	Culex_M11_000000121298	Culex_M11_000000121298_split_00001	O07_filter20	0	1	2	91	92	687	39.4468704512373	22.2521588946459	25.6897654668804	79	2.00269372693727	1	1	0	79	0	0	0	T	C	CC	1	0	0	0	637	EVERYTHING	M11	7	27	7	0	0.886963233230424	0.665857494998452	0.760668769933484	K06900	uncharacterized protein
GC_00000012	p_00004194	1122	4194	250	250	Culex_M11_000000121298	Culex_M11_000000121298_split_00001	O03_filter20	0	1	3	145	146	687	92.7598253275109	47.8285198555957	49.8096142363334	85	0.916344976932492	0	0	80	0	0	0	5	T	A	AT	0.941176470588235	0.0588235294117647	0.0625	0.223718076065834	637	EVERYTHING	M11	7	27	7	0	0.886963233230424	0.665857494998452	0.760668769933484	K06900	uncharacterized protein
GC_00000012	p_00004194	1122	4194	250	250	Culex_M11_000000121298	Culex_M11_000000121298_split_00001	O07_filter20	0	1	3	145	146	687	39.4468704512373	22.2521588946459	25.6897654668804	27	0.684464944649446	1	1	27	0	0	0	0	T	A	AA	1	0	0	0	637	EVERYTHING	M11	7	27	7	0	0.886963233230424	0.665857494998452	0.760668769933484	K06900	uncharacterized protein
GC_00000012	p_00004193	1122	4193	247	247	Culex_M11_000000121298	Culex_M11_000000121298_split_00001	O03_filter20	0	1	3	146	147	687	92.7598253275109	47.8285198555957	49.8096142363334	79	0.851661802090199	0	0	76	3	0	0	0	C	A	AC	0.962025316455696	0.0379746835443038	0.0394736842105263	0.161453286292775	637	EVERYTHING	M11	7	27	7	0	0.886963233230424	0.665857494998452	0.760668769933484	K06900	uncharacterized protein
GC_00000012	p_00004193	1122	4193	247	247	Culex_M11_000000121298	Culex_M11_000000121298_split_00001	O07_filter20	0	1	3	146	147	687	39.4468704512373	22.2521588946459	25.6897654668804	21	0.532361623616236	1	1	21	0	0	0	0	C	A	AA	1	0	0	0	637	EVERYTHING	M11	7	27	7	0	0.886963233230424	0.665857494998452	0.760668769933484	K06900	uncharacterized protein
GC_00000012	p_00000347	205	347	3	3	Culex_M11_000000115614	Culex_M11_000000115614_split_00001	O11_filter20	0	1	1	1	2	882	976.316326530612	1059.27490039841	54.465751213666	113	0.115741176224668	1	1	47	5	48	0	13	A	G	AG	0.584070796460177	0.575221238938053	0.979166666666667	1.11529828762277	636	EVERYTHING	M11	7	27	7	0	0.886963233230424	0.665857494998452	0.760668769933484	K06900	uncharacterized protein
GC_00000012	p_00002640	312	2640	86	86	Culex_M11_000000119760	Culex_M11_000000119760_split_00001	O03_filter20	0	1	1	28	29	474	316.622362869198	439.596091205212	57.0480086783717	56	0.176866850125601	1	1	0	56	0	0	0	T	C	CC	1	0	0	0	638	EVERYTHING	M11	7	27	7	0	0.886963233230424	0.665857494998452	0.760668769933484
GC_00000012	p_00004406	1151	4406	131	131	Culex_M11_000000019599	Culex_M11_000000019599_split_00001	O07_filter20	0	1	1	39	40	249	160.261044176707	160.261044176707	111.855580154774	191	1.19180553815311	1	1	0	90	0	0	101	T	T	CT	0.471204188481675	0.471204188481675	0.891089108910891	0.691487865058719	641	EVERYTHING	M11	7	27	7	0	0.886963233230424	0.665857494998452	0.760668769933484
GC_00000012	p_00001014	718	1014	2	2	Culex_M11_000000176473	Culex_M11_000000176473_split_00001	M11_filter20	0	1	1	82	83	249	113.5140562249	129.251184834123	36.7981355907654	14	0.123332743675924	1	1	8	3	0	0	3	A	A	AC	0.428571428571429	0.428571428571429	0.375	0.979971182083305	642	EVERYTHING	M11	7	27	7	0	0.886963233230424	0.665857494998452	0.760668769933484
GC_00000012	p_00003520	718	3520	1	1	Culex_M11_000000176473	Culex_M11_000000176473_split_00001	O03_filter20	0	1	2	82	83	249	170.967871485944	208.226519337017	24.3981378588389	10	0.0584905217166616	1	1	2	6	2	0	0	C	C	AC	0.4	0.4	0.333333333333333	0.950270539233235	642	EVERYTHING	M11	7	27	7	0	0.886963233230424	0.665857494998452	0.760668769933484
GC_00000012	p_00001013	718	1013	0	0	Culex_M11_000000176473	Culex_M11_000000176473_split_00001	O11_filter20	0	1	3	82	83	249	376.429718875502	467.966292134831	76.2282128664547	12	0.0318784607013688	1	1	2	5	0	0	5	C	C	CT	0.583333333333333	0.583333333333333	1	1.02818385933293	642	EVERYTHING	M11	7	27	7	0	0.886963233230424	0.665857494998452	0.760668769933484
GC_00000012	p_00003520	718	3520	1	1	Culex_M11_000000176473	Culex_M11_000000176473_split_00001	O11_filter20	0	1	2	82	83	249	376.429718875502	467.966292134831	76.2282128664547	25	0.0664134597945183	1	1	0	19	3	0	3	C	C	CG	0.24	0.24	0.157894736842105	0.71743525142136	642	EVERYTHING	M11	7	27	7	0	0.886963233230424	0.665857494998452	0.760668769933484
GC_00000012	p_00003520	718	3520	1	1	Culex_M11_000000176473	Culex_M11_000000176473_split_00001	O12_filter20	0	1	2	82	83	249	175.132530120482	207.370731707317	65.8124394939705	11	0.062809576224546	1	1	0	4	2	0	5	C	T	CT	0.636363636363636	0.545454545454545	0.8	1.03619878481928	642	EVERYTHING	M11	7	27	7	0	0.886963233230424	0.665857494998452	0.760668769933484
GC_00000012	p_00001014	718	1014	2	2	Culex_M11_000000176473	Culex_M11_000000176473_split_00001	O12_filter20	0	1	1	82	83	249	175.132530120482	207.370731707317	65.8124394939705	11	0.062809576224546	1	1	6	1	0	0	4	A	A	AT	0.454545454545455	0.454545454545454	0.666666666666667	0.916464885539471	642	EVERYTHING	M11	7	27	7	0	0.886963233230424	0.665857494998452	0.760668769933484
GC_00000012	p_00005414	718	5414	5	5	Culex_M11_000000176473	Culex_M11_000000176473_split_00001	O11_filter20	0	1	1	81	82	249	376.429718875502	467.966292134831	76.2282128664547	39	0.103604997279449	1	1	33	3	0	0	3	A	A	AC	0.153846153846154	0.153846153846154	0.0909090909090909	0.535961049709069	642	EVERYTHING	M11	7	27	7	0	0.886963233230424	0.665857494998452	0.760668769933484
GC_00000012	p_00003521	718	3521	4	4	Culex_M11_000000176473	Culex_M11_000000176473_split_00001	O03_filter20	0	1	2	81	82	249	170.967871485944	208.226519337017	24.3981378588389	13	0.07603767823166	1	1	8	0	3	0	2	A	A	AG	0.384615384615385	0.384615384615385	0.375	0.925129083572082	642	EVERYTHING	M11	7	27	7	0	0.886963233230424	0.665857494998452	0.760668769933484
GC_00000012	p_00005413	718	5413	3	3	Culex_M11_000000176473	Culex_M11_000000176473_split_00001	O11_filter20	0	1	3	81	82	249	376.429718875502	467.966292134831	76.2282128664547	31	0.0823526901452028	1	1	26	0	2	0	3	A	A	AT	0.161290322580645	0.161290322580645	0.115384615384615	0.550353616882477	642	EVERYTHING	M11	7	27	7	0	0.886963233230424	0.665857494998452	0.760668769933484
GC_00000012	p_00003521	718	3521	4	4	Culex_M11_000000176473	Culex_M11_000000176473_split_00001	O11_filter20	0	1	2	81	82	249	376.429718875502	467.966292134831	76.2282128664547	38	0.100948458887668	1	1	28	0	7	0	3	A	A	AG	0.263157894736842	0.263157894736842	0.25	0.737087891455406	642	EVERYTHING	M11	7	27	7	0	0.886963233230424	0.665857494998452	0.760668769933484
GC_00000012	p_00005413	718	5413	3	3	Culex_M11_000000176473	Culex_M11_000000176473_split_00001	O12_filter20	0	1	3	81	82	249	175.132530120482	207.370731707317	65.8124394939705	13	0.0742294991744634	1	1	6	2	0	0	5	A	A	AT	0.538461538461538	0.538461538461538	0.833333333333333	1.01233083910317	642	EVERYTHING	M11	7	27	7	0	0.886963233230424	0.665857494998452	0.760668769933484
GC_00000012	p_00001013	718	1013	0	0	Culex_M11_000000176473	Culex_M11_000000176473_split_00001	M11_filter20	0	1	3	82	83	249	113.5140562249	129.251184834123	36.7981355907654	14	0.123332743675924	1	1	0	8	0	0	6	C	C	CT	0.428571428571429	0.428571428571429	0.75	0.682908104700472	642	EVERYTHING	M11	7	27	7	0	0.886963233230424	0.665857494998452	0.760668769933484
GC_00000012	p_00004182	1122	4182	175	175	Culex_M11_000000121298	Culex_M11_000000121298_split_00001	O03_filter20	0	1	3	170	171	687	92.7598253275109	47.8285198555957	49.8096142363334	26	0.280293757649939	0	0	0	0	26	0	0	A	G	GG	1	0	0	0	637	EVERYTHING	M11	7	27	7	0	0.886963233230424	0.665857494998452	0.760668769933484	K06900	uncharacterized protein
GC_00000012	p_00004181	1122	4181	169	169	Culex_M11_000000121298	Culex_M11_000000121298_split_00001	O03_filter20	0	1	3	172	173	687	92.7598253275109	47.8285198555957	49.8096142363334	42	0.452782223896055	0	0	0	0	0	0	42	C	T	TT	1	0	0	0	637	EVERYTHING	M11	7	27	7	0	0.886963233230424	0.665857494998452	0.760668769933484	K06900	uncharacterized protein
GC_00000012	p_00004181	1122	4181	169	169	Culex_M11_000000121298	Culex_M11_000000121298_split_00001	O07_filter20	0	1	3	172	173	687	39.4468704512373	22.2521588946459	25.6897654668804	17	0.430959409594096	1	1	0	1	0	0	16	C	T	CT	0.941176470588235	0.0588235294117647	0.0625	0.223718076065834	637	EVERYTHING	M11	7	27	7	0	0.886963233230424	0.665857494998452	0.760668769933484	K06900	uncharacterized protein
GC_00000012	p_00004179	1122	4179	166	166	Culex_M11_000000121298	Culex_M11_000000121298_split_00001	O03_filter20	0	1	3	173	174	687	92.7598253275109	47.8285198555957	49.8096142363334	46	0.495904340457584	0	0	44	1	0	0	1	G	A	AC	1	0.0434782608695652	0.0227272727272727	0.208981746654236	637	EVERYTHING	M11	7	27	7	0	0.886963233230424	0.665857494998452	0.760668769933484	K06900	uncharacterized protein
GC_00000012	p_00001860	14	1860	0	0	Culex_M11_000000129172	Culex_M11_000000129172_split_00001	O12_filter20	0	1	1	0	1	291	266.199312714777	285.920152091255	73.5663825107522	29	0.108940927398534	1	1	12	1	14	0	2	A	G	AG	0.586206896551724	0.517241379310345	0.857142857142857	1.01722766539373	640	EVERYTHING	M11	7	27	7	0	0.886963233230424	0.665857494998452	0.760668769933484
GC_00000012	p_00004396	1151	4396	5	5	Culex_M11_000000019599	Culex_M11_000000019599_split_00001	O03_filter20	0	1	1	81	82	249	318.530120481928	318.530120481928	215.381496075667	17	0.0533701490279144	1	1	12	0	0	0	5	A	A	AT	0.294117647058823	0.294117647058824	0.416666666666667	0.605797499372304	641	EVERYTHING	M11	7	27	7	0	0.886963233230424	0.665857494998452	0.760668769933484
GC_00000012	p_00006989	1151	6989	4	4	Culex_M11_000000019599	Culex_M11_000000019599_split_00001	O12_filter20	0	1	2	81	82	249	132.939759036145	167.696202531646	10.9721793530934	24	0.180532898314301	1	1	18	0	6	0	0	A	A	AG	0.25	0.25	0.333333333333333	0.562335144618808	641	EVERYTHING	M11	7	27	7	0	0.886963233230424	0.665857494998452	0.760668769933484
GC_00000012	p_00001567	1151	1567	189	189	Culex_M11_000000019599	Culex_M11_000000019599_split_00001	O11_filter20	0	1	3	19	20	249	262.542168674699	296.246511627907	93.5703673746232	357	1.35978156119499	0	0	4	0	159	0	194	T	T	GT	0.456582633053221	0.456582633053221	0.819587628865979	0.741978279102379	641	EVERYTHING	M11	7	27	7	0	0.886963233230424	0.665857494998452	0.760668769933484
GC_00000012	p_00001567	1151	1567	189	189	Culex_M11_000000019599	Culex_M11_000000019599_split_00001	O12_filter20	0	1	3	19	20	249	132.939759036145	167.696202531646	10.9721793530934	166	1.24868588000725	0	0	0	0	38	0	128	T	T	GT	0.228915662650602	0.228915662650602	0.296875	0.537962801300437	641	EVERYTHING	M11	7	27	7	0	0.886963233230424	0.665857494998452	0.760668769933484
GC_00000012	p_00001566	1151	1566	186	186	Culex_M11_000000019599	Culex_M11_000000019599_split_00001	M11_filter20	0	1	3	20	21	249	98.8353413654618	124.917647058824	15.2725911856008	126	1.27484762291751	0	0	37	0	0	0	89	T	T	AT	0.293650793650794	0.293650793650794	0.415730337078652	0.605388258745155	641	EVERYTHING	M11	7	27	7	0	0.886963233230424	0.665857494998452	0.760668769933484
GC_00000012	p_00001566	1151	1566	186	186	Culex_M11_000000019599	Culex_M11_000000019599_split_00001	O11_filter20	0	1	3	20	21	249	262.542168674699	296.246511627907	93.5703673746232	357	1.35978156119499	0	0	157	1	0	0	199	T	T	AT	0.442577030812325	0.442577030812325	0.78894472361809	0.703510987494322	641	EVERYTHING	M11	7	27	7	0	0.886963233230424	0.665857494998452	0.760668769933484
GC_00000012	p_00001566	1151	1566	186	186	Culex_M11_000000019599	Culex_M11_000000019599_split_00001	O12_filter20	0	1	3	20	21	249	132.939759036145	167.696202531646	10.9721793530934	166	1.24868588000725	0	0	38	0	0	0	128	T	T	AT	0.228915662650602	0.228915662650602	0.296875	0.537962801300437	641	EVERYTHING	M11	7	27	7	0	0.886963233230424	0.665857494998452	0.760668769933484
GC_00000012	p_00001864	14	1864	4	4	Culex_M11_000000129172	Culex_M11_000000129172_split_00001	O07_filter20	0	1	2	1	2	291	144.034364261168	165.828193832599	25.6470708806168	34	0.236054778832848	1	1	23	0	10	0	1	A	A	AG	0.323529411764706	0.323529411764706	0.434782608695652	0.728059998254076	640	EVERYTHING	M11	7	27	7	0	0.886963233230424	0.665857494998452	0.760668769933484
GC_00000012	p_00004200	1122	4200	448	448	Culex_M11_000000121298	Culex_M11_000000121298_split_00001	O07_filter20	0	1	3	79	80	687	39.4468704512373	22.2521588946459	25.6897654668804	43	1.09007380073801	1	1	0	43	0	0	0	T	C	CC	1	0	0	0	637	EVERYTHING	M11	7	27	7	0	0.886963233230424	0.665857494998452	0.760668769933484	K06900	uncharacterized protein
GC_00000012	p_00001860	14	1860	0	0	Culex_M11_000000129172	Culex_M11_000000129172_split_00001	O07_filter20	0	1	1	0	1	291	144.034364261168	165.828193832599	25.6470708806168	12	0.08331345135277	1	1	5	1	6	0	0	A	G	AG	0.583333333333333	0.5	0.833333333333333	0.918427784993098	640	EVERYTHING	M11	7	27	7	0	0.886963233230424	0.665857494998452	0.760668769933484
GC_00000012	p_00001864	14	1864	4	4	Culex_M11_000000129172	Culex_M11_000000129172_split_00001	O11_filter20	0	1	2	1	2	291	387.52233676976	443.028037383178	33.5440728204221	81	0.209020209454726	1	1	55	12	8	0	6	A	A	AC	0.320987654320988	0.320987654320988	0.218181818181818	0.967186264128625	640	EVERYTHING	M11	7	27	7	0	0.886963233230424	0.665857494998452	0.760668769933484
GC_00000012	p_00001863	14	1863	3	3	Culex_M11_000000129172	Culex_M11_000000129172_split_00001	O12_filter20	0	1	1	1	2	291	266.199312714777	285.920152091255	73.5663825107522	56	0.210368687390272	1	1	10	13	29	0	4	G	G	CG	0.482142857142857	0.482142857142857	0.448275862068966	1.17594188553823	640	EVERYTHING	M11	7	27	7	0	0.886963233230424	0.665857494998452	0.760668769933484
GC_00000012	p_00004175	1122	4175	43	43	Culex_M11_000000121298	Culex_M11_000000121298_split_00001	O07_filter20	0	1	3	214	215	687	39.4468704512373	22.2521588946459	25.6897654668804	37	0.937970479704797	1	1	0	0	37	0	0	A	G	GG	1	0	0	0	637	EVERYTHING	M11	7	27	7	0	0.886963233230424	0.665857494998452	0.760668769933484	K06900	uncharacterized protein
GC_00000012	p_00005781	1122	5781	4	4	Culex_M11_000000121298	Culex_M11_000000121298_split_00001	O11_filter20	0	1	3	227	228	687	721.861717612809	846.388888888889	87.6431633048127	78	0.108053936227489	1	1	5	14	0	0	59	T	T	CT	0.243589743589744	0.243589743589744	0.23728813559322	0.695571629673931	637	EVERYTHING	M11	7	27	7	0	0.886963233230424	0.665857494998452	0.760668769933484	K06900	uncharacterized protein
GC_00000012	p_00001864	14	1864	4	4	Culex_M11_000000129172	Culex_M11_000000129172_split_00001	O12_filter20	0	1	2	1	2	291	266.199312714777	285.920152091255	73.5663825107522	61	0.22915160590726	1	1	49	0	5	0	7	A	A	AT	0.19672131147541	0.19672131147541	0.142857142857143	0.629435254124485	640	EVERYTHING	M11	7	27	7	0	0.886963233230424	0.665857494998452	0.760668769933484
GC_00000012	p_00000346	205	346	2	2	Culex_M11_000000115614	Culex_M11_000000115614_split_00001	O03_filter20	0	1	3	0	1	882	423.021541950113	458.024707412224	44.3252919807605	43	0.101649669664036	1	1	3	22	11	0	7	C	C	CG	0.488372093023256	0.488372093023256	0.5	1.17289802536667	636	EVERYTHING	M11	7	27	7	0	0.886963233230424	0.665857494998452	0.760668769933484	K06900	uncharacterized protein
GC_00000012	p_00000345	205	345	1	1	Culex_M11_000000115614	Culex_M11_000000115614_split_00001	O12_filter20	0	1	2	0	1	882	314.963718820862	333.654545454545	20.959023382711	23	0.073024283832137	1	1	1	0	14	0	8	G	G	GT	0.391304347826087	0.391304347826087	0.571428571428571	0.80582747905731	636	EVERYTHING	M11	7	27	7	0	0.886963233230424	0.665857494998452	0.760668769933484	K06900	uncharacterized protein
GC_00000012	p_00000346	205	346	2	2	Culex_M11_000000115614	Culex_M11_000000115614_split_00001	O12_filter20	0	1	3	0	1	882	314.963718820862	333.654545454545	20.959023382711	34	0.107948941317072	1	1	6	11	8	0	9	C	C	CT	0.676470588235294	0.676470588235294	0.818181818181818	1.36347939680395	636	EVERYTHING	M11	7	27	7	0	0.886963233230424	0.665857494998452	0.760668769933484	K06900	uncharacterized protein
GC_00000012	p_00000345	205	345	1	1	Culex_M11_000000115614	Culex_M11_000000115614_split_00001	O11_filter20	0	1	2	0	1	882	976.316326530612	1059.27490039841	54.465751213666	91	0.0932074958977414	1	1	12	15	45	0	19	G	G	GT	0.505494505494505	0.505494505494505	0.422222222222222	1.23960911687052	636	EVERYTHING	M11	7	27	7	0	0.886963233230424	0.665857494998452	0.760668769933484	K06900	uncharacterized protein
GC_00000012	p_00000346	205	346	2	2	Culex_M11_000000115614	Culex_M11_000000115614_split_00001	O11_filter20	0	1	3	0	1	882	976.316326530612	1059.27490039841	54.465751213666	98	0.100377303274491	1	1	9	36	32	0	21	C	C	CG	0.63265306122449	0.63265306122449	0.888888888888889	1.28272030456619	636	EVERYTHING	M11	7	27	7	0	0.886963233230424	0.665857494998452	0.760668769933484	K06900	uncharacterized protein
GC_00000012	p_00000347	205	347	3	3	Culex_M11_000000115614	Culex_M11_000000115614_split_00001	O07_filter20	0	1	1	1	2	882	257.420634920635	279.28051948052	31.1924359752136	25	0.0971173115461693	1	1	17	1	7	0	0	A	A	AG	0.32	0.32	0.411764705882353	0.747435909174486	636	EVERYTHING	M11	7	27	7	0	0.886963233230424	0.665857494998452	0.760668769933484	K06900	uncharacterized protein
GC_00000012	p_00000069	14	69	158	158	Culex_M11_000000129172	Culex_M11_000000129172_split_00001	O11_filter20	0	1	3	52	53	291	387.52233676976	443.028037383178	33.5440728204221	473	1.22057480335908	0	0	79	0	394	0	0	G	G	AG	0.167019027484144	0.167019027484144	0.200507614213198	0.451127865007196	640	EVERYTHING	M11	7	27	7	0	0.886963233230424	0.665857494998452	0.760668769933484
GC_00000012	p_00001015	718	1015	124	124	Culex_M11_000000176473	Culex_M11_000000176473_split_00001	M11_filter20	0	1	2	41	42	249	113.5140562249	129.251184834123	36.7981355907654	132	1.16285158323014	0	0	0	124	0	0	8	C	C	CT	0.0606060606060606	0.0606060606060606	0.0645161290322581	0.228631873582861	642	EVERYTHING	M11	7	27	7	0	0.886963233230424	0.665857494998452	0.760668769933484
GC_00000012	p_00002639	312	2639	73	73	Culex_M11_000000119760	Culex_M11_000000119760_split_00001	O03_filter20	0	1	3	23	24	474	316.622362869198	439.596091205212	57.0480086783717	47	0.148441820641129	1	1	0	47	0	0	0	A	C	CC	1	0	0	0	638	EVERYTHING	M11	7	27	7	0	0.886963233230424	0.665857494998452	0.760668769933484
GC_00000012	p_00004980	205	4980	6	6	Culex_M11_000000115614	Culex_M11_000000115614_split_00001	O11_filter20	0	1	1	2	3	882	976.316326530612	1059.27490039841	54.465751213666	132	0.135202081961559	1	1	124	0	3	0	5	A	A	AT	0.0606060606060606	0.0606060606060606	0.0403225806451613	0.268726615289406	636	EVERYTHING	M11	7	27	7	0	0.886963233230424	0.665857494998452	0.760668769933484	K06900	uncharacterized protein
GC_00000012	p_00000071	14	71	171	171	Culex_M11_000000129172	Culex_M11_000000129172_split_00001	O11_filter20	0	1	1	57	58	291	387.52233676976	443.028037383178	33.5440728204221	434	1.11993544325125	0	0	372	52	10	0	0	A	A	AC	0.142857142857143	0.142857142857143	0.139784946236559	0.47323108228984	640	EVERYTHING	M11	7	27	7	0	0.886963233230424	0.665857494998452	0.760668769933484
GC_00000012	p_00000072	14	72	176	176	Culex_M11_000000129172	Culex_M11_000000129172_split_00001	M11_filter20	0	1	3	58	59	291	120.463917525773	145.033492822967	15.2993675871174	151	1.25348737697903	0	0	0	10	141	0	0	G	G	CG	0.0662251655629139	0.0662251655629139	0.0709219858156028	0.24376331050193	640	EVERYTHING	M11	7	27	7	0	0.886963233230424	0.665857494998452	0.760668769933484
GC_00000012	p_00000072	14	72	176	176	Culex_M11_000000129172	Culex_M11_000000129172_split_00001	O11_filter20	0	1	3	58	59	291	387.52233676976	443.028037383178	33.5440728204221	422	1.08896948629499	0	0	2	59	361	0	0	G	G	CG	0.144549763033175	0.144549763033175	0.163434903047091	0.433995962117227	640	EVERYTHING	M11	7	27	7	0	0.886963233230424	0.665857494998452	0.760668769933484
GC_00000012	p_00000347	205	347	3	3	Culex_M11_000000115614	Culex_M11_000000115614_split_00001	O03_filter20	0	1	1	1	2	882	423.021541950113	458.024707412224	44.3252919807605	54	0.12765307353158	1	1	29	2	20	0	3	A	A	AG	0.462962962962963	0.462962962962963	0.689655172413793	0.984384865678871	636	EVERYTHING	M11	7	27	7	0	0.886963233230424	0.665857494998452	0.760668769933484	K06900	uncharacterized protein
GC_00000012	p_00000073	14	73	182	182	Culex_M11_000000129172	Culex_M11_000000129172_split_00001	M11_filter20	0	1	3	60	61	291	120.463917525773	145.033492822967	15.2993675871174	153	1.27008985879332	0	0	0	143	0	0	10	C	C	CT	0.065359477124183	0.065359477124183	0.0699300699300699	0.241466463502846	640	EVERYTHING	M11	7	27	7	0	0.886963233230424	0.665857494998452	0.760668769933484
GC_00000012	p_00000073	14	73	182	182	Culex_M11_000000129172	Culex_M11_000000129172_split_00001	O11_filter20	0	1	3	60	61	291	387.52233676976	443.028037383178	33.5440728204221	408	1.05284253651269	0	0	0	350	0	0	58	C	C	CT	0.142156862745098	0.142156862745098	0.165714285714286	0.408859579598027	640	EVERYTHING	M11	7	27	7	0	0.886963233230424	0.665857494998452	0.760668769933484
GC_00000012	p_00004797	14	4797	185	185	Culex_M11_000000129172	Culex_M11_000000129172_split_00001	O11_filter20	0	1	3	61	62	291	387.52233676976	443.028037383178	33.5440728204221	397	1.02445707596946	1	1	2	17	2	0	376	T	T	CT	0.052896725440806	0.052896725440806	0.0452127659574468	0.239697657297277	640	EVERYTHING	M11	7	27	7	0	0.886963233230424	0.665857494998452	0.760668769933484
GC_00000012	p_00004798	14	4798	192	192	Culex_M11_000000129172	Culex_M11_000000129172_split_00001	O11_filter20	0	1	1	64	65	291	387.52233676976	443.028037383178	33.5440728204221	393	1.01413509031737	1	1	3	364	0	0	26	C	C	CT	0.073791348600509	0.0737913486005089	0.0714285714285714	0.287879956209372	640	EVERYTHING	M11	7	27	7	0	0.886963233230424	0.665857494998452	0.760668769933484
GC_00000012	p_00004799	14	4799	193	193	Culex_M11_000000129172	Culex_M11_000000129172_split_00001	O11_filter20	0	1	2	64	65	291	387.52233676976	443.028037383178	33.5440728204221	425	1.09671097553406	0	0	4	29	2	0	390	T	T	CT	0.0823529411764706	0.0823529411764706	0.0743589743589744	0.331194394492777	640	EVERYTHING	M11	7	27	7	0	0.886963233230424	0.665857494998452	0.760668769933484
GC_00000012	p_00004185	1122	4185	193	193	Culex_M11_000000121298	Culex_M11_000000121298_split_00001	O03_filter20	0	1	3	164	165	687	92.7598253275109	47.8285198555957	49.8096142363334	13	0.140146878824969	0	0	0	13	0	0	0	G	C	CC	1	0	0	0	637	EVERYTHING	M11	7	27	7	0	0.886963233230424	0.665857494998452	0.760668769933484	K06900	uncharacterized protein
GC_00000012	p_00004184	1122	4184	187	187	Culex_M11_000000121298	Culex_M11_000000121298_split_00001	O03_filter20	0	1	3	166	167	687	92.7598253275109	47.8285198555957	49.8096142363334	13	0.140146878824969	0	0	13	0	0	0	0	G	A	AA	1	0	0	0	637	EVERYTHING	M11	7	27	7	0	0.886963233230424	0.665857494998452	0.760668769933484	K06900	uncharacterized protein
GC_00000012	p_00004183	1122	4183	181	181	Culex_M11_000000121298	Culex_M11_000000121298_split_00001	O03_filter20	0	1	3	168	169	687	92.7598253275109	47.8285198555957	49.8096142363334	18	0.194049524526881	0	0	0	0	18	0	0	A	G	GG	1	0	0	0	637	EVERYTHING	M11	7	27	7	0	0.886963233230424	0.665857494998452	0.760668769933484	K06900	uncharacterized protein
GC_00000012	p_00000347	205	347	3	3	Culex_M11_000000115614	Culex_M11_000000115614_split_00001	O12_filter20	0	1	1	1	2	882	314.963718820862	333.654545454545	20.959023382711	39	0.123823785628406	1	1	20	0	16	0	3	A	A	AG	0.487179487179487	0.487179487179487	0.8	0.905307751439373	636	EVERYTHING	M11	7	27	7	0	0.886963233230424	0.665857494998452	0.760668769933484	K06900	uncharacterized protein
GC_00000012	p_00004979	205	4979	5	5	Culex_M11_000000115614	Culex_M11_000000115614_split_00001	O12_filter20	0	1	3	1	2	882	314.963718820862	333.654545454545	20.959023382711	42	0.133348692215207	1	1	0	1	5	0	36	T	T	GT	0.142857142857143	0.142857142857143	0.138888888888889	0.47448220526931	636	EVERYTHING	M11	7	27	7	0	0.886963233230424	0.665857494998452	0.760668769933484	K06900	uncharacterized protein
GC_00000012	p_00000071	14	71	171	171	Culex_M11_000000129172	Culex_M11_000000129172_split_00001	M11_filter20	0	1	1	57	58	291	120.463917525773	145.033492822967	15.2993675871174	154	1.27839109970047	0	0	146	7	1	0	0	A	A	AC	0.051948051948052	0.051948051948052	0.047945205479452	0.223784175057757	640	EVERYTHING	M11	7	27	7	0	0.886963233230424	0.665857494998452	0.760668769933484
GC_00000012	p_00001861	14	1861	1	1	Culex_M11_000000129172	Culex_M11_000000129172_split_00001	O12_filter20	0	1	2	0	1	291	266.199312714777	285.920152091255	73.5663825107522	45	0.169046266652897	1	1	10	20	2	0	13	C	C	CT	0.555555555555556	0.555555555555556	0.65	1.19174843623387	640	EVERYTHING	M11	7	27	7	0	0.886963233230424	0.665857494998452	0.760668769933484
GC_00000012	p_00001861	14	1861	1	1	Culex_M11_000000129172	Culex_M11_000000129172_split_00001	O11_filter20	0	1	2	0	1	291	387.52233676976	443.028037383178	33.5440728204221	58	0.149668791955236	1	1	10	25	12	0	11	C	C	CG	0.568965517241379	0.568965517241379	0.48	1.30710724589325	640	EVERYTHING	M11	7	27	7	0	0.886963233230424	0.665857494998452	0.760668769933484
GC_00000012	p_00001862	14	1862	2	2	Culex_M11_000000129172	Culex_M11_000000129172_split_00001	O11_filter20	0	1	3	0	1	291	387.52233676976	443.028037383178	33.5440728204221	67	0.172893259672428	1	1	49	0	4	0	14	A	A	AT	0.26865671641791	0.26865671641791	0.285714285714286	0.724227325860908	640	EVERYTHING	M11	7	27	7	0	0.886963233230424	0.665857494998452	0.760668769933484
GC_00000012	p_00001860	14	1860	0	0	Culex_M11_000000129172	Culex_M11_000000129172_split_00001	O03_filter20	0	1	1	0	1	291	283.33676975945	321.264705882353	50.2865036744876	24	0.0847048550047907	1	1	19	0	5	0	0	A	A	AG	0.208333333333333	0.208333333333333	0.263157894736842	0.511740073417409	640	EVERYTHING	M11	7	27	7	0	0.886963233230424	0.665857494998452	0.760668769933484
GC_00000012	p_00004176	1122	4176	54	54	Culex_M11_000000121298	Culex_M11_000000121298_split_00001	O03_filter20	0	1	1	211	212	687	92.7598253275109	47.8285198555957	49.8096142363334	61	0.657612277563318	0	0	0	0	61	0	0	A	G	GG	1	0	0	0	637	EVERYTHING	M11	7	27	7	0	0.886963233230424	0.665857494998452	0.760668769933484	K06900	uncharacterized protein
GC_00000012	p_00004176	1122	4176	54	54	Culex_M11_000000121298	Culex_M11_000000121298_split_00001	O07_filter20	0	1	1	211	212	687	39.4468704512373	22.2521588946459	25.6897654668804	37	0.937970479704797	1	1	0	0	37	0	0	A	G	GG	1	0	0	0	637	EVERYTHING	M11	7	27	7	0	0.886963233230424	0.665857494998452	0.760668769933484	K06900	uncharacterized protein
GC_00000012	p_00004175	1122	4175	43	43	Culex_M11_000000121298	Culex_M11_000000121298_split_00001	O03_filter20	0	1	3	214	215	687	92.7598253275109	47.8285198555957	49.8096142363334	54	0.582148573580642	0	0	0	0	54	0	0	A	G	GG	1	0	0	0	637	EVERYTHING	M11	7	27	7	0	0.886963233230424	0.665857494998452	0.760668769933484	K06900	uncharacterized protein
GC_00000012	p_00004200	1122	4200	448	448	Culex_M11_000000121298	Culex_M11_000000121298_split_00001	O03_filter20	0	1	3	79	80	687	92.7598253275109	47.8285198555957	49.8096142363334	134	1.44459090481122	0	0	0	133	0	0	1	T	C	CT	0.992537313432836	0.00746268656716418	0.0075187969924812	0.0439858144770812	637	EVERYTHING	M11	7	27	7	0	0.886963233230424	0.665857494998452	0.760668769933484	K06900	uncharacterized protein
GC_00000012	p_00001862	14	1862	2	2	Culex_M11_000000129172	Culex_M11_000000129172_split_00001	O03_filter20	0	1	3	0	1	291	283.33676975945	321.264705882353	50.2865036744876	49	0.172939078968114	1	1	31	1	3	0	14	A	A	AT	0.36734693877551	0.36734693877551	0.451612903225806	0.898019424240066	640	EVERYTHING	M11	7	27	7	0	0.886963233230424	0.665857494998452	0.760668769933484
GC_00000012	p_00002641	312	2641	97	97	Culex_M11_000000119760	Culex_M11_000000119760_split_00001	O03_filter20	0	1	3	31	32	474	316.622362869198	439.596091205212	57.0480086783717	65	0.205291879610072	1	1	0	65	0	0	0	T	C	CC	1	0	0	0	638	EVERYTHING	M11	7	27	7	0	0.886963233230424	0.665857494998452	0.760668769933484
GC_00000012	p_00004979	205	4979	5	5	Culex_M11_000000115614	Culex_M11_000000115614_split_00001	O11_filter20	0	1	3	1	2	882	976.316326530612	1059.27490039841	54.465751213666	120	0.122910983601417	1	1	0	5	3	0	112	T	T	CT	0.0666666666666667	0.0666666666666667	0.0446428571428571	0.289034242671834	636	EVERYTHING	M11	7	27	7	0	0.886963233230424	0.665857494998452	0.760668769933484	K06900	uncharacterized protein
GC_00000012	p_00000070	14	70	162	162	Culex_M11_000000129172	Culex_M11_000000129172_split_00001	M11_filter20	0	1	1	54	55	291	120.463917525773	145.033492822967	15.2993675871174	150	1.24518613607189	0	0	8	0	142	0	0	G	G	AG	0.0533333333333333	0.0533333333333333	0.0563380281690141	0.208215464010804	640	EVERYTHING	M11	7	27	7	0	0.886963233230424	0.665857494998452	0.760668769933484
GC_00000012	p_00000070	14	70	162	162	Culex_M11_000000129172	Culex_M11_000000129172_split_00001	O11_filter20	0	1	1	54	55	291	387.52233676976	443.028037383178	33.5440728204221	464	1.19735033564189	0	0	70	8	386	0	0	G	G	AG	0.168103448275862	0.168103448275862	0.181347150259067	0.50845475935919	640	EVERYTHING	M11	7	27	7	0	0.886963233230424	0.665857494998452	0.760668769933484
GC_00000012	p_00004205	1122	4205	494	494	Culex_M11_000000121298	Culex_M11_000000121298_split_00001	O03_filter20	0	1	2	64	65	687	92.7598253275109	47.8285198555957	49.8096142363334	53	0.57136804444026	0	0	0	0	50	0	3	C	G	GT	1	0.0566037735849057	0.06	0.217518571336808	637	EVERYTHING	M11	7	27	7	0	0.886963233230424	0.665857494998452	0.760668769933484	K06900	uncharacterized protein
GC_00000012	p_00004191	1122	4191	245	245	Culex_M11_000000121298	Culex_M11_000000121298_split_00001	O07_filter20	0	1	2	147	148	687	39.4468704512373	22.2521588946459	25.6897654668804	19	0.481660516605166	1	1	0	0	19	0	0	T	G	GG	1	0	0	0	637	EVERYTHING	M11	7	27	7	0	0.886963233230424	0.665857494998452	0.760668769933484	K06900	uncharacterized protein
GC_00000012	p_00000066	14	66	141	141	Culex_M11_000000129172	Culex_M11_000000129172_split_00001	M11_filter20	0	1	1	47	48	291	120.463917525773	145.033492822967	15.2993675871174	147	1.22028241335045	0	0	136	11	0	0	0	A	A	AC	0.0748299319727891	0.0748299319727891	0.0808823529411765	0.265956991806728	640	EVERYTHING	M11	7	27	7	0	0.886963233230424	0.665857494998452	0.760668769933484
GC_00000012	p_00000067	14	67	143	143	Culex_M11_000000129172	Culex_M11_000000129172_split_00001	M11_filter20	0	1	3	47	48	291	120.463917525773	145.033492822967	15.2993675871174	146	1.2119811724433	0	0	136	0	0	0	10	A	A	AT	0.0684931506849316	0.0684931506849315	0.0735294117647059	0.249723639584751	640	EVERYTHING	M11	7	27	7	0	0.886963233230424	0.665857494998452	0.760668769933484
GC_00000012	p_00000066	14	66	141	141	Culex_M11_000000129172	Culex_M11_000000129172_split_00001	O11_filter20	0	1	1	47	48	291	387.52233676976	443.028037383178	33.5440728204221	508	1.31089217781482	0	0	396	112	0	0	0	A	A	AC	0.220472440944882	0.220472440944882	0.282828282828283	0.527505264031582	640	EVERYTHING	M11	7	27	7	0	0.886963233230424	0.665857494998452	0.760668769933484
GC_00000012	p_00000067	14	67	143	143	Culex_M11_000000129172	Culex_M11_000000129172_split_00001	O11_filter20	0	1	3	47	48	291	387.52233676976	443.028037383178	33.5440728204221	501	1.29282870292368	0	0	393	0	1	0	107	A	A	AT	0.215568862275449	0.215568862275449	0.272264631043257	0.532574438905137	640	EVERYTHING	M11	7	27	7	0	0.886963233230424	0.665857494998452	0.760668769933484
GC_00000012	p_00000068	14	68	156	156	Culex_M11_000000129172	Culex_M11_000000129172_split_00001	M11_filter20	0	1	1	52	53	291	120.463917525773	145.033492822967	15.2993675871174	153	1.27008985879332	0	0	0	8	1	0	144	T	T	CT	0.0588235294117647	0.0588235294117647	0.0555555555555556	0.244237611115424	640	EVERYTHING	M11	7	27	7	0	0.886963233230424	0.665857494998452	0.760668769933484
GC_00000012	p_00000069	14	69	158	158	Culex_M11_000000129172	Culex_M11_000000129172_split_00001	M11_filter20	0	1	3	52	53	291	120.463917525773	145.033492822967	15.2993675871174	152	1.26178861788618	0	0	8	0	144	0	0	G	G	AG	0.0526315789473685	0.0526315789473684	0.0555555555555556	0.206192050633232	640	EVERYTHING	M11	7	27	7	0	0.886963233230424	0.665857494998452	0.760668769933484
GC_00000012	p_00000068	14	68	156	156	Culex_M11_000000129172	Culex_M11_000000129172_split_00001	O11_filter20	0	1	1	52	53	291	387.52233676976	443.028037383178	33.5440728204221	486	1.25412125672836	0	0	0	89	1	0	396	T	T	CT	0.185185185185185	0.185185185185185	0.224747474747475	0.490470630972644	640	EVERYTHING	M11	7	27	7	0	0.886963233230424	0.665857494998452	0.760668769933484
GC_00000012	p_00005780	1122	5780	3	3	Culex_M11_000000121298	Culex_M11_000000121298_split_00001	O11_filter20	0	1	1	228	229	687	721.861717612809	846.388888888889	87.6431633048127	77	0.106668629352777	1	1	12	10	0	0	55	T	T	AT	0.285714285714286	0.285714285714286	0.218181818181818	0.79512937100716	637	EVERYTHING	M11	7	27	7	0	0.886963233230424	0.665857494998452	0.760668769933484	K06900	uncharacterized protein
GC_00000012	p_00001865	14	1865	275	275	Culex_M11_000000129172	Culex_M11_000000129172_split_00001	O07_filter20	0	1	3	91	92	291	144.034364261168	165.828193832599	25.6470708806168	151	1.04836092952236	0	0	151	0	0	0	0	T	A	AA	1	0	0	0	640	EVERYTHING	M11	7	27	7	0	0.886963233230424	0.665857494998452	0.760668769933484
GC_00000012	p_00005780	1122	5780	3	3	Culex_M11_000000121298	Culex_M11_000000121298_split_00001	O12_filter20	0	1	1	228	229	687	247.688500727802	294.983706720978	31.5706903973691	33	0.133231861402663	1	1	2	4	0	0	27	T	T	CT	0.181818181818182	0.181818181818182	0.148148148148148	0.589869161838712	637	EVERYTHING	M11	7	27	7	0	0.886963233230424	0.665857494998452	0.760668769933484	K06900	uncharacterized protein
GC_00000012	p_00005779	1122	5779	2	2	Culex_M11_000000121298	Culex_M11_000000121298_split_00001	O12_filter20	0	1	2	228	229	687	247.688500727802	294.983706720978	31.5706903973691	30	0.121119874002421	1	1	0	23	0	0	7	C	C	CT	0.233333333333333	0.233333333333333	0.304347826086957	0.543272781336901	637	EVERYTHING	M11	7	27	7	0	0.886963233230424	0.665857494998452	0.760668769933484	K06900	uncharacterized protein
GC_00000012	p_00004796	14	4796	170	170	Culex_M11_000000129172	Culex_M11_000000129172_split_00001	O11_filter20	0	1	3	56	57	291	387.52233676976	443.028037383178	33.5440728204221	443	1.14315991096844	0	0	51	0	391	0	1	G	G	AG	0.117381489841986	0.117381489841986	0.130434782608696	0.372829898209428	640	EVERYTHING	M11	7	27	7	0	0.886963233230424	0.665857494998452	0.760668769933484
GC_00000012	p_00004187	1122	4187	236	236	Culex_M11_000000121298	Culex_M11_000000121298_split_00001	O03_filter20	0	1	2	150	151	687	92.7598253275109	47.8285198555957	49.8096142363334	21	0.226391111948027	0	0	0	0	21	0	0	T	G	GG	1	0	0	0	637	EVERYTHING	M11	7	27	7	0	0.886963233230424	0.665857494998452	0.760668769933484	K06900	uncharacterized protein
GC_00000012	p_00004192	1122	4192	246	246	Culex_M11_000000121298	Culex_M11_000000121298_split_00001	O07_filter20	0	1	1	147	148	687	39.4468704512373	22.2521588946459	25.6897654668804	21	0.532361623616236	1	1	21	0	0	0	0	C	A	AA	1	0	0	0	637	EVERYTHING	M11	7	27	7	0	0.886963233230424	0.665857494998452	0.760668769933484	K06900	uncharacterized protein
GC_00000012	p_00004190	1122	4190	242	242	Culex_M11_000000121298	Culex_M11_000000121298_split_00001	O03_filter20	0	1	2	148	149	687	92.7598253275109	47.8285198555957	49.8096142363334	63	0.679173335844083	0	0	3	0	60	0	0	A	G	AG	0.952380952380952	0.0476190476190476	0.05	0.191444081957717	637	EVERYTHING	M11	7	27	7	0	0.886963233230424	0.665857494998452	0.760668769933484	K06900	uncharacterized protein
GC_00000012	p_00004189	1122	4189	238	238	Culex_M11_000000121298	Culex_M11_000000121298_split_00001	O03_filter20	0	1	3	149	150	687	92.7598253275109	47.8285198555957	49.8096142363334	29	0.312635345071086	0	0	25	0	0	0	4	T	A	AT	0.862068965517241	0.137931034482759	0.16	0.401189862187006	637	EVERYTHING	M11	7	27	7	0	0.886963233230424	0.665857494998452	0.760668769933484	K06900	uncharacterized protein
GC_00000012	p_00004206	1122	4206	495	495	Culex_M11_000000121298	Culex_M11_000000121298_split_00001	O03_filter20	0	1	1	64	65	687	92.7598253275109	47.8285198555957	49.8096142363334	50	0.539026457019113	0	0	0	4	1	0	45	T	T	CT	0.1	0.1	0.0888888888888889	0.375123215745267	637	EVERYTHING	M11	7	27	7	0	0.886963233230424	0.665857494998452	0.760668769933484	K06900	uncharacterized protein
GC_00000012	p_00004188	1122	4188	237	237	Culex_M11_000000121298	Culex_M11_000000121298_split_00001	O03_filter20	0	1	1	150	151	687	92.7598253275109	47.8285198555957	49.8096142363334	27	0.291074286790321	0	0	0	23	0	0	4	T	C	CT	0.851851851851852	0.148148148148148	0.173913043478261	0.419483369306181	637	EVERYTHING	M11	7	27	7	0	0.886963233230424	0.665857494998452	0.760668769933484	K06900	uncharacterized protein
GC_00000012	p_00004186	1122	4186	234	234	Culex_M11_000000121298	Culex_M11_000000121298_split_00001	O03_filter20	0	1	1	151	152	687	92.7598253275109	47.8285198555957	49.8096142363334	13	0.140146878824969	0	0	0	9	0	0	4	T	C	CT	0.692307692307692	0.307692307692308	0.444444444444444	0.617241769730342	637	EVERYTHING	M11	7	27	7	0	0.886963233230424	0.665857494998452	0.760668769933484	K06900	uncharacterized protein
GC_00000012	p_00005779	1122	5779	2	2	Culex_M11_000000121298	Culex_M11_000000121298_split_00001	O11_filter20	0	1	2	228	229	687	721.861717612809	846.388888888889	87.6431633048127	69	0.0955861743550862	1	1	16	39	0	0	14	C	C	AC	0.434782608695652	0.434782608695652	0.41025641025641	0.9850177166334	637	EVERYTHING	M11	7	27	7	0	0.886963233230424	0.665857494998452	0.760668769933484	K06900	uncharacterized protein
GC_00000012	p_00001863	14	1863	3	3	Culex_M11_000000129172	Culex_M11_000000129172_split_00001	O07_filter20	0	1	1	1	2	291	144.034364261168	165.828193832599	25.6470708806168	34	0.236054778832848	1	1	1	4	29	0	0	G	G	CG	0.147058823529412	0.147058823529412	0.137931034482759	0.491161803613594	640	EVERYTHING	M11	7	27	7	0	0.886963233230424	0.665857494998452	0.760668769933484
GC_00000012	p_00004201	1122	4201	471	471	Culex_M11_000000121298	Culex_M11_000000121298_split_00001	O03_filter20	0	1	1	72	73	687	92.7598253275109	47.8285198555957	49.8096142363334	82	0.884003389511345	0	0	0	82	0	0	0	T	C	CC	1	0	0	0	637	EVERYTHING	M11	7	27	7	0	0.886963233230424	0.665857494998452	0.760668769933484	K06900	uncharacterized protein
GC_00000012	p_00001865	14	1865	275	275	Culex_M11_000000129172	Culex_M11_000000129172_split_00001	O11_filter20	0	1	3	91	92	291	387.52233676976	443.028037383178	33.5440728204221	476	1.22831629259814	0	0	21	4	0	0	451	T	T	AT	0.0525210084033614	0.0525210084033614	0.0465631929046563	0.228964243407094	640	EVERYTHING	M11	7	27	7	0	0.886963233230424	0.665857494998452	0.760668769933484
GC_00000012	p_00001865	14	1865	275	275	Culex_M11_000000129172	Culex_M11_000000129172_split_00001	O12_filter20	0	1	3	91	92	291	266.199312714777	285.920152091255	73.5663825107522	244	0.916606423629041	1	1	55	0	1	0	188	T	T	AT	0.229508196721312	0.229508196721311	0.292553191489362	0.559240298244774	640	EVERYTHING	M11	7	27	7	0	0.886963233230424	0.665857494998452	0.760668769933484
GC_00000012	p_00004177	1122	4177	67	67	Culex_M11_000000121298	Culex_M11_000000121298_split_00001	O07_filter20	0	1	3	206	207	687	39.4468704512373	22.2521588946459	25.6897654668804	41	1.03937269372694	1	1	0	0	41	0	0	T	G	GG	1	0	0	0	637	EVERYTHING	M11	7	27	7	0	0.886963233230424	0.665857494998452	0.760668769933484	K06900	uncharacterized protein
GC_00000012	p_00001862	14	1862	2	2	Culex_M11_000000129172	Culex_M11_000000129172_split_00001	O12_filter20	0	1	3	0	1	291	266.199312714777	285.920152091255	73.5663825107522	51	0.191585768873283	1	1	45	0	1	0	5	A	A	AT	0.117647058823529	0.117647058823529	0.111111111111111	0.415217758178544	640	EVERYTHING	M11	7	27	7	0	0.886963233230424	0.665857494998452	0.760668769933484
GC_00000012	p_00001863	14	1863	3	3	Culex_M11_000000129172	Culex_M11_000000129172_split_00001	O03_filter20	0	1	1	1	2	291	283.33676975945	321.264705882353	50.2865036744876	54	0.190585923760779	1	1	6	9	38	0	1	G	G	CG	0.296296296296296	0.296296296296296	0.236842105263158	0.863912711730997	640	EVERYTHING	M11	7	27	7	0	0.886963233230424	0.665857494998452	0.760668769933484
GC_00000012	p_00001864	14	1864	4	4	Culex_M11_000000129172	Culex_M11_000000129172_split_00001	O03_filter20	0	1	2	1	2	291	283.33676975945	321.264705882353	50.2865036744876	58	0.204703399594911	1	1	46	6	6	0	0	A	A	AC	0.206896551724138	0.206896551724138	0.130434782608696	0.65322546107685	640	EVERYTHING	M11	7	27	7	0	0.886963233230424	0.665857494998452	0.760668769933484
GC_00000012	p_00004179	1122	4179	166	166	Culex_M11_000000121298	Culex_M11_000000121298_split_00001	O07_filter20	0	1	3	173	174	687	39.4468704512373	22.2521588946459	25.6897654668804	17	0.430959409594096	1	1	16	1	0	0	0	G	A	AC	1	0.0588235294117647	0.0625	0.223718076065834	637	EVERYTHING	M11	7	27	7	0	0.886963233230424	0.665857494998452	0.760668769933484	K06900	uncharacterized protein
GC_00000012	p_00005782	1122	5782	5	5	Culex_M11_000000121298	Culex_M11_000000121298_split_00001	O11_filter20	0	1	2	227	228	687	721.861717612809	846.388888888889	87.6431633048127	80	0.110824549976912	1	1	5	1	74	0	0	G	G	AG	0.075	0.075	0.0675675675675676	0.300176553932893	637	EVERYTHING	M11	7	27	7	0	0.886963233230424	0.665857494998452	0.760668769933484	K06900	uncharacterized protein
GC_00000012	p_00004202	1122	4202	475	475	Culex_M11_000000121298	Culex_M11_000000121298_split_00001	O03_filter20	0	1	3	70	71	687	92.7598253275109	47.8285198555957	49.8096142363334	75	0.80853968552867	0	0	74	1	0	0	0	G	A	AC	1	0.0133333333333333	0.0135135135135135	0.0708105549081963	637	EVERYTHING	M11	7	27	7	0	0.886963233230424	0.665857494998452	0.760668769933484	K06900	uncharacterized protein
GC_00000012	p_00004204	1122	4204	493	493	Culex_M11_000000121298	Culex_M11_000000121298_split_00001	O03_filter20	0	1	3	64	65	687	92.7598253275109	47.8285198555957	49.8096142363334	53	0.57136804444026	0	0	52	0	1	0	0	C	A	AG	1	0.0188679245283019	0.0192307692307692	0.0935999632458157	637	EVERYTHING	M11	7	27	7	0	0.886963233230424	0.665857494998452	0.760668769933484	K06900	uncharacterized protein
GC_00000012	p_00001489	1122	1489	1	1	Culex_M11_000000121298	Culex_M11_000000121298_split_00001	O11_filter20	0	1	3	228	229	687	721.861717612809	846.388888888889	87.6431633048127	54	0.0748065712344153	1	1	35	15	1	0	3	A	A	AC	0.351851851851852	0.351851851851852	0.428571428571429	0.871321601477849	637	EVERYTHING	M11	7	27	7	0	0.886963233230424	0.665857494998452	0.760668769933484	K06900	uncharacterized protein
GC_00000012	p_00004177	1122	4177	67	67	Culex_M11_000000121298	Culex_M11_000000121298_split_00001	O03_filter20	0	1	3	206	207	687	92.7598253275109	47.8285198555957	49.8096142363334	68	0.733075981545994	0	0	0	0	68	0	0	T	G	GG	1	0	0	0	637	EVERYTHING	M11	7	27	7	0	0.886963233230424	0.665857494998452	0.760668769933484	K06900	uncharacterized protein
GC_00000012	p_00005782	1122	5782	5	5	Culex_M11_000000121298	Culex_M11_000000121298_split_00001	O12_filter20	0	1	2	227	228	687	247.688500727802	294.983706720978	31.5706903973691	33	0.133231861402663	1	1	12	0	21	0	0	G	G	AG	0.363636363636364	0.363636363636364	0.571428571428571	0.655481773901393	637	EVERYTHING	M11	7	27	7	0	0.886963233230424	0.665857494998452	0.760668769933484	K06900	uncharacterized protein
GC_00000012	p_00001489	1122	1489	1	1	Culex_M11_000000121298	Culex_M11_000000121298_split_00001	M11_filter20	0	1	3	228	229	687	246.296943231441	265.803514376997	82.5041080618055	10	0.0406013971135775	1	1	5	1	0	0	4	A	A	AT	0.5	0.5	0.8	0.943348392329039	637	EVERYTHING	M11	7	27	7	0	0.886963233230424	0.665857494998452	0.760668769933484	K06900	uncharacterized protein
GC_00000012	p_00004180	1122	4180	167	167	Culex_M11_000000121298	Culex_M11_000000121298_split_00001	O03_filter20	0	1	2	173	174	687	92.7598253275109	47.8285198555957	49.8096142363334	46	0.495904340457584	0	0	0	0	0	0	46	C	T	TT	1	0	0	0	637	EVERYTHING	M11	7	27	7	0	0.886963233230424	0.665857494998452	0.760668769933484	K06900	uncharacterized protein
GC_00000012	p_00004203	1122	4203	477	477	Culex_M11_000000121298	Culex_M11_000000121298_split_00001	O03_filter20	0	1	1	70	71	687	92.7598253275109	47.8285198555957	49.8096142363334	73	0.786978627247905	0	0	0	73	0	0	0	G	C	CC	1	0	0	0	637	EVERYTHING	M11	7	27	7	0	0.886963233230424	0.665857494998452	0.760668769933484	K06900	uncharacterized protein
GC_00000012	p_00004180	1122	4180	167	167	Culex_M11_000000121298	Culex_M11_000000121298_split_00001	O07_filter20	0	1	2	173	174	687	39.4468704512373	22.2521588946459	25.6897654668804	18	0.456309963099631	1	1	1	0	0	0	17	C	T	AT	1	0.0555555555555556	0.0588235294117647	0.214559155176405	637	EVERYTHING	M11	7	27	7	0	0.886963233230424	0.665857494998452	0.760668769933484	K06900	uncharacterized protein
[truncated: 12,058 more rows]
[truncated: 15 more columns]

## Sheet: O03
gene_cluster_id	entry_id	corresponding_gene_call	unique_pos_identifier	pos	pos_in_contig	contig_name	split_name	sample_id	in_noncoding_gene_call	in_coding_gene_call	base_pos_in_codon	codon_order_in_gene	codon_number	gene_length	gene_coverage	non_outlier_gene_coverage	non_outlier_gene_coverage_std	coverage	mean_normalized_coverage	cov_outlier_in_split	cov_outlier_in_contig	A	C	G	N	T	reference	consensus	competing_nts	departure_from_reference	departure_from_consensus	n2n1ratio	entropy	unique_id	bin_name	genome_name	num_genomes_gene_cluster_has_hits	num_genes_in_gene_cluster	max_num_paralogs	SCG	functional_homogeneity_index	geometric_homogeneity_index	combined_homogeneity_index	KOfam_ACC	KOfam	COG20_PATHWAY_ACC	COG20_PATHWAY	KEGG_Class_ACC	KEGG_Class
[truncated: 8,133 more rows]
[truncated: 15 more columns]

[truncated: 3 more sheets: O07, O11, O12]
