# Supplementary material for: Wolbachia populations across organs of individual Culex pipiens: highly conserved intra-individual core pangenome with inter-individual polymorphisms
Source: ISME Commun. 2024 Jun 11;4(1):ycae078. doi: 10.1093/ismeco/ycae078 (PMC11195471; doi:10.1093/ismeco/ycae078)
Supplement: Table_S8_SNP_table_ycae078 [file table_s8_snp_table_ycae078.xlsx]

## Sheet: M11
Supplementary Table 8 – Filtered SNP table (at the inter-sample level). Information is reported as in Table S7 for the SNVs identified as Single Nucleotide Polymorphisms (SNP), i.e. within wSCGs, with departure from reference over 0.98, and not identified as coverage outliers.
gene_cluster_id	entry_id	corresponding_gene_call	unique_pos_identifier	pos	pos_in_contig	contig_name	split_name	sample_id	in_noncoding_gene_call	in_coding_gene_call	base_pos_in_codon	codon_order_in_gene	codon_number	gene_length	gene_coverage	non_outlier_gene_coverage	non_outlier_gene_coverage_std	coverage	mean_normalized_coverage	cov_outlier_in_split	cov_outlier_in_contig	A	C	G	N	T	reference	consensus	competing_nts	departure_from_reference	departure_from_consensus	n2n1ratio	entropy	unique_id	bin_name	genome_name	num_genomes_gene_cluster_has_hits	num_genes_in_gene_cluster	max_num_paralogs	SCG	functional_homogeneity_index	geometric_homogeneity_index	combined_homogeneity_index	KOfam_ACC	KOfam	COG20_PATHWAY_ACC	COG20_PATHWAY	KEGG_Class_ACC	KEGG_Class
GC_00000230	p_00004169	1107	4169	6686	6686	Culex_M11_000000124513	Culex_M11_000000124513_split_00001	O07_filter20	0	1	3	60	61	3060	120.919281045752	121.101414280786	14.4881174825969	119	0.984127584706483	0	0	0	0	1	0	118	C	T	GT	1	0.00840336134453781	0.00847457627118644	0.0485286554060803	2977	EVERYTHING	M11	8	8	1	1	1	1	1	K23270	phosphoribosylformylglycinamidine synthase subunit PurSL [EC:6.3.5.3]	COG0046	Purine biosynthesis	M00048	Pathway modules; Nucleotide metabolism; Purine metabolism
GC_00000230	p_00004169	1107	4169	6686	6686	Culex_M11_000000124513	Culex_M11_000000124513_split_00001	O03_filter20	0	1	3	60	61	3060	224.704575163399	224.410646387833	21.5561954284176	238	1.0591684652034	0	0	0	0	0	0	238	C	T	TT	1	0	0	0	2977	EVERYTHING	M11	8	8	1	1	1	1	1	K23270	phosphoribosylformylglycinamidine synthase subunit PurSL [EC:6.3.5.3]	COG0046	Purine biosynthesis	M00048	Pathway modules; Nucleotide metabolism; Purine metabolism
GC_00000671	p_00002441	227	2441	13803	13803	Culex_M11_000000198986	Culex_M11_000000198986_split_00001	O03_filter20	0	1	3	29	30	216	226.768518518519	206.485915492958	15.3194784945497	231	1.01865991588747	0	0	0	229	0	0	2	T	C	CT	0.991341991341991	0.00865800865800866	0.00873362445414847	0.0497396448289764	6505	EVERYTHING	M11	8	8	1	1	1	1	1	K02913	large subunit ribosomal protein L33	COG0267	Ribosome 50S subunit
GC_00000671	p_00002441	227	2441	13803	13803	Culex_M11_000000198986	Culex_M11_000000198986_split_00001	O07_filter20	0	1	3	29	30	216	102.467592592593	102.655339805825	7.26025525983281	109	1.06375096010482	0	0	0	108	0	0	1	T	C	CT	0.990825688073395	0.0091743119266055	0.00925925925925926	0.0521719874638617	6505	EVERYTHING	M11	8	8	1	1	1	1	1	K02913	large subunit ribosomal protein L33	COG0267	Ribosome 50S subunit
GC_00000685	p_00002383	173	2383	3882	23382	Culex_M11_000000201739	Culex_M11_000000201739_split_00002	O07_filter20	0	1	3	290	291	1011	146.467853610287	138.372924648787	10.4161865638053	132	0.901221645202898	0	0	0	131	0	0	1	T	C	CT	0.992424242424242	0.00757575757575758	0.00763358778625954	0.0445379124397735	6617	EVERYTHING	M11	8	8	1	1	1	1	1	K01409	N6-L-threonylcarbamoyladenine synthase [EC:2.3.1.234]	COG0533	tRNA modification
GC_00000685	p_00002383	173	2383	3882	23382	Culex_M11_000000201739	Culex_M11_000000201739_split_00002	O12_filter20	0	1	3	290	291	1011	184.314540059347	182.114669421488	22.1514385783196	160	0.868081269923045	0	0	0	158	0	0	2	T	C	CT	0.9875	0.0125	0.0126582278481013	0.0671968803626978	6617	EVERYTHING	M11	8	8	1	1	1	1	1	K01409	N6-L-threonylcarbamoyladenine synthase [EC:2.3.1.234]	COG0533	tRNA modification
GC_00000685	p_00002383	173	2383	3882	23382	Culex_M11_000000201739	Culex_M11_000000201739_split_00002	O03_filter20	0	1	3	290	291	1011	285.62215628091	283.172839506173	28.6820401456491	241	0.843772076851685	0	0	0	240	0	0	1	T	C	CT	0.995850622406639	0.004149377593361	0.00416666666666667	0.0268992504944811	6617	EVERYTHING	M11	8	8	1	1	1	1	1	K01409	N6-L-threonylcarbamoyladenine synthase [EC:2.3.1.234]	COG0533	tRNA modification
GC_00000809	p_00002405	194	2405	12005	52205	Culex_M11_000000201739	Culex_M11_000000201739_split_00003	O07_filter20	0	1	3	8	9	969	155.201238390093	156.646085997795	17.5467683020226	154	0.992260123678436	0	0	0	0	1	0	153	C	T	GT	1	0.00649350649350649	0.0065359477124183	0.0391798623289367	7609	EVERYTHING	M11	8	8	1	1	1	1	1
GC_00000852	p_00003306	582	3306	31091	31091	Culex_M11_000000233762	Culex_M11_000000233762_split_00001	O07_filter20	0	1	3	203	204	771	123.203631647211	120.573033707865	18.4734930908151	107	0.86848089272555	0	0	106	0	0	0	1	G	A	AT	1	0.00934579439252336	0.00943396226415094	0.0529732832854658	7953	EVERYTHING	M11	8	8	1	1	1	1	1	K03787	5'-nucleotidase [EC:3.1.3.5]
GC_00000852	p_00003306	582	3306	31091	31091	Culex_M11_000000233762	Culex_M11_000000233762_split_00001	O03_filter20	0	1	3	203	204	771	252.674448767834	246.98627787307	14.9397813664674	235	0.930050510235509	0	0	234	1	0	0	0	G	A	AC	1	0.00425531914893617	0.00427350427350427	0.027478531192235	7953	EVERYTHING	M11	8	8	1	1	1	1	1	K03787	5'-nucleotidase [EC:3.1.3.5]
GC_00000935	p_00004696	643	4696	18906	44826	Culex_M11_000000000466	Culex_M11_000000000466_split_00002	O07_filter20	0	1	2	233	234	1590	133.264779874214	129.183585313175	11.5285411546999	131	0.98300541316054	0	0	0	131	0	0	0	T	C	CC	1	0	0	0	8617	EVERYTHING	M11	8	8	1	1	0.999842470069313	1	0.999921228830248	K20327	glycosyltransferase XagB
GC_00000939	p_00000341	188	341	4028	44228	Culex_M11_000000201739	Culex_M11_000000201739_split_00003	O12_filter20	0	1	1	133	134	1083	184.987996306556	186.955967555041	11.6447177570799	203	1.09736849986523	0	0	0	1	0	0	202	C	T	CT	0.995073891625616	0.00492610837438424	0.00495049504950495	0.031087383598224	8649	EVERYTHING	M11	8	8	1	1	0.999305555555556	1	0.999652657172629
GC_00000955	p_00003319	599	3319	11667	11667	Culex_M11_000000102210	Culex_M11_000000102210_split_00001	O03_filter20	0	1	1	322	323	1458	226.133058984911	217.354317998386	24.5438688207429	259	1.14534337068019	0	0	2	0	257	0	0	A	G	AG	0.992277992277992	0.00772200772200772	0.00778210116731518	0.0452494973011154	8777	EVERYTHING	M11	8	8	1	1	0.999484536082474	1	0.99974220159835	K03498	trk system potassium uptake protein
GC_00000956	p_00006201	349	6201	1831	1831	Culex_M11_000000199064	Culex_M11_000000199064_split_00001	O12_filter20	0	1	1	78	79	2358	158.410093299406	162.649723200805	22.7227685603158	176	1.11104031526165	0	0	176	0	0	0	0	G	A	AA	1	0	0	0	8785	EVERYTHING	M11	8	8	1	1	0.999893842887473	1	0.999946918626254	K06867	uncharacterized protein
GC_00000979	p_00004705	712	4705	522	522	Culex_M11_000000051908	Culex_M11_000000051908_split_00001	O07_filter20	0	1	1	76	77	258	110.744186046512	106.712765957447	4.53267649179452	109	0.9842503149937	0	0	109	0	0	0	0	G	A	AA	1	0	0	0	8969	EVERYTHING	M11	8	8	1	1	0.997058823529412	1	0.998527245949926
GC_00000983	p_00003589	791	3589	21481	21481	Culex_M11_000000017980	Culex_M11_000000017980_split_00001	O03_filter20	0	1	2	500	501	2322	223.216192937123	221.31865530303	20.0763286026476	246	1.10207058351405	0	0	245	1	0	0	0	G	A	AC	1	0.0040650406504065	0.00408163265306122	0.0264361636418826	9001	EVERYTHING	M11	8	8	1	1	0.999445573831085	1	0.999722710047139	K02519	translation initiation factor IF-2	COG0532	Translation factors
GC_00000987	p_00003793	835	3793	6504	6504	Culex_M11_000000051517	Culex_M11_000000051517_split_00001	O03_filter20	0	1	2	191	192	1521	250.94674556213	250.184523809524	21.0463320752302	187	0.745178024050931	0	0	1	186	0	0	0	T	C	AC	1	0.0053475935828877	0.00537634408602151	0.0333071125195309	9033	EVERYTHING	M11	8	8	1	1	0.999153020892151	1	0.999576331026691	K00602	phosphoribosylaminoimidazolecarboxamide formyltransferase / IMP cyclohydrolase [EC:2.1.2.3 3.5.4.10]	COG0138	Purine biosynthesis	M00048	Pathway modules; Nucleotide metabolism; Purine metabolism
GC_00000987	p_00003793	835	3793	6504	6504	Culex_M11_000000051517	Culex_M11_000000051517_split_00001	O07_filter20	0	1	2	191	192	1521	146.60486522025	147.43264659271	12.6702596408435	155	1.05726368471563	0	0	0	155	0	0	0	T	C	CC	1	0	0	0	9033	EVERYTHING	M11	8	8	1	1	0.999153020892151	1	0.999576331026691	K00602	phosphoribosylaminoimidazolecarboxamide formyltransferase / IMP cyclohydrolase [EC:2.1.2.3 3.5.4.10]	COG0138	Purine biosynthesis	M00048	Pathway modules; Nucleotide metabolism; Purine metabolism
GC_00000991	p_00006610	663	6610	21691	72558	Culex_M11_000000000466	Culex_M11_000000000466_split_00003	O12_filter20	0	1	1	547	548	3255	176.276497695853	176.798852514344	27.1944294841944	185	1.04948760849106	0	0	0	0	0	0	185	C	T	TT	1	0	0	0	9065	EVERYTHING	M11	8	8	1	1	0.999308118081181	1	0.999653939324028	K03201	type IV secretion system protein VirB6
GC_00000992	p_00004036	997	4036	18322	18322	Culex_M11_000000217492	Culex_M11_000000217492_split_00001	O12_filter20	0	1	1	419	420	1797	193.072899276572	185.15737704918	19.6130473386217	191	0.989263644538726	0	0	191	0	0	0	0	G	A	AA	1	0	0	0	9073	EVERYTHING	M11	8	8	1	1	0.999283325370282	1	0.999641534233481	K03596	GTP-binding protein LepA
GC_00000992	p_00004036	997	4036	18322	18322	Culex_M11_000000217492	Culex_M11_000000217492_split_00001	O03_filter20	0	1	1	419	420	1797	247.074012242627	241.511897106109	20.4167910517581	227	0.918753040595326	0	0	225	1	1	0	0	G	A	AC	0.995594713656388	0.00881057268722467	0.00444444444444444	0.0565685615519113	9073	EVERYTHING	M11	8	8	1	1	0.999283325370282	1	0.999641534233481	K03596	GTP-binding protein LepA
GC_00000992	p_00004036	997	4036	18322	18322	Culex_M11_000000217492	Culex_M11_000000217492_split_00001	O07_filter20	0	1	1	419	420	1797	125.404006677796	126.223833543506	11.8766128948348	137	1.09246908156609	0	0	136	1	0	0	0	G	A	AC	1	0.0072992700729927	0.00735294117647059	0.0431848348784674	9073	EVERYTHING	M11	8	8	1	1	0.999283325370282	1	0.999641534233481	K03596	GTP-binding protein LepA
GC_00000997	p_00004154	1088	4154	3728	3728	Culex_M11_000000216176	Culex_M11_000000216176_split_00001	O03_filter20	0	1	2	176	177	1275	261.205490196078	259.615671641791	16.016481038212	274	1.04898254548293	0	0	2	1	270	0	1	A	G	AG	0.992700729927007	0.0145985401459854	0.00740740740740741	0.091375466641059	9113	EVERYTHING	M11	8	8	1	1	0.998989218328841	1	0.999494353615372	K07263	zinc protease [EC:3.4.24.-]
GC_00000998	p_00004000	937	4000	1696	1696	Culex_M11_000000201302	Culex_M11_000000201302_split_00001	O12_filter20	0	1	2	26	27	1020	184.095098039216	191.879424778761	33.565908242282	201	1.09182700756749	0	0	0	0	201	0	0	A	G	GG	1	0	0	0	9121	EVERYTHING	M11	8	8	1	1	0.998735777496839	1	0.999367488931056	K03593	ATP-binding protein involved in chromosome partitioning
GC_00000998	p_00004000	937	4000	1696	1696	Culex_M11_000000201302	Culex_M11_000000201302_split_00001	O03_filter20	0	1	2	26	27	1020	264.338235294118	258.303383897316	34.1732342905203	261	0.987371349095967	0	0	1	0	260	0	0	A	G	AG	0.996168582375479	0.00383141762452107	0.00384615384615385	0.0251440699125892	9121	EVERYTHING	M11	8	8	1	1	0.998735777496839	1	0.999367488931056	K03593	ATP-binding protein involved in chromosome partitioning
GC_00000998	p_00004000	937	4000	1696	1696	Culex_M11_000000201302	Culex_M11_000000201302_split_00001	O07_filter20	0	1	2	26	27	1020	139.022549019608	141.007947019868	6.71737416352716	153	1.10054089123643	0	0	0	0	153	0	0	A	G	GG	1	0	0	0	9121	EVERYTHING	M11	8	8	1	1	0.998735777496839	1	0.999367488931056	K03593	ATP-binding protein involved in chromosome partitioning
GC_00001004	p_00003928	873	3928	7750	7750	Culex_M11_000000189090	Culex_M11_000000189090_split_00001	O07_filter20	0	1	1	134	135	795	134.298113207547	128.720967741935	10.0449576035454	108	0.80418106718368	0	0	0	108	0	0	0	T	C	CC	1	0	0	0	9169	EVERYTHING	M11	8	8	1	1	0.997970779220779	1	0.998984359130611
GC_00001004	p_00003928	873	3928	7750	7750	Culex_M11_000000189090	Culex_M11_000000189090_split_00001	O03_filter20	0	1	1	134	135	795	215.842767295597	214.830188679245	17.3171195644062	227	1.05169148285206	0	0	0	227	0	0	0	T	C	CC	1	0	0	0	9169	EVERYTHING	M11	8	8	1	1	0.997970779220779	1	0.998984359130611
GC_00001008	p_00003170	512	3170	26368	26368	Culex_M11_000000091383	Culex_M11_000000091383_split_00001	O03_filter20	0	1	1	353	354	1410	245.500709219858	247.084703947368	12.3023276671845	253	1.03054692104138	0	0	0	0	253	0	0	A	G	GG	1	0	0	0	9201	EVERYTHING	M11	8	8	1	1	0.999619250685349	1	0.999809589093263
GC_00001008	p_00003170	512	3170	26368	26368	Culex_M11_000000091383	Culex_M11_000000091383_split_00001	O07_filter20	0	1	1	353	354	1410	142.573758865248	144.450777202073	20.1341628263859	162	1.13625397330733	0	0	0	0	162	0	0	A	G	GG	1	0	0	0	9201	EVERYTHING	M11	8	8	1	1	0.999619250685349	1	0.999809589093263
GC_00001009	p_00003486	710	3486	21682	21682	Culex_M11_000000124163	Culex_M11_000000124163_split_00001	O03_filter20	0	1	1	127	128	498	224.937751004016	216.063613231552	21.7573601754581	236	1.04917915710728	0	0	0	0	236	0	0	A	G	GG	1	0	0	0	9209	EVERYTHING	M11	8	8	1	1	0.998917748917749	1	0.999458581483487	K01159	crossover junction endodeoxyribonuclease RuvC [EC:3.1.22.4]
GC_00001009	p_00003486	710	3486	21682	21682	Culex_M11_000000124163	Culex_M11_000000124163_split_00001	O07_filter20	0	1	1	127	128	498	127.086345381526	126.887362637363	5.97623081904975	110	0.865553255700043	0	0	0	0	110	0	0	A	G	GG	1	0	0	0	9209	EVERYTHING	M11	8	8	1	1	0.998917748917749	1	0.999458581483487	K01159	crossover junction endodeoxyribonuclease RuvC [EC:3.1.22.4]
GC_00001021	p_00004035	993	4035	14862	14862	Culex_M11_000000217492	Culex_M11_000000217492_split_00001	O07_filter20	0	1	3	114	115	477	120.503144654088	122.024336283186	13.9557401122837	111	0.921137787056368	0	0	0	0	0	0	111	C	T	TT	1	0	0	0	9305	EVERYTHING	M11	8	8	1	1	0.998869801084991	1	0.999434581024539	K03101	signal peptidase II [EC:3.4.23.36]
GC_00001023	p_00003774	825	3774	4198	4198	Culex_M11_000000103704	Culex_M11_000000103704_split_00001	O07_filter20	0	1	2	40	41	702	130.918803418803	130.254992319508	5.40263224161981	137	1.04645013873021	0	0	136	1	0	0	0	G	A	AC	1	0.0072992700729927	0.00735294117647059	0.0431848348784674	9321	EVERYTHING	M11	8	8	1	1	0.996690967375007	0.988451790735532	0.992554281032616
GC_00001023	p_00003774	825	3774	4198	4198	Culex_M11_000000103704	Culex_M11_000000103704_split_00001	O03_filter20	0	1	2	40	41	702	215.682336182336	213.21130952381	27.5991177515894	244	1.13129338414493	0	0	243	0	1	0	0	G	A	AG	0.995901639344262	0.0040983606557377	0.00411522633744856	0.02661932885159	9321	EVERYTHING	M11	8	8	1	1	0.996690967375007	0.988451790735532	0.992554281032616
GC_00001026	p_00004044	1000	4044	22594	22594	Culex_M11_000000217492	Culex_M11_000000217492_split_00001	O07_filter20	0	1	3	55	56	693	130.545454545455	132.126984126984	14.9828389276893	120	0.919220055710306	0	0	119	0	1	0	0	G	A	AG	0.991666666666667	0.00833333333333333	0.00840336134453781	0.0481942787797793	9345	EVERYTHING	M11	8	8	1	1	0.998136645962733	1	0.999067454149829
GC_00001026	p_00004044	1000	4044	22594	22594	Culex_M11_000000217492	Culex_M11_000000217492_split_00001	O03_filter20	0	1	3	55	56	693	242.733044733045	220.909433962264	16.1660985147634	210	0.865147966281047	0	0	207	1	0	0	2	G	A	AT	1	0.0142857142857143	0.00966183574879227	0.0839690327791292	9345	EVERYTHING	M11	8	8	1	1	0.998136645962733	1	0.999067454149829
[truncated: 15 more columns]

## Sheet: O03
gene_cluster_id	entry_id	corresponding_gene_call	unique_pos_identifier	pos	pos_in_contig	contig_name	split_name	sample_id	in_noncoding_gene_call	in_coding_gene_call	base_pos_in_codon	codon_order_in_gene	codon_number	gene_length	gene_coverage	non_outlier_gene_coverage	non_outlier_gene_coverage_std	coverage	mean_normalized_coverage	cov_outlier_in_split	cov_outlier_in_contig	A	C	G	N	T	reference	consensus	competing_nts	departure_from_reference	departure_from_consensus	n2n1ratio	entropy	unique_id	bin_name	genome_name	num_genomes_gene_cluster_has_hits	num_genes_in_gene_cluster	max_num_paralogs	SCG	functional_homogeneity_index	geometric_homogeneity_index	combined_homogeneity_index	KOfam_ACC	KOfam	COG20_PATHWAY_ACC	COG20_PATHWAY	KEGG_Class_ACC	KEGG_Class
GC_00000230	p_00000839	582	839	6687	6687	Culex_O03_000000128791	Culex_O03_000000128791_split_00001	M11_filter20	0	1	3	60	61	3060	163.154901960784	148.091236494598	24.7862506749347	168	1.02969630688988	0	0	0	168	0	0	0	T	C	CC	1	0	0	0	2978	EVERYTHING	O03	8	8	1	1	1	1	1	K23270	phosphoribosylformylglycinamidine synthase subunit PurSL [EC:6.3.5.3]	COG0046	Purine biosynthesis	M00048	Pathway modules; Nucleotide metabolism; Purine metabolism
GC_00000230	p_00000839	582	839	6687	6687	Culex_O03_000000128791	Culex_O03_000000128791_split_00001	O11_filter20	0	1	3	60	61	3060	463.620588235294	460.513782542113	28.4993249955561	470	1.01375998375954	0	0	1	469	0	0	0	T	C	AC	1	0.00212765957446809	0.00213219616204691	0.0152163151268595	2978	EVERYTHING	O03	8	8	1	1	1	1	1	K23270	phosphoribosylformylglycinamidine synthase subunit PurSL [EC:6.3.5.3]	COG0046	Purine biosynthesis	M00048	Pathway modules; Nucleotide metabolism; Purine metabolism
GC_00000230	p_00000839	582	839	6687	6687	Culex_O03_000000128791	Culex_O03_000000128791_split_00001	O12_filter20	0	1	3	60	61	3060	172.021568627451	171.17091739627	17.4414268894786	165	0.959182045115182	0	0	0	164	1	0	0	T	C	CG	1	0.00606060606060606	0.00609756097560976	0.0369873274571349	2978	EVERYTHING	O03	8	8	1	1	1	1	1	K23270	phosphoribosylformylglycinamidine synthase subunit PurSL [EC:6.3.5.3]	COG0046	Purine biosynthesis	M00048	Pathway modules; Nucleotide metabolism; Purine metabolism
GC_00000671	p_00000639	425	639	13802	13802	Culex_O03_000000182109	Culex_O03_000000182109_split_00001	M11_filter20	0	1	3	29	30	216	128.476851851852	126.797101449275	18.5833386314244	126	0.980721415444488	0	0	0	0	0	0	126	C	T	TT	1	0	0	0	6506	EVERYTHING	O03	8	8	1	1	1	1	1	K02913	large subunit ribosomal protein L33	COG0267	Ribosome 50S subunit
GC_00000685	p_00000208	119	208	244	23382	Culex_O03_000000056063	Culex_O03_000000056063_split_00002	O11_filter20	0	1	3	290	291	1011	538.591493570722	530.986244841816	18.4347566016122	496	0.920920597374549	0	0	0	1	0	0	495	C	T	CT	0.997983870967742	0.00201612903225806	0.00202020202020202	0.0145273531936741	6618	EVERYTHING	O03	8	8	1	1	1	1	1	K01409	N6-L-threonylcarbamoyladenine synthase [EC:2.3.1.234]	COG0533	tRNA modification
GC_00000685	p_00000208	119	208	244	23382	Culex_O03_000000056063	Culex_O03_000000056063_split_00002	M11_filter20	0	1	3	290	291	1011	175.321463897132	172.694154488518	17.3938590675602	174	0.992462623413258	0	0	0	0	0	0	174	C	T	TT	1	0	0	0	6618	EVERYTHING	O03	8	8	1	1	1	1	1	K01409	N6-L-threonylcarbamoyladenine synthase [EC:2.3.1.234]	COG0533	tRNA modification
GC_00000809	p_00000211	140	211	8666	52205	Culex_O03_000000056063	Culex_O03_000000056063_split_00003	M11_filter20	0	1	3	8	9	969	181.610939112487	183.798165137615	20.5741687232225	133	0.732334740682233	0	0	0	133	0	0	0	T	C	CC	1	0	0	0	7610	EVERYTHING	O03	8	8	1	1	1	1	1
GC_00000809	p_00000211	140	211	8666	52205	Culex_O03_000000056063	Culex_O03_000000056063_split_00003	O11_filter20	0	1	3	8	9	969	527.93395252838	534.073341094296	33.7406112411718	513	0.971712460513558	0	0	1	512	0	0	0	T	C	AC	1	0.00194931773879142	0.001953125	0.0141116969831907	7610	EVERYTHING	O03	8	8	1	1	1	1	1
GC_00000809	p_00000211	140	211	8666	52205	Culex_O03_000000056063	Culex_O03_000000056063_split_00003	O12_filter20	0	1	3	8	9	969	196.209494324045	194.250530785563	30.5231608614699	191	0.973449325976847	0	0	0	191	0	0	0	T	C	CC	1	0	0	0	7610	EVERYTHING	O03	8	8	1	1	1	1	1
GC_00000852	p_00000910	648	910	31078	31078	Culex_O03_000000011436	Culex_O03_000000011436_split_00001	M11_filter20	0	1	3	203	204	771	141.819714656291	138.006677796327	21.025224269291	176	1.24101222757744	0	0	0	0	176	0	0	A	G	GG	1	0	0	0	7954	EVERYTHING	O03	8	8	1	1	1	1	1	K03787	5'-nucleotidase [EC:3.1.3.5]
GC_00000852	p_00000910	648	910	31078	31078	Culex_O03_000000011436	Culex_O03_000000011436_split_00001	O11_filter20	0	1	3	203	204	771	481.172503242542	481.962154294032	24.9483605249822	457	0.949763332111358	0	0	0	0	457	0	0	A	G	GG	1	0	0	0	7954	EVERYTHING	O03	8	8	1	1	1	1	1	K03787	5'-nucleotidase [EC:3.1.3.5]
GC_00000852	p_00000910	648	910	31078	31078	Culex_O03_000000011436	Culex_O03_000000011436_split_00001	O12_filter20	0	1	3	203	204	771	188.905317769131	199.518404907975	24.3759152460261	161	0.852278813012373	0	0	0	0	161	0	0	A	G	GG	1	0	0	0	7954	EVERYTHING	O03	8	8	1	1	1	1	1	K03787	5'-nucleotidase [EC:3.1.3.5]
GC_00000935	p_00002555	533	2555	18907	44837	Culex_O03_000000106758	Culex_O03_000000106758_split_00002	O07_filter20	0	1	2	233	234	1590	133.264779874214	129.183585313175	11.5285411546999	131	0.98300541316054	0	0	0	131	0	0	0	T	C	CC	1	0	0	0	8618	EVERYTHING	O03	8	8	1	1	0.999842470069313	1	0.999921228830248	K20327	glycosyltransferase XagB
GC_00000939	p_00000209	134	209	689	44228	Culex_O03_000000056063	Culex_O03_000000056063_split_00003	O12_filter20	0	1	1	133	134	1083	184.987996306556	186.955967555041	11.6447177570799	203	1.09736849986523	0	0	0	1	0	0	202	C	T	CT	0.995073891625616	0.00492610837438424	0.00495049504950495	0.031087383598224	8650	EVERYTHING	O03	8	8	1	1	0.999305555555556	1	0.999652657172629
GC_00000955	p_00001012	764	1012	11667	11667	Culex_O03_000000092555	Culex_O03_000000092555_split_00001	O11_filter20	0	1	1	322	323	1458	489.674211248285	498.034482758621	30.7134036764088	511	1.04355097381451	0	0	510	0	1	0	0	G	A	AG	0.998043052837573	0.00195694716242661	0.00196078431372549	0.0141592768644297	8778	EVERYTHING	O03	8	8	1	1	0.999484536082474	1	0.99974220159835	K03498	trk system potassium uptake protein
GC_00000955	p_00001012	764	1012	11667	11667	Culex_O03_000000092555	Culex_O03_000000092555_split_00001	M11_filter20	0	1	1	322	323	1458	146.4890260631	142.262870514821	17.0342962445302	156	1.06492618725448	0	0	156	0	0	0	0	G	A	AA	1	0	0	0	8778	EVERYTHING	O03	8	8	1	1	0.999484536082474	1	0.99974220159835	K03498	trk system potassium uptake protein
GC_00000955	p_00001012	764	1012	11667	11667	Culex_O03_000000092555	Culex_O03_000000092555_split_00001	O12_filter20	0	1	1	322	323	1458	160.175582990398	159.608919382504	13.5276119134524	155	0.967688065223349	0	0	155	0	0	0	0	G	A	AA	1	0	0	0	8778	EVERYTHING	O03	8	8	1	1	0.999484536082474	1	0.99974220159835	K03498	trk system potassium uptake protein
GC_00000955	p_00001012	764	1012	11667	11667	Culex_O03_000000092555	Culex_O03_000000092555_split_00001	O07_filter20	0	1	1	322	323	1458	133.562414266118	133.870384325546	11.4521943384239	130	0.973327718836978	0	0	130	0	0	0	0	G	A	AA	1	0	0	0	8778	EVERYTHING	O03	8	8	1	1	0.999484536082474	1	0.99974220159835	K03498	trk system potassium uptake protein
GC_00000956	p_00003661	262	3661	1830	1830	Culex_O03_000000182248	Culex_O03_000000182248_split_00001	O12_filter20	0	1	1	78	79	2358	158.410093299406	162.649723200805	22.7227685603158	176	1.11104031526165	0	0	176	0	0	0	0	G	A	AA	1	0	0	0	8786	EVERYTHING	O03	8	8	1	1	0.999893842887473	1	0.999946918626254	K06867	uncharacterized protein
GC_00000979	p_00002550	481	2550	559	559	Culex_O03_000000037665	Culex_O03_000000037665_split_00001	O07_filter20	0	1	1	76	77	258	110.744186046512	106.712765957447	4.53267649179452	109	0.9842503149937	0	0	109	0	0	0	0	G	A	AA	1	0	0	0	8970	EVERYTHING	O03	8	8	1	1	0.997058823529412	1	0.998527245949926
GC_00000983	p_00001264	951	1264	21480	21480	Culex_O03_000000014944	Culex_O03_000000014944_split_00001	O12_filter20	0	1	2	500	501	2322	168.105943152455	170.657210401891	18.4726297761576	165	0.981523894431037	0	0	0	0	165	0	0	A	G	GG	1	0	0	0	9002	EVERYTHING	O03	8	8	1	1	0.999445573831085	1	0.999722710047139	K02519	translation initiation factor IF-2	COG0532	Translation factors
GC_00000983	p_00001264	951	1264	21480	21480	Culex_O03_000000014944	Culex_O03_000000014944_split_00001	O11_filter20	0	1	2	500	501	2322	439.71834625323	436.010798122066	27.1940924235997	386	0.877834648676919	0	0	0	0	386	0	0	A	G	GG	1	0	0	0	9002	EVERYTHING	O03	8	8	1	1	0.999445573831085	1	0.999722710047139	K02519	translation initiation factor IF-2	COG0532	Translation factors
GC_00000983	p_00001264	951	1264	21480	21480	Culex_O03_000000014944	Culex_O03_000000014944_split_00001	M11_filter20	0	1	2	500	501	2322	150.780792420327	143.132701421801	15.6837586043932	144	0.955028804985819	0	0	0	0	144	0	0	A	G	GG	1	0	0	0	9002	EVERYTHING	O03	8	8	1	1	0.999445573831085	1	0.999722710047139	K02519	translation initiation factor IF-2	COG0532	Translation factors
GC_00000987	p_00001323	1015	1323	887	887	Culex_O03_000000109456	Culex_O03_000000109456_split_00001	O12_filter20	0	1	2	191	192	1521	162.915844838922	160.167863554758	9.19173432036698	155	0.951411448980004	0	0	155	0	0	0	0	G	A	AA	1	0	0	0	9034	EVERYTHING	O03	8	8	1	1	0.999153020892151	1	0.999576331026691	K00602	phosphoribosylaminoimidazolecarboxamide formyltransferase / IMP cyclohydrolase [EC:2.1.2.3 3.5.4.10]	COG0138	Purine biosynthesis	M00048	Pathway modules; Nucleotide metabolism; Purine metabolism
GC_00000987	p_00001323	1015	1323	887	887	Culex_O03_000000109456	Culex_O03_000000109456_split_00001	M11_filter20	0	1	2	191	192	1521	168.246548323471	167.674634794157	28.3661855987793	148	0.879661434215308	0	0	148	0	0	0	0	G	A	AA	1	0	0	0	9034	EVERYTHING	O03	8	8	1	1	0.999153020892151	1	0.999576331026691	K00602	phosphoribosylaminoimidazolecarboxamide formyltransferase / IMP cyclohydrolase [EC:2.1.2.3 3.5.4.10]	COG0138	Purine biosynthesis	M00048	Pathway modules; Nucleotide metabolism; Purine metabolism
GC_00000987	p_00001323	1015	1323	887	887	Culex_O03_000000109456	Culex_O03_000000109456_split_00001	O11_filter20	0	1	2	191	192	1521	510.029585798817	496.508447304907	22.1655197668639	520	1.01954869772029	0	0	511	0	5	0	4	G	A	AG	0.990384615384615	0.0173076923076923	0.00978473581213307	0.0992572200355827	9034	EVERYTHING	O03	8	8	1	1	0.999153020892151	1	0.999576331026691	K00602	phosphoribosylaminoimidazolecarboxamide formyltransferase / IMP cyclohydrolase [EC:2.1.2.3 3.5.4.10]	COG0138	Purine biosynthesis	M00048	Pathway modules; Nucleotide metabolism; Purine metabolism
GC_00000991	p_00003880	553	3880	21691	72569	Culex_O03_000000106758	Culex_O03_000000106758_split_00003	O12_filter20	0	1	1	547	548	3255	176.276497695853	176.798852514344	27.1944294841944	185	1.04948760849106	0	0	0	0	0	0	185	C	T	TT	1	0	0	0	9066	EVERYTHING	O03	8	8	1	1	0.999308118081181	1	0.999653939324028	K03201	type IV secretion system protein VirB6
GC_00000992	p_00000332	275	332	10252	10252	Culex_O03_000000138434	Culex_O03_000000138434_split_00001	M11_filter20	0	1	1	419	420	1797	161.946021146355	149.90402075227	24.8461908636991	147	0.907709858874224	0	0	0	147	0	0	0	T	C	CC	1	0	0	0	9074	EVERYTHING	O03	8	8	1	1	0.999283325370282	1	0.999641534233481	K03596	GTP-binding protein LepA
GC_00000992	p_00000332	275	332	10252	10252	Culex_O03_000000138434	Culex_O03_000000138434_split_00001	O11_filter20	0	1	1	419	420	1797	498.468002225932	493.961632155907	36.0790053940348	463	0.928845979947463	0	0	0	463	0	0	0	T	C	CC	1	0	0	0	9074	EVERYTHING	O03	8	8	1	1	0.999283325370282	1	0.999641534233481	K03596	GTP-binding protein LepA
GC_00000997	p_00001280	964	1280	3728	3728	Culex_O03_000000247385	Culex_O03_000000247385_split_00001	O11_filter20	0	1	2	176	177	1275	488.498039215686	491.02541630149	25.9854719561648	521	1.06653447542286	0	0	517	2	1	0	1	G	A	AC	0.998080614203455	0.00767754318618042	0.00386847195357834	0.053015952536519	9114	EVERYTHING	O03	8	8	1	1	0.998989218328841	1	0.999494353615372	K07263	zinc protease [EC:3.4.24.-]
GC_00000997	p_00001280	964	1280	3728	3728	Culex_O03_000000247385	Culex_O03_000000247385_split_00001	O12_filter20	0	1	2	176	177	1275	172.494901960784	170.891740176423	32.8442704071142	133	0.771037279874142	0	0	133	0	0	0	0	G	A	AA	1	0	0	0	9114	EVERYTHING	O03	8	8	1	1	0.998989218328841	1	0.999494353615372	K07263	zinc protease [EC:3.4.24.-]
GC_00000997	p_00001280	964	1280	3728	3728	Culex_O03_000000247385	Culex_O03_000000247385_split_00001	M11_filter20	0	1	2	176	177	1275	144.992941176471	142.293713163065	12.980156373995	156	1.07591444613937	0	0	155	1	0	0	0	G	A	AC	1	0.00641025641025641	0.00645161290322581	0.0387605385156702	9114	EVERYTHING	O03	8	8	1	1	0.998989218328841	1	0.999494353615372	K07263	zinc protease [EC:3.4.24.-]
GC_00000998	p_00001057	878	1057	14558	14558	Culex_O03_000000224631	Culex_O03_000000224631_split_00001	O11_filter20	0	1	2	26	27	1020	567.075490196078	563.532481363152	27.8134237041269	590	1.04042585193727	0	0	1	0	0	0	589	C	T	AT	1	0.00169491525423729	0.00169779286926995	0.012507245084876	9122	EVERYTHING	O03	8	8	1	1	0.998735777496839	1	0.999367488931056	K03593	ATP-binding protein involved in chromosome partitioning
GC_00000998	p_00001057	878	1057	14558	14558	Culex_O03_000000224631	Culex_O03_000000224631_split_00001	M11_filter20	0	1	2	26	27	1020	183.140196078431	192.352317880795	18.103100003225	187	1.02107567865612	0	0	0	0	0	0	187	C	T	TT	1	0	0	0	9122	EVERYTHING	O03	8	8	1	1	0.998735777496839	1	0.999367488931056	K03593	ATP-binding protein involved in chromosome partitioning
GC_00001004	p_00001382	1054	1382	3866	3866	Culex_O03_000000224878	Culex_O03_000000224878_split_00001	M11_filter20	0	1	1	134	135	795	137.169811320755	137.513797634691	21.3922169251694	112	0.816506189821183	0	0	112	0	0	0	0	G	A	AA	1	0	0	0	9170	EVERYTHING	O03	8	8	1	1	0.997970779220779	1	0.998984359130611
GC_00001004	p_00001382	1054	1382	3866	3866	Culex_O03_000000224878	Culex_O03_000000224878_split_00001	O11_filter20	0	1	1	134	135	795	432.650314465409	421.224460431655	33.2379038239199	425	0.982317557136502	0	0	424	0	0	0	1	G	A	AT	1	0.00235294117647059	0.00235849056603774	0.016590380645946	9170	EVERYTHING	O03	8	8	1	1	0.997970779220779	1	0.998984359130611
GC_00001004	p_00001382	1054	1382	3866	3866	Culex_O03_000000224878	Culex_O03_000000224878_split_00001	O12_filter20	0	1	1	134	135	795	154.241509433962	141.53480475382	12.557544050012	182	1.17996770563194	0	0	182	0	0	0	0	G	A	AA	1	0	0	0	9170	EVERYTHING	O03	8	8	1	1	0.997970779220779	1	0.998984359130611
GC_00001008	p_00000974	742	974	26366	26366	Culex_O03_000000136195	Culex_O03_000000136195_split_00001	O11_filter20	0	1	1	353	354	1410	508.192907801418	516.554207119741	26.9489714384087	530	1.0429110518148	0	0	528	1	1	0	0	G	A	AC	0.99811320754717	0.00377358490566038	0.00189393939393939	0.0274376899482316	9202	EVERYTHING	O03	8	8	1	1	0.999619250685349	1	0.999809589093263
GC_00001008	p_00000974	742	974	26366	26366	Culex_O03_000000136195	Culex_O03_000000136195_split_00001	M11_filter20	0	1	1	353	354	1410	155.06170212766	152.129032258065	23.3478507655962	124	0.799681664128213	0	0	124	0	0	0	0	G	A	AA	1	0	0	0	9202	EVERYTHING	O03	8	8	1	1	0.999619250685349	1	0.999809589093263
GC_00001008	p_00000974	742	974	26366	26366	Culex_O03_000000136195	Culex_O03_000000136195_split_00001	O12_filter20	0	1	1	353	354	1410	170.691489361702	169.013953488372	13.4350504462752	154	0.902212527267061	0	0	150	1	3	0	0	G	A	AG	0.980519480519481	0.025974025974026	0.02	0.135062141501664	9202	EVERYTHING	O03	8	8	1	1	0.999619250685349	1	0.999809589093263
GC_00001009	p_00000625	410	625	16469	16469	Culex_O03_000000128506	Culex_O03_000000128506_split_00001	O11_filter20	0	1	1	127	128	498	459.425702811245	459.425702811245	57.1566885868038	485	1.0556657954317	0	0	483	2	0	0	0	G	A	AC	1	0.00412371134020619	0.0041407867494824	0.0267585031533337	9210	EVERYTHING	O03	8	8	1	1	0.998917748917749	1	0.999458581483487	K01159	crossover junction endodeoxyribonuclease RuvC [EC:3.1.22.4]
GC_00001009	p_00000625	410	625	16469	16469	Culex_O03_000000128506	Culex_O03_000000128506_split_00001	M11_filter20	0	1	1	127	128	498	137.142570281125	137.142570281125	21.8449665891529	167	1.21771088041934	0	0	167	0	0	0	0	G	A	AA	1	0	0	0	9210	EVERYTHING	O03	8	8	1	1	0.998917748917749	1	0.999458581483487	K01159	crossover junction endodeoxyribonuclease RuvC [EC:3.1.22.4]
GC_00001009	p_00000625	410	625	16469	16469	Culex_O03_000000128506	Culex_O03_000000128506_split_00001	O12_filter20	0	1	1	127	128	498	145.385542168675	143.160465116279	10.0215962042651	131	0.901052457114444	0	0	131	0	0	0	0	G	A	AA	1	0	0	0	9210	EVERYTHING	O03	8	8	1	1	0.998917748917749	1	0.999458581483487	K01159	crossover junction endodeoxyribonuclease RuvC [EC:3.1.22.4]
GC_00001021	p_00000334	279	334	13712	13712	Culex_O03_000000138434	Culex_O03_000000138434_split_00001	O12_filter20	0	1	3	114	115	477	145.568134171908	150.009523809524	16.2783790219655	174	1.19531655049254	0	0	0	0	174	0	0	A	G	GG	1	0	0	0	9306	EVERYTHING	O03	8	8	1	1	0.998869801084991	1	0.999434581024539	K03101	signal peptidase II [EC:3.4.23.36]
GC_00001021	p_00000334	279	334	13712	13712	Culex_O03_000000138434	Culex_O03_000000138434_split_00001	M11_filter20	0	1	3	114	115	477	149.383647798742	144.925824175824	12.4215115222165	138	0.923795890872348	0	0	0	0	138	0	0	A	G	GG	1	0	0	0	9306	EVERYTHING	O03	8	8	1	1	0.998869801084991	1	0.999434581024539	K03101	signal peptidase II [EC:3.4.23.36]
GC_00001021	p_00000334	279	334	13712	13712	Culex_O03_000000138434	Culex_O03_000000138434_split_00001	O11_filter20	0	1	3	114	115	477	443.582809224319	447.177570093458	23.3583674231525	463	1.04377354210285	0	0	0	0	463	0	0	A	G	GG	1	0	0	0	9306	EVERYTHING	O03	8	8	1	1	0.998869801084991	1	0.999434581024539	K03101	signal peptidase II [EC:3.4.23.36]
GC_00001023	p_00001245	927	1245	5289	5289	Culex_O03_000000111663	Culex_O03_000000111663_split_00001	O11_filter20	0	1	2	40	41	702	468.346153846154	468.604285714286	40.6178600256245	410	0.875420875420875	0	0	0	0	410	0	0	A	G	GG	1	0	0	0	9322	EVERYTHING	O03	8	8	1	1	0.996690967375007	0.988451790735532	0.992554281032616
GC_00001023	p_00001245	927	1245	5289	5289	Culex_O03_000000111663	Culex_O03_000000111663_split_00001	M11_filter20	0	1	2	40	41	702	155.380341880342	156.176829268293	27.3738093572478	142	0.913886520531368	0	0	0	0	142	0	0	A	G	GG	1	0	0	0	9322	EVERYTHING	O03	8	8	1	1	0.996690967375007	0.988451790735532	0.992554281032616
GC_00001023	p_00001245	927	1245	5289	5289	Culex_O03_000000111663	Culex_O03_000000111663_split_00001	O12_filter20	0	1	2	40	41	702	163.542735042735	157.794444444444	17.0516743683848	155	0.947764509132718	0	0	1	1	151	0	2	A	G	GT	0.993548387096774	0.0258064516129032	0.0132450331125828	0.146679634853611	9322	EVERYTHING	O03	8	8	1	1	0.996690967375007	0.988451790735532	0.992554281032616
GC_00001026	p_00000326	272	326	5980	5980	Culex_O03_000000138434	Culex_O03_000000138434_split_00001	O11_filter20	0	1	3	55	56	693	480.518037518038	462.314442413163	21.7219387959438	443	0.921921687452515	0	0	0	443	0	0	0	T	C	CC	1	0	0	0	9346	EVERYTHING	O03	8	8	1	1	0.998136645962733	1	0.999067454149829
GC_00001026	p_00000326	272	326	5980	5980	Culex_O03_000000138434	Culex_O03_000000138434_split_00001	O12_filter20	0	1	3	55	56	693	170.835497835498	161.591375770021	13.1734350775245	157	0.919012746116616	0	0	0	157	0	0	0	T	C	CC	1	0	0	0	9346	EVERYTHING	O03	8	8	1	1	0.998136645962733	1	0.999067454149829
[truncated: 15 more columns]

## Sheet: O07
gene_cluster_id	entry_id	corresponding_gene_call	unique_pos_identifier	pos	pos_in_contig	contig_name	split_name	sample_id	in_noncoding_gene_call	in_coding_gene_call	base_pos_in_codon	codon_order_in_gene	codon_number	gene_length	gene_coverage	non_outlier_gene_coverage	non_outlier_gene_coverage_std	coverage	mean_normalized_coverage	cov_outlier_in_split	cov_outlier_in_contig	A	C	G	N	T	reference	consensus	competing_nts	departure_from_reference	departure_from_consensus	n2n1ratio	entropy	unique_id	bin_name	genome_name	num_genomes_gene_cluster_has_hits	num_genes_in_gene_cluster	max_num_paralogs	SCG	functional_homogeneity_index	geometric_homogeneity_index	combined_homogeneity_index	KOfam_ACC	KOfam	COG20_PATHWAY_ACC	COG20_PATHWAY	KEGG_Class_ACC	KEGG_Class
GC_00000230	p_00001853	622	1853	17952	17952	Culex_O07_000000066774	Culex_O07_000000066774_split_00001	O11_filter20	0	1	3	60	61	3060	463.590849673203	460.45430210325	28.5101457175189	471	1.01598208923239	0	0	0	0	470	0	1	A	G	GT	1	0.00212314225053079	0.00212765957446809	0.0151885260526619	2979	EVERYTHING	O07	8	8	1	1	1	1	1	K23270	phosphoribosylformylglycinamidine synthase subunit PurSL [EC:6.3.5.3]	COG0046	Purine biosynthesis	M00048	Pathway modules; Nucleotide metabolism; Purine metabolism
GC_00000230	p_00001853	622	1853	17952	17952	Culex_O07_000000066774	Culex_O07_000000066774_split_00001	O12_filter20	0	1	3	60	61	3060	171.957516339869	171.126712328767	17.379425947621	163	0.947908550143484	0	0	0	1	162	0	0	A	G	CG	1	0.00613496932515337	0.00617283950617284	0.0373661130297916	2979	EVERYTHING	O07	8	8	1	1	1	1	1	K23270	phosphoribosylformylglycinamidine synthase subunit PurSL [EC:6.3.5.3]	COG0046	Purine biosynthesis	M00048	Pathway modules; Nucleotide metabolism; Purine metabolism
GC_00000230	p_00001853	622	1853	17952	17952	Culex_O07_000000066774	Culex_O07_000000066774_split_00001	M11_filter20	0	1	3	60	61	3060	163.230392156863	147.950040290089	24.471610325523	168	1.0292200966996	0	0	0	0	168	0	0	A	G	GG	1	0	0	0	2979	EVERYTHING	O07	8	8	1	1	1	1	1	K23270	phosphoribosylformylglycinamidine synthase subunit PurSL [EC:6.3.5.3]	COG0046	Purine biosynthesis	M00048	Pathway modules; Nucleotide metabolism; Purine metabolism
GC_00000671	p_00001602	558	1602	7261	7261	Culex_O07_000000041639	Culex_O07_000000041639_split_00001	M11_filter20	0	1	3	29	30	216	128.328703703704	126.642512077295	18.6973797401776	126	0.981853602222302	0	0	126	0	0	0	0	G	A	AA	1	0	0	0	6507	EVERYTHING	O07	8	8	1	1	1	1	1	K02913	large subunit ribosomal protein L33	COG0267	Ribosome 50S subunit
GC_00000685	p_00000128	90	128	20157	63969	Culex_O07_000000072412	Culex_O07_000000072412_split_00003	O11_filter20	0	1	3	290	291	1011	538.627101879327	531.075983717775	19.0691004011987	496	0.920859715876537	0	0	495	0	1	0	0	G	A	AG	0.997983870967742	0.00201612903225806	0.00202020202020202	0.0145273531936741	6619	EVERYTHING	O07	8	8	1	1	1	1	1	K01409	N6-L-threonylcarbamoyladenine synthase [EC:2.3.1.234]	COG0533	tRNA modification
GC_00000685	p_00000128	90	128	20157	63969	Culex_O07_000000072412	Culex_O07_000000072412_split_00003	M11_filter20	0	1	3	290	291	1011	175.483679525223	173.053459119497	17.4544712809945	174	0.991545199364199	0	0	174	0	0	0	0	G	A	AA	1	0	0	0	6619	EVERYTHING	O07	8	8	1	1	1	1	1	K01409	N6-L-threonylcarbamoyladenine synthase [EC:2.3.1.234]	COG0533	tRNA modification
GC_00000809	p_00000125	69	125	14021	35146	Culex_O07_000000072412	Culex_O07_000000072412_split_00002	M11_filter20	0	1	3	8	9	969	181.609907120743	183.797018348624	20.5754115370044	133	0.732338902147971	0	0	0	0	133	0	0	A	G	GG	1	0	0	0	7611	EVERYTHING	O07	8	8	1	1	1	1	1
GC_00000809	p_00000125	69	125	14021	35146	Culex_O07_000000072412	Culex_O07_000000072412_split_00002	O11_filter20	0	1	3	8	9	969	527.647058823529	532.665521191294	34.7613090234845	512	0.970345596432553	0	0	0	0	511	0	1	A	G	GT	1	0.001953125	0.00195694716242661	0.01413544419167	7611	EVERYTHING	O07	8	8	1	1	1	1	1
GC_00000809	p_00000125	69	125	14021	35146	Culex_O07_000000072412	Culex_O07_000000072412_split_00002	O12_filter20	0	1	3	8	9	969	196.461300309598	194.301604278075	29.8784515844454	191	0.972201648360307	0	0	0	0	191	0	0	A	G	GG	1	0	0	0	7611	EVERYTHING	O07	8	8	1	1	1	1	1
GC_00000852	p_00002889	710	2889	6590	6590	Culex_O07_000000125112	Culex_O07_000000125112_split_00001	O12_filter20	0	1	3	203	204	771	188.867704280156	199.429447852761	24.3651841837617	161	0.852448546529595	0	0	0	161	0	0	0	T	C	CC	1	0	0	0	7955	EVERYTHING	O07	8	8	1	1	1	1	1	K03787	5'-nucleotidase [EC:3.1.3.5]
GC_00000852	p_00002889	710	2889	6590	6590	Culex_O07_000000125112	Culex_O07_000000125112_split_00001	O11_filter20	0	1	3	203	204	771	481.430609597925	482.199127906977	25.1298291516863	456	0.947176998946611	0	0	0	456	0	0	0	T	C	CC	1	0	0	0	7955	EVERYTHING	O07	8	8	1	1	1	1	1	K03787	5'-nucleotidase [EC:3.1.3.5]
GC_00000852	p_00002889	710	2889	6590	6590	Culex_O07_000000125112	Culex_O07_000000125112_split_00001	M11_filter20	0	1	3	203	204	771	141.778210116732	138.116472545757	21.0754861867127	175	1.23432225485084	0	0	0	175	0	0	0	T	C	CC	1	0	0	0	7955	EVERYTHING	O07	8	8	1	1	1	1	1	K03787	5'-nucleotidase [EC:3.1.3.5]
GC_00000935	p_00000159	130	159	6041	30803	Culex_O07_000000045213	Culex_O07_000000045213_split_00002	O11_filter20	0	1	2	233	234	1590	527.188050314465	515.151773049645	39.0069053767286	548	1.03947727888202	0	0	546	2	0	0	0	G	A	AC	1	0.00364963503649635	0.00366300366300366	0.0241288360030557	8619	EVERYTHING	O07	8	8	1	1	0.999842470069313	1	0.999921228830248	K20327	glycosyltransferase XagB
GC_00000935	p_00000159	130	159	6041	30803	Culex_O07_000000045213	Culex_O07_000000045213_split_00002	M11_filter20	0	1	2	233	234	1590	155.162893081761	153.432692307692	29.250896997683	128	0.824939503625729	0	0	128	0	0	0	0	G	A	AA	1	0	0	0	8619	EVERYTHING	O07	8	8	1	1	0.999842470069313	1	0.999921228830248	K20327	glycosyltransferase XagB
GC_00000935	p_00000159	130	159	6041	30803	Culex_O07_000000045213	Culex_O07_000000045213_split_00002	O03_filter20	0	1	2	233	234	1590	260.599371069182	255.083100558659	25.7997920046172	260	0.997700028719474	0	0	259	0	0	0	1	G	A	AT	1	0.00384615384615385	0.00386100386100386	0.0252259849379113	8619	EVERYTHING	O07	8	8	1	1	0.999842470069313	1	0.999921228830248	K20327	glycosyltransferase XagB
GC_00000935	p_00000159	130	159	6041	30803	Culex_O07_000000045213	Culex_O07_000000045213_split_00002	O12_filter20	0	1	2	233	234	1590	178.483018867925	180.353424657534	18.9942246607621	182	1.01970485009937	0	0	180	0	2	0	0	G	A	AG	0.989010989010989	0.010989010989011	0.0111111111111111	0.0604982941023021	8619	EVERYTHING	O07	8	8	1	1	0.999842470069313	1	0.999921228830248	K20327	glycosyltransferase XagB
GC_00000939	p_00000127	75	127	21998	43123	Culex_O07_000000072412	Culex_O07_000000072412_split_00002	O12_filter20	0	1	1	133	134	1083	185.162511542013	187.131843575419	12.4153645330895	203	1.09633423261241	0	0	202	0	1	0	0	G	A	AG	0.995073891625616	0.00492610837438424	0.00495049504950495	0.031087383598224	8651	EVERYTHING	O07	8	8	1	1	0.999305555555556	1	0.999652657172629
GC_00000955	p_00004486	10	4486	11595	11595	Culex_O07_000000056783	Culex_O07_000000056783_split_00001	O03_filter20	0	1	1	322	323	1458	226.133058984911	217.354317998386	24.5438688207429	259	1.14534337068019	0	0	2	0	257	0	0	A	G	AG	0.992277992277992	0.00772200772200772	0.00778210116731518	0.0452494973011154	8779	EVERYTHING	O07	8	8	1	1	0.999484536082474	1	0.99974220159835	K03498	trk system potassium uptake protein
GC_00000956	p_00009466	584	9466	9153	9153	Culex_O07_000000108380	Culex_O07_000000108380_split_00001	O12_filter20	0	1	1	78	79	2358	158.430025445293	162.699395770393	22.7312059447665	176	1.11090053482807	0	0	0	0	0	0	176	C	T	TT	1	0	0	0	8787	EVERYTHING	O07	8	8	1	1	0.999893842887473	1	0.999946918626254	K06867	uncharacterized protein
GC_00000979	p_00003191	819	3191	440	440	Culex_O07_000000109182	Culex_O07_000000109182_split_00001	M11_filter20	0	1	1	76	77	258	154.286821705426	156.975409836066	27.0134948409227	121	0.784253630106014	0	0	0	0	121	0	0	A	G	GG	1	0	0	0	8971	EVERYTHING	O07	8	8	1	1	0.997058823529412	1	0.998527245949926
GC_00000979	p_00003191	819	3191	440	440	Culex_O07_000000109182	Culex_O07_000000109182_split_00001	O11_filter20	0	1	1	76	77	258	486.108527131783	508.090047393365	34.99324844153	388	0.798175671365695	0	0	0	0	388	0	0	A	G	GG	1	0	0	0	8971	EVERYTHING	O07	8	8	1	1	0.997058823529412	1	0.998527245949926
GC_00000979	p_00003191	819	3191	440	440	Culex_O07_000000109182	Culex_O07_000000109182_split_00001	O03_filter20	0	1	1	76	77	258	186.391472868217	186.800796812749	10.3469763546562	168	0.901328786208904	0	0	0	0	166	0	2	A	G	GT	1	0.0119047619047619	0.0120481927710843	0.0645814363776275	8971	EVERYTHING	O07	8	8	1	1	0.997058823529412	1	0.998527245949926
GC_00000979	p_00003191	819	3191	440	440	Culex_O07_000000109182	Culex_O07_000000109182_split_00001	O12_filter20	0	1	1	76	77	258	194.84496124031	200.5	18.3100750833393	156	0.800636562562164	0	0	1	0	155	0	0	A	G	AG	0.993589743589744	0.00641025641025641	0.00645161290322581	0.0387605385156702	8971	EVERYTHING	O07	8	8	1	1	0.997058823529412	1	0.998527245949926
GC_00000983	p_00003077	784	3077	11608	11608	Culex_O07_000000036771	Culex_O07_000000036771_split_00001	M11_filter20	0	1	2	500	501	2322	150.731266149871	142.665966386555	15.6820689671774	144	0.955342601957726	0	0	0	144	0	0	0	T	C	CC	1	0	0	0	9003	EVERYTHING	O07	8	8	1	1	0.999445573831085	1	0.999722710047139	K02519	translation initiation factor IF-2	COG0532	Translation factors
GC_00000983	p_00003077	784	3077	11608	11608	Culex_O07_000000036771	Culex_O07_000000036771_split_00001	O11_filter20	0	1	2	500	501	2322	439.735572782084	436.088387400094	27.1109040874085	386	0.877800259728558	0	0	0	386	0	0	0	T	C	CC	1	0	0	0	9003	EVERYTHING	O07	8	8	1	1	0.999445573831085	1	0.999722710047139	K02519	translation initiation factor IF-2	COG0532	Translation factors
GC_00000983	p_00003077	784	3077	11608	11608	Culex_O07_000000036771	Culex_O07_000000036771_split_00001	O12_filter20	0	1	2	500	501	2322	168.062015503876	170.764564275397	17.875483730497	165	0.981780442804428	0	0	0	165	0	0	0	T	C	CC	1	0	0	0	9003	EVERYTHING	O07	8	8	1	1	0.999445573831085	1	0.999722710047139	K02519	translation initiation factor IF-2	COG0532	Translation factors
GC_00000987	p_00002907	737	2907	6431	6431	Culex_O07_000000026145	Culex_O07_000000026145_split_00001	M11_filter20	0	1	2	191	192	1521	168.25969756739	167.683930942895	28.3923791180769	148	0.879592689988786	0	0	0	0	0	0	148	C	T	TT	1	0	0	0	9035	EVERYTHING	O07	8	8	1	1	0.999153020892151	1	0.999576331026691	K00602	phosphoribosylaminoimidazolecarboxamide formyltransferase / IMP cyclohydrolase [EC:2.1.2.3 3.5.4.10]	COG0138	Purine biosynthesis	M00048	Pathway modules; Nucleotide metabolism; Purine metabolism
GC_00000987	p_00002907	737	2907	6431	6431	Culex_O07_000000026145	Culex_O07_000000026145_split_00001	O12_filter20	0	1	2	191	192	1521	162.856673241289	159.900440528634	9.65354696310792	155	0.951757130457601	0	0	0	0	0	0	155	C	T	TT	1	0	0	0	9035	EVERYTHING	O07	8	8	1	1	0.999153020892151	1	0.999576331026691	K00602	phosphoribosylaminoimidazolecarboxamide formyltransferase / IMP cyclohydrolase [EC:2.1.2.3 3.5.4.10]	COG0138	Purine biosynthesis	M00048	Pathway modules; Nucleotide metabolism; Purine metabolism
GC_00000987	p_00002907	737	2907	6431	6431	Culex_O07_000000026145	Culex_O07_000000026145_split_00001	O11_filter20	0	1	2	191	192	1521	510.038132807364	496.286059629331	21.6773915882185	520	1.01953161254396	0	0	0	1	0	0	519	C	T	CT	0.998076923076923	0.00192307692307692	0.00192678227360308	0.0139478204925957	9035	EVERYTHING	O07	8	8	1	1	0.999153020892151	1	0.999576331026691	K00602	phosphoribosylaminoimidazolecarboxamide formyltransferase / IMP cyclohydrolase [EC:2.1.2.3 3.5.4.10]	COG0138	Purine biosynthesis	M00048	Pathway modules; Nucleotide metabolism; Purine metabolism
GC_00000991	p_00008878	110	8878	3071	3071	Culex_O07_000000045213	Culex_O07_000000045213_split_00001	O12_filter20	0	1	1	547	548	3255	176.231643625192	176.748228147148	27.1790365243402	185	1.04975472165178	0	0	185	0	0	0	0	G	A	AA	1	0	0	0	9067	EVERYTHING	O07	8	8	1	1	0.999308118081181	1	0.999653939324028	K03201	type IV secretion system protein VirB6
GC_00000992	p_00003855	1044	3855	18253	18253	Culex_O07_000000015689	Culex_O07_000000015689_split_00001	O11_filter20	0	1	1	419	420	1797	498.129660545353	493.620500305064	35.9061038316209	463	0.929476874541272	0	0	0	0	463	0	0	A	G	GG	1	0	0	0	9075	EVERYTHING	O07	8	8	1	1	0.999283325370282	1	0.999641534233481	K03596	GTP-binding protein LepA
GC_00000992	p_00003855	1044	3855	18253	18253	Culex_O07_000000015689	Culex_O07_000000015689_split_00001	M11_filter20	0	1	1	419	420	1797	161.921535893155	149.959196891192	24.8824494066438	147	0.907847119835861	0	0	0	0	147	0	0	A	G	GG	1	0	0	0	9075	EVERYTHING	O07	8	8	1	1	0.999283325370282	1	0.999641534233481	K03596	GTP-binding protein LepA
GC_00000997	p_00001908	634	1908	3666	3666	Culex_O07_000000037174	Culex_O07_000000037174_split_00001	M11_filter20	0	1	2	176	177	1275	144.992941176471	142.293713163065	12.980156373995	156	1.07591444613937	0	0	155	1	0	0	0	G	A	AC	1	0.00641025641025641	0.00645161290322581	0.0387605385156702	9115	EVERYTHING	O07	8	8	1	1	0.998989218328841	1	0.999494353615372	K07263	zinc protease [EC:3.4.24.-]
GC_00000997	p_00001908	634	1908	3666	3666	Culex_O07_000000037174	Culex_O07_000000037174_split_00001	O12_filter20	0	1	2	176	177	1275	172.494901960784	170.891740176423	32.8442704071142	133	0.771037279874142	0	0	133	0	0	0	0	G	A	AA	1	0	0	0	9115	EVERYTHING	O07	8	8	1	1	0.998989218328841	1	0.999494353615372	K07263	zinc protease [EC:3.4.24.-]
GC_00000997	p_00001908	634	1908	3666	3666	Culex_O07_000000037174	Culex_O07_000000037174_split_00001	O11_filter20	0	1	2	176	177	1275	488.498039215686	491.02541630149	25.9854719561648	521	1.06653447542286	0	0	517	2	1	0	1	G	A	AC	0.998080614203455	0.00767754318618042	0.00386847195357834	0.053015952536519	9115	EVERYTHING	O07	8	8	1	1	0.998989218328841	1	0.999494353615372	K07263	zinc protease [EC:3.4.24.-]
GC_00000998	p_00000850	332	850	13290	13290	Culex_O07_000000061951	Culex_O07_000000061951_split_00001	O11_filter20	0	1	2	26	27	1020	566.676470588235	562.740354535975	28.6532312739676	592	1.04468780816941	0	0	591	0	0	0	1	G	A	AT	1	0.00168918918918919	0.00169204737732657	0.0124707121019042	9123	EVERYTHING	O07	8	8	1	1	0.998735777496839	1	0.999367488931056	K03593	ATP-binding protein involved in chromosome partitioning
GC_00000998	p_00000850	332	850	13290	13290	Culex_O07_000000061951	Culex_O07_000000061951_split_00001	M11_filter20	0	1	2	26	27	1020	183.146078431373	192.360264900662	18.1087227142177	187	1.02104288337286	0	0	187	0	0	0	0	G	A	AA	1	0	0	0	9123	EVERYTHING	O07	8	8	1	1	0.998735777496839	1	0.999367488931056	K03593	ATP-binding protein involved in chromosome partitioning
GC_00001004	p_00003183	813	3183	3804	3804	Culex_O07_000000085083	Culex_O07_000000085083_split_00001	O12_filter20	0	1	1	134	135	795	154.241509433962	141.53480475382	12.557544050012	182	1.17996770563194	0	0	182	0	0	0	0	G	A	AA	1	0	0	0	9171	EVERYTHING	O07	8	8	1	1	0.997970779220779	1	0.998984359130611
GC_00001004	p_00003183	813	3183	3804	3804	Culex_O07_000000085083	Culex_O07_000000085083_split_00001	O11_filter20	0	1	1	134	135	795	432.650314465409	421.224460431655	33.2379038239199	425	0.982317557136502	0	0	424	0	0	0	1	G	A	AT	1	0.00235294117647059	0.00235849056603774	0.016590380645946	9171	EVERYTHING	O07	8	8	1	1	0.997970779220779	1	0.998984359130611
GC_00001004	p_00003183	813	3183	3804	3804	Culex_O07_000000085083	Culex_O07_000000085083_split_00001	M11_filter20	0	1	1	134	135	795	137.169811320755	137.513797634691	21.3922169251694	112	0.816506189821183	0	0	112	0	0	0	0	G	A	AA	1	0	0	0	9171	EVERYTHING	O07	8	8	1	1	0.997970779220779	1	0.998984359130611
GC_00001008	p_00004327	1163	4327	26294	26294	Culex_O07_000000018836	Culex_O07_000000018836_split_00001	O12_filter20	0	1	1	353	354	1410	170.691489361702	169.013953488372	13.4350504462752	154	0.902212527267061	0	0	150	1	3	0	0	G	A	AG	0.980519480519481	0.025974025974026	0.02	0.135062141501664	9203	EVERYTHING	O07	8	8	1	1	0.999619250685349	1	0.999809589093263
GC_00001008	p_00004327	1163	4327	26294	26294	Culex_O07_000000018836	Culex_O07_000000018836_split_00001	O11_filter20	0	1	1	353	354	1410	508.192907801418	516.554207119741	26.9489714384087	530	1.0429110518148	0	0	528	1	1	0	0	G	A	AC	0.99811320754717	0.00377358490566038	0.00189393939393939	0.0274376899482316	9203	EVERYTHING	O07	8	8	1	1	0.999619250685349	1	0.999809589093263
GC_00001008	p_00004327	1163	4327	26294	26294	Culex_O07_000000018836	Culex_O07_000000018836_split_00001	M11_filter20	0	1	1	353	354	1410	155.06170212766	152.129032258065	23.3478507655962	124	0.799681664128213	0	0	124	0	0	0	0	G	A	AA	1	0	0	0	9203	EVERYTHING	O07	8	8	1	1	0.999619250685349	1	0.999809589093263
GC_00001009	p_00000684	276	684	1410	1410	Culex_O07_000000124766	Culex_O07_000000124766_split_00001	O11_filter20	0	1	1	127	128	498	459.353413654618	459.353413654618	57.2282437782021	485	1.05583192718943	0	0	0	0	2	0	483	C	T	GT	1	0.00412371134020619	0.0041407867494824	0.0267585031533337	9211	EVERYTHING	O07	8	8	1	1	0.998917748917749	1	0.999458581483487	K01159	crossover junction endodeoxyribonuclease RuvC [EC:3.1.22.4]
GC_00001009	p_00000684	276	684	1410	1410	Culex_O07_000000124766	Culex_O07_000000124766_split_00001	O12_filter20	0	1	1	127	128	498	145.449799196787	143.066974595843	10.1179028371262	131	0.900654388822928	0	0	0	0	0	0	131	C	T	TT	1	0	0	0	9211	EVERYTHING	O07	8	8	1	1	0.998917748917749	1	0.999458581483487	K01159	crossover junction endodeoxyribonuclease RuvC [EC:3.1.22.4]
GC_00001009	p_00000684	276	684	1410	1410	Culex_O07_000000124766	Culex_O07_000000124766_split_00001	M11_filter20	0	1	1	127	128	498	137.142570281125	137.142570281125	21.8449665891529	167	1.21771088041934	0	0	0	0	0	0	167	C	T	TT	1	0	0	0	9211	EVERYTHING	O07	8	8	1	1	0.998917748917749	1	0.999458581483487	K01159	crossover junction endodeoxyribonuclease RuvC [EC:3.1.22.4]
GC_00001021	p_00003853	1040	3853	14793	14793	Culex_O07_000000015689	Culex_O07_000000015689_split_00001	M11_filter20	0	1	3	114	115	477	149.383647798742	144.925824175824	12.4215115222165	138	0.923795890872348	0	0	0	138	0	0	0	T	C	CC	1	0	0	0	9307	EVERYTHING	O07	8	8	1	1	0.998869801084991	1	0.999434581024539	K03101	signal peptidase II [EC:3.4.23.36]
GC_00001021	p_00003853	1040	3853	14793	14793	Culex_O07_000000015689	Culex_O07_000000015689_split_00001	O11_filter20	0	1	3	114	115	477	443.672955974843	447.737089201878	23.0211453110691	463	1.04356146518485	0	0	0	463	0	0	0	T	C	CC	1	0	0	0	9307	EVERYTHING	O07	8	8	1	1	0.998869801084991	1	0.999434581024539	K03101	signal peptidase II [EC:3.4.23.36]
GC_00001021	p_00003853	1040	3853	14793	14793	Culex_O07_000000015689	Culex_O07_000000015689_split_00001	O12_filter20	0	1	3	114	115	477	145.517819706499	149.952380952381	16.3087069659889	174	1.19572984498358	0	0	0	174	0	0	0	T	C	CC	1	0	0	0	9307	EVERYTHING	O07	8	8	1	1	0.998869801084991	1	0.999434581024539	K03101	signal peptidase II [EC:3.4.23.36]
GC_00001023	p_00002356	664	2356	4199	4199	Culex_O07_000000043057	Culex_O07_000000043057_split_00001	M11_filter20	0	1	2	40	41	702	155.081196581197	156.375748502994	28.333997245162	142	0.915649370332608	0	0	0	0	142	0	0	A	G	GG	1	0	0	0	9323	EVERYTHING	O07	8	8	1	1	0.996690967375007	0.988451790735532	0.992554281032616
GC_00001023	p_00002356	664	2356	4199	4199	Culex_O07_000000043057	Culex_O07_000000043057_split_00001	O12_filter20	0	1	2	40	41	702	163.076923076923	157.027777777778	17.0503928125345	154	0.94433962264151	0	0	1	1	150	0	2	A	G	GT	0.993506493506494	0.025974025974026	0.0133333333333333	0.147461768156757	9323	EVERYTHING	O07	8	8	1	1	0.996690967375007	0.988451790735532	0.992554281032616
GC_00001023	p_00002356	664	2356	4199	4199	Culex_O07_000000043057	Culex_O07_000000043057_split_00001	O11_filter20	0	1	2	40	41	702	467.235042735043	467.719197707736	39.10812582282	410	0.877502675313034	0	0	0	0	410	0	0	A	G	GG	1	0	0	0	9323	EVERYTHING	O07	8	8	1	1	0.996690967375007	0.988451790735532	0.992554281032616
GC_00001026	p_00003861	1047	3861	22525	22525	Culex_O07_000000015689	Culex_O07_000000015689_split_00001	O12_filter20	0	1	3	55	56	693	170.844155844156	161.603696098563	13.1886107099251	157	0.918966172557963	0	0	0	0	157	0	0	A	G	GG	1	0	0	0	9347	EVERYTHING	O07	8	8	1	1	0.998136645962733	1	0.999067454149829
GC_00001026	p_00003861	1047	3861	22525	22525	Culex_O07_000000015689	Culex_O07_000000015689_split_00001	O11_filter20	0	1	3	55	56	693	480.466089466089	462.307129798903	21.9501013891536	445	0.926183990413349	0	0	2	0	443	0	0	A	G	AG	0.995505617977528	0.00449438202247191	0.00451467268623025	0.028776074321038	9347	EVERYTHING	O07	8	8	1	1	0.998136645962733	1	0.999067454149829
[truncated: 15 more columns]

## Sheet: O11
gene_cluster_id	entry_id	corresponding_gene_call	unique_pos_identifier	pos	pos_in_contig	contig_name	split_name	sample_id	in_noncoding_gene_call	in_coding_gene_call	base_pos_in_codon	codon_order_in_gene	codon_number	gene_length	gene_coverage	non_outlier_gene_coverage	non_outlier_gene_coverage_std	coverage	mean_normalized_coverage	cov_outlier_in_split	cov_outlier_in_contig	A	C	G	N	T	reference	consensus	competing_nts	departure_from_reference	departure_from_consensus	n2n1ratio	entropy	unique_id	bin_name	genome_name	num_genomes_gene_cluster_has_hits	num_genes_in_gene_cluster	max_num_paralogs	SCG	functional_homogeneity_index	geometric_homogeneity_index	combined_homogeneity_index	KOfam_ACC	KOfam	COG20_PATHWAY_ACC	COG20_PATHWAY	KEGG_Class_ACC	KEGG_Class
GC_00000230	p_00001739	4	1739	6686	6686	Culex_O11_000000123993	Culex_O11_000000123993_split_00001	O03_filter20	0	1	3	60	61	3060	224.704575163399	224.410646387833	21.5561954284176	238	1.0591684652034	0	0	0	0	0	0	238	C	T	TT	1	0	0	0	2980	EVERYTHING	O11	8	8	1	1	1	1	1	K23270	phosphoribosylformylglycinamidine synthase subunit PurSL [EC:6.3.5.3]	COG0046	Purine biosynthesis	M00048	Pathway modules; Nucleotide metabolism; Purine metabolism
GC_00000230	p_00001739	4	1739	6686	6686	Culex_O11_000000123993	Culex_O11_000000123993_split_00001	O07_filter20	0	1	3	60	61	3060	120.919281045752	121.101414280786	14.4881174825969	119	0.984127584706483	0	0	0	0	1	0	118	C	T	GT	1	0.00840336134453781	0.00847457627118644	0.0485286554060803	2980	EVERYTHING	O11	8	8	1	1	1	1	1	K23270	phosphoribosylformylglycinamidine synthase subunit PurSL [EC:6.3.5.3]	COG0046	Purine biosynthesis	M00048	Pathway modules; Nucleotide metabolism; Purine metabolism
GC_00000671	p_00003402	858	3402	13803	13803	Culex_O11_000000215216	Culex_O11_000000215216_split_00001	O07_filter20	0	1	3	29	30	216	102.467592592593	102.655339805825	7.26025525983281	109	1.06375096010482	0	0	0	108	0	0	1	T	C	CT	0.990825688073395	0.0091743119266055	0.00925925925925926	0.0521719874638617	6508	EVERYTHING	O11	8	8	1	1	1	1	1	K02913	large subunit ribosomal protein L33	COG0267	Ribosome 50S subunit
GC_00000671	p_00003402	858	3402	13803	13803	Culex_O11_000000215216	Culex_O11_000000215216_split_00001	O03_filter20	0	1	3	29	30	216	226.768518518519	206.485915492958	15.3194784945497	231	1.01865991588747	0	0	0	229	0	0	2	T	C	CT	0.991341991341991	0.00865800865800866	0.00873362445414847	0.0497396448289764	6508	EVERYTHING	O11	8	8	1	1	1	1	1	K02913	large subunit ribosomal protein L33	COG0267	Ribosome 50S subunit
GC_00000685	p_00002872	609	2872	3882	23382	Culex_O11_000000231603	Culex_O11_000000231603_split_00002	O12_filter20	0	1	3	290	291	1011	184.314540059347	182.114669421488	22.1514385783196	160	0.868081269923045	0	0	0	158	0	0	2	T	C	CT	0.9875	0.0125	0.0126582278481013	0.0671968803626978	6620	EVERYTHING	O11	8	8	1	1	1	1	1	K01409	N6-L-threonylcarbamoyladenine synthase [EC:2.3.1.234]	COG0533	tRNA modification
GC_00000685	p_00002872	609	2872	3882	23382	Culex_O11_000000231603	Culex_O11_000000231603_split_00002	O07_filter20	0	1	3	290	291	1011	146.467853610287	138.372924648787	10.4161865638053	132	0.901221645202898	0	0	0	131	0	0	1	T	C	CT	0.992424242424242	0.00757575757575758	0.00763358778625954	0.0445379124397735	6620	EVERYTHING	O11	8	8	1	1	1	1	1	K01409	N6-L-threonylcarbamoyladenine synthase [EC:2.3.1.234]	COG0533	tRNA modification
GC_00000685	p_00002872	609	2872	3882	23382	Culex_O11_000000231603	Culex_O11_000000231603_split_00002	O03_filter20	0	1	3	290	291	1011	285.62215628091	283.172839506173	28.6820401456491	241	0.843772076851685	0	0	0	240	0	0	1	T	C	CT	0.995850622406639	0.004149377593361	0.00416666666666667	0.0268992504944811	6620	EVERYTHING	O11	8	8	1	1	1	1	1	K01409	N6-L-threonylcarbamoyladenine synthase [EC:2.3.1.234]	COG0533	tRNA modification
GC_00000809	p_00002894	630	2894	12005	52205	Culex_O11_000000231603	Culex_O11_000000231603_split_00003	O07_filter20	0	1	3	8	9	969	155.201238390093	156.646085997795	17.5467683020226	154	0.992260123678436	0	0	0	0	1	0	153	C	T	GT	1	0.00649350649350649	0.0065359477124183	0.0391798623289367	7612	EVERYTHING	O11	8	8	1	1	1	1	1
GC_00000852	p_00002687	518	2687	31091	31091	Culex_O11_000000223264	Culex_O11_000000223264_split_00001	O07_filter20	0	1	3	203	204	771	123.203631647211	120.573033707865	18.4734930908151	107	0.86848089272555	0	0	106	0	0	0	1	G	A	AT	1	0.00934579439252336	0.00943396226415094	0.0529732832854658	7956	EVERYTHING	O11	8	8	1	1	1	1	1	K03787	5'-nucleotidase [EC:3.1.3.5]
GC_00000852	p_00002687	518	2687	31091	31091	Culex_O11_000000223264	Culex_O11_000000223264_split_00001	O03_filter20	0	1	3	203	204	771	252.674448767834	246.98627787307	14.9397813664674	235	0.930050510235509	0	0	234	1	0	0	0	G	A	AC	1	0.00425531914893617	0.00427350427350427	0.027478531192235	7956	EVERYTHING	O11	8	8	1	1	1	1	1	K03787	5'-nucleotidase [EC:3.1.3.5]
GC_00000935	p_00004334	140	4334	18906	44737	Culex_O11_000000115381	Culex_O11_000000115381_split_00002	O07_filter20	0	1	2	233	234	1590	133.264779874214	129.183585313175	11.5285411546999	131	0.98300541316054	0	0	0	131	0	0	0	T	C	CC	1	0	0	0	8620	EVERYTHING	O11	8	8	1	1	0.999842470069313	1	0.999921228830248	K20327	glycosyltransferase XagB
GC_00000939	p_00000811	624	811	4028	44228	Culex_O11_000000231603	Culex_O11_000000231603_split_00003	O12_filter20	0	1	1	133	134	1083	184.987996306556	186.955967555041	11.6447177570799	203	1.09736849986523	0	0	0	1	0	0	202	C	T	CT	0.995073891625616	0.00492610837438424	0.00495049504950495	0.031087383598224	8652	EVERYTHING	O11	8	8	1	1	0.999305555555556	1	0.999652657172629
GC_00000955	p_00002909	641	2909	2288	2288	Culex_O11_000000059860	Culex_O11_000000059860_split_00001	O03_filter20	0	1	1	322	323	1458	226.163923182442	217.80384307446	24.8850832254245	259	1.14518706766096	0	0	0	257	0	0	2	T	C	CT	0.992277992277992	0.00772200772200772	0.00778210116731518	0.0452494973011154	8780	EVERYTHING	O11	8	8	1	1	0.999484536082474	1	0.99974220159835	K03498	trk system potassium uptake protein
GC_00000956	p_00006174	703	6174	1831	1831	Culex_O11_000000215336	Culex_O11_000000215336_split_00001	O12_filter20	0	1	1	78	79	2358	158.410093299406	162.649723200805	22.7227685603158	176	1.11104031526165	0	0	176	0	0	0	0	G	A	AA	1	0	0	0	8788	EVERYTHING	O11	8	8	1	1	0.999893842887473	1	0.999946918626254	K06867	uncharacterized protein
GC_00000979	p_00004402	751	4402	522	522	Culex_O11_000000098617	Culex_O11_000000098617_split_00001	O07_filter20	0	1	1	76	77	258	110.744186046512	106.712765957447	4.53267649179452	109	0.9842503149937	0	0	109	0	0	0	0	G	A	AA	1	0	0	0	8972	EVERYTHING	O11	8	8	1	1	0.997058823529412	1	0.998527245949926
GC_00000983	p_00004094	1059	4094	21481	21481	Culex_O11_000000225855	Culex_O11_000000225855_split_00001	O03_filter20	0	1	2	500	501	2322	223.216192937123	221.31865530303	20.0763286026476	246	1.10207058351405	0	0	245	1	0	0	0	G	A	AC	1	0.0040650406504065	0.00408163265306122	0.0264361636418826	9004	EVERYTHING	O11	8	8	1	1	0.999445573831085	1	0.999722710047139	K02519	translation initiation factor IF-2	COG0532	Translation factors
GC_00000987	p_00002060	218	2060	6504	6504	Culex_O11_000000098128	Culex_O11_000000098128_split_00001	O07_filter20	0	1	2	191	192	1521	146.60486522025	147.43264659271	12.6702596408435	155	1.05726368471563	0	0	0	155	0	0	0	T	C	CC	1	0	0	0	9036	EVERYTHING	O11	8	8	1	1	0.999153020892151	1	0.999576331026691	K00602	phosphoribosylaminoimidazolecarboxamide formyltransferase / IMP cyclohydrolase [EC:2.1.2.3 3.5.4.10]	COG0138	Purine biosynthesis	M00048	Pathway modules; Nucleotide metabolism; Purine metabolism
GC_00000987	p_00002060	218	2060	6504	6504	Culex_O11_000000098128	Culex_O11_000000098128_split_00001	O03_filter20	0	1	2	191	192	1521	250.94674556213	250.184523809524	21.0463320752302	187	0.745178024050931	0	0	1	186	0	0	0	T	C	AC	1	0.0053475935828877	0.00537634408602151	0.0333071125195309	9036	EVERYTHING	O11	8	8	1	1	0.999153020892151	1	0.999576331026691	K00602	phosphoribosylaminoimidazolecarboxamide formyltransferase / IMP cyclohydrolase [EC:2.1.2.3 3.5.4.10]	COG0138	Purine biosynthesis	M00048	Pathway modules; Nucleotide metabolism; Purine metabolism
GC_00000991	p_00005702	160	5702	21691	72469	Culex_O11_000000115381	Culex_O11_000000115381_split_00003	O12_filter20	0	1	1	547	548	3255	176.276497695853	176.798852514344	27.1944294841944	185	1.04948760849106	0	0	0	0	0	0	185	C	T	TT	1	0	0	0	9068	EVERYTHING	O11	8	8	1	1	0.999308118081181	1	0.999653939324028	K03201	type IV secretion system protein VirB6
GC_00000992	p_00004275	1129	4275	18322	18322	Culex_O11_000000203054	Culex_O11_000000203054_split_00001	O07_filter20	0	1	1	419	420	1797	125.404006677796	126.223833543506	11.8766128948348	137	1.09246908156609	0	0	136	1	0	0	0	G	A	AC	1	0.0072992700729927	0.00735294117647059	0.0431848348784674	9076	EVERYTHING	O11	8	8	1	1	0.999283325370282	1	0.999641534233481	K03596	GTP-binding protein LepA
GC_00000992	p_00004275	1129	4275	18322	18322	Culex_O11_000000203054	Culex_O11_000000203054_split_00001	O03_filter20	0	1	1	419	420	1797	247.074012242627	241.511897106109	20.4167910517581	227	0.918753040595326	0	0	225	1	1	0	0	G	A	AC	0.995594713656388	0.00881057268722467	0.00444444444444444	0.0565685615519113	9076	EVERYTHING	O11	8	8	1	1	0.999283325370282	1	0.999641534233481	K03596	GTP-binding protein LepA
GC_00000992	p_00004275	1129	4275	18322	18322	Culex_O11_000000203054	Culex_O11_000000203054_split_00001	O12_filter20	0	1	1	419	420	1797	193.072899276572	185.15737704918	19.6130473386217	191	0.989263644538726	0	0	191	0	0	0	0	G	A	AA	1	0	0	0	9076	EVERYTHING	O11	8	8	1	1	0.999283325370282	1	0.999641534233481	K03596	GTP-binding protein LepA
GC_00000997	p_00004115	1072	4115	3728	3728	Culex_O11_000000010761	Culex_O11_000000010761_split_00001	O03_filter20	0	1	2	176	177	1275	261.205490196078	259.615671641791	16.016481038212	274	1.04898254548293	0	0	2	1	270	0	1	A	G	AG	0.992700729927007	0.0145985401459854	0.00740740740740741	0.091375466641059	9116	EVERYTHING	O11	8	8	1	1	0.998989218328841	1	0.999494353615372	K07263	zinc protease [EC:3.4.24.-]
GC_00000998	p_00003214	763	3214	1696	1696	Culex_O11_000000231048	Culex_O11_000000231048_split_00001	O07_filter20	0	1	2	26	27	1020	139.022549019608	141.007947019868	6.71737416352716	153	1.10054089123643	0	0	0	0	153	0	0	A	G	GG	1	0	0	0	9124	EVERYTHING	O11	8	8	1	1	0.998735777496839	1	0.999367488931056	K03593	ATP-binding protein involved in chromosome partitioning
GC_00000998	p_00003214	763	3214	1696	1696	Culex_O11_000000231048	Culex_O11_000000231048_split_00001	O12_filter20	0	1	2	26	27	1020	184.095098039216	191.879424778761	33.565908242282	201	1.09182700756749	0	0	0	0	201	0	0	A	G	GG	1	0	0	0	9124	EVERYTHING	O11	8	8	1	1	0.998735777496839	1	0.999367488931056	K03593	ATP-binding protein involved in chromosome partitioning
GC_00000998	p_00003214	763	3214	1696	1696	Culex_O11_000000231048	Culex_O11_000000231048_split_00001	O03_filter20	0	1	2	26	27	1020	264.338235294118	258.303383897316	34.1732342905203	261	0.987371349095967	0	0	1	0	260	0	0	A	G	AG	0.996168582375479	0.00383141762452107	0.00384615384615385	0.0251440699125892	9124	EVERYTHING	O11	8	8	1	1	0.998735777496839	1	0.999367488931056	K03593	ATP-binding protein involved in chromosome partitioning
GC_00001004	p_00003687	958	3687	7750	7750	Culex_O11_000000202307	Culex_O11_000000202307_split_00001	O03_filter20	0	1	1	134	135	795	215.842767295597	214.830188679245	17.3171195644062	227	1.05169148285206	0	0	0	227	0	0	0	T	C	CC	1	0	0	0	9172	EVERYTHING	O11	8	8	1	1	0.997970779220779	1	0.998984359130611
GC_00001004	p_00003687	958	3687	7750	7750	Culex_O11_000000202307	Culex_O11_000000202307_split_00001	O07_filter20	0	1	1	134	135	795	134.298113207547	128.720967741935	10.0449576035454	108	0.80418106718368	0	0	0	108	0	0	0	T	C	CC	1	0	0	0	9172	EVERYTHING	O11	8	8	1	1	0.997970779220779	1	0.998984359130611
GC_00001008	p_00003268	820	3268	26368	26368	Culex_O11_000000115663	Culex_O11_000000115663_split_00001	O03_filter20	0	1	1	353	354	1410	245.500709219858	247.084703947368	12.3023276671845	253	1.03054692104138	0	0	0	0	253	0	0	A	G	GG	1	0	0	0	9204	EVERYTHING	O11	8	8	1	1	0.999619250685349	1	0.999809589093263
GC_00001008	p_00003268	820	3268	26368	26368	Culex_O11_000000115663	Culex_O11_000000115663_split_00001	O07_filter20	0	1	1	353	354	1410	142.573758865248	144.450777202073	20.1341628263859	162	1.13625397330733	0	0	0	0	162	0	0	A	G	GG	1	0	0	0	9204	EVERYTHING	O11	8	8	1	1	0.999619250685349	1	0.999809589093263
GC_00001009	p_00001798	60	1798	21682	21682	Culex_O11_000000123949	Culex_O11_000000123949_split_00001	O07_filter20	0	1	1	127	128	498	127.086345381526	126.887362637363	5.97623081904975	110	0.865553255700043	0	0	0	0	110	0	0	A	G	GG	1	0	0	0	9212	EVERYTHING	O11	8	8	1	1	0.998917748917749	1	0.999458581483487	K01159	crossover junction endodeoxyribonuclease RuvC [EC:3.1.22.4]
GC_00001009	p_00001798	60	1798	21682	21682	Culex_O11_000000123949	Culex_O11_000000123949_split_00001	O03_filter20	0	1	1	127	128	498	224.937751004016	216.063613231552	21.7573601754581	236	1.04917915710728	0	0	0	0	236	0	0	A	G	GG	1	0	0	0	9212	EVERYTHING	O11	8	8	1	1	0.998917748917749	1	0.999458581483487	K01159	crossover junction endodeoxyribonuclease RuvC [EC:3.1.22.4]
GC_00001021	p_00004274	1125	4274	14862	14862	Culex_O11_000000203054	Culex_O11_000000203054_split_00001	O07_filter20	0	1	3	114	115	477	120.503144654088	122.024336283186	13.9557401122837	111	0.921137787056368	0	0	0	0	0	0	111	C	T	TT	1	0	0	0	9308	EVERYTHING	O11	8	8	1	1	0.998869801084991	1	0.999434581024539	K03101	signal peptidase II [EC:3.4.23.36]
GC_00001023	p_00002600	475	2600	4199	4199	Culex_O11_000000081180	Culex_O11_000000081180_split_00001	O07_filter20	0	1	2	40	41	702	130.918803418803	130.254992319508	5.40263224161981	137	1.04645013873021	0	0	136	1	0	0	0	G	A	AC	1	0.0072992700729927	0.00735294117647059	0.0431848348784674	9324	EVERYTHING	O11	8	8	1	1	0.996690967375007	0.988451790735532	0.992554281032616
GC_00001023	p_00002600	475	2600	4199	4199	Culex_O11_000000081180	Culex_O11_000000081180_split_00001	O03_filter20	0	1	2	40	41	702	215.682336182336	213.21130952381	27.5991177515894	244	1.13129338414493	0	0	243	0	1	0	0	G	A	AG	0.995901639344262	0.0040983606557377	0.00411522633744856	0.02661932885159	9324	EVERYTHING	O11	8	8	1	1	0.996690967375007	0.988451790735532	0.992554281032616
GC_00001026	p_00004283	1132	4283	22594	22594	Culex_O11_000000203054	Culex_O11_000000203054_split_00001	O03_filter20	0	1	3	55	56	693	242.733044733045	220.909433962264	16.1660985147634	210	0.865147966281047	0	0	207	1	0	0	2	G	A	AT	1	0.0142857142857143	0.00966183574879227	0.0839690327791292	9348	EVERYTHING	O11	8	8	1	1	0.998136645962733	1	0.999067454149829
GC_00001026	p_00004283	1132	4283	22594	22594	Culex_O11_000000203054	Culex_O11_000000203054_split_00001	O07_filter20	0	1	3	55	56	693	130.545454545455	132.126984126984	14.9828389276893	120	0.919220055710306	0	0	119	0	1	0	0	G	A	AG	0.991666666666667	0.00833333333333333	0.00840336134453781	0.0481942787797793	9348	EVERYTHING	O11	8	8	1	1	0.998136645962733	1	0.999067454149829
[truncated: 15 more columns]

## Sheet: O12
gene_cluster_id	entry_id	corresponding_gene_call	unique_pos_identifier	pos	pos_in_contig	contig_name	split_name	sample_id	in_noncoding_gene_call	in_coding_gene_call	base_pos_in_codon	codon_order_in_gene	codon_number	gene_length	gene_coverage	non_outlier_gene_coverage	non_outlier_gene_coverage_std	coverage	mean_normalized_coverage	cov_outlier_in_split	cov_outlier_in_contig	A	C	G	N	T	reference	consensus	competing_nts	departure_from_reference	departure_from_consensus	n2n1ratio	entropy	unique_id	bin_name	genome_name	num_genomes_gene_cluster_has_hits	num_genes_in_gene_cluster	max_num_paralogs	SCG	functional_homogeneity_index	geometric_homogeneity_index	combined_homogeneity_index	KOfam_ACC	KOfam	COG20_PATHWAY_ACC	COG20_PATHWAY	KEGG_Class_ACC	KEGG_Class
GC_00000230	p_00002068	633	2068	6685	6685	Culex_O12_000000099075	Culex_O12_000000099075_split_00001	O07_filter20	0	1	3	60	61	3060	120.919281045752	121.101414280786	14.4881174825969	119	0.984127584706483	0	0	0	0	1	0	118	C	T	GT	1	0.00840336134453781	0.00847457627118644	0.0485286554060803	2981	EVERYTHING	O12	8	8	1	1	1	1	1	K23270	phosphoribosylformylglycinamidine synthase subunit PurSL [EC:6.3.5.3]	COG0046	Purine biosynthesis	M00048	Pathway modules; Nucleotide metabolism; Purine metabolism
GC_00000230	p_00002068	633	2068	6685	6685	Culex_O12_000000099075	Culex_O12_000000099075_split_00001	O03_filter20	0	1	3	60	61	3060	224.704575163399	224.410646387833	21.5561954284176	238	1.0591684652034	0	0	0	0	0	0	238	C	T	TT	1	0	0	0	2981	EVERYTHING	O12	8	8	1	1	1	1	1	K23270	phosphoribosylformylglycinamidine synthase subunit PurSL [EC:6.3.5.3]	COG0046	Purine biosynthesis	M00048	Pathway modules; Nucleotide metabolism; Purine metabolism
GC_00000671	p_00001094	937	1094	13803	13803	Culex_O12_000000179105	Culex_O12_000000179105_split_00001	M11_filter20	0	1	3	29	30	216	128.476851851852	126.797101449275	18.5833386314244	126	0.980721415444488	0	0	0	0	0	0	126	C	T	TT	1	0	0	0	6509	EVERYTHING	O12	8	8	1	1	1	1	1	K02913	large subunit ribosomal protein L33	COG0267	Ribosome 50S subunit
GC_00000685	p_00000048	41	48	244	23382	Culex_O12_000000068699	Culex_O12_000000068699_split_00002	M11_filter20	0	1	3	290	291	1011	175.321463897132	172.694154488518	17.3938590675602	174	0.992462623413258	0	0	0	0	0	0	174	C	T	TT	1	0	0	0	6621	EVERYTHING	O12	8	8	1	1	1	1	1	K01409	N6-L-threonylcarbamoyladenine synthase [EC:2.3.1.234]	COG0533	tRNA modification
GC_00000685	p_00000048	41	48	244	23382	Culex_O12_000000068699	Culex_O12_000000068699_split_00002	O11_filter20	0	1	3	290	291	1011	538.591493570722	530.986244841816	18.4347566016122	496	0.920920597374549	0	0	0	1	0	0	495	C	T	CT	0.997983870967742	0.00201612903225806	0.00202020202020202	0.0145273531936741	6621	EVERYTHING	O12	8	8	1	1	1	1	1	K01409	N6-L-threonylcarbamoyladenine synthase [EC:2.3.1.234]	COG0533	tRNA modification
GC_00000809	p_00001281	62	1281	8666	52205	Culex_O12_000000068699	Culex_O12_000000068699_split_00003	O07_filter20	0	1	3	8	9	969	155.201238390093	156.646085997795	17.5467683020226	154	0.992260123678436	0	0	0	0	1	0	153	C	T	GT	1	0.00649350649350649	0.0065359477124183	0.0391798623289367	7613	EVERYTHING	O12	8	8	1	1	1	1	1
GC_00000852	p_00001406	194	1406	31078	31078	Culex_O12_000000030124	Culex_O12_000000030124_split_00001	O03_filter20	0	1	3	203	204	771	252.674448767834	246.98627787307	14.9397813664674	235	0.930050510235509	0	0	234	1	0	0	0	G	A	AC	1	0.00425531914893617	0.00427350427350427	0.027478531192235	7957	EVERYTHING	O12	8	8	1	1	1	1	1	K03787	5'-nucleotidase [EC:3.1.3.5]
GC_00000852	p_00001406	194	1406	31078	31078	Culex_O12_000000030124	Culex_O12_000000030124_split_00001	O07_filter20	0	1	3	203	204	771	123.203631647211	120.573033707865	18.4734930908151	107	0.86848089272555	0	0	106	0	0	0	1	G	A	AT	1	0.00934579439252336	0.00943396226415094	0.0529732832854658	7957	EVERYTHING	O12	8	8	1	1	1	1	1	K03787	5'-nucleotidase [EC:3.1.3.5]
GC_00000935	p_00002541	453	2541	6114	30872	Culex_O12_000000221336	Culex_O12_000000221336_split_00002	O07_filter20	0	1	2	233	234	1590	133.262893081761	129.181425485961	11.5250464651621	131	0.983019330967303	0	0	0	0	131	0	0	A	G	GG	1	0	0	0	8621	EVERYTHING	O12	8	8	1	1	0.999842470069313	1	0.999921228830248	K20327	glycosyltransferase XagB
GC_00000939	p_00000049	56	49	689	44228	Culex_O12_000000068699	Culex_O12_000000068699_split_00003	O03_filter20	0	1	1	133	134	1083	287.925207756233	289.235586481113	22.1854905301549	252	0.875227292406269	0	0	0	251	0	0	1	T	C	CT	0.996031746031746	0.00396825396825397	0.00398406374501992	0.0259025489317497	8653	EVERYTHING	O12	8	8	1	1	0.999305555555556	1	0.999652657172629
GC_00000939	p_00000049	56	49	689	44228	Culex_O12_000000068699	Culex_O12_000000068699_split_00003	O11_filter20	0	1	1	133	134	1083	484.583564173592	479.631046119235	19.0675485994346	485	1.00085936844994	0	0	1	479	0	0	5	T	C	CT	0.989690721649485	0.0123711340206186	0.0104384133611691	0.0722070853251143	8653	EVERYTHING	O12	8	8	1	1	0.999305555555556	1	0.999652657172629
GC_00000939	p_00000049	56	49	689	44228	Culex_O12_000000068699	Culex_O12_000000068699_split_00003	O07_filter20	0	1	1	133	134	1083	140.395198522622	140.195672624647	21.9946820754317	115	0.819116331684731	0	0	0	115	0	0	0	T	C	CC	1	0	0	0	8653	EVERYTHING	O12	8	8	1	1	0.999305555555556	1	0.999652657172629
GC_00000939	p_00000049	56	49	689	44228	Culex_O12_000000068699	Culex_O12_000000068699_split_00003	M11_filter20	0	1	1	133	134	1083	151.589104339797	145.559101654846	10.6731222108273	128	0.844387863873644	0	0	8	120	0	0	0	T	C	AC	1	0.0625	0.0666666666666667	0.233791658706459	8653	EVERYTHING	O12	8	8	1	1	0.999305555555556	1	0.999652657172629
GC_00000955	p_00002450	1003	2450	2288	2288	Culex_O12_000000080036	Culex_O12_000000080036_split_00001	O03_filter20	0	1	1	322	323	1458	226.163923182442	217.80384307446	24.8850832254245	259	1.14518706766096	0	0	0	257	0	0	2	T	C	CT	0.992277992277992	0.00772200772200772	0.00778210116731518	0.0452494973011154	8781	EVERYTHING	O12	8	8	1	1	0.999484536082474	1	0.99974220159835	K03498	trk system potassium uptake protein
GC_00000956	p_00000635	542	635	1830	1830	Culex_O12_000000179230	Culex_O12_000000179230_split_00001	O03_filter20	0	1	1	78	79	2358	225.897370653096	227.117112569409	15.9283927326292	239	1.05800257572287	0	0	1	0	238	0	0	A	G	AG	0.99581589958159	0.00418410041841004	0.00420168067226891	0.0270894082753977	8789	EVERYTHING	O12	8	8	1	1	0.999893842887473	1	0.999946918626254	K06867	uncharacterized protein
GC_00000956	p_00000635	542	635	1830	1830	Culex_O12_000000179230	Culex_O12_000000179230_split_00001	O11_filter20	0	1	1	78	79	2358	445.692960135708	445.023552502453	34.2839186823187	454	1.01863848121308	0	0	1	1	452	0	0	A	G	AG	0.997797356828194	0.00440528634361234	0.00221238938053097	0.0313475388251179	8789	EVERYTHING	O12	8	8	1	1	0.999893842887473	1	0.999946918626254	K06867	uncharacterized protein
GC_00000956	p_00000635	542	635	1830	1830	Culex_O12_000000179230	Culex_O12_000000179230_split_00001	O07_filter20	0	1	1	78	79	2358	126.321458863444	122.496945010183	10.9125617014062	144	1.1399488360538	0	0	0	0	144	0	0	A	G	GG	1	0	0	0	8789	EVERYTHING	O12	8	8	1	1	0.999893842887473	1	0.999946918626254	K06867	uncharacterized protein
GC_00000967	p_00000720	611	720	2158	2158	Culex_O12_000000221252	Culex_O12_000000221252_split_00001	O11_filter20	0	1	1	171	172	1947	521.241910631741	508.560859188544	33.4377453138261	490	0.940062550622846	0	0	0	490	0	0	0	T	C	CC	1	0	0	0	8877	EVERYTHING	O12	8	8	1	1	0.999614197530864	1	0.999807061547366
GC_00000967	p_00000720	611	720	2158	2158	Culex_O12_000000221252	Culex_O12_000000221252_split_00001	O03_filter20	0	1	1	171	172	1947	257.512583461736	258.284337349398	22.0059109360908	245	0.951409817362982	0	0	0	245	0	0	0	T	C	CC	1	0	0	0	8877	EVERYTHING	O12	8	8	1	1	0.999614197530864	1	0.999807061547366
GC_00000967	p_00000720	611	720	2158	2158	Culex_O12_000000221252	Culex_O12_000000221252_split_00001	M11_filter20	0	1	1	171	172	1947	164.23677452491	161.967641568139	23.0421857833872	198	1.20557652555438	0	0	0	198	0	0	0	T	C	CC	1	0	0	0	8877	EVERYTHING	O12	8	8	1	1	0.999614197530864	1	0.999807061547366
GC_00000967	p_00000720	611	720	2158	2158	Culex_O12_000000221252	Culex_O12_000000221252_split_00001	O07_filter20	0	1	1	171	172	1947	133.445814072933	126.859876195836	14.1581252071923	112	0.839291968639707	0	0	0	112	0	0	0	T	C	CC	1	0	0	0	8877	EVERYTHING	O12	8	8	1	1	0.999614197530864	1	0.999807061547366
GC_00000979	p_00002545	508	2545	6593	6593	Culex_O12_000000062974	Culex_O12_000000062974_split_00001	O07_filter20	0	1	1	76	77	258	110.744186046512	106.712765957447	4.53267649179452	109	0.9842503149937	0	0	0	0	0	0	109	C	T	TT	1	0	0	0	8973	EVERYTHING	O12	8	8	1	1	0.997058823529412	1	0.998527245949926
GC_00000983	p_00002423	993	2423	21481	21481	Culex_O12_000000008388	Culex_O12_000000008388_split_00001	O03_filter20	0	1	2	500	501	2322	223.216192937123	221.31865530303	20.0763286026476	246	1.10207058351405	0	0	245	1	0	0	0	G	A	AC	1	0.0040650406504065	0.00408163265306122	0.0264361636418826	9005	EVERYTHING	O12	8	8	1	1	0.999445573831085	1	0.999722710047139	K02519	translation initiation factor IF-2	COG0532	Translation factors
GC_00000987	p_00002461	1014	2461	887	887	Culex_O12_000000104690	Culex_O12_000000104690_split_00001	O03_filter20	0	1	2	191	192	1521	250.782380013149	250.178023850085	21.1086625083662	187	0.745666421979866	0	0	0	0	186	0	1	A	G	GT	1	0.0053475935828877	0.00537634408602151	0.0333071125195309	9037	EVERYTHING	O12	8	8	1	1	0.999153020892151	1	0.999576331026691	K00602	phosphoribosylaminoimidazolecarboxamide formyltransferase / IMP cyclohydrolase [EC:2.1.2.3 3.5.4.10]	COG0138	Purine biosynthesis	M00048	Pathway modules; Nucleotide metabolism; Purine metabolism
GC_00000987	p_00002461	1014	2461	887	887	Culex_O12_000000104690	Culex_O12_000000104690_split_00001	O07_filter20	0	1	2	191	192	1521	146.60486522025	147.43264659271	12.6702596408435	155	1.05726368471563	0	0	0	0	155	0	0	A	G	GG	1	0	0	0	9037	EVERYTHING	O12	8	8	1	1	0.999153020892151	1	0.999576331026691	K00602	phosphoribosylaminoimidazolecarboxamide formyltransferase / IMP cyclohydrolase [EC:2.1.2.3 3.5.4.10]	COG0138	Purine biosynthesis	M00048	Pathway modules; Nucleotide metabolism; Purine metabolism
GC_00000991	p_00000418	433	418	3140	3140	Culex_O12_000000221336	Culex_O12_000000221336_split_00001	O07_filter20	0	1	1	547	548	3255	131.819662058372	128.573643410853	13.3159432294486	131	0.99378194386503	0	0	0	0	130	0	1	A	G	GT	1	0.00763358778625954	0.00769230769230769	0.0448196242757644	9069	EVERYTHING	O12	8	8	1	1	0.999308118081181	1	0.999653939324028	K03201	type IV secretion system protein VirB6
GC_00000991	p_00000418	433	418	3140	3140	Culex_O12_000000221336	Culex_O12_000000221336_split_00001	M11_filter20	0	1	1	547	548	3255	161.074039938556	157.437370242215	33.2891139662099	137	0.850540534354639	0	0	1	0	136	0	0	A	G	AG	0.992700729927007	0.0072992700729927	0.00735294117647059	0.0431848348784674	9069	EVERYTHING	O12	8	8	1	1	0.999308118081181	1	0.999653939324028	K03201	type IV secretion system protein VirB6
GC_00000991	p_00000418	433	418	3140	3140	Culex_O12_000000221336	Culex_O12_000000221336_split_00001	O11_filter20	0	1	1	547	548	3255	488.365284178187	489.859375	31.7389859267456	477	0.976727903177408	0	0	0	0	477	0	0	A	G	GG	1	0	0	0	9069	EVERYTHING	O12	8	8	1	1	0.999308118081181	1	0.999653939324028	K03201	type IV secretion system protein VirB6
GC_00000991	p_00000418	433	418	3140	3140	Culex_O12_000000221336	Culex_O12_000000221336_split_00001	O03_filter20	0	1	1	547	548	3255	257.538556067588	255.46114692908	27.8900983223934	270	1.04838671196534	0	0	0	0	269	0	1	A	G	GT	1	0.0037037037037037	0.00371747211895911	0.0244317326543202	9069	EVERYTHING	O12	8	8	1	1	0.999308118081181	1	0.999653939324028	K03201	type IV secretion system protein VirB6
GC_00000992	p_00001053	913	1053	18322	18322	Culex_O12_000000174690	Culex_O12_000000174690_split_00001	O11_filter20	0	1	1	419	420	1797	498.129660545353	493.620500305064	35.9061038316209	463	0.929476874541272	0	0	0	0	463	0	0	A	G	GG	1	0	0	0	9077	EVERYTHING	O12	8	8	1	1	0.999283325370282	1	0.999641534233481	K03596	GTP-binding protein LepA
GC_00000992	p_00001053	913	1053	18322	18322	Culex_O12_000000174690	Culex_O12_000000174690_split_00001	M11_filter20	0	1	1	419	420	1797	161.921535893155	149.959196891192	24.8824494066438	147	0.907847119835861	0	0	0	0	147	0	0	A	G	GG	1	0	0	0	9077	EVERYTHING	O12	8	8	1	1	0.999283325370282	1	0.999641534233481	K03596	GTP-binding protein LepA
GC_00000997	p_00002290	879	2290	3728	3728	Culex_O12_000000057071	Culex_O12_000000057071_split_00001	O03_filter20	0	1	2	176	177	1275	261.205490196078	259.615671641791	16.016481038212	274	1.04898254548293	0	0	2	1	270	0	1	A	G	AG	0.992700729927007	0.0145985401459854	0.00740740740740741	0.091375466641059	9117	EVERYTHING	O12	8	8	1	1	0.998989218328841	1	0.999494353615372	K07263	zinc protease [EC:3.4.24.-]
GC_00000998	p_00000947	803	947	14558	14558	Culex_O12_000000205981	Culex_O12_000000205981_split_00001	M11_filter20	0	1	2	26	27	1020	183.140196078431	192.352317880795	18.103100003225	187	1.02107567865612	0	0	0	0	0	0	187	C	T	TT	1	0	0	0	9125	EVERYTHING	O12	8	8	1	1	0.998735777496839	1	0.999367488931056	K03593	ATP-binding protein involved in chromosome partitioning
GC_00000998	p_00000947	803	947	14558	14558	Culex_O12_000000205981	Culex_O12_000000205981_split_00001	O11_filter20	0	1	2	26	27	1020	567.075490196078	563.532481363152	27.8134237041269	590	1.04042585193727	0	0	1	0	0	0	589	C	T	AT	1	0.00169491525423729	0.00169779286926995	0.012507245084876	9125	EVERYTHING	O12	8	8	1	1	0.998735777496839	1	0.999367488931056	K03593	ATP-binding protein involved in chromosome partitioning
GC_00001004	p_00001913	528	1913	7750	7750	Culex_O12_000000206292	Culex_O12_000000206292_split_00001	O07_filter20	0	1	1	134	135	795	134.298113207547	128.720967741935	10.0449576035454	108	0.80418106718368	0	0	0	108	0	0	0	T	C	CC	1	0	0	0	9173	EVERYTHING	O12	8	8	1	1	0.997970779220779	1	0.998984359130611
GC_00001004	p_00001913	528	1913	7750	7750	Culex_O12_000000206292	Culex_O12_000000206292_split_00001	O03_filter20	0	1	1	134	135	795	215.842767295597	214.830188679245	17.3171195644062	227	1.05169148285206	0	0	0	227	0	0	0	T	C	CC	1	0	0	0	9173	EVERYTHING	O12	8	8	1	1	0.997970779220779	1	0.998984359130611
GC_00001008	p_00002508	1059	2508	26366	26366	Culex_O12_000000136982	Culex_O12_000000136982_split_00001	O03_filter20	0	1	1	353	354	1410	245.500709219858	247.084703947368	12.3023276671845	253	1.03054692104138	0	0	0	0	253	0	0	A	G	GG	1	0	0	0	9205	EVERYTHING	O12	8	8	1	1	0.999619250685349	1	0.999809589093263
GC_00001008	p_00002508	1059	2508	26366	26366	Culex_O12_000000136982	Culex_O12_000000136982_split_00001	O07_filter20	0	1	1	353	354	1410	142.573758865248	144.450777202073	20.1341628263859	162	1.13625397330733	0	0	0	0	162	0	0	A	G	GG	1	0	0	0	9205	EVERYTHING	O12	8	8	1	1	0.999619250685349	1	0.999809589093263
GC_00001009	p_00002191	755	2191	21682	21682	Culex_O12_000000098760	Culex_O12_000000098760_split_00001	O07_filter20	0	1	1	127	128	498	127.086345381526	126.887362637363	5.97623081904975	110	0.865553255700043	0	0	0	0	110	0	0	A	G	GG	1	0	0	0	9213	EVERYTHING	O12	8	8	1	1	0.998917748917749	1	0.999458581483487	K01159	crossover junction endodeoxyribonuclease RuvC [EC:3.1.22.4]
GC_00001009	p_00002191	755	2191	21682	21682	Culex_O12_000000098760	Culex_O12_000000098760_split_00001	O03_filter20	0	1	1	127	128	498	224.937751004016	216.063613231552	21.7573601754581	236	1.04917915710728	0	0	0	0	236	0	0	A	G	GG	1	0	0	0	9213	EVERYTHING	O12	8	8	1	1	0.998917748917749	1	0.999458581483487	K01159	crossover junction endodeoxyribonuclease RuvC [EC:3.1.22.4]
GC_00001021	p_00002321	909	2321	14862	14862	Culex_O12_000000174690	Culex_O12_000000174690_split_00001	O07_filter20	0	1	3	114	115	477	120.503144654088	122.024336283186	13.9557401122837	111	0.921137787056368	0	0	0	0	0	0	111	C	T	TT	1	0	0	0	9309	EVERYTHING	O12	8	8	1	1	0.998869801084991	1	0.999434581024539	K03101	signal peptidase II [EC:3.4.23.36]
GC_00001023	p_00001488	282	1488	4200	4200	Culex_O12_000000099309	Culex_O12_000000099309_split_00001	O07_filter20	0	1	2	29	30	669	131.188340807175	130.691455696203	5.40318030187958	137	1.04430011963767	0	0	136	1	0	0	0	G	A	AC	1	0.0072992700729927	0.00735294117647059	0.0431848348784674	9325	EVERYTHING	O12	8	8	1	1	0.996690967375007	0.988451790735532	0.992554281032616
GC_00001023	p_00001488	282	1488	4200	4200	Culex_O12_000000099309	Culex_O12_000000099309_split_00001	O03_filter20	0	1	2	29	30	669	215.496263079223	214.867781155015	29.4850303825055	244	1.13227021440413	0	0	243	0	1	0	0	G	A	AG	0.995901639344262	0.0040983606557377	0.00411522633744856	0.02661932885159	9325	EVERYTHING	O12	8	8	1	1	0.996690967375007	0.988451790735532	0.992554281032616
GC_00001026	p_00002329	916	2329	22594	22594	Culex_O12_000000174690	Culex_O12_000000174690_split_00001	O07_filter20	0	1	3	55	56	693	130.545454545455	132.126984126984	14.9828389276893	120	0.919220055710306	0	0	119	0	1	0	0	G	A	AG	0.991666666666667	0.00833333333333333	0.00840336134453781	0.0481942787797793	9349	EVERYTHING	O12	8	8	1	1	0.998136645962733	1	0.999067454149829
GC_00001026	p_00002329	916	2329	22594	22594	Culex_O12_000000174690	Culex_O12_000000174690_split_00001	O03_filter20	0	1	3	55	56	693	242.733044733045	220.909433962264	16.1660985147634	210	0.865147966281047	0	0	207	1	0	0	2	G	A	AT	1	0.0142857142857143	0.00966183574879227	0.0839690327791292	9349	EVERYTHING	O12	8	8	1	1	0.998136645962733	1	0.999067454149829
[truncated: 15 more columns]
