# Supplementary material for: Wolbachia populations across organs of individual Culex pipiens: highly conserved intra-individual core pangenome with inter-individual polymorphisms
Source: ISME Commun. 2024 Jun 11;4(1):ycae078. doi: 10.1093/ismeco/ycae078 (PMC11195471; doi:10.1093/ismeco/ycae078)
Supplement: Table_S9_all_positions_with_SNPs_ycae078 [file table_s9_all_positions_with_snps_ycae078.xlsx]

## Sheet: Feuil1
Supplementary Table 9 – Summary of SNP positions in the five Wolbachia MAGs, grouped by gene cluster. Gene clusters were identified as in Table S5, grouping one gene from each MAG. The variable position is thus identified by the codon number in the gene and base position in codon. Functional information provided by COG20.
Gene cluster id	Codon numer in gene	Base position in codon	MAGs for which SNPs were detected at this position	COG20_CATEGORY_ACC	COG20_CATEGORY	COG20_FUNCTION_ACC	COG20_FUNCTION
GC_00000230	61	3	M11, O03, O07, O11, O12	F	Nucleotide transport and metabolism	COG0046	Phosphoribosylformylglycinamidine (FGAM) synthase, synthetase domain (PurL1) (PDB:3VIU)
GC_00000671	30	3	M11, O03, O07, O11, O12	J	Translation, ribosomal structure and biogenesis	COG0267	Ribosomal protein L33 (RpmG) (PDB:1VS6)
GC_00000685	291	3	M11, O03, O07, O11, O12	J	Translation, ribosomal structure and biogenesis	COG0533	tRNA A37 threonylcarbamoyltransferase TsaD (TsaD) (PDB:3ENO) (PUBMED:23072323;21285948;32385138)
GC_00000809	9	3	M11, O03, O07, O11, O12
GC_00000852	204	3	M11, O03, O07, O11, O12	L	Replication, recombination and repair	COG0496	Broad specificity polyphosphatase and 5'/3'-nucleotidase SurE (SurE) (PDB:2V4N)
GC_00000935	234	2	M11, O03, O07, O11, O12	N	Cell motility	COG1215	Glycosyltransferase, catalytic subunit of cellulose synthase and poly-beta-1,6-N-acetylglucosamine synthase (BcsA) (PDB:4HG6)
GC_00000939	134	1	M11, O03, O07, O11, O12
GC_00000955	323	1	M11, O03, O07, O11, O12	P	Inorganic ion transport and metabolism	COG0168	Trk-type K+ transport system, membrane component (TrkG) (PDB:3PJZ)
GC_00000956	79	1	M11, O03, O07, O11, O12
GC_00000967	172	1	O12	T	Signal transduction mechanisms	COG0666	Ankyrin repeat (ANKYR) (PDB:6AUN)
GC_00000979	77	1	M11, O03, O07, O11, O12
GC_00000983	501	2	M11, O03, O07, O11, O12	J	Translation, ribosomal structure and biogenesis	COG0532	Translation initiation factor IF-2, a GTPase (InfB) (PDB:5ME0)
GC_00000987	192	2	M11, O03, O07, O11, O12	F	Nucleotide transport and metabolism	COG0138	AICAR transformylase/IMP cyclohydrolase PurH (PurH) (PDB:1G8M)
GC_00000991	548	1	M11, O03, O07, O11, O12	U	Intracellular trafficking, secretion, and vesicular transport	COG3704	Type IV secretory pathway, VirB6 component (VirB6)
GC_00000992	420	1	M11, O03, O07, O11, O12	J	Translation, ribosomal structure and biogenesis	COG0481	Translation elongation factor EF-4, membrane-bound GTPase (LepA) (PDB:3DEG)
GC_00000997	177	2	M11, O03, O07, O11, O12	R	General function prediction only	COG0612	Predicted Zn-dependent peptidase, M16 family (PqqL) (PDB:6OFS)
GC_00000998	27	2	M11, O03, O07, O11, O12	D	Cell cycle control, cell division, chromosome partitioning	COG0489	Fe-S cluster carrier ATPase, Mrp/ApbC/NBP35 family (Mrp) (PDB:2PH1) (PUBMED:18616280;19114487;31709520)
GC_00001004	135	1	M11, O03, O07, O11, O12
GC_00001008	354	1	M11, O03, O07, O11, O12
GC_00001009	128	1	M11, O03, O07, O11, O12	L	Replication, recombination and repair	COG0817	Holliday junction resolvasome RuvABC endonuclease subunit RuvC (RuvC) (PDB:1HJR)
GC_00001021	115	3	M11, O03, O07, O11, O12	M|U	Cell wall/membrane/envelope biogenesis|Intracellular trafficking, secretion, and vesicular transport	COG0597	Lipoprotein signal peptidase (LspA) (PDB:5DIR)
GC_00001023	30	2	O12
GC_00001023	41	2	M11, O03, O07, O11
GC_00001026	56	3	M11, O03, O07, O11, O12	P	Inorganic ion transport and metabolism	COG0861	Tellurite resistance membrane protein TerC (TerC)
