# Supplementary material for: Wolbachia populations across organs of individual Culex pipiens: highly conserved intra-individual core pangenome with inter-individual polymorphisms
Source: ISME Commun. 2024 Jun 11;4(1):ycae078. doi: 10.1093/ismeco/ycae078 (PMC11195471; doi:10.1093/ismeco/ycae078)
Supplement: Table_S10_SCV_table_ycae078 [file table_s10_scv_table_ycae078.xlsx]

## Sheet: M11
Supplementary Table 10 – Filtered SCV tables at the inter-sample level for each metagenome, corresponding to the SNPs reported in Table S9. Table reports for each SCV: the unique identifier of the SCV (entry_id), unique position identifier of the SCV (unique_pos_identifier), name of the split where SCV is occurring (split_name), sample where the SCV has been identified (sample_id), unique gene ca…
gene_cluster_id	entry_id	corresponding_gene_call	unique_pos_identifier	split_name	sample_id	codon_order_in_gene	codon_number	gene_length	coverage	AAA	AAC	AAG	AAT	ACA	ACC	ACG	ACT	AGA	AGC	AGG	AGT	ATA	ATC	ATG	ATT	CAA	CAC	CAG	CAT	CCA	CCC	CCG	CCT	CGA	CGC	CGG	CGT	CTA	CTC	CTG	CTT	GAA	GAC	GAG	GAT	GCA	GCC	GCG	GCT
GC_00000230	p_00004841	1107	2220	Culex_M11_000000124513_split_00001	O07_filter20	60	61	3060	119	0	0	0	0	0	0	0	0	0	0	0	0	0	0	0	0	0	0	0	0	0	0	0	0	0	0	0	0	0	0	1	118	0	0	0	0	0	0	0	0
GC_00000230	p_00004840	1107	2220	Culex_M11_000000124513_split_00001	O03_filter20	60	61	3060	236	0	0	0	0	0	0	0	0	0	0	0	0	0	0	0	0	0	0	0	0	0	0	0	0	0	0	0	0	0	0	0	236	0	0	0	0	0	0	0	0
GC_00000671	p_00003163	227	1251	Culex_M11_000000198986_split_00001	O03_filter20	29	30	216	229	0	0	0	0	0	0	0	0	1	0	0	0	0	0	0	0	0	0	1	0	0	0	0	0	0	0	0	0	0	0	0	0	1	0	225	0	0	0	0	0
GC_00000671	p_00003164	227	1251	Culex_M11_000000198986_split_00001	O07_filter20	29	30	216	107	0	0	0	0	0	0	0	0	0	0	0	0	0	0	0	0	0	0	0	0	0	0	0	0	0	0	0	0	0	0	0	0	1	0	105	0	0	0	0	0
GC_00000685	p_00003119	173	1228	Culex_M11_000000201739_split_00002	O07_filter20	290	291	1011	132	0	0	0	0	0	0	0	0	0	0	0	0	0	0	0	0	0	0	0	0	0	0	0	0	0	0	0	0	0	0	0	0	0	0	0	0	0	0	0	0
GC_00000685	p_00003120	173	1228	Culex_M11_000000201739_split_00002	O12_filter20	290	291	1011	160	0	0	0	0	0	0	0	0	0	0	0	0	0	0	0	0	0	0	0	0	0	0	0	0	0	0	0	0	0	0	0	0	0	0	0	0	0	0	0	0
GC_00000685	p_00003118	173	1228	Culex_M11_000000201739_split_00002	O03_filter20	290	291	1011	241	0	0	0	0	0	0	0	0	1	0	0	0	0	0	0	0	0	0	0	0	0	0	0	0	0	0	0	0	0	0	0	0	0	0	0	0	0	0	0	0
GC_00000809	p_00003144	194	1242	Culex_M11_000000201739_split_00003	O07_filter20	8	9	969	154	0	0	0	0	0	0	0	0	0	0	0	0	0	0	0	0	0	0	0	0	0	0	0	0	0	0	0	0	0	0	0	0	0	0	1	153	0	0	0	0
GC_00000852	p_00003948	582	1723	Culex_M11_000000233762_split_00001	O07_filter20	203	204	771	106	0	0	0	0	0	0	0	0	0	0	0	0	0	0	0	0	0	0	0	0	0	0	0	0	0	0	0	0	0	0	0	0	104	0	0	1	1	0	0	0
GC_00000852	p_00003947	582	1723	Culex_M11_000000233762_split_00001	O03_filter20	203	204	771	234	0	0	0	0	0	0	0	0	0	0	0	0	0	0	0	0	0	0	0	0	0	0	0	0	0	0	0	0	0	0	0	0	232	1	0	0	1	0	0	0
GC_00000935	p_00005377	643	2528	Culex_M11_000000000466_split_00002	O07_filter20	233	234	1590	128	0	0	0	0	0	0	0	0	0	0	0	0	0	0	0	0	0	0	0	0	0	0	0	0	0	0	0	0	0	0	0	0	0	0	0	0	0	0	128	0
GC_00000939	p_00000537	188	185	Culex_M11_000000201739_split_00003	O12_filter20	133	134	1083	197	0	0	195	1	0	0	0	0	0	0	0	0	0	0	0	0	0	0	0	0	0	0	0	0	0	0	0	0	0	0	0	0	0	0	1	0	0	0	0	0
GC_00000955	p_00003960	599	1728	Culex_M11_000000102210_split_00001	O03_filter20	322	323	1458	258	0	0	0	0	0	0	0	0	0	0	0	0	0	0	0	0	0	0	0	0	0	0	0	0	0	0	256	0	0	0	0	0	0	0	0	0	0	0	0	0
GC_00000956	p_00006295	349	3275	Culex_M11_000000199064_split_00001	O12_filter20	78	79	2358	176	0	0	0	0	0	0	0	0	2	0	0	0	174	0	0	0	0	0	0	0	0	0	0	0	0	0	0	0	0	0	0	0	0	0	0	0	0	0	0	0
GC_00000979	p_00005379	712	2530	Culex_M11_000000051908_split_00001	O07_filter20	76	77	258	106	0	0	0	0	0	0	0	0	0	0	0	106	0	0	0	0	0	0	0	0	0	0	0	0	0	0	0	0	0	0	0	0	0	0	0	0	0	0	0	0
GC_00000983	p_00004226	791	1877	Culex_M11_000000017980_split_00001	O03_filter20	500	501	2322	245	0	0	0	0	0	0	0	0	0	0	0	0	0	0	0	0	0	0	0	0	0	0	0	0	0	0	0	0	0	0	0	0	1	1	1	241	0	0	0	1
GC_00000987	p_00004452	835	2013	Culex_M11_000000051517_split_00001	O03_filter20	191	192	1521	181	0	0	0	0	0	0	0	0	0	0	0	0	0	0	0	0	0	0	0	0	0	0	0	0	0	0	180	0	0	0	0	1	0	0	0	0	0	0	0	0
GC_00000987	p_00004453	835	2013	Culex_M11_000000051517_split_00001	O07_filter20	191	192	1521	150	0	0	0	0	0	0	0	0	0	0	0	0	0	0	0	0	0	0	0	0	0	0	0	0	0	0	150	0	0	0	0	0	0	0	0	0	0	0	0	0
GC_00000991	p_00006531	663	3511	Culex_M11_000000000466_split_00003	O12_filter20	547	548	3255	181	0	0	0	0	0	0	0	0	0	0	0	0	0	0	0	0	0	0	0	0	0	0	0	0	0	0	0	0	0	0	0	0	0	0	0	0	0	0	0	0
GC_00000992	p_00004720	997	2150	Culex_M11_000000217492_split_00001	O12_filter20	419	420	1797	182	0	0	0	0	0	0	0	0	0	0	0	0	0	0	0	0	0	0	0	0	0	0	0	0	0	0	0	0	0	0	0	0	0	0	0	0	0	0	0	0
GC_00000992	p_00004718	997	2150	Culex_M11_000000217492_split_00001	O03_filter20	419	420	1797	225	0	0	0	0	0	0	0	0	0	0	0	0	0	0	0	0	0	0	0	0	0	0	0	0	0	0	0	0	0	0	0	0	0	0	0	0	0	0	0	1
GC_00000992	p_00004719	997	2150	Culex_M11_000000217492_split_00001	O07_filter20	419	420	1797	136	0	0	0	0	0	0	0	0	0	0	0	0	0	0	0	0	0	0	0	0	0	0	0	0	0	0	0	0	0	0	0	0	0	0	0	0	0	0	0	0
GC_00000997	p_00004826	1088	2212	Culex_M11_000000216176_split_00001	O03_filter20	176	177	1275	272	1	0	0	0	270	0	0	0	1	0	0	0	0	0	0	0	0	0	0	0	0	0	0	0	0	0	0	0	0	0	0	0	0	0	0	0	0	0	0	0
GC_00000998	p_00004673	937	2125	Culex_M11_000000201302_split_00001	O12_filter20	26	27	1020	197	0	0	0	0	0	0	0	0	0	0	0	0	0	0	0	0	0	0	0	0	0	0	0	0	0	0	0	0	0	0	0	0	0	0	0	0	0	0	0	0
GC_00000998	p_00004671	937	2125	Culex_M11_000000201302_split_00001	O03_filter20	26	27	1020	255	0	0	0	0	0	0	0	0	0	0	0	0	0	0	0	0	0	0	0	0	0	0	0	0	0	0	0	0	0	0	0	0	0	0	0	1	0	0	0	0
GC_00000998	p_00004672	937	2125	Culex_M11_000000201302_split_00001	O07_filter20	26	27	1020	149	0	0	0	0	0	0	0	0	0	0	0	0	0	0	0	0	0	0	0	0	0	0	0	0	0	0	0	0	0	0	0	0	0	0	0	0	0	0	0	0
GC_00001004	p_00004599	873	2085	Culex_M11_000000189090_split_00001	O07_filter20	134	135	795	107	0	0	0	0	0	0	0	0	0	0	0	0	0	0	0	0	0	0	0	0	0	0	0	0	0	0	0	0	0	0	0	0	0	0	0	107	0	0	0	0
GC_00001004	p_00004598	873	2085	Culex_M11_000000189090_split_00001	O03_filter20	134	135	795	224	0	0	0	0	0	0	0	0	0	0	0	0	0	0	0	0	0	0	0	0	0	0	0	0	0	0	0	0	0	0	0	0	0	1	0	223	0	0	0	0
GC_00001008	p_00003876	512	1685	Culex_M11_000000091383_split_00001	O03_filter20	353	354	1410	242	0	0	0	0	0	0	0	0	0	0	0	0	0	0	0	0	0	0	0	0	0	0	0	0	0	0	0	0	0	0	0	0	0	0	0	0	0	0	0	0
GC_00001008	p_00003877	512	1685	Culex_M11_000000091383_split_00001	O07_filter20	353	354	1410	159	0	0	0	0	0	0	0	0	0	0	0	0	0	0	0	0	0	0	0	0	0	0	0	0	0	0	0	0	0	0	0	0	0	0	0	0	0	0	0	0
GC_00001009	p_00004100	710	1812	Culex_M11_000000124163_split_00001	O03_filter20	127	128	498	230	0	0	0	0	0	0	0	0	0	0	0	0	0	0	0	0	0	0	0	0	0	0	0	0	0	0	0	0	0	0	0	0	0	0	0	0	0	0	0	0
GC_00001009	p_00004101	710	1812	Culex_M11_000000124163_split_00001	O07_filter20	127	128	498	107	0	0	0	0	0	0	0	0	0	0	0	0	0	0	0	0	0	0	0	0	0	0	0	0	0	0	0	0	0	0	0	0	0	0	0	0	0	0	0	0
GC_00001021	p_00004717	993	2149	Culex_M11_000000217492_split_00001	O07_filter20	114	115	477	108	0	0	0	0	0	0	0	0	0	0	0	0	108	0	0	0	0	0	0	0	0	0	0	0	0	0	0	0	0	0	0	0	0	0	0	0	0	0	0	0
GC_00001023	p_00004445	825	2007	Culex_M11_000000103704_split_00001	O07_filter20	40	41	702	136	0	0	135	0	0	0	1	0	0	0	0	0	0	0	0	0	0	0	0	0	0	0	0	0	0	0	0	0	0	0	0	0	0	0	0	0	0	0	0	0
GC_00001023	p_00004444	825	2007	Culex_M11_000000103704_split_00001	O03_filter20	40	41	702	244	0	0	243	0	0	0	0	0	0	0	1	0	0	0	0	0	0	0	0	0	0	0	0	0	0	0	0	0	0	0	0	0	0	0	0	0	0	0	0	0
GC_00001026	p_00004732	1000	2155	Culex_M11_000000217492_split_00001	O07_filter20	55	56	693	120	0	0	0	0	0	0	0	0	0	0	0	0	119	0	1	0	0	0	0	0	0	0	0	0	0	0	0	0	0	0	0	0	0	0	0	0	0	0	0	0
GC_00001026	p_00004731	1000	2155	Culex_M11_000000217492_split_00001	O03_filter20	55	56	693	210	0	0	0	0	0	0	0	0	1	0	0	0	205	1	0	2	0	0	0	0	0	0	0	0	0	0	0	0	1	0	0	0	0	0	0	0	0	0	0	0
[truncated: 74 more columns]

## Sheet: O03
gene_cluster_id	entry_id	corresponding_gene_call	unique_pos_identifier	split_name	sample_id	codon_order_in_gene	codon_number	gene_length	coverage	AAA	AAC	AAG	AAT	ACA	ACC	ACG	ACT	AGA	AGC	AGG	AGT	ATA	ATC	ATG	ATT	CAA	CAC	CAG	CAT	CCA	CCC	CCG	CCT	CGA	CGC	CGG	CGT	CTA	CTC	CTG	CTT	GAA	GAC	GAG	GAT	GCA	GCC	GCG	GCT
GC_00000230	p_00001023	582	386	Culex_O03_000000128791_split_00001	M11_filter20	60	61	3060	163	0	0	0	0	0	0	0	0	0	0	0	0	0	0	0	0	0	0	0	0	0	0	0	0	0	0	0	0	0	163	0	0	0	0	0	0	0	0	0	0
GC_00000230	p_00001024	582	386	Culex_O03_000000128791_split_00001	O11_filter20	60	61	3060	469	0	0	0	0	0	1	0	0	0	0	0	0	0	2	0	0	0	2	0	0	0	0	0	0	0	2	0	0	1	460	0	0	0	0	0	0	0	0	0	0
GC_00000230	p_00001025	582	386	Culex_O03_000000128791_split_00001	O12_filter20	60	61	3060	162	0	0	0	0	0	0	0	0	0	0	0	0	0	0	1	0	0	0	0	0	0	1	0	0	0	0	0	0	0	160	0	0	0	0	0	0	0	0	0	0
GC_00000671	p_00000812	425	305	Culex_O03_000000182109_split_00001	M11_filter20	29	30	216	126	0	0	0	0	0	0	0	0	0	0	0	0	0	0	0	0	0	0	0	0	0	0	0	0	0	0	0	0	0	0	0	0	126	0	0	0	0	0	0	0
GC_00000685	p_00000152	119	74	Culex_O03_000000056063_split_00002	O11_filter20	290	291	1011	491	0	0	0	0	0	0	0	0	0	0	0	0	0	0	0	0	0	0	0	0	0	0	0	0	0	0	0	0	0	0	0	0	0	0	0	0	0	0	0	0
GC_00000685	p_00000151	119	74	Culex_O03_000000056063_split_00002	M11_filter20	290	291	1011	174	0	0	0	0	0	0	0	0	0	0	0	0	0	0	0	0	0	0	0	0	0	0	0	0	0	0	0	0	0	0	0	0	0	0	0	0	0	0	0	0
GC_00000809	p_00000156	140	77	Culex_O03_000000056063_split_00003	M11_filter20	8	9	969	133	0	0	0	0	0	0	0	0	0	0	0	0	0	0	0	0	0	0	0	0	0	0	0	0	0	0	0	0	0	0	0	0	0	133	0	0	0	0	0	0
GC_00000809	p_00000157	140	77	Culex_O03_000000056063_split_00003	O11_filter20	8	9	969	507	0	0	0	0	0	0	0	0	0	0	0	0	0	0	0	0	0	0	0	0	0	0	0	0	0	0	0	0	0	0	0	0	1	501	0	0	0	3	0	0
GC_00000809	p_00000158	140	77	Culex_O03_000000056063_split_00003	O12_filter20	8	9	969	185	0	1	0	0	0	0	0	0	0	0	0	0	0	0	0	0	0	0	0	0	0	0	0	0	0	0	0	0	0	0	0	0	0	184	0	0	0	0	0	0
GC_00000852	p_00001144	648	425	Culex_O03_000000011436_split_00001	M11_filter20	203	204	771	176	0	0	0	0	0	0	0	0	0	0	0	0	0	0	0	0	0	0	0	0	0	0	0	0	0	0	0	0	0	0	0	0	0	0	174	0	0	0	1	0
GC_00000852	p_00001145	648	425	Culex_O03_000000011436_split_00001	O11_filter20	203	204	771	450	0	0	1	0	0	0	0	0	0	0	0	0	0	0	0	0	0	0	0	0	0	0	0	0	0	0	0	0	0	0	0	0	0	0	447	0	0	0	1	0
GC_00000852	p_00001146	648	425	Culex_O03_000000011436_split_00001	O12_filter20	203	204	771	157	0	0	0	0	0	0	0	0	0	0	0	0	0	0	0	0	0	0	0	0	0	0	0	0	0	0	0	0	0	0	0	0	0	0	156	0	0	0	1	0
GC_00000935	p_00002911	533	1261	Culex_O03_000000106758_split_00002	O07_filter20	233	234	1590	128	0	0	0	0	0	0	0	0	0	0	0	0	0	0	0	0	0	0	0	0	0	0	0	0	0	0	0	0	0	0	0	0	0	0	0	0	0	0	128	0
GC_00000939	p_00000154	134	75	Culex_O03_000000056063_split_00003	O12_filter20	133	134	1083	197	0	0	195	1	0	0	0	0	0	0	0	0	0	0	0	0	0	0	0	0	0	0	0	0	0	0	0	0	0	0	0	0	0	0	1	0	0	0	0	0
GC_00000955	p_00001347	764	497	Culex_O03_000000092555_split_00001	O11_filter20	322	323	1458	505	0	0	0	0	0	0	0	0	0	0	0	0	0	0	0	0	0	0	0	0	0	0	0	0	0	0	0	0	0	0	0	0	0	0	0	0	0	0	0	0
GC_00000955	p_00001345	764	497	Culex_O03_000000092555_split_00001	M11_filter20	322	323	1458	155	0	0	0	0	0	0	0	0	0	0	0	0	0	0	0	0	0	0	0	0	0	0	0	0	0	0	0	0	0	0	0	0	0	0	0	0	0	0	0	0
GC_00000955	p_00001348	764	497	Culex_O03_000000092555_split_00001	O12_filter20	322	323	1458	155	0	0	0	0	0	0	0	0	0	0	0	0	0	0	0	0	0	0	0	0	0	0	0	0	0	0	0	0	0	0	0	0	0	0	0	0	0	0	0	0
GC_00000955	p_00001346	764	497	Culex_O03_000000092555_split_00001	O07_filter20	322	323	1458	129	0	0	0	0	0	0	0	0	0	0	0	0	0	0	0	0	0	0	0	0	0	0	0	0	0	0	0	0	0	0	0	0	0	0	0	0	0	0	0	0
GC_00000956	p_00003567	262	1792	Culex_O03_000000182248_split_00001	O12_filter20	78	79	2358	176	0	0	0	0	0	0	0	0	2	0	0	0	174	0	0	0	0	0	0	0	0	0	0	0	0	0	0	0	0	0	0	0	0	0	0	0	0	0	0	0
GC_00000979	p_00002910	481	1260	Culex_O03_000000037665_split_00001	O07_filter20	76	77	258	106	0	0	0	0	0	0	0	0	0	0	0	106	0	0	0	0	0	0	0	0	0	0	0	0	0	0	0	0	0	0	0	0	0	0	0	0	0	0	0	0
GC_00000983	p_00001667	951	602	Culex_O03_000000014944_split_00001	O12_filter20	500	501	2322	161	0	0	0	0	0	0	0	0	0	0	0	0	0	0	0	0	0	0	0	0	0	0	0	0	0	0	0	0	0	0	0	0	0	0	0	0	0	0	0	0
GC_00000983	p_00001666	951	602	Culex_O03_000000014944_split_00001	O11_filter20	500	501	2322	382	0	0	0	0	0	0	0	0	0	0	0	0	0	0	0	0	0	0	0	0	0	0	0	0	0	0	0	0	0	0	0	0	0	0	0	0	0	0	0	0
GC_00000983	p_00001665	951	602	Culex_O03_000000014944_split_00001	M11_filter20	500	501	2322	143	0	0	0	0	0	0	0	0	0	0	0	0	0	0	0	0	0	0	0	0	0	0	0	0	0	0	0	0	0	0	0	0	0	0	0	0	0	0	0	0
GC_00000987	p_00001737	1015	632	Culex_O03_000000109456_split_00001	O12_filter20	191	192	1521	154	0	0	0	0	0	0	0	0	0	0	0	0	0	0	0	0	0	0	153	1	0	0	0	0	0	0	0	0	0	0	0	0	0	0	0	0	0	0	0	0
GC_00000987	p_00001735	1015	632	Culex_O03_000000109456_split_00001	M11_filter20	191	192	1521	145	0	0	0	0	0	0	0	0	0	0	0	0	0	0	0	0	0	0	145	0	0	0	0	0	0	0	0	0	0	0	0	0	0	0	0	0	0	0	0	0
GC_00000987	p_00001736	1015	632	Culex_O03_000000109456_split_00001	O11_filter20	191	192	1521	498	0	0	0	0	0	0	0	0	0	0	0	0	0	0	0	0	0	0	496	1	0	0	0	0	0	0	1	0	0	0	0	0	0	0	0	0	0	0	0	0
GC_00000991	p_00003705	553	1930	Culex_O03_000000106758_split_00003	O12_filter20	547	548	3255	181	0	0	0	0	0	0	0	0	0	0	0	0	0	0	0	0	0	0	0	0	0	0	0	0	0	0	0	0	0	0	0	0	0	0	0	0	0	0	0	0
GC_00000992	p_00000279	275	135	Culex_O03_000000138434_split_00001	M11_filter20	419	420	1797	147	0	0	0	0	0	0	0	0	0	0	0	0	0	0	0	0	0	0	0	0	0	0	0	147	0	0	0	0	0	0	0	0	0	0	0	0	0	0	0	0
GC_00000992	p_00000280	275	135	Culex_O03_000000138434_split_00001	O11_filter20	419	420	1797	449	0	0	0	0	0	0	0	0	0	0	0	0	0	0	0	0	0	0	0	0	0	1	4	440	0	0	0	3	0	0	0	1	0	0	0	0	0	0	0	0
GC_00000997	p_00001710	964	615	Culex_O03_000000247385_split_00001	O11_filter20	176	177	1275	509	1	0	0	0	1	0	0	0	2	0	0	0	499	1	3	0	0	0	0	0	0	0	0	0	0	0	0	0	1	0	0	0	0	0	0	0	0	0	0	0
GC_00000997	p_00001711	964	615	Culex_O03_000000247385_split_00001	O12_filter20	176	177	1275	133	0	0	0	0	0	0	0	0	0	0	0	0	129	0	2	0	0	0	0	0	0	0	0	0	0	0	0	0	2	0	0	0	0	0	0	0	0	0	0	0
GC_00000997	p_00001709	964	615	Culex_O03_000000247385_split_00001	M11_filter20	176	177	1275	155	0	0	0	0	0	0	0	0	1	0	0	0	154	0	0	0	0	0	0	0	0	0	0	0	0	0	0	0	0	0	0	0	0	0	0	0	0	0	0	0
GC_00000998	p_00001411	878	528	Culex_O03_000000224631_split_00001	O11_filter20	26	27	1020	578	0	0	0	1	0	0	0	0	0	0	0	0	0	0	0	0	0	0	0	0	0	0	0	0	0	0	0	0	0	0	0	0	0	1	2	573	0	0	0	0
GC_00000998	p_00001410	878	528	Culex_O03_000000224631_split_00001	M11_filter20	26	27	1020	177	0	0	0	0	0	0	0	0	0	0	0	0	0	0	0	0	0	0	0	0	0	0	0	0	0	0	0	0	0	0	0	0	0	1	0	176	0	0	0	0
GC_00001004	p_00001826	1054	669	Culex_O03_000000224878_split_00001	M11_filter20	134	135	795	112	0	0	0	112	0	0	0	0	0	0	0	0	0	0	0	0	0	0	0	0	0	0	0	0	0	0	0	0	0	0	0	0	0	0	0	0	0	0	0	0
GC_00001004	p_00001827	1054	669	Culex_O03_000000224878_split_00001	O11_filter20	134	135	795	416	0	0	1	412	0	0	0	0	0	0	1	1	0	0	0	0	0	0	0	0	0	0	0	0	0	0	0	0	0	0	0	0	0	0	0	0	0	0	0	0
GC_00001004	p_00001828	1054	669	Culex_O03_000000224878_split_00001	O12_filter20	134	135	795	181	0	1	0	178	0	0	0	0	0	0	0	1	0	0	0	1	0	0	0	0	0	0	0	0	0	0	0	0	0	0	0	0	0	0	0	0	0	0	0	0
GC_00001008	p_00001256	742	468	Culex_O03_000000136195_split_00001	O11_filter20	353	354	1410	511	0	0	0	0	0	0	0	0	0	0	2	0	0	1	506	0	0	0	0	0	0	0	0	0	0	0	0	0	0	0	1	0	0	0	0	0	0	0	0	0
GC_00001008	p_00001255	742	468	Culex_O03_000000136195_split_00001	M11_filter20	353	354	1410	124	0	0	0	0	0	0	0	0	0	0	0	0	0	0	124	0	0	0	0	0	0	0	0	0	0	0	0	0	0	0	0	0	0	0	0	0	0	0	0	0
GC_00001008	p_00001257	742	468	Culex_O03_000000136195_split_00001	O12_filter20	353	354	1410	151	0	0	0	0	0	0	0	0	0	0	1	0	0	0	146	0	0	0	0	0	0	0	0	0	0	0	1	0	0	0	0	0	0	0	0	0	0	0	0	0
GC_00001009	p_00000809	410	303	Culex_O03_000000128506_split_00001	O11_filter20	127	128	498	480	0	1	0	0	0	0	0	0	0	0	1	0	0	475	1	0	0	0	0	0	0	0	0	0	0	0	0	0	0	2	0	0	0	0	0	0	0	0	0	0
GC_00001009	p_00000808	410	303	Culex_O03_000000128506_split_00001	M11_filter20	127	128	498	160	0	1	0	0	0	0	0	0	0	0	0	0	0	159	0	0	0	0	0	0	0	0	0	0	0	0	0	0	0	0	0	0	0	0	0	0	0	0	0	0
GC_00001009	p_00000810	410	303	Culex_O03_000000128506_split_00001	O12_filter20	127	128	498	130	0	0	0	0	0	0	0	0	0	1	0	0	0	129	0	0	0	0	0	0	0	0	0	0	0	0	0	0	0	0	0	0	0	0	0	0	0	0	0	0
GC_00001021	p_00000283	279	136	Culex_O03_000000138434_split_00001	O12_filter20	114	115	477	170	0	0	0	0	0	0	0	0	0	0	0	0	0	0	169	0	0	0	0	0	0	0	0	0	0	0	0	0	0	0	0	0	0	0	0	0	0	0	0	0
GC_00001021	p_00000281	279	136	Culex_O03_000000138434_split_00001	M11_filter20	114	115	477	138	0	0	0	0	0	0	0	0	0	0	0	0	0	0	138	0	0	0	0	0	0	0	0	0	0	0	0	0	0	0	0	0	0	0	0	0	0	0	0	0
GC_00001021	p_00000282	279	136	Culex_O03_000000138434_split_00001	O11_filter20	114	115	477	458	0	0	0	0	0	0	0	0	0	0	0	0	0	0	456	0	0	0	0	0	0	0	0	0	0	0	0	0	0	0	0	0	0	0	0	0	0	0	0	0
GC_00001023	p_00001636	927	588	Culex_O03_000000111663_split_00001	O11_filter20	40	41	702	402	0	0	0	0	0	0	0	0	0	0	401	0	0	0	0	0	0	0	0	0	0	0	0	0	0	0	0	0	0	0	0	0	0	0	0	0	0	0	0	0
GC_00001023	p_00001635	927	588	Culex_O03_000000111663_split_00001	M11_filter20	40	41	702	142	0	0	0	0	0	0	0	0	0	0	142	0	0	0	0	0	0	0	0	0	0	0	0	0	0	0	0	0	0	0	0	0	0	0	0	0	0	0	0	0
GC_00001023	p_00001637	927	588	Culex_O03_000000111663_split_00001	O12_filter20	40	41	702	149	0	0	1	0	0	0	1	0	0	0	145	0	0	0	2	0	0	0	0	0	0	0	0	0	0	0	0	0	0	0	0	0	0	0	0	0	0	0	0	0
GC_00001026	p_00000261	272	129	Culex_O03_000000138434_split_00001	O11_filter20	55	56	693	442	0	0	1	0	0	0	0	0	0	0	0	0	0	0	440	0	0	0	0	0	0	0	0	0	0	0	0	0	0	0	1	0	0	0	0	0	0	0	0	0
GC_00001026	p_00000262	272	129	Culex_O03_000000138434_split_00001	O12_filter20	55	56	693	157	0	0	0	0	0	0	0	0	0	0	0	0	0	0	152	0	0	0	0	0	0	0	0	0	0	0	0	0	0	0	5	0	0	0	0	0	0	0	0	0
[truncated: 74 more columns]

## Sheet: O07
gene_cluster_id	entry_id	corresponding_gene_call	unique_pos_identifier	split_name	sample_id	codon_order_in_gene	codon_number	gene_length	coverage	AAA	AAC	AAG	AAT	ACA	ACC	ACG	ACT	AGA	AGC	AGG	AGT	ATA	ATC	ATG	ATT	CAA	CAC	CAG	CAT	CCA	CCC	CCG	CCT	CGA	CGC	CGG	CGT	CTA	CTC	CTG	CTT	GAA	GAC	GAG	GAT	GCA	GCC	GCG	GCT
GC_00000230	p_00002816	622	924	Culex_O07_000000066774_split_00001	O11_filter20	60	61	3060	470	0	0	0	0	0	1	0	0	0	0	0	0	0	2	0	0	0	2	0	0	0	0	0	0	0	3	0	0	1	460	0	0	0	0	0	0	0	0	0	0
GC_00000230	p_00002817	622	924	Culex_O07_000000066774_split_00001	O12_filter20	60	61	3060	160	0	0	0	0	0	0	0	0	0	0	0	0	0	0	1	0	0	0	0	0	0	1	0	0	0	0	0	0	0	158	0	0	0	0	0	0	0	0	0	0
GC_00000230	p_00002815	622	924	Culex_O07_000000066774_split_00001	M11_filter20	60	61	3060	163	0	0	0	0	0	0	0	0	0	0	0	0	0	0	0	0	0	0	0	0	0	0	0	0	0	0	0	0	0	163	0	0	0	0	0	0	0	0	0	0
GC_00000671	p_00002336	558	775	Culex_O07_000000041639_split_00001	M11_filter20	29	30	216	126	0	0	0	0	0	0	0	0	0	0	0	0	0	0	0	0	0	0	0	0	0	0	0	0	0	0	0	0	0	0	0	0	126	0	0	0	0	0	0	0
GC_00000685	p_00000151	90	58	Culex_O07_000000072412_split_00003	O11_filter20	290	291	1011	491	0	0	0	0	0	0	0	0	0	0	0	0	0	0	0	0	0	0	0	0	0	0	0	0	0	0	0	0	0	0	0	0	0	0	0	0	0	0	0	0
GC_00000685	p_00000150	90	58	Culex_O07_000000072412_split_00003	M11_filter20	290	291	1011	174	0	0	0	0	0	0	0	0	0	0	0	0	0	0	0	0	0	0	0	0	0	0	0	0	0	0	0	0	0	0	0	0	0	0	0	0	0	0	0	0
GC_00000809	p_00000144	69	55	Culex_O07_000000072412_split_00002	M11_filter20	8	9	969	133	0	0	0	0	0	0	0	0	0	0	0	0	0	0	0	0	0	0	0	0	0	0	0	0	0	0	0	0	0	0	0	0	0	133	0	0	0	0	0	0
GC_00000809	p_00000145	69	55	Culex_O07_000000072412_split_00002	O11_filter20	8	9	969	507	0	0	0	0	0	0	0	0	0	0	0	0	0	0	0	0	0	0	0	0	0	0	0	0	0	0	0	0	0	0	0	0	1	501	0	0	0	3	0	0
GC_00000809	p_00000146	69	55	Culex_O07_000000072412_split_00002	O12_filter20	8	9	969	185	0	1	0	0	0	0	0	0	0	0	0	0	0	0	0	0	0	0	0	0	0	0	0	0	0	0	0	0	0	0	0	0	0	184	0	0	0	0	0	0
GC_00000852	p_00004669	710	1527	Culex_O07_000000125112_split_00001	O12_filter20	203	204	771	157	0	0	0	0	0	0	0	0	0	0	0	0	0	0	0	0	0	0	0	0	0	0	0	0	0	0	0	0	0	0	0	0	0	0	156	0	0	0	1	0
GC_00000852	p_00004668	710	1527	Culex_O07_000000125112_split_00001	O11_filter20	203	204	771	449	0	0	1	0	0	0	0	0	0	0	0	0	0	0	0	0	0	0	0	0	0	0	0	0	0	0	0	0	0	0	0	0	0	0	446	0	0	0	1	0
GC_00000852	p_00004667	710	1527	Culex_O07_000000125112_split_00001	M11_filter20	203	204	771	175	0	0	0	0	0	0	0	0	0	0	0	0	0	0	0	0	0	0	0	0	0	0	0	0	0	0	0	0	0	0	0	0	0	0	173	0	0	0	1	0
GC_00000935	p_00000173	130	74	Culex_O07_000000045213_split_00002	O11_filter20	233	234	1590	546	0	0	0	0	0	0	0	0	0	0	0	0	0	0	0	0	0	0	0	0	0	0	0	0	0	0	0	0	0	0	1	0	0	0	0	0	0	0	0	0
GC_00000935	p_00000171	130	74	Culex_O07_000000045213_split_00002	M11_filter20	233	234	1590	128	0	0	0	0	0	0	0	0	0	0	0	0	0	0	0	0	0	0	0	0	0	0	0	0	0	0	0	0	0	0	0	0	0	0	0	0	0	0	0	0
GC_00000935	p_00000172	130	74	Culex_O07_000000045213_split_00002	O03_filter20	233	234	1590	258	0	0	0	0	0	0	0	0	0	0	0	0	0	0	0	0	0	0	0	0	0	0	0	0	0	0	0	0	0	0	0	0	0	0	1	0	0	0	0	0
GC_00000935	p_00000174	130	74	Culex_O07_000000045213_split_00002	O12_filter20	233	234	1590	177	0	0	0	0	0	0	0	0	0	0	0	0	0	0	0	0	0	0	0	0	0	0	0	0	0	0	0	0	0	0	0	0	0	0	0	0	0	0	0	0
GC_00000939	p_00000149	75	57	Culex_O07_000000072412_split_00002	O12_filter20	133	134	1083	197	0	0	195	1	0	0	0	0	0	0	0	0	0	0	0	0	0	0	0	0	0	0	0	0	0	0	0	0	0	0	0	0	0	0	1	0	0	0	0	0
GC_00000955	p_00006672	10	2221	Culex_O07_000000056783_split_00001	O03_filter20	322	323	1458	258	0	0	0	0	0	0	0	0	0	0	0	0	0	0	0	0	0	0	0	0	0	0	0	0	0	0	256	0	0	0	0	0	0	0	0	0	0	0	0	0
GC_00000956	p_00010124	584	4571	Culex_O07_000000108380_split_00001	O12_filter20	78	79	2358	176	0	0	0	0	0	0	0	0	2	0	0	0	174	0	0	0	0	0	0	0	0	0	0	0	0	0	0	0	0	0	0	0	0	0	0	0	0	0	0	0
GC_00000979	p_00004997	819	1660	Culex_O07_000000109182_split_00001	M11_filter20	76	77	258	111	0	0	0	0	0	0	0	0	0	0	0	0	0	0	0	0	0	0	0	0	0	0	0	0	0	0	0	0	0	0	0	0	0	0	0	0	0	0	0	0
GC_00000979	p_00004999	819	1660	Culex_O07_000000109182_split_00001	O11_filter20	76	77	258	373	0	0	0	0	0	0	0	0	0	0	0	0	0	0	0	0	0	0	0	0	0	0	0	0	0	0	0	0	0	0	0	0	0	0	0	0	0	0	0	1
GC_00000979	p_00004998	819	1660	Culex_O07_000000109182_split_00001	O03_filter20	76	77	258	165	0	0	0	0	0	0	0	0	0	0	0	0	0	0	0	0	0	0	0	0	0	0	0	0	0	0	0	0	0	0	0	0	0	0	0	0	0	0	0	0
GC_00000979	p_00005000	819	1660	Culex_O07_000000109182_split_00001	O12_filter20	76	77	258	152	0	0	0	0	0	0	0	0	0	0	0	0	0	0	0	0	0	0	0	0	0	0	0	0	0	0	0	0	0	0	0	0	0	0	0	0	0	0	0	0
GC_00000983	p_00004929	784	1629	Culex_O07_000000036771_split_00001	M11_filter20	500	501	2322	143	0	0	0	0	0	0	0	0	0	0	0	0	0	0	0	0	0	0	0	0	0	0	0	0	0	0	0	0	0	0	0	0	0	0	0	0	0	0	0	0
GC_00000983	p_00004930	784	1629	Culex_O07_000000036771_split_00001	O11_filter20	500	501	2322	382	0	0	0	0	0	0	0	0	0	0	0	0	0	0	0	0	0	0	0	0	0	0	0	0	0	0	0	0	0	0	0	0	0	0	0	0	0	0	0	0
GC_00000983	p_00004931	784	1629	Culex_O07_000000036771_split_00001	O12_filter20	500	501	2322	161	0	0	0	0	0	0	0	0	0	0	0	0	0	0	0	0	0	0	0	0	0	0	0	0	0	0	0	0	0	0	0	0	0	0	0	0	0	0	0	0
GC_00000987	p_00004683	737	1536	Culex_O07_000000026145_split_00001	M11_filter20	191	192	1521	145	0	0	0	0	0	0	0	0	0	0	0	0	0	0	0	0	0	0	145	0	0	0	0	0	0	0	0	0	0	0	0	0	0	0	0	0	0	0	0	0
GC_00000987	p_00004685	737	1536	Culex_O07_000000026145_split_00001	O12_filter20	191	192	1521	154	0	0	0	0	0	0	0	0	0	0	0	0	0	0	0	0	0	0	153	1	0	0	0	0	0	0	0	0	0	0	0	0	0	0	0	0	0	0	0	0
GC_00000987	p_00004684	737	1536	Culex_O07_000000026145_split_00001	O11_filter20	191	192	1521	506	0	0	0	0	0	0	0	0	0	0	0	0	0	0	0	0	0	0	504	1	0	0	0	0	0	0	1	0	0	0	0	0	0	0	0	0	0	0	0	0
GC_00000991	p_00009807	110	4254	Culex_O07_000000045213_split_00001	O12_filter20	547	548	3255	181	0	0	0	0	0	0	0	0	0	0	0	0	0	0	0	0	0	0	0	0	0	0	0	0	0	0	0	0	0	0	0	0	0	0	0	0	0	0	0	0
GC_00000992	p_00006076	1044	2023	Culex_O07_000000015689_split_00001	O11_filter20	419	420	1797	449	0	0	0	0	0	0	0	0	0	0	0	0	0	0	0	0	0	0	0	0	0	1	4	440	0	0	0	3	0	0	0	1	0	0	0	0	0	0	0	0
GC_00000992	p_00006075	1044	2023	Culex_O07_000000015689_split_00001	M11_filter20	419	420	1797	147	0	0	0	0	0	0	0	0	0	0	0	0	0	0	0	0	0	0	0	0	0	0	0	147	0	0	0	0	0	0	0	0	0	0	0	0	0	0	0	0
GC_00000997	p_00002898	634	960	Culex_O07_000000037174_split_00001	M11_filter20	176	177	1275	155	0	0	0	0	0	0	0	0	1	0	0	0	154	0	0	0	0	0	0	0	0	0	0	0	0	0	0	0	0	0	0	0	0	0	0	0	0	0	0	0
GC_00000997	p_00002900	634	960	Culex_O07_000000037174_split_00001	O12_filter20	176	177	1275	133	0	0	0	0	0	0	0	0	0	0	0	0	129	0	2	0	0	0	0	0	0	0	0	0	0	0	0	0	2	0	0	0	0	0	0	0	0	0	0	0
GC_00000997	p_00002899	634	960	Culex_O07_000000037174_split_00001	O11_filter20	176	177	1275	509	1	0	0	0	1	0	0	0	2	0	0	0	499	1	3	0	0	0	0	0	0	0	0	0	0	0	0	0	1	0	0	0	0	0	0	0	0	0	0	0
GC_00000998	p_00001376	332	447	Culex_O07_000000061951_split_00001	O11_filter20	26	27	1020	580	0	0	0	1	0	0	0	0	0	0	0	0	0	0	0	0	0	0	0	0	0	0	0	0	0	0	0	0	0	0	0	0	0	1	2	575	0	0	0	0
GC_00000998	p_00001375	332	447	Culex_O07_000000061951_split_00001	M11_filter20	26	27	1020	177	0	0	0	0	0	0	0	0	0	0	0	0	0	0	0	0	0	0	0	0	0	0	0	0	0	0	0	0	0	0	0	0	0	1	0	176	0	0	0	0
GC_00001004	p_00004996	813	1659	Culex_O07_000000085083_split_00001	O12_filter20	134	135	795	181	0	1	0	178	0	0	0	0	0	0	0	1	0	0	0	1	0	0	0	0	0	0	0	0	0	0	0	0	0	0	0	0	0	0	0	0	0	0	0	0
GC_00001004	p_00004995	813	1659	Culex_O07_000000085083_split_00001	O11_filter20	134	135	795	416	0	0	1	412	0	0	0	0	0	0	1	1	0	0	0	0	0	0	0	0	0	0	0	0	0	0	0	0	0	0	0	0	0	0	0	0	0	0	0	0
GC_00001004	p_00004994	813	1659	Culex_O07_000000085083_split_00001	M11_filter20	134	135	795	112	0	0	0	112	0	0	0	0	0	0	0	0	0	0	0	0	0	0	0	0	0	0	0	0	0	0	0	0	0	0	0	0	0	0	0	0	0	0	0	0
GC_00001008	p_00006560	1163	2169	Culex_O07_000000018836_split_00001	O12_filter20	353	354	1410	151	0	0	0	0	0	0	0	0	0	0	1	0	0	0	146	0	0	0	0	0	0	0	0	0	0	0	1	0	0	0	0	0	0	0	0	0	0	0	0	0
GC_00001008	p_00006559	1163	2169	Culex_O07_000000018836_split_00001	O11_filter20	353	354	1410	511	0	0	0	0	0	0	0	0	0	0	2	0	0	1	506	0	0	0	0	0	0	0	0	0	0	0	0	0	0	0	1	0	0	0	0	0	0	0	0	0
GC_00001008	p_00006558	1163	2169	Culex_O07_000000018836_split_00001	M11_filter20	353	354	1410	124	0	0	0	0	0	0	0	0	0	0	0	0	0	0	124	0	0	0	0	0	0	0	0	0	0	0	0	0	0	0	0	0	0	0	0	0	0	0	0	0
GC_00001009	p_00001075	276	355	Culex_O07_000000124766_split_00001	O11_filter20	127	128	498	480	0	1	0	0	0	0	0	0	0	0	1	0	0	475	1	0	0	0	0	0	0	0	0	0	0	0	0	0	0	2	0	0	0	0	0	0	0	0	0	0
GC_00001009	p_00001076	276	355	Culex_O07_000000124766_split_00001	O12_filter20	127	128	498	130	0	0	0	0	0	0	0	0	0	1	0	0	0	129	0	0	0	0	0	0	0	0	0	0	0	0	0	0	0	0	0	0	0	0	0	0	0	0	0	0
GC_00001009	p_00001074	276	355	Culex_O07_000000124766_split_00001	M11_filter20	127	128	498	160	0	1	0	0	0	0	0	0	0	0	0	0	0	159	0	0	0	0	0	0	0	0	0	0	0	0	0	0	0	0	0	0	0	0	0	0	0	0	0	0
GC_00001021	p_00006072	1040	2022	Culex_O07_000000015689_split_00001	M11_filter20	114	115	477	138	0	0	0	0	0	0	0	0	0	0	0	0	0	0	138	0	0	0	0	0	0	0	0	0	0	0	0	0	0	0	0	0	0	0	0	0	0	0	0	0
GC_00001021	p_00006073	1040	2022	Culex_O07_000000015689_split_00001	O11_filter20	114	115	477	458	0	0	0	0	0	0	0	0	0	0	0	0	0	0	456	0	0	0	0	0	0	0	0	0	0	0	0	0	0	0	0	0	0	0	0	0	0	0	0	0
GC_00001021	p_00006074	1040	2022	Culex_O07_000000015689_split_00001	O12_filter20	114	115	477	170	0	0	0	0	0	0	0	0	0	0	0	0	0	0	169	0	0	0	0	0	0	0	0	0	0	0	0	0	0	0	0	0	0	0	0	0	0	0	0	0
GC_00001023	p_00003758	664	1234	Culex_O07_000000043057_split_00001	M11_filter20	40	41	702	142	0	0	0	0	0	0	0	0	0	0	142	0	0	0	0	0	0	0	0	0	0	0	0	0	0	0	0	0	0	0	0	0	0	0	0	0	0	0	0	0
GC_00001023	p_00003760	664	1234	Culex_O07_000000043057_split_00001	O12_filter20	40	41	702	148	0	0	1	0	0	0	1	0	0	0	144	0	0	0	2	0	0	0	0	0	0	0	0	0	0	0	0	0	0	0	0	0	0	0	0	0	0	0	0	0
GC_00001023	p_00003759	664	1234	Culex_O07_000000043057_split_00001	O11_filter20	40	41	702	402	0	0	0	0	0	0	0	0	0	0	401	0	0	0	0	0	0	0	0	0	0	0	0	0	0	0	0	0	0	0	0	0	0	0	0	0	0	0	0	0
GC_00001026	p_00006095	1047	2029	Culex_O07_000000015689_split_00001	O12_filter20	55	56	693	157	0	0	0	0	0	0	0	0	0	0	0	0	0	0	152	0	0	0	0	0	0	0	0	0	0	0	0	0	0	0	5	0	0	0	0	0	0	0	0	0
GC_00001026	p_00006094	1047	2029	Culex_O07_000000015689_split_00001	O11_filter20	55	56	693	440	0	0	1	0	0	0	0	0	0	0	0	0	0	0	438	0	0	0	0	0	0	0	0	0	0	0	0	0	0	0	1	0	0	0	0	0	0	0	0	0
[truncated: 74 more columns]

## Sheet: O11
gene_cluster_id	entry_id	corresponding_gene_call	unique_pos_identifier	split_name	sample_id	codon_order_in_gene	codon_number	gene_length	coverage	AAA	AAC	AAG	AAT	ACA	ACC	ACG	ACT	AGA	AGC	AGG	AGT	ATA	ATC	ATG	ATT	CAA	CAC	CAG	CAT	CCA	CCC	CCG	CCT	CGA	CGC	CGG	CGT	CTA	CTC	CTG	CTT	GAA	GAC	GAG	GAT	GCA	GCC	GCG	GCT
GC_00000230	p_00002620	4	884	Culex_O11_000000123993_split_00001	O03_filter20	60	61	3060	236	0	0	0	0	0	0	0	0	0	0	0	0	0	0	0	0	0	0	0	0	0	0	0	0	0	0	0	0	0	0	0	236	0	0	0	0	0	0	0	0
GC_00000230	p_00002621	4	884	Culex_O11_000000123993_split_00001	O07_filter20	60	61	3060	119	0	0	0	0	0	0	0	0	0	0	0	0	0	0	0	0	0	0	0	0	0	0	0	0	0	0	0	0	0	0	1	118	0	0	0	0	0	0	0	0
GC_00000671	p_00004144	858	1716	Culex_O11_000000215216_split_00001	O07_filter20	29	30	216	107	0	0	0	0	0	0	0	0	0	0	0	0	0	0	0	0	0	0	0	0	0	0	0	0	0	0	0	0	0	0	0	0	1	0	105	0	0	0	0	0
GC_00000671	p_00004143	858	1716	Culex_O11_000000215216_split_00001	O03_filter20	29	30	216	229	0	0	0	0	0	0	0	0	1	0	0	0	0	0	0	0	0	0	1	0	0	0	0	0	0	0	0	0	0	0	0	0	1	0	225	0	0	0	0	0
GC_00000685	p_00003543	609	1401	Culex_O11_000000231603_split_00002	O12_filter20	290	291	1011	160	0	0	0	0	0	0	0	0	0	0	0	0	0	0	0	0	0	0	0	0	0	0	0	0	0	0	0	0	0	0	0	0	0	0	0	0	0	0	0	0
GC_00000685	p_00003542	609	1401	Culex_O11_000000231603_split_00002	O07_filter20	290	291	1011	132	0	0	0	0	0	0	0	0	0	0	0	0	0	0	0	0	0	0	0	0	0	0	0	0	0	0	0	0	0	0	0	0	0	0	0	0	0	0	0	0
GC_00000685	p_00003541	609	1401	Culex_O11_000000231603_split_00002	O03_filter20	290	291	1011	241	0	0	0	0	0	0	0	0	1	0	0	0	0	0	0	0	0	0	0	0	0	0	0	0	0	0	0	0	0	0	0	0	0	0	0	0	0	0	0	0
GC_00000809	p_00003567	630	1415	Culex_O11_000000231603_split_00003	O07_filter20	8	9	969	154	0	0	0	0	0	0	0	0	0	0	0	0	0	0	0	0	0	0	0	0	0	0	0	0	0	0	0	0	0	0	0	0	0	0	1	153	0	0	0	0
GC_00000852	p_00003336	518	1283	Culex_O11_000000223264_split_00001	O07_filter20	203	204	771	106	0	0	0	0	0	0	0	0	0	0	0	0	0	0	0	0	0	0	0	0	0	0	0	0	0	0	0	0	0	0	0	0	104	0	0	1	1	0	0	0
GC_00000852	p_00003335	518	1283	Culex_O11_000000223264_split_00001	O03_filter20	203	204	771	234	0	0	0	0	0	0	0	0	0	0	0	0	0	0	0	0	0	0	0	0	0	0	0	0	0	0	0	0	0	0	0	0	232	1	0	0	1	0	0	0
GC_00000935	p_00005280	140	2338	Culex_O11_000000115381_split_00002	O07_filter20	233	234	1590	128	0	0	0	0	0	0	0	0	0	0	0	0	0	0	0	0	0	0	0	0	0	0	0	0	0	0	0	0	0	0	0	0	0	0	0	0	0	0	128	0
GC_00000939	p_00000949	624	337	Culex_O11_000000231603_split_00003	O12_filter20	133	134	1083	197	0	0	195	1	0	0	0	0	0	0	0	0	0	0	0	0	0	0	0	0	0	0	0	0	0	0	0	0	0	0	0	0	0	0	1	0	0	0	0	0
GC_00000955	p_00003568	641	1416	Culex_O11_000000059860_split_00001	O03_filter20	322	323	1458	258	0	0	0	0	0	0	0	0	0	0	0	0	0	0	0	0	0	0	0	0	0	0	0	0	0	0	256	0	0	0	0	0	0	0	0	0	0	0	0	0
GC_00000956	p_00006394	703	3270	Culex_O11_000000215336_split_00001	O12_filter20	78	79	2358	176	0	0	0	0	0	0	0	0	2	0	0	0	174	0	0	0	0	0	0	0	0	0	0	0	0	0	0	0	0	0	0	0	0	0	0	0	0	0	0	0
GC_00000979	p_00005307	751	2358	Culex_O11_000000098617_split_00001	O07_filter20	76	77	258	106	0	0	0	0	0	0	0	0	0	0	0	106	0	0	0	0	0	0	0	0	0	0	0	0	0	0	0	0	0	0	0	0	0	0	0	0	0	0	0	0
GC_00000983	p_00004962	1059	2165	Culex_O11_000000225855_split_00001	O03_filter20	500	501	2322	245	0	0	0	0	0	0	0	0	0	0	0	0	0	0	0	0	0	0	0	0	0	0	0	0	0	0	0	0	0	0	0	0	1	1	1	241	0	0	0	1
GC_00000987	p_00002932	218	1060	Culex_O11_000000098128_split_00001	O07_filter20	191	192	1521	150	0	0	0	0	0	0	0	0	0	0	0	0	0	0	0	0	0	0	0	0	0	0	0	0	0	0	150	0	0	0	0	0	0	0	0	0	0	0	0	0
GC_00000987	p_00002931	218	1060	Culex_O11_000000098128_split_00001	O03_filter20	191	192	1521	181	0	0	0	0	0	0	0	0	0	0	0	0	0	0	0	0	0	0	0	0	0	0	0	0	0	0	180	0	0	0	0	1	0	0	0	0	0	0	0	0
GC_00000991	p_00006110	160	2986	Culex_O11_000000115381_split_00003	O12_filter20	547	548	3255	181	0	0	0	0	0	0	0	0	0	0	0	0	0	0	0	0	0	0	0	0	0	0	0	0	0	0	0	0	0	0	0	0	0	0	0	0	0	0	0	0
GC_00000992	p_00005205	1129	2300	Culex_O11_000000203054_split_00001	O07_filter20	419	420	1797	136	0	0	0	0	0	0	0	0	0	0	0	0	0	0	0	0	0	0	0	0	0	0	0	0	0	0	0	0	0	0	0	0	0	0	0	0	0	0	0	0
GC_00000992	p_00005204	1129	2300	Culex_O11_000000203054_split_00001	O03_filter20	419	420	1797	225	0	0	0	0	0	0	0	0	0	0	0	0	0	0	0	0	0	0	0	0	0	0	0	0	0	0	0	0	0	0	0	0	0	0	0	0	0	0	0	1
GC_00000992	p_00005206	1129	2300	Culex_O11_000000203054_split_00001	O12_filter20	419	420	1797	182	0	0	0	0	0	0	0	0	0	0	0	0	0	0	0	0	0	0	0	0	0	0	0	0	0	0	0	0	0	0	0	0	0	0	0	0	0	0	0	0
GC_00000997	p_00004985	1072	2179	Culex_O11_000000010761_split_00001	O03_filter20	176	177	1275	272	1	0	0	0	270	0	0	0	1	0	0	0	0	0	0	0	0	0	0	0	0	0	0	0	0	0	0	0	0	0	0	0	0	0	0	0	0	0	0	0
GC_00000998	p_00003895	763	1579	Culex_O11_000000231048_split_00001	O07_filter20	26	27	1020	149	0	0	0	0	0	0	0	0	0	0	0	0	0	0	0	0	0	0	0	0	0	0	0	0	0	0	0	0	0	0	0	0	0	0	0	0	0	0	0	0
GC_00000998	p_00003896	763	1579	Culex_O11_000000231048_split_00001	O12_filter20	26	27	1020	197	0	0	0	0	0	0	0	0	0	0	0	0	0	0	0	0	0	0	0	0	0	0	0	0	0	0	0	0	0	0	0	0	0	0	0	0	0	0	0	0
GC_00000998	p_00003894	763	1579	Culex_O11_000000231048_split_00001	O03_filter20	26	27	1020	255	0	0	0	0	0	0	0	0	0	0	0	0	0	0	0	0	0	0	0	0	0	0	0	0	0	0	0	0	0	0	0	0	0	0	0	1	0	0	0	0
GC_00001004	p_00004421	958	1877	Culex_O11_000000202307_split_00001	O03_filter20	134	135	795	224	0	0	0	0	0	0	0	0	0	0	0	0	0	0	0	0	0	0	0	0	0	0	0	0	0	0	0	0	0	0	0	0	0	1	0	223	0	0	0	0
GC_00001004	p_00004422	958	1877	Culex_O11_000000202307_split_00001	O07_filter20	134	135	795	107	0	0	0	0	0	0	0	0	0	0	0	0	0	0	0	0	0	0	0	0	0	0	0	0	0	0	0	0	0	0	0	0	0	0	0	107	0	0	0	0
GC_00001008	p_00003969	820	1614	Culex_O11_000000115663_split_00001	O03_filter20	353	354	1410	242	0	0	0	0	0	0	0	0	0	0	0	0	0	0	0	0	0	0	0	0	0	0	0	0	0	0	0	0	0	0	0	0	0	0	0	0	0	0	0	0
GC_00001008	p_00003970	820	1614	Culex_O11_000000115663_split_00001	O07_filter20	353	354	1410	159	0	0	0	0	0	0	0	0	0	0	0	0	0	0	0	0	0	0	0	0	0	0	0	0	0	0	0	0	0	0	0	0	0	0	0	0	0	0	0	0
GC_00001009	p_00002671	60	915	Culex_O11_000000123949_split_00001	O07_filter20	127	128	498	107	0	0	0	0	0	0	0	0	0	0	0	0	0	0	0	0	0	0	0	0	0	0	0	0	0	0	0	0	0	0	0	0	0	0	0	0	0	0	0	0
GC_00001009	p_00002670	60	915	Culex_O11_000000123949_split_00001	O03_filter20	127	128	498	230	0	0	0	0	0	0	0	0	0	0	0	0	0	0	0	0	0	0	0	0	0	0	0	0	0	0	0	0	0	0	0	0	0	0	0	0	0	0	0	0
GC_00001021	p_00005203	1125	2299	Culex_O11_000000203054_split_00001	O07_filter20	114	115	477	108	0	0	0	0	0	0	0	0	0	0	0	0	108	0	0	0	0	0	0	0	0	0	0	0	0	0	0	0	0	0	0	0	0	0	0	0	0	0	0	0
GC_00001023	p_00003266	475	1244	Culex_O11_000000081180_split_00001	O07_filter20	40	41	702	136	0	0	135	0	0	0	1	0	0	0	0	0	0	0	0	0	0	0	0	0	0	0	0	0	0	0	0	0	0	0	0	0	0	0	0	0	0	0	0	0
GC_00001023	p_00003265	475	1244	Culex_O11_000000081180_split_00001	O03_filter20	40	41	702	244	0	0	243	0	0	0	0	0	0	0	1	0	0	0	0	0	0	0	0	0	0	0	0	0	0	0	0	0	0	0	0	0	0	0	0	0	0	0	0	0
GC_00001026	p_00005217	1132	2305	Culex_O11_000000203054_split_00001	O03_filter20	55	56	693	210	0	0	0	0	0	0	0	0	1	0	0	0	205	1	0	2	0	0	0	0	0	0	0	0	0	0	0	0	1	0	0	0	0	0	0	0	0	0	0	0
GC_00001026	p_00005218	1132	2305	Culex_O11_000000203054_split_00001	O07_filter20	55	56	693	120	0	0	0	0	0	0	0	0	0	0	0	0	119	0	1	0	0	0	0	0	0	0	0	0	0	0	0	0	0	0	0	0	0	0	0	0	0	0	0	0
[truncated: 74 more columns]

## Sheet: O12
gene_cluster_id	entry_id	corresponding_gene_call	unique_pos_identifier	split_name	sample_id	codon_order_in_gene	codon_number	gene_length	coverage	AAA	AAC	AAG	AAT	ACA	ACC	ACG	ACT	AGA	AGC	AGG	AGT	ATA	ATC	ATG	ATT	CAA	CAC	CAG	CAT	CCA	CCC	CCG	CCT	CGA	CGC	CGG	CGT	CTA	CTC	CTG	CTT	GAA	GAC	GAG	GAT	GCA	GCC	GCG	GCT
GC_00000230	p_00002378	633	1055	Culex_O12_000000099075_split_00001	O07_filter20	60	61	3060	119	0	0	0	0	0	0	0	0	0	0	0	0	0	0	0	0	0	0	0	0	0	0	0	0	0	0	0	0	0	0	1	118	0	0	0	0	0	0	0	0
GC_00000230	p_00002377	633	1055	Culex_O12_000000099075_split_00001	O03_filter20	60	61	3060	236	0	0	0	0	0	0	0	0	0	0	0	0	0	0	0	0	0	0	0	0	0	0	0	0	0	0	0	0	0	0	0	236	0	0	0	0	0	0	0	0
GC_00000671	p_00001470	937	556	Culex_O12_000000179105_split_00001	M11_filter20	29	30	216	126	0	0	0	0	0	0	0	0	0	0	0	0	0	0	0	0	0	0	0	0	0	0	0	0	0	0	0	0	0	0	0	0	126	0	0	0	0	0	0	0
GC_00000685	p_00000086	41	32	Culex_O12_000000068699_split_00002	M11_filter20	290	291	1011	174	0	0	0	0	0	0	0	0	0	0	0	0	0	0	0	0	0	0	0	0	0	0	0	0	0	0	0	0	0	0	0	0	0	0	0	0	0	0	0	0
GC_00000685	p_00000087	41	32	Culex_O12_000000068699_split_00002	O11_filter20	290	291	1011	491	0	0	0	0	0	0	0	0	0	0	0	0	0	0	0	0	0	0	0	0	0	0	0	0	0	0	0	0	0	0	0	0	0	0	0	0	0	0	0	0
GC_00000809	p_00001708	62	662	Culex_O12_000000068699_split_00003	O07_filter20	8	9	969	154	0	0	0	0	0	0	0	0	0	0	0	0	0	0	0	0	0	0	0	0	0	0	0	0	0	0	0	0	0	0	0	0	0	0	1	153	0	0	0	0
GC_00000852	p_00001846	194	737	Culex_O12_000000030124_split_00001	O03_filter20	203	204	771	234	0	0	0	0	0	0	0	0	0	0	0	0	0	0	0	0	0	0	0	0	0	0	0	0	0	0	0	0	0	0	0	0	232	1	0	0	1	0	0	0
GC_00000852	p_00001847	194	737	Culex_O12_000000030124_split_00001	O07_filter20	203	204	771	106	0	0	0	0	0	0	0	0	0	0	0	0	0	0	0	0	0	0	0	0	0	0	0	0	0	0	0	0	0	0	0	0	104	0	0	1	1	0	0	0
GC_00000935	p_00002872	453	1316	Culex_O12_000000221336_split_00002	O07_filter20	233	234	1590	128	0	0	0	0	0	0	0	0	0	0	0	0	0	0	0	0	0	0	0	0	0	0	0	0	0	0	0	0	0	0	0	0	0	0	0	0	0	0	128	0
GC_00000939	p_00000089	56	33	Culex_O12_000000068699_split_00003	O03_filter20	133	134	1083	249	1	0	0	0	0	0	0	0	0	0	0	0	0	0	0	0	0	0	0	0	0	0	0	0	0	0	0	0	0	0	0	0	2	0	243	3	0	0	0	0
GC_00000939	p_00000091	56	33	Culex_O12_000000068699_split_00003	O11_filter20	133	134	1083	476	1	0	4	0	0	0	0	0	0	0	0	0	0	0	0	0	0	0	0	0	0	0	0	0	0	0	0	0	0	0	0	0	1	1	465	1	0	0	2	0
GC_00000939	p_00000090	56	33	Culex_O12_000000068699_split_00003	O07_filter20	133	134	1083	110	0	0	0	0	0	0	0	0	0	0	0	0	0	0	0	0	0	0	0	0	0	0	0	0	0	0	0	0	0	0	0	0	0	0	110	0	0	0	0	0
GC_00000939	p_00000088	56	33	Culex_O12_000000068699_split_00003	M11_filter20	133	134	1083	125	0	0	0	0	0	0	0	0	0	0	0	0	0	0	0	0	0	0	0	0	0	0	0	0	0	0	0	0	0	0	0	0	0	0	117	0	0	0	0	0
GC_00000955	p_00002781	1003	1269	Culex_O12_000000080036_split_00001	O03_filter20	322	323	1458	258	0	0	0	0	0	0	0	0	0	0	0	0	0	0	0	0	0	0	0	0	0	0	0	0	0	0	256	0	0	0	0	0	0	0	0	0	0	0	0	0
GC_00000956	p_00000842	542	340	Culex_O12_000000179230_split_00001	O03_filter20	78	79	2358	229	0	0	0	0	0	0	0	0	0	0	0	0	1	0	0	0	0	0	0	0	0	0	0	0	0	0	0	0	0	0	0	0	1	0	0	0	0	0	0	0
GC_00000956	p_00000844	542	340	Culex_O12_000000179230_split_00001	O11_filter20	78	79	2358	445	0	0	0	0	0	0	0	0	0	0	0	0	1	0	0	0	0	0	0	0	0	0	0	0	1	0	0	0	0	0	0	0	1	0	0	0	1	0	0	0
GC_00000956	p_00000843	542	340	Culex_O12_000000179230_split_00001	O07_filter20	78	79	2358	138	0	0	0	0	0	0	0	0	0	0	0	0	0	0	0	0	0	0	0	0	0	0	0	0	0	0	0	0	0	0	0	0	1	0	0	0	0	0	0	0
GC_00000967	p_00000921	611	371	Culex_O12_000000221252_split_00001	O11_filter20	171	172	1947	483	0	0	0	0	0	0	0	0	0	0	0	0	0	0	0	0	0	0	0	0	0	0	0	0	0	0	0	0	0	0	0	0	480	0	0	0	2	0	0	0
GC_00000967	p_00000919	611	371	Culex_O12_000000221252_split_00001	O03_filter20	171	172	1947	239	0	0	0	0	0	0	0	0	0	0	0	0	0	0	0	0	0	0	0	0	0	0	0	0	0	0	0	0	0	0	0	0	235	1	0	0	1	0	0	0
GC_00000967	p_00000918	611	371	Culex_O12_000000221252_split_00001	M11_filter20	171	172	1947	193	0	0	0	0	0	0	0	0	0	0	0	0	0	0	0	0	0	0	0	0	0	0	0	0	0	0	0	0	0	0	0	0	193	0	0	0	0	0	0	0
GC_00000967	p_00000920	611	371	Culex_O12_000000221252_split_00001	O07_filter20	171	172	1947	110	0	0	0	0	0	0	0	0	0	0	0	0	0	0	0	0	0	0	0	0	0	0	0	0	0	0	0	0	0	0	0	0	110	0	0	0	0	0	0	0
GC_00000979	p_00002875	508	1319	Culex_O12_000000062974_split_00001	O07_filter20	76	77	258	106	0	0	0	0	0	0	0	0	0	0	0	106	0	0	0	0	0	0	0	0	0	0	0	0	0	0	0	0	0	0	0	0	0	0	0	0	0	0	0	0
GC_00000983	p_00002750	993	1253	Culex_O12_000000008388_split_00001	O03_filter20	500	501	2322	245	0	0	0	0	0	0	0	0	0	0	0	0	0	0	0	0	0	0	0	0	0	0	0	0	0	0	0	0	0	0	0	0	1	1	1	241	0	0	0	1
GC_00000987	p_00002788	1014	1272	Culex_O12_000000104690_split_00001	O03_filter20	191	192	1521	181	0	0	0	0	0	0	0	0	0	0	0	0	0	0	0	0	0	0	0	0	0	0	0	0	0	0	180	0	0	0	0	1	0	0	0	0	0	0	0	0
GC_00000987	p_00002789	1014	1272	Culex_O12_000000104690_split_00001	O07_filter20	191	192	1521	150	0	0	0	0	0	0	0	0	0	0	0	0	0	0	0	0	0	0	0	0	0	0	0	0	0	0	150	0	0	0	0	0	0	0	0	0	0	0	0	0
GC_00000991	p_00000447	433	204	Culex_O12_000000221336_split_00001	O07_filter20	547	548	3255	129	0	0	0	0	0	0	0	0	0	0	0	0	0	0	0	1	0	0	0	0	0	0	0	0	0	0	0	1	0	1	0	126	0	0	0	0	0	0	0	0
GC_00000991	p_00000445	433	204	Culex_O12_000000221336_split_00001	M11_filter20	547	548	3255	136	0	0	0	0	0	0	0	0	0	0	0	0	0	0	0	0	0	0	0	0	0	0	0	0	0	0	0	0	0	0	0	136	0	0	0	0	0	0	0	0
GC_00000991	p_00000448	433	204	Culex_O12_000000221336_split_00001	O11_filter20	547	548	3255	472	0	0	0	0	0	0	0	0	0	0	0	0	0	0	0	0	0	0	0	0	0	0	0	0	0	0	0	1	0	0	0	471	0	0	0	0	0	0	0	0
GC_00000991	p_00000446	433	204	Culex_O12_000000221336_split_00001	O03_filter20	547	548	3255	262	0	0	0	0	0	0	0	0	0	0	0	0	0	0	0	1	0	0	0	0	0	0	0	0	0	0	0	0	0	0	1	260	0	0	0	0	0	0	0	0
GC_00000992	p_00001416	913	534	Culex_O12_000000174690_split_00001	O11_filter20	419	420	1797	449	0	0	0	0	0	0	0	0	0	0	0	0	0	0	0	0	0	0	0	0	0	1	4	440	0	0	0	3	0	0	0	1	0	0	0	0	0	0	0	0
GC_00000992	p_00001415	913	534	Culex_O12_000000174690_split_00001	M11_filter20	419	420	1797	147	0	0	0	0	0	0	0	0	0	0	0	0	0	0	0	0	0	0	0	0	0	0	0	147	0	0	0	0	0	0	0	0	0	0	0	0	0	0	0	0
GC_00000997	p_00002599	879	1178	Culex_O12_000000057071_split_00001	O03_filter20	176	177	1275	272	1	0	0	0	270	0	0	0	1	0	0	0	0	0	0	0	0	0	0	0	0	0	0	0	0	0	0	0	0	0	0	0	0	0	0	0	0	0	0	0
GC_00000998	p_00001285	803	482	Culex_O12_000000205981_split_00001	M11_filter20	26	27	1020	177	0	0	0	0	0	0	0	0	0	0	0	0	0	0	0	0	0	0	0	0	0	0	0	0	0	0	0	0	0	0	0	0	0	1	0	176	0	0	0	0
GC_00000998	p_00001286	803	482	Culex_O12_000000205981_split_00001	O11_filter20	26	27	1020	578	0	0	0	1	0	0	0	0	0	0	0	0	0	0	0	0	0	0	0	0	0	0	0	0	0	0	0	0	0	0	0	0	0	1	2	573	0	0	0	0
GC_00001004	p_00002256	528	988	Culex_O12_000000206292_split_00001	O07_filter20	134	135	795	107	0	0	0	0	0	0	0	0	0	0	0	0	0	0	0	0	0	0	0	0	0	0	0	0	0	0	0	0	0	0	0	0	0	0	0	107	0	0	0	0
GC_00001004	p_00002255	528	988	Culex_O12_000000206292_split_00001	O03_filter20	134	135	795	224	0	0	0	0	0	0	0	0	0	0	0	0	0	0	0	0	0	0	0	0	0	0	0	0	0	0	0	0	0	0	0	0	0	1	0	223	0	0	0	0
GC_00001008	p_00002847	1059	1297	Culex_O12_000000136982_split_00001	O03_filter20	353	354	1410	242	0	0	0	0	0	0	0	0	0	0	0	0	0	0	0	0	0	0	0	0	0	0	0	0	0	0	0	0	0	0	0	0	0	0	0	0	0	0	0	0
GC_00001008	p_00002848	1059	1297	Culex_O12_000000136982_split_00001	O07_filter20	353	354	1410	159	0	0	0	0	0	0	0	0	0	0	0	0	0	0	0	0	0	0	0	0	0	0	0	0	0	0	0	0	0	0	0	0	0	0	0	0	0	0	0	0
GC_00001009	p_00002494	755	1123	Culex_O12_000000098760_split_00001	O07_filter20	127	128	498	107	0	0	0	0	0	0	0	0	0	0	0	0	0	0	0	0	0	0	0	0	0	0	0	0	0	0	0	0	0	0	0	0	0	0	0	0	0	0	0	0
GC_00001009	p_00002493	755	1123	Culex_O12_000000098760_split_00001	O03_filter20	127	128	498	230	0	0	0	0	0	0	0	0	0	0	0	0	0	0	0	0	0	0	0	0	0	0	0	0	0	0	0	0	0	0	0	0	0	0	0	0	0	0	0	0
GC_00001021	p_00002627	909	1193	Culex_O12_000000174690_split_00001	O07_filter20	114	115	477	108	0	0	0	0	0	0	0	0	0	0	0	0	108	0	0	0	0	0	0	0	0	0	0	0	0	0	0	0	0	0	0	0	0	0	0	0	0	0	0	0
GC_00001023	p_00001929	282	792	Culex_O12_000000099309_split_00001	O07_filter20	29	30	669	136	0	0	135	0	0	0	1	0	0	0	0	0	0	0	0	0	0	0	0	0	0	0	0	0	0	0	0	0	0	0	0	0	0	0	0	0	0	0	0	0
GC_00001023	p_00001928	282	792	Culex_O12_000000099309_split_00001	O03_filter20	29	30	669	244	0	0	243	0	0	0	0	0	0	0	1	0	0	0	0	0	0	0	0	0	0	0	0	0	0	0	0	0	0	0	0	0	0	0	0	0	0	0	0	0
GC_00001026	p_00002639	916	1198	Culex_O12_000000174690_split_00001	O07_filter20	55	56	693	120	0	0	0	0	0	0	0	0	0	0	0	0	119	0	1	0	0	0	0	0	0	0	0	0	0	0	0	0	0	0	0	0	0	0	0	0	0	0	0	0
GC_00001026	p_00002638	916	1198	Culex_O12_000000174690_split_00001	O03_filter20	55	56	693	210	0	0	0	0	0	0	0	0	1	0	0	0	205	1	0	2	0	0	0	0	0	0	0	0	0	0	0	0	1	0	0	0	0	0	0	0	0	0	0	0
[truncated: 74 more columns]
