# Supplementary material for: Wolbachia populations across organs of individual Culex pipiens: highly conserved intra-individual core pangenome with inter-individual polymorphisms
Source: ISME Commun. 2024 Jun 11;4(1):ycae078. doi: 10.1093/ismeco/ycae078 (PMC11195471; doi:10.1093/ismeco/ycae078)
Supplement: Table_S11_SAAV_table_ycae078 [file table_s11_saav_table_ycae078.xlsx]

## Sheet: M11
Supplementary Table 11 – Filtered SAAV tables at the inter-sample level for each metagenome, corresponding to the SNPs reported in Table S9. Table reports for each SAAV: the unique identifier of the SAAV (entry_id), unique position identifier of the SAAV (unique_pos_identifier), name of the split where SAAV is occurring (split_name), sample where the SAAV has been identified (sample_id), unique g…
gene_cluster_id	entry_id	corresponding_gene_call	unique_pos_identifier	split_name	sample_id	codon_order_in_gene	codon_number	gene_length	coverage	Ala	Arg	Asn	Asp	Cys	Gln	Glu	Gly	His	Ile	Leu	Lys	Met	Phe	Pro	STP	Ser	Thr	Trp	Tyr	Val	reference	consensus	competing_aas	departure_from_reference	departure_from_consensus	n2n1ratio	entropy	BLOSUM90	BLOSUM90_weighted	BLOSUM62	BLOSUM62_weighted	unique_id	bin_name	genome_name	num_genomes_gene_cluster_has_hits	num_genes_in_gene_cluster	max_num_paralogs	SCG	functional_homogeneity_index
GC_00000935	p_00004202	643	2103	Culex_M11_000000000466_split_00002	O07_filter20	233	234	1590	128	128	0	0	0	0	0	0	0	0	0	0	0	0	0	0	0	0	0	0	0	0	Val	Ala	AlaAla	1	0	0	0	5	NA	4	NA	8617	EVERYTHING	M11	8	8	1	1	0.999842470069313
GC_00000939	p_00000345	188	132	Culex_M11_000000201739_split_00003	O12_filter20	133	134	1083	197	0	0	1	0	0	0	1	0	0	0	0	195	0	0	0	0	0	0	0	0	0	Glu	Lys	AsnLys	0.99492385786802	0.0101522842639594	0.00512820512820513	0.0637371606165133	0	-0.00255754475703325	0	0.498721227621484	8649	EVERYTHING	M11	8	8	1	1	0.999305555555556
GC_00000955	p_00002896	599	1363	Culex_M11_000000102210_split_00001	O03_filter20	322	323	1458	258	0	256	0	0	0	0	0	0	0	0	0	0	0	0	0	0	0	0	2	0	0	Trp	Arg	ArgTrp	0.992248062015504	0.00775193798449612	0.0078125	0.0453947781468582	-4	-4	-3	-3	8777	EVERYTHING	M11	8	8	1	1	0.999484536082474
GC_00000956	p_00005140	349	2864	Culex_M11_000000199064_split_00001	O12_filter20	78	79	2358	176	0	2	0	0	0	0	0	0	0	174	0	0	0	0	0	0	0	0	0	0	0	Val	Ile	ArgIle	1	0.0113636363636364	0.0114942528735632	0.0621776517174248	-4	-4.00000000000001	-3	-3.00000000000001	8785	EVERYTHING	M11	8	8	1	1	0.999893842887473
GC_00000979	p_00004204	712	2105	Culex_M11_000000051908_split_00001	O07_filter20	76	77	258	106	0	0	0	0	0	0	0	0	0	0	0	0	0	0	0	0	106	0	0	0	0	Gly	Ser	SerSer	1	0	0	0	5	NA	4	NA	8969	EVERYTHING	M11	8	8	1	1	0.997058823529412
GC_00000983	p_00003148	791	1507	Culex_M11_000000017980_split_00001	O03_filter20	500	501	2322	245	1	0	0	242	0	0	2	0	0	0	0	0	0	0	0	0	0	0	0	0	0	Gly	Asp	AspGlu	1	0.0122448979591837	0.00826446280991736	0.0738736224180413	1	-0.335164835164835	2	0.662087912087911	9001	EVERYTHING	M11	8	8	1	1	0.999445573831085
GC_00000987	p_00003352	835	1635	Culex_M11_000000051517_split_00001	O03_filter20	191	192	1521	181	0	180	0	0	0	0	0	0	0	0	1	0	0	0	0	0	0	0	0	0	0	Gln	Arg	ArgLeu	1	0.00552486187845304	0.00555555555555556	0.0342305497175502	-3	-3.00000000000003	-2	-2.00000000000002	9033	EVERYTHING	M11	8	8	1	1	0.999153020892151
GC_00000987	p_00003353	835	1635	Culex_M11_000000051517_split_00001	O07_filter20	191	192	1521	150	0	150	0	0	0	0	0	0	0	0	0	0	0	0	0	0	0	0	0	0	0	Gln	Arg	ArgArg	1	0	0	0	6	NA	5	NA	9033	EVERYTHING	M11	8	8	1	1	0.999153020892151
GC_00000991	p_00005353	663	3077	Culex_M11_000000000466_split_00003	O12_filter20	547	548	3255	181	0	0	0	0	0	0	0	0	0	0	0	0	0	181	0	0	0	0	0	0	0	Leu	Phe	PhePhe	1	0	0	0	7	NA	6	NA	9065	EVERYTHING	M11	8	8	1	1	0.999308118081181
GC_00000992	p_00003614	997	1767	Culex_M11_000000217492_split_00001	O12_filter20	419	420	1797	182	0	0	0	0	0	0	0	0	0	0	0	0	0	0	0	0	182	0	0	0	0	Pro	Ser	SerSer	1	0	0	0	5	NA	4	NA	9073	EVERYTHING	M11	8	8	1	1	0.999283325370282
GC_00000992	p_00003612	997	1767	Culex_M11_000000217492_split_00001	O03_filter20	419	420	1797	225	1	0	0	0	0	0	0	0	0	0	0	0	0	0	0	0	224	0	0	0	0	Pro	Ser	AlaSer	1	0.00444444444444444	0.00446428571428571	0.0285061105798472	1	0.999999999999998	1	0.999999999999998	9073	EVERYTHING	M11	8	8	1	1	0.999283325370282
GC_00000992	p_00003613	997	1767	Culex_M11_000000217492_split_00001	O07_filter20	419	420	1797	136	0	0	0	0	0	0	0	0	0	0	0	0	0	0	0	0	136	0	0	0	0	Pro	Ser	SerSer	1	0	0	0	5	NA	4	NA	9073	EVERYTHING	M11	8	8	1	1	0.999283325370282
GC_00000997	p_00003698	1088	1818	Culex_M11_000000216176_split_00001	O03_filter20	176	177	1275	272	0	1	0	0	0	0	0	0	0	0	0	1	0	0	0	0	0	270	0	0	0	Ile	Thr	ArgThr	1	0.00735294117647059	0.0037037037037037	0.0485449746431988	-2	-1.49353049907579	-1	-0.994454713493536	9113	EVERYTHING	M11	8	8	1	1	0.998989218328841
GC_00000998	p_00003567	937	1742	Culex_M11_000000201302_split_00001	O12_filter20	26	27	1020	197	0	0	0	0	0	0	0	197	0	0	0	0	0	0	0	0	0	0	0	0	0	Asp	Gly	GlyGly	1	0	0	0	6	NA	6	NA	9121	EVERYTHING	M11	8	8	1	1	0.998735777496839
GC_00000998	p_00003565	937	1742	Culex_M11_000000201302_split_00001	O03_filter20	26	27	1020	255	0	0	0	1	0	0	0	254	0	0	0	0	0	0	0	0	0	0	0	0	0	Asp	Gly	AspGly	0.996078431372549	0.00392156862745098	0.00393700787401575	0.0256443144811387	-2	-2.00000000000002	-1	-1.00000000000001	9121	EVERYTHING	M11	8	8	1	1	0.998735777496839
GC_00000998	p_00003566	937	1742	Culex_M11_000000201302_split_00001	O07_filter20	26	27	1020	149	0	0	0	0	0	0	0	149	0	0	0	0	0	0	0	0	0	0	0	0	0	Asp	Gly	GlyGly	1	0	0	0	6	NA	6	NA	9121	EVERYTHING	M11	8	8	1	1	0.998735777496839
GC_00001004	p_00003493	873	1706	Culex_M11_000000189090_split_00001	O07_filter20	134	135	795	107	0	0	0	107	0	0	0	0	0	0	0	0	0	0	0	0	0	0	0	0	0	Asn	Asp	AspAsp	1	0	0	0	7	NA	6	NA	9169	EVERYTHING	M11	8	8	1	1	0.997970779220779
GC_00001004	p_00003492	873	1706	Culex_M11_000000189090_split_00001	O03_filter20	134	135	795	224	0	0	0	224	0	0	0	0	0	0	0	0	0	0	0	0	0	0	0	0	0	Asn	Asp	AspAsp	1	0	0	0	7	NA	6	NA	9169	EVERYTHING	M11	8	8	1	1	0.997970779220779
GC_00001008	p_00002820	512	1322	Culex_M11_000000091383_split_00001	O03_filter20	353	354	1410	242	0	0	0	0	0	0	0	2	0	0	0	0	0	0	0	0	0	0	0	0	240	Met	Val	GlyVal	1	0.00826446280991736	0.00833333333333333	0.0478648502757037	-5	-5	-3	-3	9201	EVERYTHING	M11	8	8	1	1	0.999619250685349
GC_00001008	p_00002821	512	1322	Culex_M11_000000091383_split_00001	O07_filter20	353	354	1410	159	0	0	0	0	0	0	0	1	0	0	0	0	0	0	0	0	0	0	0	0	158	Met	Val	GlyVal	1	0.00628930817610063	0.00632911392405063	0.0381493895267677	-5	-4.99999999999996	-3	-2.99999999999997	9201	EVERYTHING	M11	8	8	1	1	0.999619250685349
GC_00001009	p_00003038	710	1448	Culex_M11_000000124163_split_00001	O03_filter20	127	128	498	230	0	0	0	0	0	0	0	0	0	0	0	0	0	0	0	0	0	0	0	0	230	Ile	Val	ValVal	1	0	0	0	5	NA	4	NA	9209	EVERYTHING	M11	8	8	1	1	0.998917748917749
GC_00001009	p_00003039	710	1448	Culex_M11_000000124163_split_00001	O07_filter20	127	128	498	107	0	0	0	0	0	0	0	0	0	0	0	0	0	0	0	0	0	0	0	0	107	Ile	Val	ValVal	1	0	0	0	5	NA	4	NA	9209	EVERYTHING	M11	8	8	1	1	0.998917748917749
GC_00001021	p_00003611	993	1766	Culex_M11_000000217492_split_00001	O07_filter20	114	115	477	108	0	0	0	0	0	0	0	0	0	108	0	0	0	0	0	0	0	0	0	0	0	Met	Ile	IleIle	1	0	0	0	5	NA	4	NA	9305	EVERYTHING	M11	8	8	1	1	0.998869801084991
GC_00001023	p_00003345	825	1629	Culex_M11_000000103704_split_00001	O07_filter20	40	41	702	136	0	0	0	0	0	0	0	0	0	0	0	135	0	0	0	0	0	1	0	0	0	Arg	Lys	LysThr	1	0.00735294117647059	0.00740740740740741	0.0434483041979051	-1	-1	-1	-1	9321	EVERYTHING	M11	8	8	1	1	0.996690967375007
GC_00001023	p_00003344	825	1629	Culex_M11_000000103704_split_00001	O03_filter20	40	41	702	244	0	1	0	0	0	0	0	0	0	0	0	243	0	0	0	0	0	0	0	0	0	Arg	Lys	ArgLys	0.995901639344262	0.0040983606557377	0.00411522633744856	0.02661932885159	2	2.00000000000002	2	2.00000000000002	9321	EVERYTHING	M11	8	8	1	1	0.996690967375007
GC_00001026	p_00003626	1000	1772	Culex_M11_000000217492_split_00001	O07_filter20	55	56	693	120	0	0	0	0	0	0	0	0	0	119	0	0	1	0	0	0	0	0	0	0	0	Met	Ile	IleMet	0.991666666666667	0.00833333333333333	0.00840336134453781	0.0481942787797793	1	1	1	1	9345	EVERYTHING	M11	8	8	1	1	0.998136645962733
GC_00001026	p_00003625	1000	1772	Culex_M11_000000217492_split_00001	O03_filter20	55	56	693	210	0	1	0	0	0	0	0	0	0	208	1	0	0	0	0	0	0	0	0	0	0	Met	Ile	ArgIle	1	0.00952380952380952	0.00480769230769231	0.0604031470133061	-4	-1.50359712230217	-3	-0.503597122302162	9345	EVERYTHING	M11	8	8	1	1	0.998136645962733
[truncated: 23 more columns]

## Sheet: O03
gene_cluster_id	entry_id	corresponding_gene_call	unique_pos_identifier	split_name	sample_id	codon_order_in_gene	codon_number	gene_length	coverage	Ala	Arg	Asn	Asp	Cys	Gln	Glu	Gly	His	Ile	Leu	Lys	Met	Phe	Pro	STP	Ser	Thr	Trp	Tyr	Val	reference	consensus	competing_aas	departure_from_reference	departure_from_consensus	n2n1ratio	entropy	BLOSUM90	BLOSUM90_weighted	BLOSUM62	BLOSUM62_weighted	unique_id	bin_name	genome_name	num_genomes_gene_cluster_has_hits	num_genes_in_gene_cluster	max_num_paralogs	SCG	functional_homogeneity_index
GC_00000935	p_00002477	533	1105	Culex_O03_000000106758_split_00002	O07_filter20	233	234	1590	128	128	0	0	0	0	0	0	0	0	0	0	0	0	0	0	0	0	0	0	0	0	Val	Ala	AlaAla	1	0	0	0	5	NA	4	NA	8618	EVERYTHING	O03	8	8	1	1	0.999842470069313
GC_00000939	p_00000117	134	54	Culex_O03_000000056063_split_00003	O12_filter20	133	134	1083	197	0	0	1	0	0	0	1	0	0	0	0	195	0	0	0	0	0	0	0	0	0	Glu	Lys	AsnLys	0.99492385786802	0.0101522842639594	0.00512820512820513	0.0637371606165133	0	-0.00255754475703325	0	0.498721227621484	8650	EVERYTHING	O03	8	8	1	1	0.999305555555556
GC_00000955	p_00001017	764	382	Culex_O03_000000092555_split_00001	O11_filter20	322	323	1458	505	0	0	0	0	1	0	0	0	0	0	0	0	0	0	0	0	0	0	504	0	0	Arg	Trp	CysTrp	1	0.00198019801980198	0.00198412698412698	0.0143040944080929	-4	-4.00000000000009	-2	-2.00000000000005	8778	EVERYTHING	O03	8	8	1	1	0.999484536082474
GC_00000955	p_00001015	764	382	Culex_O03_000000092555_split_00001	M11_filter20	322	323	1458	155	0	0	0	0	0	0	0	0	0	0	0	0	0	0	0	0	0	0	155	0	0	Arg	Trp	TrpTrp	1	0	0	0	11	NA	11	NA	8778	EVERYTHING	O03	8	8	1	1	0.999484536082474
GC_00000955	p_00001018	764	382	Culex_O03_000000092555_split_00001	O12_filter20	322	323	1458	155	0	0	0	0	0	0	0	0	0	0	0	0	0	0	0	0	0	0	155	0	0	Arg	Trp	TrpTrp	1	0	0	0	11	NA	11	NA	8778	EVERYTHING	O03	8	8	1	1	0.999484536082474
GC_00000955	p_00001016	764	382	Culex_O03_000000092555_split_00001	O07_filter20	322	323	1458	129	0	0	0	0	0	0	0	0	0	0	1	0	0	0	0	0	0	0	128	0	0	Arg	Trp	LeuTrp	1	0.00775193798449612	0.0078125	0.0453947781468582	-3	-3	-2	-2	8778	EVERYTHING	O03	8	8	1	1	0.999484536082474
GC_00000956	p_00003150	262	1644	Culex_O03_000000182248_split_00001	O12_filter20	78	79	2358	176	0	2	0	0	0	0	0	0	0	174	0	0	0	0	0	0	0	0	0	0	0	Val	Ile	ArgIle	1	0.0113636363636364	0.0114942528735632	0.0621776517174248	-4	-4.00000000000001	-3	-3.00000000000001	8786	EVERYTHING	O03	8	8	1	1	0.999893842887473
GC_00000979	p_00002476	481	1104	Culex_O03_000000037665_split_00001	O07_filter20	76	77	258	106	0	0	0	0	0	0	0	0	0	0	0	0	0	0	0	0	106	0	0	0	0	Gly	Ser	SerSer	1	0	0	0	5	NA	4	NA	8970	EVERYTHING	O03	8	8	1	1	0.997058823529412
GC_00000983	p_00001270	951	464	Culex_O03_000000014944_split_00001	O12_filter20	500	501	2322	161	0	0	0	0	0	0	0	161	0	0	0	0	0	0	0	0	0	0	0	0	0	Asp	Gly	GlyGly	1	0	0	0	6	NA	6	NA	9002	EVERYTHING	O03	8	8	1	1	0.999445573831085
GC_00000983	p_00001269	951	464	Culex_O03_000000014944_split_00001	O11_filter20	500	501	2322	382	0	0	0	0	0	0	0	382	0	0	0	0	0	0	0	0	0	0	0	0	0	Asp	Gly	GlyGly	1	0	0	0	6	NA	6	NA	9002	EVERYTHING	O03	8	8	1	1	0.999445573831085
GC_00000983	p_00001268	951	464	Culex_O03_000000014944_split_00001	M11_filter20	500	501	2322	143	0	0	0	0	0	0	0	143	0	0	0	0	0	0	0	0	0	0	0	0	0	Asp	Gly	GlyGly	1	0	0	0	6	NA	6	NA	9002	EVERYTHING	O03	8	8	1	1	0.999445573831085
GC_00000987	p_00001324	1015	488	Culex_O03_000000109456_split_00001	O12_filter20	191	192	1521	154	0	0	0	0	0	153	0	0	1	0	0	0	0	0	0	0	0	0	0	0	0	Arg	Gln	GlnHis	1	0.00649350649350649	0.0065359477124183	0.0391798623289367	1	1.00000000000001	0	0	9034	EVERYTHING	O03	8	8	1	1	0.999153020892151
GC_00000987	p_00001322	1015	488	Culex_O03_000000109456_split_00001	M11_filter20	191	192	1521	145	0	0	0	0	0	145	0	0	0	0	0	0	0	0	0	0	0	0	0	0	0	Arg	Gln	GlnGln	1	0	0	0	7	NA	5	NA	9034	EVERYTHING	O03	8	8	1	1	0.999153020892151
GC_00000987	p_00001323	1015	488	Culex_O03_000000109456_split_00001	O11_filter20	191	192	1521	498	0	1	0	0	0	496	0	0	1	0	0	0	0	0	0	0	0	0	0	0	0	Arg	Gln	ArgGln	0.997991967871486	0.00401606425702811	0.00201612903225806	0.0289501580375766	1	0.998992950654562	1	0.499496475327281	9034	EVERYTHING	O03	8	8	1	1	0.999153020892151
GC_00000991	p_00003292	553	1786	Culex_O03_000000106758_split_00003	O12_filter20	547	548	3255	181	0	0	0	0	0	0	0	0	0	0	0	0	0	181	0	0	0	0	0	0	0	Leu	Phe	PhePhe	1	0	0	0	7	NA	6	NA	9066	EVERYTHING	O03	8	8	1	1	0.999308118081181
GC_00000992	p_00000192	275	99	Culex_O03_000000138434_split_00001	M11_filter20	419	420	1797	147	0	0	0	0	0	0	0	0	0	0	0	0	0	0	147	0	0	0	0	0	0	Ser	Pro	ProPro	1	0	0	0	8	NA	7	NA	9074	EVERYTHING	O03	8	8	1	1	0.999283325370282
GC_00000992	p_00000193	275	99	Culex_O03_000000138434_split_00001	O11_filter20	419	420	1797	449	0	3	0	0	0	0	0	0	0	0	1	0	0	0	445	0	0	0	0	0	0	Ser	Pro	ArgPro	1	0.0089086859688196	0.00674157303370787	0.0559340404594453	-3	-3.24957936062818	-2	-2.24957936062817	9074	EVERYTHING	O03	8	8	1	1	0.999283325370282
GC_00000997	p_00001307	964	475	Culex_O03_000000247385_split_00001	O11_filter20	176	177	1275	509	0	2	0	0	0	0	0	0	0	500	1	1	3	0	0	0	0	1	0	0	1	Thr	Ile	IleMet	0.99803536345776	0.0176817288801572	0.006	0.118526247516692	1	-0.670123565754635	1	-0.224183583406885	9114	EVERYTHING	O03	8	8	1	1	0.998989218328841
GC_00000997	p_00001308	964	475	Culex_O03_000000247385_split_00001	O12_filter20	176	177	1275	133	0	0	0	0	0	0	0	0	0	129	2	0	2	0	0	0	0	0	0	0	0	Thr	Ile	IleLeu	1	0.0300751879699248	0.0155038759689922	0.155849963673667	1	1.00769230769231	2	1.50384615384616	9114	EVERYTHING	O03	8	8	1	1	0.998989218328841
GC_00000997	p_00001306	964	475	Culex_O03_000000247385_split_00001	M11_filter20	176	177	1275	155	0	1	0	0	0	0	0	0	0	154	0	0	0	0	0	0	0	0	0	0	0	Thr	Ile	ArgIle	1	0.00645161290322581	0.00649350649350649	0.0389689829082861	-4	-4.00000000000001	-3	-3.00000000000001	9114	EVERYTHING	O03	8	8	1	1	0.998989218328841
GC_00000998	p_00001068	878	406	Culex_O03_000000224631_split_00001	O11_filter20	26	27	1020	578	0	0	1	574	0	0	2	0	0	0	0	0	0	0	0	0	0	0	0	0	1	Gly	Asp	AspGlu	1	0.0069204152249135	0.00348432055749129	0.0485088723946075	1	-0.504128639721856	2	0.495871360278136	9122	EVERYTHING	O03	8	8	1	1	0.998735777496839
GC_00000998	p_00001067	878	406	Culex_O03_000000224631_split_00001	M11_filter20	26	27	1020	177	0	0	0	177	0	0	0	0	0	0	0	0	0	0	0	0	0	0	0	0	0	Gly	Asp	AspAsp	1	0	0	0	7	NA	6	NA	9122	EVERYTHING	O03	8	8	1	1	0.998735777496839
GC_00001004	p_00001407	1054	523	Culex_O03_000000224878_split_00001	M11_filter20	134	135	795	112	0	0	112	0	0	0	0	0	0	0	0	0	0	0	0	0	0	0	0	0	0	Asp	Asn	AsnAsn	1	0	0	0	7	NA	6	NA	9170	EVERYTHING	O03	8	8	1	1	0.997970779220779
GC_00001004	p_00001408	1054	523	Culex_O03_000000224878_split_00001	O11_filter20	134	135	795	416	0	1	412	0	0	0	0	0	0	0	0	1	0	0	0	0	1	0	0	1	0	Asp	Asn	ArgAsn	1	0.00961538461538462	0.00242718446601942	0.0675563661939439	-1	-1.0018137847642	0	-0.252116082224908	9170	EVERYTHING	O03	8	8	1	1	0.997970779220779
GC_00001004	p_00001409	1054	523	Culex_O03_000000224878_split_00001	O12_filter20	134	135	795	181	0	0	179	0	0	0	0	0	0	1	0	0	0	0	0	0	1	0	0	0	0	Asp	Asn	AsnIle	1	0.0110497237569061	0.00558659217877095	0.0684304056001067	-4	-2.00278551532035	-3	-1.00278551532034	9170	EVERYTHING	O03	8	8	1	1	0.997970779220779
GC_00001008	p_00000961	742	362	Culex_O03_000000136195_split_00001	O11_filter20	353	354	1410	511	0	2	0	0	0	0	0	0	0	1	1	0	506	0	0	0	0	0	0	0	1	Val	Met	ArgMet	0.998043052837573	0.00978473581213307	0.00395256916996047	0.0680450324334942	-2	-0.205592753052383	-1	0.394643560456872	9202	EVERYTHING	O03	8	8	1	1	0.999619250685349
GC_00001008	p_00000960	742	362	Culex_O03_000000136195_split_00001	M11_filter20	353	354	1410	124	0	0	0	0	0	0	0	0	0	0	0	0	124	0	0	0	0	0	0	0	0	Val	Met	MetMet	1	0	0	0	7	NA	5	NA	9202	EVERYTHING	O03	8	8	1	1	0.999619250685349
GC_00001008	p_00000962	742	362	Culex_O03_000000136195_split_00001	O12_filter20	353	354	1410	151	0	2	0	0	0	0	0	0	0	0	0	0	146	0	0	0	0	0	0	0	3	Val	Met	MetVal	0.980132450331126	0.033112582781457	0.0205479452054795	0.167685810347763	0	-0.817934782608697	1	0.173913043478261	9202	EVERYTHING	O03	8	8	1	1	0.999619250685349
GC_00001009	p_00000591	410	229	Culex_O03_000000128506_split_00001	O11_filter20	127	128	498	480	0	1	1	0	0	0	0	0	0	475	2	0	1	0	0	0	0	0	0	0	0	Val	Ile	IleLeu	1	0.0104166666666667	0.00421052631578947	0.0717843824903231	1	-1.00293624161074	2	-0.203020134228188	9210	EVERYTHING	O03	8	8	1	1	0.998917748917749
GC_00001009	p_00000590	410	229	Culex_O03_000000128506_split_00001	M11_filter20	127	128	498	160	0	0	1	0	0	0	0	0	0	159	0	0	0	0	0	0	0	0	0	0	0	Val	Ile	AsnIle	1	0.00625	0.00628930817610063	0.0379502642774718	-4	-3.99999999999999	-3	-2.99999999999999	9210	EVERYTHING	O03	8	8	1	1	0.998917748917749
GC_00001009	p_00000592	410	229	Culex_O03_000000128506_split_00001	O12_filter20	127	128	498	130	0	0	0	0	0	0	0	0	0	129	0	0	0	0	0	0	1	0	0	0	0	Val	Ile	IleSer	1	0.00769230769230769	0.00775193798449612	0.0451052184351539	-3	-3.00000000000001	-2	-2.00000000000001	9210	EVERYTHING	O03	8	8	1	1	0.998917748917749
GC_00001021	p_00000196	279	100	Culex_O03_000000138434_split_00001	O12_filter20	114	115	477	170	0	0	0	0	0	0	0	0	0	0	0	0	169	0	0	0	0	0	0	0	1	Ile	Met	MetVal	1	0.00588235294117647	0.00591715976331361	0.0360755969208534	0	0	1	1.00000000000001	9306	EVERYTHING	O03	8	8	1	1	0.998869801084991
GC_00001021	p_00000194	279	100	Culex_O03_000000138434_split_00001	M11_filter20	114	115	477	138	0	0	0	0	0	0	0	0	0	0	0	0	138	0	0	0	0	0	0	0	0	Ile	Met	MetMet	1	0	0	0	7	NA	5	NA	9306	EVERYTHING	O03	8	8	1	1	0.998869801084991
GC_00001021	p_00000195	279	100	Culex_O03_000000138434_split_00001	O11_filter20	114	115	477	458	0	0	0	0	0	0	0	0	0	0	2	0	456	0	0	0	0	0	0	0	0	Ile	Met	LeuMet	1	0.00436681222707424	0.0043859649122807	0.0280853074773292	2	1.99999999999998	2	1.99999999999998	9306	EVERYTHING	O03	8	8	1	1	0.998869801084991
GC_00001023	p_00001255	927	456	Culex_O03_000000111663_split_00001	O11_filter20	40	41	702	402	0	401	0	0	0	0	0	1	0	0	0	0	0	0	0	0	0	0	0	0	0	Lys	Arg	ArgGly	1	0.00248756218905473	0.00249376558603491	0.0174010131216722	-3	-2.99999999999998	-2	-1.99999999999999	9322	EVERYTHING	O03	8	8	1	1	0.996690967375007
GC_00001023	p_00001254	927	456	Culex_O03_000000111663_split_00001	M11_filter20	40	41	702	142	0	142	0	0	0	0	0	0	0	0	0	0	0	0	0	0	0	0	0	0	0	Lys	Arg	ArgArg	1	0	0	0	6	NA	5	NA	9322	EVERYTHING	O03	8	8	1	1	0.996690967375007
GC_00001023	p_00001256	927	456	Culex_O03_000000111663_split_00001	O12_filter20	40	41	702	149	0	145	0	0	0	0	0	0	0	0	0	1	2	0	0	0	0	1	0	0	0	Lys	Arg	ArgMet	0.993288590604027	0.0268456375838926	0.0137931034482759	0.151512164924632	-2	-1.0034188034188	-1	-0.256410256410256	9322	EVERYTHING	O03	8	8	1	1	0.996690967375007
GC_00001026	p_00000174	272	93	Culex_O03_000000138434_split_00001	O11_filter20	55	56	693	442	0	0	0	0	0	0	0	0	0	0	1	1	440	0	0	0	0	0	0	0	0	Ile	Met	LeuMet	1	0.00452488687782805	0.00227272727272727	0.0320771222554922	2	-0.00340522133938709	2	0.497162315550509	9346	EVERYTHING	O03	8	8	1	1	0.998136645962733
GC_00001026	p_00000175	272	93	Culex_O03_000000138434_split_00001	O12_filter20	55	56	693	157	0	0	0	0	0	0	0	0	0	0	5	0	152	0	0	0	0	0	0	0	0	Ile	Met	LeuMet	1	0.0318471337579618	0.0328947368421053	0.141105494961018	2	2	2	2	9346	EVERYTHING	O03	8	8	1	1	0.998136645962733
[truncated: 23 more columns]

## Sheet: O07
gene_cluster_id	entry_id	corresponding_gene_call	unique_pos_identifier	split_name	sample_id	codon_order_in_gene	codon_number	gene_length	coverage	Ala	Arg	Asn	Asp	Cys	Gln	Glu	Gly	His	Ile	Leu	Lys	Met	Phe	Pro	STP	Ser	Thr	Trp	Tyr	Val	reference	consensus	competing_aas	departure_from_reference	departure_from_consensus	n2n1ratio	entropy	BLOSUM90	BLOSUM90_weighted	BLOSUM62	BLOSUM62_weighted	unique_id	bin_name	genome_name	num_genomes_gene_cluster_has_hits	num_genes_in_gene_cluster	max_num_paralogs	SCG	functional_homogeneity_index
GC_00000935	p_00000130	130	54	Culex_O07_000000045213_split_00002	O11_filter20	233	234	1590	546	0	0	0	0	0	0	0	2	0	0	1	0	0	0	0	0	0	0	0	0	543	Ala	Val	GlyVal	1	0.0054945054945055	0.00368324125230203	0.0375701569074566	-5	-3.33537706928267	-3	-1.66952789699572	8619	EVERYTHING	O07	8	8	1	1	0.999842470069313
GC_00000935	p_00000128	130	54	Culex_O07_000000045213_split_00002	M11_filter20	233	234	1590	128	0	0	0	0	0	0	0	0	0	0	0	0	0	0	0	0	0	0	0	0	128	Ala	Val	ValVal	1	0	0	0	5	NA	4	NA	8619	EVERYTHING	O07	8	8	1	1	0.999842470069313
GC_00000935	p_00000129	130	54	Culex_O07_000000045213_split_00002	O03_filter20	233	234	1590	258	0	0	0	0	0	0	1	0	0	0	1	0	0	0	0	0	0	0	0	0	256	Ala	Val	GluVal	1	0.00775193798449612	0.00390625	0.0507680121046872	-3	-1.50487329434697	-2	-0.504873294346977	8619	EVERYTHING	O07	8	8	1	1	0.999842470069313
GC_00000935	p_00000131	130	54	Culex_O07_000000045213_split_00002	O12_filter20	233	234	1590	177	0	0	0	0	0	0	0	0	0	0	0	0	0	0	0	0	0	0	0	0	177	Ala	Val	ValVal	1	0	0	0	5	NA	4	NA	8619	EVERYTHING	O07	8	8	1	1	0.999842470069313
GC_00000939	p_00000112	75	42	Culex_O07_000000072412_split_00002	O12_filter20	133	134	1083	197	0	0	1	0	0	0	1	0	0	0	0	195	0	0	0	0	0	0	0	0	0	Glu	Lys	AsnLys	0.99492385786802	0.0101522842639594	0.00512820512820513	0.0637371606165133	0	-0.00255754475703325	0	0.498721227621484	8651	EVERYTHING	O07	8	8	1	1	0.999305555555556
GC_00000955	p_00004704	10	1618	Culex_O07_000000056783_split_00001	O03_filter20	322	323	1458	258	0	256	0	0	0	0	0	0	0	0	0	0	0	0	0	0	0	0	2	0	0	Trp	Arg	ArgTrp	0.992248062015504	0.00775193798449612	0.0078125	0.0453947781468582	-4	-4	-3	-3	8779	EVERYTHING	O07	8	8	1	1	0.999484536082474
GC_00000956	p_00008411	584	4124	Culex_O07_000000108380_split_00001	O12_filter20	78	79	2358	176	0	2	0	0	0	0	0	0	0	174	0	0	0	0	0	0	0	0	0	0	0	Val	Ile	ArgIle	1	0.0113636363636364	0.0114942528735632	0.0621776517174248	-4	-4.00000000000001	-3	-3.00000000000001	8787	EVERYTHING	O07	8	8	1	1	0.999893842887473
GC_00000979	p_00003464	819	1188	Culex_O07_000000109182_split_00001	M11_filter20	76	77	258	111	0	0	0	0	0	0	0	111	0	0	0	0	0	0	0	0	0	0	0	0	0	Ser	Gly	GlyGly	1	0	0	0	6	NA	6	NA	8971	EVERYTHING	O07	8	8	1	1	0.997058823529412
GC_00000979	p_00003466	819	1188	Culex_O07_000000109182_split_00001	O11_filter20	76	77	258	373	1	0	0	0	0	0	0	371	0	0	0	0	0	0	0	0	0	0	0	0	1	Ser	Gly	AlaGly	1	0.00536193029490617	0.00269541778975741	0.0370986201066616	0	-2.49798115746972	0	-1.49798115746972	8971	EVERYTHING	O07	8	8	1	1	0.997058823529412
GC_00000979	p_00003465	819	1188	Culex_O07_000000109182_split_00001	O03_filter20	76	77	258	165	0	0	0	0	0	0	0	163	0	0	0	0	0	0	0	0	2	0	0	0	0	Ser	Gly	GlySer	0.987878787878788	0.0121212121212121	0.0122699386503067	0.0655359157634766	-1	-1	0	0	8971	EVERYTHING	O07	8	8	1	1	0.997058823529412
GC_00000979	p_00003467	819	1188	Culex_O07_000000109182_split_00001	O12_filter20	76	77	258	152	0	0	0	0	0	0	0	152	0	0	0	0	0	0	0	0	0	0	0	0	0	Ser	Gly	GlyGly	1	0	0	0	6	NA	6	NA	8971	EVERYTHING	O07	8	8	1	1	0.997058823529412
GC_00000983	p_00003401	784	1161	Culex_O07_000000036771_split_00001	M11_filter20	500	501	2322	143	0	0	0	0	0	0	0	143	0	0	0	0	0	0	0	0	0	0	0	0	0	Asp	Gly	GlyGly	1	0	0	0	6	NA	6	NA	9003	EVERYTHING	O07	8	8	1	1	0.999445573831085
GC_00000983	p_00003402	784	1161	Culex_O07_000000036771_split_00001	O11_filter20	500	501	2322	382	0	0	0	0	0	0	0	382	0	0	0	0	0	0	0	0	0	0	0	0	0	Asp	Gly	GlyGly	1	0	0	0	6	NA	6	NA	9003	EVERYTHING	O07	8	8	1	1	0.999445573831085
GC_00000983	p_00003403	784	1161	Culex_O07_000000036771_split_00001	O12_filter20	500	501	2322	161	0	0	0	0	0	0	0	161	0	0	0	0	0	0	0	0	0	0	0	0	0	Asp	Gly	GlyGly	1	0	0	0	6	NA	6	NA	9003	EVERYTHING	O07	8	8	1	1	0.999445573831085
GC_00000987	p_00003270	737	1107	Culex_O07_000000026145_split_00001	M11_filter20	191	192	1521	145	0	0	0	0	0	145	0	0	0	0	0	0	0	0	0	0	0	0	0	0	0	Arg	Gln	GlnGln	1	0	0	0	7	NA	5	NA	9035	EVERYTHING	O07	8	8	1	1	0.999153020892151
GC_00000987	p_00003272	737	1107	Culex_O07_000000026145_split_00001	O12_filter20	191	192	1521	154	0	0	0	0	0	153	0	0	1	0	0	0	0	0	0	0	0	0	0	0	0	Arg	Gln	GlnHis	1	0.00649350649350649	0.0065359477124183	0.0391798623289367	1	1.00000000000001	0	0	9035	EVERYTHING	O07	8	8	1	1	0.999153020892151
GC_00000987	p_00003271	737	1107	Culex_O07_000000026145_split_00001	O11_filter20	191	192	1521	506	0	1	0	0	0	504	0	0	1	0	0	0	0	0	0	0	0	0	0	0	0	Arg	Gln	ArgGln	0.99802371541502	0.00395256916996047	0.00198412698412698	0.0285555643310035	1	0.999008919722501	1	0.49950445986125	9035	EVERYTHING	O07	8	8	1	1	0.999153020892151
GC_00000991	p_00008124	110	3837	Culex_O07_000000045213_split_00001	O12_filter20	547	548	3255	181	0	0	0	0	0	0	0	0	0	0	0	0	0	181	0	0	0	0	0	0	0	Leu	Phe	PhePhe	1	0	0	0	7	NA	6	NA	9067	EVERYTHING	O07	8	8	1	1	0.999308118081181
GC_00000992	p_00004238	1044	1462	Culex_O07_000000015689_split_00001	O11_filter20	419	420	1797	449	0	3	0	0	0	0	0	0	0	0	1	0	0	0	445	0	0	0	0	0	0	Ser	Pro	ArgPro	1	0.0089086859688196	0.00674157303370787	0.0559340404594453	-3	-3.24957936062818	-2	-2.24957936062817	9075	EVERYTHING	O07	8	8	1	1	0.999283325370282
GC_00000992	p_00004237	1044	1462	Culex_O07_000000015689_split_00001	M11_filter20	419	420	1797	147	0	0	0	0	0	0	0	0	0	0	0	0	0	0	147	0	0	0	0	0	0	Ser	Pro	ProPro	1	0	0	0	8	NA	7	NA	9075	EVERYTHING	O07	8	8	1	1	0.999283325370282
GC_00000997	p_00002006	634	685	Culex_O07_000000037174_split_00001	M11_filter20	176	177	1275	155	0	1	0	0	0	0	0	0	0	154	0	0	0	0	0	0	0	0	0	0	0	Thr	Ile	ArgIle	1	0.00645161290322581	0.00649350649350649	0.0389689829082861	-4	-4.00000000000001	-3	-3.00000000000001	9115	EVERYTHING	O07	8	8	1	1	0.998989218328841
GC_00000997	p_00002008	634	685	Culex_O07_000000037174_split_00001	O12_filter20	176	177	1275	133	0	0	0	0	0	0	0	0	0	129	2	0	2	0	0	0	0	0	0	0	0	Thr	Ile	IleLeu	1	0.0300751879699248	0.0155038759689922	0.155849963673667	1	1.00769230769231	2	1.50384615384616	9115	EVERYTHING	O07	8	8	1	1	0.998989218328841
GC_00000997	p_00002007	634	685	Culex_O07_000000037174_split_00001	O11_filter20	176	177	1275	509	0	2	0	0	0	0	0	0	0	500	1	1	3	0	0	0	0	1	0	0	1	Thr	Ile	IleMet	0.99803536345776	0.0176817288801572	0.006	0.118526247516692	1	-0.670123565754635	1	-0.224183583406885	9115	EVERYTHING	O07	8	8	1	1	0.998989218328841
GC_00000998	p_00000955	332	321	Culex_O07_000000061951_split_00001	O11_filter20	26	27	1020	580	0	0	1	576	0	0	2	0	0	0	0	0	0	0	0	0	0	0	0	0	1	Gly	Asp	AspGlu	1	0.00689655172413793	0.00347222222222222	0.0483655053991663	1	-0.504114335210045	2	0.495885664789949	9123	EVERYTHING	O07	8	8	1	1	0.998735777496839
GC_00000998	p_00000954	332	321	Culex_O07_000000061951_split_00001	M11_filter20	26	27	1020	177	0	0	0	177	0	0	0	0	0	0	0	0	0	0	0	0	0	0	0	0	0	Gly	Asp	AspAsp	1	0	0	0	7	NA	6	NA	9123	EVERYTHING	O07	8	8	1	1	0.998735777496839
GC_00001004	p_00003463	813	1187	Culex_O07_000000085083_split_00001	O12_filter20	134	135	795	181	0	0	179	0	0	0	0	0	0	1	0	0	0	0	0	0	1	0	0	0	0	Asp	Asn	AsnIle	1	0.0110497237569061	0.00558659217877095	0.0684304056001067	-4	-2.00278551532035	-3	-1.00278551532034	9171	EVERYTHING	O07	8	8	1	1	0.997970779220779
GC_00001004	p_00003462	813	1187	Culex_O07_000000085083_split_00001	O11_filter20	134	135	795	416	0	1	412	0	0	0	0	0	0	0	0	1	0	0	0	0	1	0	0	1	0	Asp	Asn	ArgAsn	1	0.00961538461538462	0.00242718446601942	0.0675563661939439	-1	-1.0018137847642	0	-0.252116082224908	9171	EVERYTHING	O07	8	8	1	1	0.997970779220779
GC_00001004	p_00003461	813	1187	Culex_O07_000000085083_split_00001	M11_filter20	134	135	795	112	0	0	112	0	0	0	0	0	0	0	0	0	0	0	0	0	0	0	0	0	0	Asp	Asn	AsnAsn	1	0	0	0	7	NA	6	NA	9171	EVERYTHING	O07	8	8	1	1	0.997970779220779
GC_00001008	p_00004604	1163	1575	Culex_O07_000000018836_split_00001	O12_filter20	353	354	1410	151	0	2	0	0	0	0	0	0	0	0	0	0	146	0	0	0	0	0	0	0	3	Val	Met	MetVal	0.980132450331126	0.033112582781457	0.0205479452054795	0.167685810347763	0	-0.817934782608697	1	0.173913043478261	9203	EVERYTHING	O07	8	8	1	1	0.999619250685349
GC_00001008	p_00004603	1163	1575	Culex_O07_000000018836_split_00001	O11_filter20	353	354	1410	511	0	2	0	0	0	0	0	0	0	1	1	0	506	0	0	0	0	0	0	0	1	Val	Met	ArgMet	0.998043052837573	0.00978473581213307	0.00395256916996047	0.0680450324334942	-2	-0.205592753052383	-1	0.394643560456872	9203	EVERYTHING	O07	8	8	1	1	0.999619250685349
GC_00001008	p_00004602	1163	1575	Culex_O07_000000018836_split_00001	M11_filter20	353	354	1410	124	0	0	0	0	0	0	0	0	0	0	0	0	124	0	0	0	0	0	0	0	0	Val	Met	MetMet	1	0	0	0	7	NA	5	NA	9203	EVERYTHING	O07	8	8	1	1	0.999619250685349
GC_00001009	p_00000732	276	248	Culex_O07_000000124766_split_00001	O11_filter20	127	128	498	480	0	1	1	0	0	0	0	0	0	475	2	0	1	0	0	0	0	0	0	0	0	Val	Ile	IleLeu	1	0.0104166666666667	0.00421052631578947	0.0717843824903231	1	-1.00293624161074	2	-0.203020134228188	9211	EVERYTHING	O07	8	8	1	1	0.998917748917749
GC_00001009	p_00000733	276	248	Culex_O07_000000124766_split_00001	O12_filter20	127	128	498	130	0	0	0	0	0	0	0	0	0	129	0	0	0	0	0	0	1	0	0	0	0	Val	Ile	IleSer	1	0.00769230769230769	0.00775193798449612	0.0451052184351539	-3	-3.00000000000001	-2	-2.00000000000001	9211	EVERYTHING	O07	8	8	1	1	0.998917748917749
GC_00001009	p_00000731	276	248	Culex_O07_000000124766_split_00001	M11_filter20	127	128	498	160	0	0	1	0	0	0	0	0	0	159	0	0	0	0	0	0	0	0	0	0	0	Val	Ile	AsnIle	1	0.00625	0.00628930817610063	0.0379502642774718	-4	-3.99999999999999	-3	-2.99999999999999	9211	EVERYTHING	O07	8	8	1	1	0.998917748917749
GC_00001021	p_00004234	1040	1461	Culex_O07_000000015689_split_00001	M11_filter20	114	115	477	138	0	0	0	0	0	0	0	0	0	0	0	0	138	0	0	0	0	0	0	0	0	Ile	Met	MetMet	1	0	0	0	7	NA	5	NA	9307	EVERYTHING	O07	8	8	1	1	0.998869801084991
GC_00001021	p_00004235	1040	1461	Culex_O07_000000015689_split_00001	O11_filter20	114	115	477	458	0	0	0	0	0	0	0	0	0	0	2	0	456	0	0	0	0	0	0	0	0	Ile	Met	LeuMet	1	0.00436681222707424	0.0043859649122807	0.0280853074773292	2	1.99999999999998	2	1.99999999999998	9307	EVERYTHING	O07	8	8	1	1	0.998869801084991
GC_00001021	p_00004236	1040	1461	Culex_O07_000000015689_split_00001	O12_filter20	114	115	477	170	0	0	0	0	0	0	0	0	0	0	0	0	169	0	0	0	0	0	0	0	1	Ile	Met	MetVal	1	0.00588235294117647	0.00591715976331361	0.0360755969208534	0	0	1	1.00000000000001	9307	EVERYTHING	O07	8	8	1	1	0.998869801084991
GC_00001023	p_00002628	664	893	Culex_O07_000000043057_split_00001	M11_filter20	40	41	702	142	0	142	0	0	0	0	0	0	0	0	0	0	0	0	0	0	0	0	0	0	0	Lys	Arg	ArgArg	1	0	0	0	6	NA	5	NA	9323	EVERYTHING	O07	8	8	1	1	0.996690967375007
GC_00001023	p_00002630	664	893	Culex_O07_000000043057_split_00001	O12_filter20	40	41	702	148	0	144	0	0	0	0	0	0	0	0	0	1	2	0	0	0	0	1	0	0	0	Lys	Arg	ArgMet	0.993243243243243	0.027027027027027	0.0138888888888889	0.152351398763683	-2	-1.00344234079174	-1	-0.25645438898451	9323	EVERYTHING	O07	8	8	1	1	0.996690967375007
GC_00001023	p_00002629	664	893	Culex_O07_000000043057_split_00001	O11_filter20	40	41	702	402	0	401	0	0	0	0	0	1	0	0	0	0	0	0	0	0	0	0	0	0	0	Lys	Arg	ArgGly	1	0.00248756218905473	0.00249376558603491	0.0174010131216722	-3	-2.99999999999998	-2	-1.99999999999999	9323	EVERYTHING	O07	8	8	1	1	0.996690967375007
GC_00001026	p_00004257	1047	1468	Culex_O07_000000015689_split_00001	O12_filter20	55	56	693	157	0	0	0	0	0	0	0	0	0	0	5	0	152	0	0	0	0	0	0	0	0	Ile	Met	LeuMet	1	0.0318471337579618	0.0328947368421053	0.141105494961018	2	2	2	2	9347	EVERYTHING	O07	8	8	1	1	0.998136645962733
GC_00001026	p_00004256	1047	1468	Culex_O07_000000015689_split_00001	O11_filter20	55	56	693	440	0	0	0	0	0	0	0	0	0	0	1	1	438	0	0	0	0	0	0	0	0	Ile	Met	LeuMet	1	0.00454545454545455	0.00228310502283105	0.0322022661284809	2	-0.00342075256556439	2	0.497149372862034	9347	EVERYTHING	O07	8	8	1	1	0.998136645962733
[truncated: 23 more columns]

## Sheet: O11
gene_cluster_id	entry_id	corresponding_gene_call	unique_pos_identifier	split_name	sample_id	codon_order_in_gene	codon_number	gene_length	coverage	Ala	Arg	Asn	Asp	Cys	Gln	Glu	Gly	His	Ile	Leu	Lys	Met	Phe	Pro	STP	Ser	Thr	Trp	Tyr	Val	reference	consensus	competing_aas	departure_from_reference	departure_from_consensus	n2n1ratio	entropy	BLOSUM90	BLOSUM90_weighted	BLOSUM62	BLOSUM62_weighted	unique_id	bin_name	genome_name	num_genomes_gene_cluster_has_hits	num_genes_in_gene_cluster	max_num_paralogs	SCG	functional_homogeneity_index
GC_00000935	p_00004203	140	1980	Culex_O11_000000115381_split_00002	O07_filter20	233	234	1590	128	128	0	0	0	0	0	0	0	0	0	0	0	0	0	0	0	0	0	0	0	0	Val	Ala	AlaAla	1	0	0	0	5	NA	4	NA	8620	EVERYTHING	O11	8	8	1	1	0.9998425
GC_00000939	p_00000660	624	256	Culex_O11_000000231603_split_00003	O12_filter20	133	134	1083	197	0	0	1	0	0	0	1	0	0	0	0	195	0	0	0	0	0	0	0	0	0	Glu	Lys	AsnLys	0.9949239	0.01015228	0.005128205	0.06373716	0	-0.002557545	0	0.4987212	8652	EVERYTHING	O11	8	8	1	1	0.9993056
GC_00000955	p_00002673	641	1134	Culex_O11_000000059860_split_00001	O03_filter20	322	323	1458	258	0	256	0	0	0	0	0	0	0	0	0	0	0	0	0	0	0	0	2	0	0	Trp	Arg	ArgTrp	0.9922481	0.007751938	0.0078125	0.04539478	-4	-4	-3	-3	8780	EVERYTHING	O11	8	8	1	1	0.9994845
GC_00000956	p_00005359	703	2940	Culex_O11_000000215336_split_00001	O12_filter20	78	79	2358	176	0	2	0	0	0	0	0	0	0	174	0	0	0	0	0	0	0	0	0	0	0	Val	Ile	ArgIle	1	0.01136364	0.01149425	0.06217765	-4	-4	-3	-3	8788	EVERYTHING	O11	8	8	1	1	0.9998938
GC_00000979	p_00004236	751	2007	Culex_O11_000000098617_split_00001	O07_filter20	76	77	258	106	0	0	0	0	0	0	0	0	0	0	0	0	0	0	0	0	106	0	0	0	0	Gly	Ser	SerSer	1	0	0	0	5	NA	4	NA	8972	EVERYTHING	O11	8	8	1	1	0.9970588
GC_00000983	p_00003920	1059	1819	Culex_O11_000000225855_split_00001	O03_filter20	500	501	2322	245	1	0	0	242	0	0	2	0	0	0	0	0	0	0	0	0	0	0	0	0	0	Gly	Asp	AspGlu	1	0.0122449	0.008264463	0.07387362	1	-0.3351648	2	0.6620879	9004	EVERYTHING	O11	8	8	1	1	0.9994456
GC_00000987	p_00002111	218	823	Culex_O11_000000098128_split_00001	O07_filter20	191	192	1521	150	0	150	0	0	0	0	0	0	0	0	0	0	0	0	0	0	0	0	0	0	0	Gln	Arg	ArgArg	1	0	0	0	6	NA	5	NA	9036	EVERYTHING	O11	8	8	1	1	0.999153
GC_00000987	p_00002110	218	823	Culex_O11_000000098128_split_00001	O03_filter20	191	192	1521	181	0	180	0	0	0	0	0	0	0	0	1	0	0	0	0	0	0	0	0	0	0	Gln	Arg	ArgLeu	1	0.005524862	0.005555556	0.03423055	-3	-3	-2	-2	9036	EVERYTHING	O11	8	8	1	1	0.999153
GC_00000991	p_00005092	160	2673	Culex_O11_000000115381_split_00003	O12_filter20	547	548	3255	181	0	0	0	0	0	0	0	0	0	0	0	0	0	181	0	0	0	0	0	0	0	Leu	Phe	PhePhe	1	0	0	0	7	NA	6	NA	9068	EVERYTHING	O11	8	8	1	1	0.9993081
GC_00000992	p_00004136	1129	1945	Culex_O11_000000203054_split_00001	O07_filter20	419	420	1797	136	0	0	0	0	0	0	0	0	0	0	0	0	0	0	0	0	136	0	0	0	0	Pro	Ser	SerSer	1	0	0	0	5	NA	4	NA	9076	EVERYTHING	O11	8	8	1	1	0.9992833
GC_00000992	p_00004135	1129	1945	Culex_O11_000000203054_split_00001	O03_filter20	419	420	1797	225	1	0	0	0	0	0	0	0	0	0	0	0	0	0	0	0	224	0	0	0	0	Pro	Ser	AlaSer	1	0.004444444	0.004464286	0.02850611	1	1	1	1	9076	EVERYTHING	O11	8	8	1	1	0.9992833
GC_00000992	p_00004137	1129	1945	Culex_O11_000000203054_split_00001	O12_filter20	419	420	1797	182	0	0	0	0	0	0	0	0	0	0	0	0	0	0	0	0	182	0	0	0	0	Pro	Ser	SerSer	1	0	0	0	5	NA	4	NA	9076	EVERYTHING	O11	8	8	1	1	0.9992833
GC_00000997	p_00003943	1072	1833	Culex_O11_000000010761_split_00001	O03_filter20	176	177	1275	272	0	1	0	0	0	0	0	0	0	0	0	1	0	0	0	0	0	270	0	0	0	Ile	Thr	ArgThr	1	0.007352941	0.003703704	0.04854497	-2	-1.49353	-1	-0.9944547	9116	EVERYTHING	O11	8	8	1	1	0.9989892
GC_00000998	p_00002957	763	1273	Culex_O11_000000231048_split_00001	O07_filter20	26	27	1020	149	0	0	0	0	0	0	0	149	0	0	0	0	0	0	0	0	0	0	0	0	0	Asp	Gly	GlyGly	1	0	0	0	6	NA	6	NA	9124	EVERYTHING	O11	8	8	1	1	0.9987358
GC_00000998	p_00002958	763	1273	Culex_O11_000000231048_split_00001	O12_filter20	26	27	1020	197	0	0	0	0	0	0	0	197	0	0	0	0	0	0	0	0	0	0	0	0	0	Asp	Gly	GlyGly	1	0	0	0	6	NA	6	NA	9124	EVERYTHING	O11	8	8	1	1	0.9987358
GC_00000998	p_00002956	763	1273	Culex_O11_000000231048_split_00001	O03_filter20	26	27	1020	255	0	0	0	1	0	0	0	254	0	0	0	0	0	0	0	0	0	0	0	0	0	Asp	Gly	AspGly	0.9960784	0.003921569	0.003937008	0.02564431	-2	-2	-1	-1	9124	EVERYTHING	O11	8	8	1	1	0.9987358
GC_00001004	p_00003431	958	1542	Culex_O11_000000202307_split_00001	O03_filter20	134	135	795	224	0	0	0	224	0	0	0	0	0	0	0	0	0	0	0	0	0	0	0	0	0	Asn	Asp	AspAsp	1	0	0	0	7	NA	6	NA	9172	EVERYTHING	O11	8	8	1	1	0.9979708
GC_00001004	p_00003432	958	1542	Culex_O11_000000202307_split_00001	O07_filter20	134	135	795	107	0	0	0	107	0	0	0	0	0	0	0	0	0	0	0	0	0	0	0	0	0	Asn	Asp	AspAsp	1	0	0	0	7	NA	6	NA	9172	EVERYTHING	O11	8	8	1	1	0.9979708
GC_00001008	p_00003028	820	1307	Culex_O11_000000115663_split_00001	O03_filter20	353	354	1410	242	0	0	0	0	0	0	0	2	0	0	0	0	0	0	0	0	0	0	0	0	240	Met	Val	GlyVal	1	0.008264463	0.008333333	0.04786485	-5	-5	-3	-3	9204	EVERYTHING	O11	8	8	1	1	0.9996193
GC_00001008	p_00003029	820	1307	Culex_O11_000000115663_split_00001	O07_filter20	353	354	1410	159	0	0	0	0	0	0	0	1	0	0	0	0	0	0	0	0	0	0	0	0	158	Met	Val	GlyVal	1	0.006289308	0.006329114	0.03814939	-5	-5	-3	-3	9204	EVERYTHING	O11	8	8	1	1	0.9996193
GC_00001009	p_00001869	60	686	Culex_O11_000000123949_split_00001	O07_filter20	127	128	498	107	0	0	0	0	0	0	0	0	0	0	0	0	0	0	0	0	0	0	0	0	107	Ile	Val	ValVal	1	0	0	0	5	NA	4	NA	9212	EVERYTHING	O11	8	8	1	1	0.9989177
GC_00001009	p_00001868	60	686	Culex_O11_000000123949_split_00001	O03_filter20	127	128	498	230	0	0	0	0	0	0	0	0	0	0	0	0	0	0	0	0	0	0	0	0	230	Ile	Val	ValVal	1	0	0	0	5	NA	4	NA	9212	EVERYTHING	O11	8	8	1	1	0.9989177
GC_00001021	p_00004134	1125	1944	Culex_O11_000000203054_split_00001	O07_filter20	114	115	477	108	0	0	0	0	0	0	0	0	0	108	0	0	0	0	0	0	0	0	0	0	0	Met	Ile	IleIle	1	0	0	0	5	NA	4	NA	9308	EVERYTHING	O11	8	8	1	1	0.9988698
GC_00001023	p_00002433	475	992	Culex_O11_000000081180_split_00001	O07_filter20	40	41	702	136	0	0	0	0	0	0	0	0	0	0	0	135	0	0	0	0	0	1	0	0	0	Arg	Lys	LysThr	1	0.007352941	0.007407407	0.0434483	-1	-1	-1	-1	9324	EVERYTHING	O11	8	8	1	1	0.996691
GC_00001023	p_00002432	475	992	Culex_O11_000000081180_split_00001	O03_filter20	40	41	702	244	0	1	0	0	0	0	0	0	0	0	0	243	0	0	0	0	0	0	0	0	0	Arg	Lys	ArgLys	0.9959016	0.004098361	0.004115226	0.02661933	2	2	2	2	9324	EVERYTHING	O11	8	8	1	1	0.996691
GC_00001026	p_00004148	1132	1950	Culex_O11_000000203054_split_00001	O03_filter20	55	56	693	210	0	1	0	0	0	0	0	0	0	208	1	0	0	0	0	0	0	0	0	0	0	Met	Ile	ArgIle	1	0.00952381	0.004807692	0.06040315	-4	-1.503597	-3	-0.5035971	9348	EVERYTHING	O11	8	8	1	1	0.9981366
GC_00001026	p_00004149	1132	1950	Culex_O11_000000203054_split_00001	O07_filter20	55	56	693	120	0	0	0	0	0	0	0	0	0	119	0	0	1	0	0	0	0	0	0	0	0	Met	Ile	IleMet	0.9916667	0.008333333	0.008403361	0.04819428	1	1	1	1	9348	EVERYTHING	O11	8	8	1	1	0.9981366
[truncated: 23 more columns]

## Sheet: O12
gene_cluster_id	entry_id	corresponding_gene_call	unique_pos_identifier	split_name	sample_id	codon_order_in_gene	codon_number	gene_length	coverage	Ala	Arg	Asn	Asp	Cys	Gln	Glu	Gly	His	Ile	Leu	Lys	Met	Phe	Pro	STP	Ser	Thr	Trp	Tyr	Val	reference	consensus	competing_aas	departure_from_reference	departure_from_consensus	n2n1ratio	entropy	BLOSUM90	BLOSUM90_weighted	BLOSUM62	BLOSUM62_weighted	unique_id	bin_name	genome_name	num_genomes_gene_cluster_has_hits	num_genes_in_gene_cluster	max_num_paralogs	SCG	functional_homogeneity_index
GC_00000935	p_00002450	453	1168	Culex_O12_000000221336_split_00002	O07_filter20	233	234	1590	128	128	0	0	0	0	0	0	0	0	0	0	0	0	0	0	0	0	0	0	0	0	Val	Ala	AlaAla	1	0	0	0	5	NA	4	NA	8621	EVERYTHING	O12	8	8	1	1	0.999842470069313
GC_00000939	p_00000075	56	26	Culex_O12_000000068699_split_00003	O03_filter20	133	134	1083	249	0	0	0	3	0	0	245	0	0	0	0	1	0	0	0	0	0	0	0	0	0	Lys	Glu	AspGlu	0.995983935742972	0.0160642570281124	0.0122448979591837	0.0913320191576295	1	0.744659206510681	2	1.74160732451678	8653	EVERYTHING	O12	8	8	1	1	0.999305555555556
GC_00000939	p_00000077	56	26	Culex_O12_000000068699_split_00003	O11_filter20	133	134	1083	476	2	0	0	2	0	0	466	0	0	0	0	5	0	0	0	1	0	0	0	0	0	Lys	Glu	GluLys	0.989495798319328	0.0210084033613445	0.0107296137339056	0.127581123586543	0	-0.00758653390232339	1	0.766714082503556	8653	EVERYTHING	O12	8	8	1	1	0.999305555555556
GC_00000939	p_00000076	56	26	Culex_O12_000000068699_split_00003	O07_filter20	133	134	1083	110	0	0	0	0	0	0	110	0	0	0	0	0	0	0	0	0	0	0	0	0	0	Lys	Glu	GluGlu	1	0	0	0	6	NA	5	NA	8653	EVERYTHING	O12	8	8	1	1	0.999305555555556
GC_00000939	p_00000074	56	26	Culex_O12_000000068699_split_00003	M11_filter20	133	134	1083	125	0	0	0	0	0	0	117	0	0	0	0	0	0	0	0	8	0	0	0	0	0	Lys	Glu	GluSTP	1	0.064	0.0683760683760684	0.237834675664092	NA	NA	NA	NA	8653	EVERYTHING	O12	8	8	1	1	0.999305555555556
GC_00000955	p_00002366	1003	1123	Culex_O12_000000080036_split_00001	O03_filter20	322	323	1458	258	0	256	0	0	0	0	0	0	0	0	0	0	0	0	0	0	0	0	2	0	0	Trp	Arg	ArgTrp	0.992248062015504	0.00775193798449612	0.0078125	0.0453947781468582	-4	-4	-3	-3	8781	EVERYTHING	O12	8	8	1	1	0.999484536082474
GC_00000956	p_00000622	542	265	Culex_O12_000000179230_split_00001	O03_filter20	78	79	2358	229	0	0	0	0	0	0	1	0	0	1	0	0	0	0	0	0	0	0	0	0	227	Ile	Val	GluVal	0.995633187772926	0.00873362445414847	0.00440528634361234	0.0561514622080458	-3	-0.00879120879120877	-2	0.492307692307691	8789	EVERYTHING	O12	8	8	1	1	0.999893842887473
GC_00000956	p_00000624	542	265	Culex_O12_000000179230_split_00001	O11_filter20	78	79	2358	445	1	1	0	0	0	0	1	3	0	1	0	0	0	0	0	0	0	0	0	0	438	Ile	Val	GlyVal	0.997752808988764	0.0157303370786517	0.00684931506849315	0.10412435045638	-5	-2.71368352788586	-3	-1.57295719844358	8789	EVERYTHING	O12	8	8	1	1	0.999893842887473
GC_00000956	p_00000623	542	265	Culex_O12_000000179230_split_00001	O07_filter20	78	79	2358	138	0	0	0	0	0	0	1	0	0	0	0	0	0	0	0	0	0	0	0	0	137	Ile	Val	GluVal	1	0.0072463768115942	0.0072992700729927	0.0429247950234865	-3	-3	-2	-2	8789	EVERYTHING	O12	8	8	1	1	0.999893842887473
GC_00000967	p_00000686	611	289	Culex_O12_000000221252_split_00001	O11_filter20	171	172	1947	483	2	0	0	0	0	0	480	1	0	0	0	0	0	0	0	0	0	0	0	0	0	Lys	Glu	AlaGlu	1	0.0062111801242236	0.00416666666666667	0.041706872629696	-1	-1.66435506241331	-1	-1.33148404993065	8877	EVERYTHING	O12	8	8	1	1	0.999614197530864
GC_00000967	p_00000684	611	289	Culex_O12_000000221252_split_00001	O03_filter20	171	172	1947	239	1	0	0	1	0	0	235	2	0	0	0	0	0	0	0	0	0	0	0	0	0	Lys	Glu	GluGly	1	0.0167364016736402	0.00851063829787234	0.102451459107254	-3	-1.4994708994709	-2	-0.75026455026455	8877	EVERYTHING	O12	8	8	1	1	0.999614197530864
GC_00000967	p_00000683	611	289	Culex_O12_000000221252_split_00001	M11_filter20	171	172	1947	193	0	0	0	0	0	0	193	0	0	0	0	0	0	0	0	0	0	0	0	0	0	Lys	Glu	GluGlu	1	0	0	0	6	NA	5	NA	8877	EVERYTHING	O12	8	8	1	1	0.999614197530864
GC_00000967	p_00000685	611	289	Culex_O12_000000221252_split_00001	O07_filter20	171	172	1947	110	0	0	0	0	0	0	110	0	0	0	0	0	0	0	0	0	0	0	0	0	0	Lys	Glu	GluGlu	1	0	0	0	6	NA	5	NA	8877	EVERYTHING	O12	8	8	1	1	0.999614197530864
GC_00000979	p_00002453	508	1171	Culex_O12_000000062974_split_00001	O07_filter20	76	77	258	106	0	0	0	0	0	0	0	0	0	0	0	0	0	0	0	0	106	0	0	0	0	Gly	Ser	SerSer	1	0	0	0	5	NA	4	NA	8973	EVERYTHING	O12	8	8	1	1	0.997058823529412
GC_00000983	p_00002332	993	1106	Culex_O12_000000008388_split_00001	O03_filter20	500	501	2322	245	1	0	0	242	0	0	2	0	0	0	0	0	0	0	0	0	0	0	0	0	0	Gly	Asp	AspGlu	1	0.0122448979591837	0.00826446280991736	0.0738736224180413	1	-0.335164835164835	2	0.662087912087911	9005	EVERYTHING	O12	8	8	1	1	0.999445573831085
GC_00000987	p_00002373	1014	1126	Culex_O12_000000104690_split_00001	O03_filter20	191	192	1521	181	0	180	0	0	0	0	0	0	0	0	1	0	0	0	0	0	0	0	0	0	0	Gln	Arg	ArgLeu	1	0.00552486187845304	0.00555555555555556	0.0342305497175502	-3	-3.00000000000003	-2	-2.00000000000002	9037	EVERYTHING	O12	8	8	1	1	0.999153020892151
GC_00000987	p_00002374	1014	1126	Culex_O12_000000104690_split_00001	O07_filter20	191	192	1521	150	0	150	0	0	0	0	0	0	0	0	0	0	0	0	0	0	0	0	0	0	0	Gln	Arg	ArgArg	1	0	0	0	6	NA	5	NA	9037	EVERYTHING	O12	8	8	1	1	0.999153020892151
GC_00000991	p_00000355	433	166	Culex_O12_000000221336_split_00001	O07_filter20	547	548	3255	129	0	1	0	0	0	0	0	0	0	1	127	0	0	0	0	0	0	0	0	0	0	Phe	Leu	ArgLeu	1	0.0155038759689922	0.0078740157480315	0.0907289936621288	-3	-1.01176470588235	-2	-0.011764705882353	9069	EVERYTHING	O12	8	8	1	1	0.999308118081181
GC_00000991	p_00000353	433	166	Culex_O12_000000221336_split_00001	M11_filter20	547	548	3255	136	0	0	0	0	0	0	0	0	0	0	136	0	0	0	0	0	0	0	0	0	0	Phe	Leu	LeuLeu	1	0	0	0	5	NA	4	NA	9069	EVERYTHING	O12	8	8	1	1	0.999308118081181
GC_00000991	p_00000356	433	166	Culex_O12_000000221336_split_00001	O11_filter20	547	548	3255	472	0	1	0	0	0	0	0	0	0	0	471	0	0	0	0	0	0	0	0	0	0	Phe	Leu	ArgLeu	1	0.00211864406779661	0.00212314225053079	0.0151608451581555	-3	-2.99999999999997	-2	-1.99999999999998	9069	EVERYTHING	O12	8	8	1	1	0.999308118081181
GC_00000991	p_00000354	433	166	Culex_O12_000000221336_split_00001	O03_filter20	547	548	3255	262	0	0	0	0	0	0	0	0	0	1	261	0	0	0	0	0	0	0	0	0	0	Phe	Leu	IleLeu	1	0.00381679389312977	0.00383141762452107	0.0250627239472686	1	1	2	2.00000000000001	9069	EVERYTHING	O12	8	8	1	1	0.999308118081181
GC_00000992	p_00001062	913	417	Culex_O12_000000174690_split_00001	O11_filter20	419	420	1797	449	0	3	0	0	0	0	0	0	0	0	1	0	0	0	445	0	0	0	0	0	0	Ser	Pro	ArgPro	1	0.0089086859688196	0.00674157303370787	0.0559340404594453	-3	-3.24957936062818	-2	-2.24957936062817	9077	EVERYTHING	O12	8	8	1	1	0.999283325370282
GC_00000992	p_00001061	913	417	Culex_O12_000000174690_split_00001	M11_filter20	419	420	1797	147	0	0	0	0	0	0	0	0	0	0	0	0	0	0	147	0	0	0	0	0	0	Ser	Pro	ProPro	1	0	0	0	8	NA	7	NA	9077	EVERYTHING	O12	8	8	1	1	0.999283325370282
GC_00000997	p_00002174	879	1027	Culex_O12_000000057071_split_00001	O03_filter20	176	177	1275	272	0	1	0	0	0	0	0	0	0	0	0	1	0	0	0	0	0	270	0	0	0	Ile	Thr	ArgThr	1	0.00735294117647059	0.0037037037037037	0.0485449746431988	-2	-1.49353049907579	-1	-0.994454713493536	9117	EVERYTHING	O12	8	8	1	1	0.998989218328841
GC_00000998	p_00000987	803	382	Culex_O12_000000205981_split_00001	M11_filter20	26	27	1020	177	0	0	0	177	0	0	0	0	0	0	0	0	0	0	0	0	0	0	0	0	0	Gly	Asp	AspAsp	1	0	0	0	7	NA	6	NA	9125	EVERYTHING	O12	8	8	1	1	0.998735777496839
GC_00000998	p_00000988	803	382	Culex_O12_000000205981_split_00001	O11_filter20	26	27	1020	578	0	0	1	574	0	0	2	0	0	0	0	0	0	0	0	0	0	0	0	0	1	Gly	Asp	AspGlu	1	0.0069204152249135	0.00348432055749129	0.0485088723946075	1	-0.504128639721856	2	0.495871360278136	9125	EVERYTHING	O12	8	8	1	1	0.998735777496839
GC_00001004	p_00001821	528	832	Culex_O12_000000206292_split_00001	O07_filter20	134	135	795	107	0	0	0	107	0	0	0	0	0	0	0	0	0	0	0	0	0	0	0	0	0	Asn	Asp	AspAsp	1	0	0	0	7	NA	6	NA	9173	EVERYTHING	O12	8	8	1	1	0.997970779220779
GC_00001004	p_00001820	528	832	Culex_O12_000000206292_split_00001	O03_filter20	134	135	795	224	0	0	0	224	0	0	0	0	0	0	0	0	0	0	0	0	0	0	0	0	0	Asn	Asp	AspAsp	1	0	0	0	7	NA	6	NA	9173	EVERYTHING	O12	8	8	1	1	0.997970779220779
GC_00001008	p_00002423	1059	1148	Culex_O12_000000136982_split_00001	O03_filter20	353	354	1410	242	0	0	0	0	0	0	0	2	0	0	0	0	0	0	0	0	0	0	0	0	240	Met	Val	GlyVal	1	0.00826446280991736	0.00833333333333333	0.0478648502757037	-5	-5	-3	-3	9205	EVERYTHING	O12	8	8	1	1	0.999619250685349
GC_00001008	p_00002424	1059	1148	Culex_O12_000000136982_split_00001	O07_filter20	353	354	1410	159	0	0	0	0	0	0	0	1	0	0	0	0	0	0	0	0	0	0	0	0	158	Met	Val	GlyVal	1	0.00628930817610063	0.00632911392405063	0.0381493895267677	-5	-4.99999999999996	-3	-2.99999999999997	9205	EVERYTHING	O12	8	8	1	1	0.999619250685349
GC_00001009	p_00002060	755	968	Culex_O12_000000098760_split_00001	O07_filter20	127	128	498	107	0	0	0	0	0	0	0	0	0	0	0	0	0	0	0	0	0	0	0	0	107	Ile	Val	ValVal	1	0	0	0	5	NA	4	NA	9213	EVERYTHING	O12	8	8	1	1	0.998917748917749
GC_00001009	p_00002059	755	968	Culex_O12_000000098760_split_00001	O03_filter20	127	128	498	230	0	0	0	0	0	0	0	0	0	0	0	0	0	0	0	0	0	0	0	0	230	Ile	Val	ValVal	1	0	0	0	5	NA	4	NA	9213	EVERYTHING	O12	8	8	1	1	0.998917748917749
GC_00001021	p_00002202	909	1042	Culex_O12_000000174690_split_00001	O07_filter20	114	115	477	108	0	0	0	0	0	0	0	0	0	108	0	0	0	0	0	0	0	0	0	0	0	Met	Ile	IleIle	1	0	0	0	5	NA	4	NA	9309	EVERYTHING	O12	8	8	1	1	0.998869801084991
GC_00001023	p_00001471	282	630	Culex_O12_000000099309_split_00001	O07_filter20	29	30	669	136	0	0	0	0	0	0	0	0	0	0	0	135	0	0	0	0	0	1	0	0	0	Arg	Lys	LysThr	1	0.00735294117647059	0.00740740740740741	0.0434483041979051	-1	-1	-1	-1	9325	EVERYTHING	O12	8	8	1	1	0.996690967375007
GC_00001023	p_00001470	282	630	Culex_O12_000000099309_split_00001	O03_filter20	29	30	669	244	0	1	0	0	0	0	0	0	0	0	0	243	0	0	0	0	0	0	0	0	0	Arg	Lys	ArgLys	0.995901639344262	0.0040983606557377	0.00411522633744856	0.02661932885159	2	2.00000000000002	2	2.00000000000002	9325	EVERYTHING	O12	8	8	1	1	0.996690967375007
GC_00001026	p_00002214	916	1047	Culex_O12_000000174690_split_00001	O07_filter20	55	56	693	120	0	0	0	0	0	0	0	0	0	119	0	0	1	0	0	0	0	0	0	0	0	Met	Ile	IleMet	0.991666666666667	0.00833333333333333	0.00840336134453781	0.0481942787797793	1	1	1	1	9349	EVERYTHING	O12	8	8	1	1	0.998136645962733
GC_00001026	p_00002213	916	1047	Culex_O12_000000174690_split_00001	O03_filter20	55	56	693	210	0	1	0	0	0	0	0	0	0	208	1	0	0	0	0	0	0	0	0	0	0	Met	Ile	ArgIle	1	0.00952380952380952	0.00480769230769231	0.0604031470133061	-4	-1.50359712230217	-3	-0.503597122302162	9349	EVERYTHING	O12	8	8	1	1	0.998136645962733
[truncated: 23 more columns]
