# Supplementary material for: Wolbachia populations across organs of individual Culex pipiens: highly conserved intra-individual core pangenome with inter-individual polymorphisms
Source: ISME Commun. 2024 Jun 11;4(1):ycae078. doi: 10.1093/ismeco/ycae078 (PMC11195471; doi:10.1093/ismeco/ycae078)
Supplement: Table_S12_summary_SNP_SAAV_ratio_ycae078 [file table_s12_summary_snp_saav_ratio_ycae078.xlsx]

## Sheet: Feuil1
Supplementary Table 12 - Number of SNPs (Single Nucleotide Polymorphisms), SCVs (Single Codon Variants) and SAAVs (Single Amino Acid Variants) identified for each MAG across the four metagenomes corresponding to different mosquito individuals, and SAAV/SCV ratio for each MAG.
		metagenome M11	metagenome O03	metagenome O07	metagenome O11	metagenome O12	mean SAAV/SCV ratio by MAG
MAG M11	SNP	/	15	16	0	6
	SCV	/	15	16	0	6
	SAAV	/	11	11	0	5
	SAAV/ SCV ratio	/	0.733333	0.6875	/	0.833333	0.751389
MAG O03	SNP	16	/	3	16	16
	SCV	16	/	3	16	16
	SAAV	11	/	3	12	13
	SAAV/ SCV ratio	0.6875	/	1	0.75	0.8125	0.8125
MAG O07	SNP	17	3	/	17	17
	SCV	17	3	/	17	17
	SAAV	12	3	/	13	14
	SAAV/ SCV ratio	0.705882	1	/	0.764706	0.823529	0.823529
MAG O11	SNP	0	15	16	/	6
	SCV	0	15	16	/	6
	SAAV	0	11	11	/	5
	SAAV/ SCV ratio	/	0.733333	0.6875	/	0.833333	0.751389
MAG O12	SNP	7	15	16	7	/
	SCV	7	15	16	7	/
	SAAV	5	13	13	6	/
	SAAV/ SCV ratio	0.714286	0.866667	0.8125	0.857143	/	0.812649
