# Supplementary material for: Wolbachia populations across organs of individual Culex pipiens: highly conserved intra-individual core pangenome with inter-individual polymorphisms
Source: ISME Commun. 2024 Jun 11;4(1):ycae078. doi: 10.1093/ismeco/ycae078 (PMC11195471; doi:10.1093/ismeco/ycae078)
Supplement: Table_S13_retained_SNVs_ycae078 [file table_s13_retained_snvs_ycae078.xlsx]

## Sheet: All retained SNVs
Supplementary Table 13 – SNVs retained for manual inspection at the intra-sample level. Information reported as in Table S7 for the SNVs remaining within wSCGs after coverage outlier filtration and departure from consensus and entropy threshold.
	gene_cluster_id	entry_id	corresponding_gene_call	unique_pos_identifier	pos	pos_in_contig	contig_name	split_name	sample_id	in_noncoding_gene_call	in_coding_gene_call	base_pos_in_codon	codon_order_in_gene	codon_number	gene_length	gene_coverage	non_outlier_gene_coverage	non_outlier_gene_coverage_std	coverage	mean_normalized_coverage	cov_outlier_in_split	cov_outlier_in_contig	A	C	G	N	T	reference	consensus	competing_nts	departure_from_reference	departure_from_consensus	n2n1ratio	entropy	unique_id	bin_name	genome_name	num_genomes_gene_cluster_has_hits	num_genes_in_gene_cluster	max_num_paralogs	SCG	functional_homogeneity_index	geometric_homogeneity_index	combined_homogeneity_index	KOfam_ACC	KOfam	COG20_PATHWAY_ACC	COG20_PATHWAY	KEGG_Class_ACC
MAG M11	GC_00001002	p_00000475	301	475	1388	1388	Culex_M11_000000026618	Culex_M11_000000026618_split_00001	M11_filter20	0	1	3	194	195	651	211.26267281106	201.297348484848	20.4206852703052	184	0.870953668964314	0	0	6	6	147	0	25	G	G	GT	0.201086956521739	0.201086956521739	0.170068027210884	0.673812934190964	9153	EVERYTHING	M11	8	8	1	1	0.98643673706646	0.895065829949551	0.938532673017187
	GC_00001002	p_00000474	301	474	1386	1386	Culex_M11_000000026618	Culex_M11_000000026618_split_00001	M11_filter20	0	1	2	195	196	651	211.26267281106	201.297348484848	20.4206852703052	193	0.913554663641916	0	0	152	12	9	0	20	A	A	AT	0.212435233160622	0.212435233160622	0.131578947368421	0.738657102722524	9153	EVERYTHING	M11	8	8	1	1	0.98643673706646	0.895065829949551	0.938532673017187
MAG O03	GC_00001025	p_00000847	589	847	17052	17052	Culex_O03_000000128791	Culex_O03_000000128791_split_00001	O03_filter20	0	1	1	87	88	1923	221.390015600624	209.185964912281	20.9604760776629	246	1.11116122076513	0	0	1	51	5	0	189	T	T	CT	0.231707317073171	0.231707317073171	0.26984126984127	0.630288923422674	9338	EVERYTHING	O03	8	8	1	1	0.999662238234632	0.954261216103321	0.976434262081746
	GC_00001025	p_00000848	589	848	17053	17053	Culex_O03_000000128791	Culex_O03_000000128791_split_00001	O03_filter20	0	1	2	87	88	1923	221.390015600624	209.185964912281	20.9604760776629	246	1.11116122076513	0	0	48	195	2	0	1	C	C	AC	0.207317073170732	0.207317073170732	0.246153846153846	0.564523174937935	9338	EVERYTHING	O03	8	8	1	1	0.999662238234632	0.954261216103321	0.976434262081746
MAG O07	GC_00000677	p_00000490	230	490	11066	11066	Culex_O07_000000082262	Culex_O07_000000082262_split_00001	O07_filter20	0	1	2	179	180	549	116.072859744991	116.493023255814	6.5274873312726	146	1.25783064465508	0	0	114	32	0	0	0	A	A	AC	0.219178082191781	0.219178082191781	0.280701754385965	0.52586571755379	6555	EVERYTHING	O07	8	8	1	1	1	1	1
MAG O11	GC_00000985	p_00001009	755	1009	5797	5797	Culex_O11_000000098617	Culex_O11_000000098617_split_00001	O11_filter20	0	1	2	410	411	1779	475.537942664418	482.85260311021	34.9761424288161	492	1.03461775782463	0	0	260	1	231	0	0	A	A	AG	0.471544715447154	0.471544715447154	0.888461538461538	0.704625636828545	9020	EVERYTHING	O11	8	8	1	1	1	0.965722940298244	0.982562619075628	K06867	uncharacterized protein
	GC_00000985	p_00001006	755	1006	5790	5790	Culex_O11_000000098617	Culex_O11_000000098617_split_00001	O11_filter20	0	1	1	408	409	1779	475.537942664418	482.85260311021	34.9761424288161	491	1.03251487620304	0	0	248	0	241	0	2	A	A	AG	0.494908350305499	0.494908350305499	0.971774193548387	0.716703426406978	9020	EVERYTHING	O11	8	8	1	1	1	0.965722940298244	0.982562619075628	K06867	uncharacterized protein
	GC_00000985	p_00001008	755	1008	5792	5792	Culex_O11_000000098617	Culex_O11_000000098617_split_00001	O11_filter20	0	1	3	408	409	1779	475.537942664418	482.85260311021	34.9761424288161	492	1.03461775782463	0	0	236	256	0	0	0	C	C	AC	0.479674796747967	0.479674796747967	0.921875	0.692320725084154	9020	EVERYTHING	O11	8	8	1	1	1	0.965722940298244	0.982562619075628	K06867	uncharacterized protein
	GC_00000985	p_00001005	755	1005	5747	5747	Culex_O11_000000098617	Culex_O11_000000098617_split_00001	O11_filter20	0	1	3	393	394	1779	475.537942664418	482.85260311021	34.9761424288161	455	0.956811137825628	0	0	1	99	1	0	354	T	T	CT	0.221978021978022	0.221978021978022	0.279661016949153	0.554038138923081	9020	EVERYTHING	O11	8	8	1	1	1	0.965722940298244	0.982562619075628	K06867	uncharacterized protein
	GC_00000985	p_00001007	755	1007	5791	5791	Culex_O11_000000098617	Culex_O11_000000098617_split_00001	O11_filter20	0	1	2	408	409	1779	475.537942664418	482.85260311021	34.9761424288161	497	1.04513216593261	0	0	255	0	242	0	0	A	A	AG	0.48692152917505	0.48692152917505	0.949019607843137	0.692805048741867	9020	EVERYTHING	O11	8	8	1	1	1	0.965722940298244	0.982562619075628	K06867	uncharacterized protein
	GC_00000985	p_00001010	755	1010	5814	5814	Culex_O11_000000098617	Culex_O11_000000098617_split_00001	O11_filter20	0	1	1	416	417	1779	475.537942664418	482.85260311021	34.9761424288161	455	0.956811137825628	0	0	164	1	290	0	0	G	G	AG	0.362637362637363	0.362637362637363	0.56551724137931	0.668333546802556	9020	EVERYTHING	O11	8	8	1	1	1	0.965722940298244	0.982562619075628	K06867	uncharacterized protein
	GC_00000985	p_00001011	755	1011	5836	5836	Culex_O11_000000098617	Culex_O11_000000098617_split_00001	O11_filter20	0	1	2	423	424	1779	475.537942664418	482.85260311021	34.9761424288161	482	1.01358894160869	0	0	0	383	2	0	97	C	C	CT	0.205394190871369	0.205394190871369	0.253263707571802	0.528087972697622	9020	EVERYTHING	O11	8	8	1	1	1	0.965722940298244	0.982562619075628	K06867	uncharacterized protein
MAG O12	GC_00001002	p_00000405	423	405	1391	1391	Culex_O12_000000005804	Culex_O12_000000005804_split_00001	O12_filter20	0	1	3	193	194	651	213.360983102919	180.91452991453	31.078167962805	184	0.862388227332287	0	0	6	27	134	0	17	G	G	CG	0.271739130434783	0.271739130434783	0.201492537313433	0.844211234566252	9157	EVERYTHING	O12	8	8	1	1	0.98643673706646	0.895065829949551	0.938532673017187
	GC_00001002	p_00000404	423	404	1390	1390	Culex_O12_000000005804	Culex_O12_000000005804_split_00001	O12_filter20	0	1	1	194	195	651	213.360983102919	180.91452991453	31.078167962805	212	0.99362121844807	0	0	146	18	0	0	48	A	A	AT	0.311320754716981	0.311320754716981	0.328767123287671	0.802572562713867	9157	EVERYTHING	O12	8	8	1	1	0.98643673706646	0.895065829949551	0.938532673017187
	GC_00001025	p_00000853	640	853	17050	17050	Culex_O12_000000099075	Culex_O12_000000099075_split_00001	O12_filter20	0	1	1	87	88	1923	162.947997919917	162.775839793282	19.4780273809063	189	1.15987924008055	0	0	0	40	1	0	148	T	T	CT	0.216931216931217	0.216931216931217	0.27027027027027	0.547870852722889	9341	EVERYTHING	O12	8	8	1	1	0.999662238234632	0.954261216103321	0.976434262081746
	GC_00001025	p_00000854	640	854	17051	17051	Culex_O12_000000099075	Culex_O12_000000099075_split_00001	O12_filter20	0	1	2	87	88	1923	162.947997919917	162.775839793282	19.4780273809063	189	1.15987924008055	0	0	38	150	1	0	0	C	C	AC	0.206349206349206	0.206349206349206	0.253333333333333	0.533685807736674	9341	EVERYTHING	O12	8	8	1	1	0.999662238234632	0.954261216103321	0.976434262081746
[truncated: 18 more columns]
